# Supplementary material for: Improving stock trading decisions based on pattern recognition using machine learning technology
Source: PLoS One. 2021 Aug 6;16(8):e0255558. doi: 10.1371/journal.pone.0255558 (PMC8345893; doi:10.1371/journal.pone.0255558)
Supplement: S1 Data — (ZIP) [file pone.0255558.s001.zip › 600000.csv]

Date	ROC(1)	Shape	Loc	MA5	EMA10	CCI10	MOM10	AD	OBV	ATR10	TR	Date_1	ROC(1)_1	Shape_1	Loc_1	MA5_1	EMA10_1	CCI10_1	MOM10_1	AD_1	OBV_1	ATR10_1	TR_1	Result_1_1	Return_1_1	Code	Result_1_2	Return_1_2	Result_1_3	Return_1_3	Result_1_4	Return_1_4	Result_1_5	Return_1_5	Result_1_6	Return_1_6	Result_1_7	Return_1_7	Result_1_8	Return_1_8	Result_1_9	Return_1_9	Result_1_10	Return_1_10
20000105	1.17	11	3					-9446.06	-7567		0.83	20000106	1.19	12	0					21951.63	54730		1.25	1	3.5	600000	1	1.3	0	-3.85	0	-4.12	0	-0.88	0	-2.81	1	0.83	0	-1.07	0	-0.04	1	1.28
20000106	1.19	12	0					21951.63	54730		1.25	20000107	3.43	12	2					49806.37	268283		1.51	1	1.3	600000	0	-3.85	0	-4.12	0	-0.88	0	-2.81	1	0.83	0	-1.07	0	-0.04	1	1.28	0	-0.7
20000107	3.43	12	2					49806.37	268283		1.51	20000110	0.77	12	2	26.2				41101.26	433680		1.14	0	-3.85	600000	0	-4.12	0	-0.88	0	-2.81	1	0.83	0	-1.07	0	-0.04	1	1.28	0	-0.7	0	-0.37
20000110	0.77	12	2	26.2				41101.26	433680		1.14	20000111	0.57	11	5	26.32				-40073.45	339772		1.18	0	-4.12	600000	0	-0.88	0	-2.81	1	0.83	0	-1.07	0	-0.04	1	1.28	0	-0.7	0	-0.37	1	1.7
20000111	0.57	11	5	26.32				-40073.45	339772		1.18	20000112	3.76	7	9	26.29				-204689.65	-12977		1.4	0	-0.88	600000	0	-2.81	1	0.83	0	-1.07	0	-0.04	1	1.28	0	-0.7	0	-0.37	1	1.7	0	-0.73
20000112	3.76	7	9	26.29				-204689.65	-12977		1.4	20000113	0.23	11	7	26.07				-248998.54	-92733		0.45	0	-2.81	600000	1	0.83	0	-1.07	0	-0.04	1	1.28	0	-0.7	0	-0.37	1	1.7	0	-0.73	1	0.74
20000113	0.23	11	7	26.07				-248998.54	-92733		0.45	20000114	2.24	11	5	25.53				-332572.56	-271352		1.09	1	0.83	600000	0	-1.07	0	-0.04	1	1.28	0	-0.7	0	-0.37	1	1.7	0	-0.73	1	0.74	1	1.83
20000114	2.24	11	5	25.53				-332572.56	-271352		1.09	20000117	0.45	12	4	24.96	25.58	-118.55		-260950.61	-190337		0.69	0	-1.07	600000	0	-0.04	1	1.28	0	-0.7	0	-0.37	1	1.7	0	-0.73	1	0.74	1	1.83	1	8.63
20000117	0.45	12	4	24.96	25.58	-118.55		-260950.61	-190337		0.69	20000118	0.95	11	3	24.55	25.32	-97.31	-1.43	-279905.11	-267270	1.02	0.69	0	-0.04	600000	1	1.28	0	-0.7	0	-0.37	1	1.7	0	-0.73	1	0.74	1	1.83	1	8.63	0	-5.59
20000118	0.95	11	3	24.55	25.32	-97.31	-1.43	-279905.11	-267270	1.02	0.69	20000119	0.61	11	7	24.35	25.1	-82.16	-1.15	-281407.82	-313854	0.95	0.31	1	1.28	600000	0	-0.7	0	-0.37	1	1.7	0	-0.73	1	0.74	1	1.83	1	8.63	0	-5.59	0	-1.87
20000119	0.61	11	7	24.35	25.1	-82.16	-1.15	-281407.82	-313854	0.95	0.31	20000120	1.1	12	2	24.26	24.98	-54.42	-1.55	-269319.24	-262710	0.91	0.55	0	-0.7	600000	0	-0.37	1	1.7	0	-0.73	1	0.74	1	1.83	1	8.63	0	-5.59	0	-1.87	0	-1.19
20000120	1.1	12	2	24.26	24.98	-54.42	-1.55	-269319.24	-262710	0.91	0.55	20000121	1.59	11	5	24.28	24.85	-51.07	-2.63	-294475.22	-344097	0.88	0.55	0	-0.37	600000	1	1.7	0	-0.73	1	0.74	1	1.83	1	8.63	0	-5.59	0	-1.87	0	-1.19	0	-0.88
20000121	1.59	11	5	24.28	24.85	-51.07	-2.63	-294475.22	-344097	0.88	0.55	20000124	1.14	11	5	24.23	24.73	-61.95	-3.07	-245140.29	-436600	0.82	0.32	1	1.7	600000	0	-0.73	1	0.74	1	1.83	1	8.63	0	-5.59	0	-1.87	0	-1.19	0	-0.88	1	4.54
20000124	1.14	11	5	24.23	24.73	-61.95	-3.07	-245140.29	-436600	0.82	0.32	20000125	0.84	10	2	24.32	24.7	38.22	-1.61	-257780.78	-359177	0.84	0.98	0	-0.73	600000	1	0.74	1	1.83	1	8.63	0	-5.59	0	-1.87	0	-1.19	0	-0.88	1	4.54	0	-4.07
20000125	0.84	10	2	24.32	24.7	38.22	-1.61	-257780.78	-359177	0.84	0.98	20000126	0.35	11	7	24.38	24.65	40.45	-0.71	-273983.49	-386554	0.8	0.49	1	0.74	600000	1	1.83	1	8.63	0	-5.59	0	-1.87	0	-1.19	0	-0.88	1	4.54	0	-4.07	0	-0.61
20000126	0.35	11	7	24.38	24.65	40.45	-0.71	-273983.49	-386554	0.8	0.49	20000127	2.31	12	4	24.41	24.64	82.8	-0.31	-252138.67	-323204	0.78	0.58	1	1.83	600000	1	8.63	0	-5.59	0	-1.87	0	-1.19	0	-0.88	1	4.54	0	-4.07	0	-0.61	1	0.89
20000127	2.31	12	4	24.41	24.64	82.8	-0.31	-252138.67	-323204	0.78	0.58	20000128	1.95	12	2	24.56	24.71	169.18	0.84	-155984.33	-199577	0.76	0.54	1	8.63	600000	0	-5.59	0	-1.87	0	-1.19	0	-0.88	1	4.54	0	-4.07	0	-0.61	1	0.89	0	-0.89
20000128	1.95	12	2	24.56	24.71	169.18	0.84	-155984.33	-199577	0.76	0.54	20000214	1.92	12	8	25.17	25.17	297.29	2.8	14265.78	37814	0.92	2.44	0	-5.59	600000	0	-1.87	0	-1.19	0	-0.88	1	4.54	0	-4.07	0	-0.61	1	0.89	0	-0.89	1	1.95
20000214	1.92	12	8	25.17	25.17	297.29	2.8	14265.78	37814	0.92	2.44	20000215	1.11	11	3	25.38	25.26	141.58	1.54	-239798.86	-224863	1.01	1.83	0	-1.87	600000	0	-1.19	0	-0.88	1	4.54	0	-4.07	0	-0.61	1	0.89	0	-0.89	1	1.95	1	0.36
20000215	1.11	11	3	25.38	25.26	141.58	1.54	-239798.86	-224863	1.01	1.83	20000216	0.73	11	9	25.54	25.25	25.67	1.07	-257676.14	-415554	0.99	0.77	0	-1.19	600000	0	-0.88	1	4.54	0	-4.07	0	-0.61	1	0.89	0	-0.89	1	1.95	1	0.36	1	2.58
20000216	0.73	11	9	25.54	25.25	25.67	1.07	-257676.14	-415554	0.99	0.77	20000217	1.21	11	1	25.6	25.18	13.92	0.46	-345819.85	-646002	1.11	2.17	0	-0.88	600000	1	4.54	0	-4.07	0	-0.61	1	0.89	0	-0.89	1	1.95	1	0.36	1	2.58	0	-1.55
20000217	1.21	11	1	25.6	25.18	13.92	0.46	-345819.85	-646002	1.11	2.17	20000218	0.42	11	7	25.53	25.09	-44.78	0.41	-337511.13	-742937	1.07	0.7	1	4.54	600000	0	-4.07	0	-0.61	1	0.89	0	-0.89	1	1.95	1	0.36	1	2.58	0	-1.55	1	2.28
20000218	0.42	11	7	25.53	25.09	-44.78	0.41	-337511.13	-742937	1.07	0.7	20000221	2.63	12	0	25.25	25.22	26.81	1.62	-203884.18	-487831	1.17	2.1	0	-4.07	600000	0	-0.61	1	0.89	0	-0.89	1	1.95	1	0.36	1	2.58	0	-1.55	1	2.28	0	-1.54
20000221	2.63	12	0	25.25	25.22	26.81	1.62	-203884.18	-487831	1.17	2.1	20000222	0.41	11	7	25.07	25.14	-17.06	0.16	-286521.68	-593006	1.19	1.4	0	-0.61	600000	1	0.89	0	-0.89	1	1.95	1	0.36	1	2.58	0	-1.55	1	2.28	0	-1.54	1	0.78
20000222	0.41	11	7	25.07	25.14	-17.06	0.16	-286521.68	-593006	1.19	1.4	20000223	0.66	6	5	24.95	25.04	-64.12	0.19	-337228.75	-662152	1.15	0.75	1	0.89	600000	0	-0.89	1	1.95	1	0.36	1	2.58	0	-1.55	1	2.28	0	-1.54	1	0.78	0	-0.43
20000223	0.66	6	5	24.95	25.04	-64.12	0.19	-337228.75	-662152	1.15	0.75	20000224	0.67	12	6	24.93	25	-70.68	0.23	-324214.07	-615671	1.08	0.5	0	-0.89	600000	1	1.95	1	0.36	1	2.58	0	-1.55	1	2.28	0	-1.54	1	0.78	0	-0.43	1	2.76
20000224	0.67	12	6	24.93	25	-70.68	0.23	-324214.07	-615671	1.08	0.5	20000225	1.25	11	7	24.91	24.93	-77.02	-0.44	-357618.24	-673819	1.02	0.47	1	1.95	600000	1	0.36	1	2.58	0	-1.55	1	2.28	0	-1.54	1	0.78	0	-0.43	1	2.76	0	-2.95
20000225	1.25	11	7	24.91	24.93	-77.02	-0.44	-357618.24	-673819	1.02	0.47	20000228	1.61	12	0	24.77	24.95	-40.65	-2.12	-299294.86	-580085	1.01	0.9	1	0.36	600000	1	2.58	0	-1.55	1	2.28	0	-1.54	1	0.78	0	-0.43	1	2.76	0	-2.95	0	-0.35
20000228	1.61	12	0	24.77	24.95	-40.65	-2.12	-299294.86	-580085	1.01	0.9	20000229	1.17	11	2	24.85	24.99	56.02	-0.51	-307511.79	-470526	0.99	0.8	1	2.58	600000	0	-1.55	1	2.28	0	-1.54	1	0.78	0	-0.43	1	2.76	0	-2.95	0	-0.35	0	-0.43
20000229	1.17	11	2	24.85	24.99	56.02	-0.51	-307511.79	-470526	0.99	0.8	20000301	3.81	12	2	25.1	25.14	202.4	0.62	-443647.6	-53475	1.08	1.93	0	-1.55	600000	1	2.28	0	-1.54	1	0.78	0	-0.43	1	2.76	0	-2.95	0	-0.35	0	-0.43	0	-1.1
20000301	3.81	12	2	25.1	25.14	202.4	0.62	-443647.6	-53475	1.08	1.93	20000302	0.31	11	5	25.22	25.19	76.51	0.52	-481202.87	-183474	1.07	0.9	1	2.28	600000	0	-1.54	1	0.78	0	-0.43	1	2.76	0	-2.95	0	-0.35	0	-0.43	0	-1.1	0	-2.55
20000302	0.31	11	5	25.22	25.19	76.51	0.52	-481202.87	-183474	1.07	0.9	20000303	1.24	12	2	25.5	25.34	136.34	1.32	-521477.37	-22376	1.09	1.28	0	-1.54	600000	1	0.78	0	-0.43	1	2.76	0	-2.95	0	-0.35	0	-0.43	0	-1.1	0	-2.55	1	1.47
20000303	1.24	12	2	25.5	25.34	136.34	1.32	-521477.37	-22376	1.09	1.28	20000306	1.28	11	1	25.6	25.39	97.86	-0.2	-712368.11	-228538	1.11	1.35	1	0.78	600000	0	-0.43	1	2.76	0	-2.95	0	-0.35	0	-0.43	0	-1.1	0	-2.55	1	1.47	1	0.64
20000306	1.28	11	1	25.6	25.39	97.86	-0.2	-712368.11	-228538	1.11	1.35	20000307	0.54	12	4	25.73	25.46	44.53	1.05	-687340.66	-117209	1.13	1.29	0	-0.43	600000	1	2.76	0	-2.95	0	-0.35	0	-0.43	0	-1.1	0	-2.55	1	1.47	1	0.64	0	-0.08
20000307	0.54	12	4	25.73	25.46	44.53	1.05	-687340.66	-117209	1.13	1.29	20000308	0.52	11	7	25.7	25.5	43.18	1.09	-705039.62	-174923	1.09	0.75	1	2.76	600000	0	-2.95	0	-0.35	0	-0.43	0	-1.1	0	-2.55	1	1.47	1	0.64	0	-0.08	1	1.36
20000308	0.52	11	7	25.7	25.5	43.18	1.09	-705039.62	-174923	1.09	0.75	20000309	4.59	12	0	25.9	25.67	117.58	1.58	-713828.11	89987	1.19	2.11	0	-2.95	600000	0	-0.35	0	-0.43	0	-1.1	0	-2.55	1	1.47	1	0.64	0	-0.08	1	1.36	1	0.67
20000309	4.59	12	0	25.9	25.67	117.58	1.58	-713828.11	89987	1.19	2.11	20000310	0.4	11	7	25.82	25.66	24.74	1.02	-796039.22	-15713	1.17	0.99	0	-0.35	600000	0	-0.43	0	-1.1	0	-2.55	1	1.47	1	0.64	0	-0.08	1	1.36	1	0.67	0	0
20000310	0.4	11	7	25.82	25.66	24.74	1.02	-796039.22	-15713	1.17	0.99	20000313	0.53	11	5	25.81	25.64	-50.23	0.45	-821177.8	-71377	1.12	0.62	0	-0.43	600000	0	-1.1	0	-2.55	1	1.47	1	0.64	0	-0.08	1	1.36	1	0.67	0	0	1	1.53
20000313	0.53	11	5	25.81	25.64	-50.23	0.45	-821177.8	-71377	1.12	0.62	20000314	2.04	8	5	25.73	25.6	-155.33	0.25	-707425.8	-185129	1.08	0.73	0	-1.1	600000	0	-2.55	1	1.47	1	0.64	0	-0.08	1	1.36	1	0.67	0	0	1	1.53	0	-1.54
20000314	2.04	8	5	25.73	25.6	-155.33	0.25	-707425.8	-185129	1.08	0.73	20000315	0.37	11	3	25.62	25.51	-125.56	-0.68	-721492.46	-227329	1.01	0.42	0	-2.55	600000	1	1.47	1	0.64	0	-0.08	1	1.36	1	0.67	0	0	1	1.53	0	-1.54	0	-1.25
20000315	0.37	11	3	25.62	25.51	-125.56	-0.68	-721492.46	-227329	1.01	0.42	20000316	1.79	11	5	25.24	25.33	-175.03	-0.92	-755558.36	-303031	1	0.86	1	1.47	600000	1	0.64	0	-0.08	1	1.36	1	0.67	0	0	1	1.53	0	-1.54	0	-1.25	1	0.79
20000316	1.79	11	5	25.24	25.33	-175.03	-0.92	-755558.36	-303031	1	0.86	20000317	0.56	12	2	25.09	25.24	-103.98	-1.14	-749152.76	-260327	0.98	0.8	1	0.64	600000	0	-0.08	1	1.36	1	0.67	0	0	1	1.53	0	-1.54	0	-1.25	1	0.79	0	-0.63
20000317	0.56	12	2	25.09	25.24	-103.98	-1.14	-749152.76	-260327	0.98	0.8	20000320	1.03	10	2	24.99	25.2	-72.79	-0.58	-727841.56	-216451	0.95	0.7	0	-0.08	600000	1	1.36	1	0.67	0	0	1	1.53	0	-1.54	0	-1.25	1	0.79	0	-0.63	1	0.08
20000320	1.03	10	2	24.99	25.2	-72.79	-0.58	-727841.56	-216451	0.95	0.7	20000321	1.01	11	3	24.9	25.17	-48.67	-0.8	-730162.56	-260550	0.89	0.38	1	1.36	600000	1	0.67	0	0	1	1.53	0	-1.54	0	-1.25	1	0.79	0	-0.63	1	0.08	0	-1.35
20000321	1.01	11	3	24.9	25.17	-48.67	-0.8	-730162.56	-260550	0.89	0.38	20000322	1.03	12	2	24.94	25.2	1.85	-0.35	-725259.19	-215330	0.89	0.83	1	0.67	600000	0	0	1	1.53	0	-1.54	0	-1.25	1	0.79	0	-0.63	1	0.08	0	-1.35	1	1
20000322	1.03	12	2	24.94	25.2	1.85	-0.35	-725259.19	-215330	0.89	0.83	20000323	1.3	12	6	25.15	25.25	58.97	-0.89	-708088.19	-156458	0.85	0.48	0	0	600000	1	1.53	0	-1.54	0	-1.25	1	0.79	0	-0.63	1	0.08	0	-1.35	1	1	1	0.64
20000323	1.3	12	6	25.15	25.25	58.97	-0.89	-708088.19	-156458	0.85	0.48	20000324	3.71	9	3	25.28	25.3	173.26	-0.11	-926652.19	-156458	0.92	1.54	1	1.53	600000	0	-1.54	0	-1.25	1	0.79	0	-0.63	1	0.08	0	-1.35	1	1	1	0.64	1	1.5
20000324	3.71	9	3	25.28	25.3	173.26	-0.11	-926652.19	-156458	0.92	1.54	20000327	0.28	12	4	25.45	25.41	121	0.37	-916622.49	-94847	0.91	0.86	0	-1.54	600000	0	-1.25	1	0.79	0	-0.63	1	0.08	0	-1.35	1	1	1	0.64	1	1.5	0	-0.58
20000327	0.28	12	4	25.45	25.41	121	0.37	-916622.49	-94847	0.91	0.86	20000328	1.15	11	1	25.55	25.43	69.6	0.08	-953677.83	-165589	0.92	1.05	0	-1.25	600000	1	0.79	0	-0.63	1	0.08	0	-1.35	1	1	1	0.64	1	1.5	0	-0.58	1	0.08
20000328	1.15	11	1	25.55	25.43	69.6	0.08	-953677.83	-165589	0.92	1.05	20000329	1.06	11	5	25.52	25.38	2.41	0.04	-1000522.83	-240541	0.9	0.64	1	0.79	600000	0	-0.63	1	0.08	0	-1.35	1	1	1	0.64	1	1.5	0	-0.58	1	0.08	0	-0.43
20000329	1.06	11	5	25.52	25.38	2.41	0.04	-1000522.83	-240541	0.9	0.64	20000330	0.59	10	2	25.49	25.38	14.33	0.88	-1020185.98	-196533	0.86	0.54	0	-0.63	600000	1	0.08	0	-1.35	1	1	1	0.64	1	1.5	0	-0.58	1	0.08	0	-0.43	1	0.59
20000330	0.59	10	2	25.49	25.38	14.33	0.88	-1020185.98	-196533	0.86	0.54	20000331	0.98	11	5	25.44	25.35	-33.12	0.36	-1041787.98	-239737	0.82	0.48	1	0.08	600000	0	-1.35	1	1	1	0.64	1	1.5	0	-0.58	1	0.08	0	-0.43	1	0.59	1	0.9
20000331	0.98	11	5	25.44	25.35	-33.12	0.36	-1041787.98	-239737	0.82	0.48	20000403	0.81	12	6	25.3	25.33	-54.35	0.22	-1052283.18	-204753	0.78	0.4	0	-1.35	600000	1	1	1	0.64	1	1.5	0	-0.58	1	0.08	0	-0.43	1	0.59	1	0.9	0	-2.05
20000403	0.81	12	6	25.3	25.33	-54.35	0.22	-1052283.18	-204753	0.78	0.4	20000404	1.23	7	5	25.18	25.25	-137.72	-0.1	-1085219.82	-247824	0.74	0.38	1	1	600000	1	0.64	1	1.5	0	-0.58	1	0.08	0	-0.43	1	0.59	1	0.9	0	-2.05	1	0.08
20000404	1.23	7	5	25.18	25.25	-137.72	-0.1	-1085219.82	-247824	0.74	0.38	20000405	0.8	12	2	25.18	25.23	-76.78	-0.19	-1089152.45	-213554	0.73	0.61	1	0.64	600000	1	1.5	0	-0.58	1	0.08	0	-0.43	1	0.59	1	0.9	0	-2.05	1	0.08	0	-0.08
20000405	0.8	12	2	25.18	25.23	-76.78	-0.19	-1089152.45	-213554	0.73	0.61	20000406	0.85	12	6	25.16	25.25	-46.32	-0.2	-1074070.87	-184278	0.69	0.33	1	1.5	600000	0	-0.58	1	0.08	0	-0.43	1	0.59	1	0.9	0	-2.05	1	0.08	0	-0.08	1	0.08
20000406	0.85	12	6	25.16	25.25	-46.32	-0.2	-1074070.87	-184278	0.69	0.33	20000407	2.05	12	2	25.26	25.33	82.03	0.18	-1062520.29	-124215	0.68	0.59	0	-0.58	600000	1	0.08	0	-0.43	1	0.59	1	0.9	0	-2.05	1	0.08	0	-0.08	1	0.08	0	-0.67
20000407	2.05	12	2	25.26	25.33	82.03	0.18	-1062520.29	-124215	0.68	0.59	20000410	0.55	11	3	25.32	25.37	90.54	-0.36	-1080221.36	-157493	0.66	0.47	1	0.08	600000	0	-0.43	1	0.59	1	0.9	0	-2.05	1	0.08	0	-0.08	1	0.08	0	-0.67	0	-1.31
20000410	0.55	11	3	25.32	25.37	90.54	-0.36	-1080221.36	-157493	0.66	0.47	20000411	1.87	11	0	25.45	25.4	111.31	0.06	-1113118.47	-95354	0.66	0.68	0	-0.43	600000	1	0.59	1	0.9	0	-2.05	1	0.08	0	-0.08	1	0.08	0	-0.67	0	-1.31	1	0.08
20000411	1.87	11	0	25.45	25.4	111.31	0.06	-1113118.47	-95354	0.66	0.68	20000412	0.75	11	5	25.51	25.41	66.01	0.27	-1145202.78	-141698	0.66	0.65	1	0.59	600000	1	0.9	0	-2.05	1	0.08	0	-0.08	1	0.08	0	-0.67	0	-1.31	1	0.08	1	0.64
20000412	0.75	11	5	25.51	25.41	66.01	0.27	-1145202.78	-141698	0.66	0.65	20000413	0.91	12	6	25.57	25.45	63.42	0.22	-1152213.62	-99633	0.64	0.48	1	0.9	600000	0	-2.05	1	0.08	0	-0.08	1	0.08	0	-0.67	0	-1.31	1	0.08	1	0.64	0	-1.04
20000413	0.91	12	6	25.57	25.45	63.42	0.22	-1152213.62	-99633	0.64	0.48	20000414	2.67	12	2	25.6	25.52	110.53	0.61	-1178464.78	12872	0.64	0.6	0	-2.05	600000	1	0.08	0	-0.08	1	0.08	0	-0.67	0	-1.31	1	0.08	1	0.64	0	-1.04	1	1.05
20000414	2.67	12	2	25.6	25.52	110.53	0.61	-1178464.78	12872	0.64	0.6	20000417	0.71	11	1	25.55	25.48	17.11	0.06	-1239464.61	-66897	0.67	1.02	1	0.08	600000	0	-0.08	1	0.08	0	-0.67	0	-1.31	1	0.08	1	0.64	0	-1.04	1	1.05	0	-2.28
20000417	0.71	11	1	25.55	25.48	17.11	0.06	-1239464.61	-66897	0.67	1.02	20000418	0.49	12	4	25.5	25.45	-99.67	0.42	-1223532.56	-27952	0.65	0.44	0	-0.08	600000	1	0.08	0	-0.67	0	-1.31	1	0.08	1	0.64	0	-1.04	1	1.05	0	-2.28	0	-1.76
20000418	0.49	12	4	25.5	25.45	-99.67	0.42	-1223532.56	-27952	0.65	0.44	20000419	0.71	11	3	25.47	25.42	-60.47	0.15	-1240813.44	-55508	0.65	0.59	1	0.08	600000	0	-0.67	0	-1.31	1	0.08	1	0.64	0	-1.04	1	1.05	0	-2.28	0	-1.76	0	-0.42
20000419	0.71	11	3	25.47	25.42	-60.47	0.15	-1240813.44	-55508	0.65	0.59	20000420	1.32	12	6	25.41	25.4	-112.04	0.01	-1246679.09	-19141	0.61	0.31	0	-0.67	600000	0	-1.31	1	0.08	1	0.64	0	-1.04	1	1.05	0	-2.28	0	-1.76	0	-0.42	1	0.17
20000420	1.32	12	6	25.41	25.4	-112.04	0.01	-1246679.09	-19141	0.61	0.31	20000421	1.09	10	5	25.28	25.36	-120.73	-0.54	-1262055.52	-58796	0.6	0.49	0	-1.31	600000	1	0.08	1	0.64	0	-1.04	1	1.05	0	-2.28	0	-1.76	0	-0.42	1	0.17	0	-3.68
20000421	1.09	10	5	25.28	25.36	-120.73	-0.54	-1262055.52	-58796	0.6	0.49	20000424	1.49	11	5	25.18	25.26	-160.57	-0.72	-1302795.03	-117934	0.58	0.45	1	0.08	600000	1	0.64	0	-1.04	1	1.05	0	-2.28	0	-1.76	0	-0.42	1	0.17	0	-3.68	1	0.61
20000424	1.49	11	5	25.18	25.26	-160.57	-0.72	-1302795.03	-117934	0.58	0.45	20000425	0.39	12	6	25.09	25.18	-127.62	-0.72	-1316950.03	-94839	0.56	0.31	1	0.64	600000	0	-1.04	1	1.05	0	-2.28	0	-1.76	0	-0.42	1	0.17	0	-3.68	1	0.61	0	-0.22
20000425	0.39	12	6	25.09	25.18	-127.62	-0.72	-1316950.03	-94839	0.56	0.31	20000426	1.54	12	2	25.03	25.15	-55.93	-0.45	-1334053.64	-59245	0.58	0.77	0	-1.04	600000	1	1.05	0	-2.28	0	-1.76	0	-0.42	1	0.17	0	-3.68	1	0.61	0	-0.22	1	0.43
20000426	1.54	12	2	25.03	25.15	-55.93	-0.45	-1334053.64	-59245	0.58	0.77	20000427	0.92	11	5	24.91	25.08	-103.58	-0.86	-1359316.71	-92087	0.57	0.52	1	1.05	600000	0	-2.28	0	-1.76	0	-0.42	1	0.17	0	-3.68	1	0.61	0	-0.22	1	0.43	1	1.08
20000427	0.92	11	5	24.91	25.08	-103.58	-0.86	-1359316.71	-92087	0.57	0.52	20000428	0.98	8	4	24.88	25.06	-85.2	-0.83	-1327208.71	-59979	0.55	0.35	0	-2.28	600000	0	-1.76	0	-0.42	1	0.17	0	-3.68	1	0.61	0	-0.22	1	0.43	1	1.08	1	0.81
20000428	0.98	8	4	24.88	25.06	-85.2	-0.83	-1327208.71	-59979	0.55	0.35	20000509	0.81	7	5	24.8	24.95	-147.59	-0.87	-1345688.33	-86040	0.56	0.65	0	-1.76	600000	0	-0.42	1	0.17	0	-3.68	1	0.61	0	-0.22	1	0.43	1	1.08	1	0.81	0	-0.93
20000509	0.81	7	5	24.8	24.95	-147.59	-0.87	-1345688.33	-86040	0.56	0.65	20000510	2.25	11	5	24.63	24.77	-193.96	-1.32	-1399993.28	-144778	0.56	0.53	0	-0.42	600000	1	0.17	0	-3.68	1	0.61	0	-0.22	1	0.43	1	1.08	1	0.81	0	-0.93	1	0.68
20000510	2.25	11	5	24.63	24.77	-193.96	-1.32	-1399993.28	-144778	0.56	0.53	20000511	0.58	11	5	24.41	24.62	-160.34	-1.4	-1419457.98	-178661	0.55	0.47	1	0.17	600000	0	-3.68	1	0.61	0	-0.22	1	0.43	1	1.08	1	0.81	0	-0.93	1	0.68	1	2.79
20000511	0.58	11	5	24.41	24.62	-160.34	-1.4	-1419457.98	-178661	0.55	0.47	20000512	0.88	12	6	24.25	24.49	-118.3	-1.38	-1427772.02	-148968	0.52	0.25	0	-3.68	600000	1	0.61	0	-0.22	1	0.43	1	1.08	1	0.81	0	-0.93	1	0.68	1	2.79	0	-1.61
20000512	0.88	12	6	24.25	24.49	-118.3	-1.38	-1427772.02	-148968	0.52	0.25	20000515	1.37	11	5	23.87	24.23	-153.73	-2.09	-1464435.52	-189751	0.57	0.99	1	0.61	600000	0	-0.22	1	0.43	1	1.08	1	0.81	0	-0.93	1	0.68	1	2.79	0	-1.61	0	-0.67
20000515	1.37	11	5	23.87	24.23	-153.73	-2.09	-1464435.52	-189751	0.57	0.99	20000516	0.51	12	6	23.62	24.04	-126.47	-1.62	-1470277.65	-169038	0.55	0.39	0	-0.22	600000	1	0.43	1	1.08	1	0.81	0	-0.93	1	0.68	1	2.79	0	-1.61	0	-0.67	0	-1.43
20000516	0.51	12	6	23.62	24.04	-126.47	-1.62	-1470277.65	-169038	0.55	0.39	20000517	1.03	11	7	23.45	23.88	-107.55	-1.69	-1478370.62	-190374	0.52	0.29	1	0.43	600000	1	1.08	1	0.81	0	-0.93	1	0.68	1	2.79	0	-1.61	0	-0.67	0	-1.43	1	0.21
20000517	1.03	11	7	23.45	23.88	-107.55	-1.69	-1478370.62	-190374	0.52	0.29	20000518	1.38	12	4	23.32	23.77	-90.19	-1.75	-1458725.95	-160907	0.5	0.3	1	1.08	600000	1	0.81	0	-0.93	1	0.68	1	2.79	0	-1.61	0	-0.67	0	-1.43	1	0.21	0	-0.04
20000518	1.38	12	4	23.32	23.77	-90.19	-1.75	-1458725.95	-160907	0.5	0.3	20000519	0.95	12	2	23.23	23.72	-41.74	-1.24	-1454918.54	-132986	0.49	0.44	1	0.81	600000	0	-0.93	1	0.68	1	2.79	0	-1.61	0	-0.67	0	-1.43	1	0.21	0	-0.04	1	1.11
20000519	0.95	12	2	23.23	23.72	-41.74	-1.24	-1454918.54	-132986	0.49	0.44	20000522	1.29	12	2	23.36	23.71	-8.59	-1.31	-1442476.47	-96904	0.5	0.58	0	-0.93	600000	1	0.68	1	2.79	0	-1.61	0	-0.67	0	-1.43	1	0.21	0	-0.04	1	1.11	0	-0.21
20000522	1.29	12	2	23.36	23.71	-8.59	-1.31	-1442476.47	-96904	0.5	0.58	20000523	0.8	11	3	23.41	23.67	0.15	-0.96	-1456478.9	-125784	0.52	0.66	1	0.68	600000	1	2.79	0	-1.61	0	-0.67	0	-1.43	1	0.21	0	-0.04	1	1.11	0	-0.21	1	0.8
20000523	0.8	11	3	23.41	23.67	0.15	-0.96	-1456478.9	-125784	0.52	0.66	20000524	1.2	12	6	23.51	23.66	17.3	-0.37	-1445418.1	-91219	0.52	0.5	1	2.79	600000	0	-1.61	0	-0.67	0	-1.43	1	0.21	0	-0.04	1	1.11	0	-0.21	1	0.8	1	0.34
20000524	1.2	12	6	23.51	23.66	17.3	-0.37	-1445418.1	-91219	0.52	0.5	20000525	2.2	12	2	23.72	23.78	167.44	0.39	-1406949.28	-15176	0.55	0.87	0	-1.61	600000	0	-0.67	0	-1.43	1	0.21	0	-0.04	1	1.11	0	-0.21	1	0.8	1	0.34	0	-0.04
20000525	2.2	12	2	23.72	23.78	167.44	0.39	-1406949.28	-15176	0.55	0.87	20000526	0.48	11	7	23.8	23.8	137	-0.04	-1437074.28	-51326	0.56	0.6	0	-0.67	600000	0	-1.43	1	0.21	0	-0.04	1	1.11	0	-0.21	1	0.8	1	0.34	0	-0.04	0	-1.51
20000526	0.48	11	7	23.8	23.8	137	-0.04	-1437074.28	-51326	0.56	0.6	20000529	0.87	11	5	23.81	23.79	49.43	0.68	-1445357.7	-82803	0.54	0.38	0	-1.43	600000	1	0.21	0	-0.04	1	1.11	0	-0.21	1	0.8	1	0.34	0	-0.04	0	-1.51	1	0.3
20000529	0.87	11	5	23.81	23.79	49.43	0.68	-1445357.7	-82803	0.54	0.38	20000530	0.94	11	5	23.79	23.72	-15.04	0.2	-1470113.54	-112510	0.55	0.6	1	0.21	600000	0	-0.04	1	1.11	0	-0.21	1	0.8	1	0.34	0	-0.04	0	-1.51	1	0.3	1	0.93
20000530	0.94	11	5	23.79	23.72	-15.04	0.2	-1470113.54	-112510	0.55	0.6	20000531	1.21	12	4	23.76	23.67	-35.86	0.3	-1487479.81	-76537	0.55	0.58	0	-0.04	600000	1	1.11	0	-0.21	1	0.8	1	0.34	0	-0.04	0	-1.51	1	0.3	1	0.93	1	1.43
20000531	1.21	12	4	23.76	23.67	-35.86	0.3	-1487479.81	-76537	0.55	0.58	20000601	0.63	11	7	23.59	23.63	-68.38	0.19	-1498831.31	-99240	0.53	0.32	1	1.11	600000	0	-0.21	1	0.8	1	0.34	0	-0.04	0	-1.51	1	0.3	1	0.93	1	1.43	1	0.74
20000601	0.63	11	7	23.59	23.63	-68.38	0.19	-1498831.31	-99240	0.53	0.32	20000602	1.34	12	2	23.55	23.64	-6	0.2	-1497227.52	-68768	0.53	0.57	0	-0.21	600000	1	0.8	1	0.34	0	-0.04	0	-1.51	1	0.3	1	0.93	1	1.43	1	0.74	0	-1.6
20000602	1.34	12	2	23.55	23.64	-6	0.2	-1497227.52	-68768	0.53	0.57	20000605	1.18	11	3	23.53	23.64	7.66	-0.04	-1521878.26	-104796	0.52	0.38	1	0.8	600000	1	0.34	0	-0.04	0	-1.51	1	0.3	1	0.93	1	1.43	1	0.74	0	-1.6	0	-0.71
20000605	1.18	11	3	23.53	23.64	7.66	-0.04	-1521878.26	-104796	0.52	0.38	20000606	0.73	12	2	23.62	23.68	32.28	0.37	-1517897.96	-78526	0.5	0.33	1	0.34	600000	0	-0.04	0	-1.51	1	0.3	1	0.93	1	1.43	1	0.74	0	-1.6	0	-0.71	0	-0.63
20000606	0.73	12	2	23.62	23.68	32.28	0.37	-1517897.96	-78526	0.5	0.33	20000607	1.34	12	2	23.71	23.72	62.45	0.29	-1522473.22	-43449	0.49	0.46	0	-0.04	600000	0	-1.51	1	0.3	1	0.93	1	1.43	1	0.74	0	-1.6	0	-0.71	0	-0.63	1	0.21
20000607	1.34	12	2	23.71	23.72	62.45	0.29	-1522473.22	-43449	0.49	0.46	20000608	1.2	11	3	23.8	23.76	106.56	-0.38	-1548687.05	-85550	0.5	0.53	0	-1.51	600000	1	0.3	1	0.93	1	1.43	1	0.74	0	-1.6	0	-0.71	0	-0.63	1	0.21	0	-0.68
20000608	1.2	11	3	23.8	23.76	106.56	-0.38	-1548687.05	-85550	0.5	0.53	20000609	0.58	11	5	23.77	23.72	17.62	-0.35	-1570546.43	-110059	0.52	0.74	1	0.3	600000	1	0.93	1	1.43	1	0.74	0	-1.6	0	-0.71	0	-0.63	1	0.21	0	-0.68	1	0.09
20000609	0.58	11	5	23.77	23.72	17.62	-0.35	-1570546.43	-110059	0.52	0.74	20000612	0.8	12	4	23.77	23.7	-65.41	-0.12	-1562835.85	-90486	0.5	0.33	1	0.93	600000	1	1.43	1	0.74	0	-1.6	0	-0.71	0	-0.63	1	0.21	0	-0.68	1	0.09	1	0.04
20000612	0.8	12	4	23.77	23.7	-65.41	-0.12	-1562835.85	-90486	0.5	0.33	20000613	0.91	12	2	23.77	23.73	44.88	0.44	-1561784.38	-72611	0.49	0.38	1	1.43	600000	1	0.74	0	-1.6	0	-0.71	0	-0.63	1	0.21	0	-0.68	1	0.09	1	0.04	0	-0.64
20000613	0.91	12	2	23.77	23.73	44.88	0.44	-1561784.38	-72611	0.49	0.38	20000614	5.32	12	2	23.82	23.81	187.95	0.73	-1597789.35	22545	0.53	0.85	1	0.74	600000	0	-1.6	0	-0.71	0	-0.63	1	0.21	0	-0.68	1	0.09	1	0.04	0	-0.64	0	-0.04
20000614	5.32	12	2	23.82	23.81	187.95	0.73	-1597789.35	22545	0.53	0.85	20000615	0.32	12	6	23.91	23.91	153.63	0.92	-1596282.4	52684	0.51	0.4	0	-1.6	600000	0	-0.71	0	-0.63	1	0.21	0	-0.68	1	0.09	1	0.04	0	-0.64	0	-0.04	0	-0.47
20000615	0.32	12	6	23.91	23.91	153.63	0.92	-1596282.4	52684	0.51	0.4	20000616	0.85	11	5	23.99	23.92	58.26	0.27	-1614458.66	27072	0.52	0.62	0	-0.71	600000	0	-0.63	1	0.21	0	-0.68	1	0.09	1	0.04	0	-0.64	0	-0.04	0	-0.47	1	1.07
20000616	0.85	11	5	23.99	23.92	58.26	0.27	-1614458.66	27072	0.52	0.62	20000619	0.71	11	5	24.03	23.9	-29.27	0.15	-1623417.9	8764	0.52	0.47	0	-0.63	600000	1	0.21	0	-0.68	1	0.09	1	0.04	0	-0.64	0	-0.04	0	-0.47	1	1.07	0	-1.36
20000619	0.71	11	5	24.03	23.9	-29.27	0.15	-1623417.9	8764	0.52	0.47	20000620	0.76	11	5	23.99	23.85	-84.64	-0.19	-1632252.53	-5119	0.49	0.22	1	0.21	600000	0	-0.68	1	0.09	1	0.04	0	-0.64	0	-0.04	0	-0.47	1	1.07	0	-1.36	1	0.09
20000620	0.76	11	5	23.99	23.85	-84.64	-0.19	-1632252.53	-5119	0.49	0.22	20000621	1.13	12	4	23.9	23.83	-81.05	-0.22	-1622844.53	10561	0.46	0.25	0	-0.68	600000	1	0.09	1	0.04	0	-0.64	0	-0.04	0	-0.47	1	1.07	0	-1.36	1	0.09	0	-0.13
20000621	1.13	12	4	23.9	23.83	-81.05	-0.22	-1622844.53	10561	0.46	0.25	20000622	1.14	11	3	23.73	23.77	-77.65	-0.37	-1636976.05	-7257	0.45	0.29	1	0.09	600000	1	0.04	0	-0.64	0	-0.04	0	-0.47	1	1.07	0	-1.36	1	0.09	0	-0.13	1	0.04
20000622	1.14	11	3	23.73	23.77	-77.65	-0.37	-1636976.05	-7257	0.45	0.29	20000623	1.38	12	4	23.65	23.73	-85.82	0.01	-1632431.24	17285	0.43	0.27	1	0.04	600000	0	-0.64	0	-0.04	0	-0.47	1	1.07	0	-1.36	1	0.09	0	-0.13	1	0.04	1	0.74
20000623	1.38	12	4	23.65	23.73	-85.82	0.01	-1632431.24	17285	0.43	0.27	20000626	0.98	6	2	23.6	23.7	-76.6	-0.05	-1634625.6	41423	0.41	0.22	0	-0.64	600000	0	-0.04	0	-0.47	1	1.07	0	-1.36	1	0.09	0	-0.13	1	0.04	1	0.74	0	-0.6
20000626	0.98	6	2	23.6	23.7	-76.6	-0.05	-1634625.6	41423	0.41	0.22	20000627	1.15	11	5	23.56	23.65	-81.76	-0.42	-1654692.19	13712	0.4	0.29	0	-0.04	600000	0	-0.47	1	1.07	0	-1.36	1	0.09	0	-0.13	1	0.04	1	0.74	0	-0.6	1	1.51
20000627	1.15	11	5	23.56	23.65	-81.76	-0.42	-1654692.19	13712	0.4	0.29	20000628	0.88	11	1	23.5	23.61	-75.28	-0.77	-1670671.27	-10604	0.39	0.35	0	-0.47	600000	1	1.07	0	-1.36	1	0.09	0	-0.13	1	0.04	1	0.74	0	-0.6	1	1.51	1	0.6
20000628	0.88	11	1	23.5	23.61	-75.28	-0.77	-1670671.27	-10604	0.39	0.35	20000629	1.43	11	5	23.45	23.55	-115.6	-1.06	-1692321.73	-45433	0.39	0.37	1	1.07	600000	0	-1.36	1	0.09	0	-0.13	1	0.04	1	0.74	0	-0.6	1	1.51	1	0.6	0	-0.68
20000629	1.43	11	5	23.45	23.55	-115.6	-1.06	-1692321.73	-45433	0.39	0.37	20000630	0.65	12	2	23.45	23.55	-52.68	-0.42	-1684750.73	-22720	0.4	0.45	0	-1.36	600000	1	0.09	0	-0.13	1	0.04	1	0.74	0	-0.6	1	1.51	1	0.6	0	-0.68	1	0.68
20000630	0.65	12	2	23.45	23.55	-52.68	-0.42	-1684750.73	-22720	0.4	0.45	20000703	0.89	7	5	23.38	23.49	-155.56	-0.57	-1700970.73	-42995	0.39	0.35	1	0.09	600000	0	-0.13	1	0.04	1	0.74	0	-0.6	1	1.51	1	0.6	0	-0.68	1	0.68	0	-0.85
20000703	0.89	7	5	23.38	23.49	-155.56	-0.57	-1700970.73	-42995	0.39	0.35	20000704	0.75	12	4	23.35	23.45	-162.2	-0.4	-1694236.51	-27843	0.37	0.18	0	-0.13	600000	1	0.04	1	0.74	0	-0.6	1	1.51	1	0.6	0	-0.68	1	0.68	0	-0.85	0	-0.21
20000704	0.75	12	4	23.35	23.45	-162.2	-0.4	-1694236.51	-27843	0.37	0.18	20000705	0.94	11	3	23.31	23.41	-93.54	-0.48	-1702234.7	-42062	0.37	0.32	1	0.04	600000	1	0.74	0	-0.6	1	1.51	1	0.6	0	-0.68	1	0.68	0	-0.85	0	-0.21	1	1.54
20000705	0.94	11	3	23.31	23.41	-93.54	-0.48	-1702234.7	-42062	0.37	0.32	20000706	0.93	11	5	23.27	23.35	-140.24	-0.46	-1708327.46	-55263	0.35	0.26	1	0.74	600000	0	-0.6	1	1.51	1	0.6	0	-0.68	1	0.68	0	-0.85	0	-0.21	1	1.54	0	-1.1
20000706	0.93	11	5	23.27	23.35	-140.24	-0.46	-1708327.46	-55263	0.35	0.26	20000707	0.98	12	2	23.21	23.33	-77.69	-0.31	-1702096.61	-42322	0.35	0.27	0	-0.6	600000	1	1.51	1	0.6	0	-0.68	1	0.68	0	-0.85	0	-0.21	1	1.54	0	-1.1	1	0.38
20000707	0.98	12	2	23.21	23.33	-77.69	-0.31	-1702096.61	-42322	0.35	0.27	20000710	1.54	11	3	23.18	23.29	-73.75	-0.46	-1716144.38	-62223	0.35	0.34	1	1.51	600000	1	0.6	0	-0.68	1	0.68	0	-0.85	0	-0.21	1	1.54	0	-1.1	1	0.38	0	-0.98
20000710	1.54	11	3	23.18	23.29	-73.75	-0.46	-1716144.38	-62223	0.35	0.34	20000711	1.21	12	2	23.22	23.32	45.09	0.04	-1703300.23	-38076	0.36	0.47	1	0.6	600000	0	-0.68	1	0.68	0	-0.85	0	-0.21	1	1.54	0	-1.1	1	0.38	0	-0.98	1	0.9
20000711	1.21	12	2	23.22	23.32	45.09	0.04	-1703300.23	-38076	0.36	0.47	20000712	1.32	12	2	23.3	23.37	184.71	0.19	-1716987.94	-6138	0.37	0.49	0	-0.68	600000	1	0.68	0	-0.85	0	-0.21	1	1.54	0	-1.1	1	0.38	0	-0.98	1	0.9	0	-0.55
20000712	1.32	12	2	23.3	23.37	184.71	0.19	-1716987.94	-6138	0.37	0.49	20000713	0.74	11	5	23.37	23.38	89.54	0.14	-1732096.49	-29880	0.38	0.44	1	0.68	600000	0	-0.85	0	-0.21	1	1.54	0	-1.1	1	0.38	0	-0.98	1	0.9	0	-0.55	1	4.87
20000713	0.74	11	5	23.37	23.38	89.54	0.14	-1732096.49	-29880	0.38	0.44	20000714	0.86	8	4	23.44	23.42	70.42	0.05	-1711612.49	-9396	0.37	0.33	0	-0.85	600000	0	-0.21	1	1.54	0	-1.1	1	0.38	0	-0.98	1	0.9	0	-0.55	1	4.87	0	-2.2
20000714	0.86	8	4	23.44	23.42	70.42	0.05	-1711612.49	-9396	0.37	0.33	20000717	0.81	11	3	23.5	23.42	52.4	0.17	-1722569.03	-26069	0.37	0.35	0	-0.21	600000	1	1.54	0	-1.1	1	0.38	0	-0.98	1	0.9	0	-0.55	1	4.87	0	-2.2	1	0.25
20000717	0.81	11	3	23.5	23.42	52.4	0.17	-1722569.03	-26069	0.37	0.35	20000718	0.96	11	5	23.48	23.41	-6.38	0.1	-1724020.12	-42031	0.36	0.22	1	1.54	600000	0	-1.1	1	0.38	0	-0.98	1	0.9	0	-0.55	1	4.87	0	-2.2	1	0.25	0	0
20000718	0.96	11	5	23.48	23.41	-6.38	0.1	-1724020.12	-42031	0.36	0.22	20000719	1.73	12	2	23.5	23.46	94.6	0.49	-1707672.03	-14365	0.37	0.45	0	-1.1	600000	1	0.38	0	-0.98	1	0.9	0	-0.55	1	4.87	0	-2.2	1	0.25	0	0	0	-0.83
20000719	1.73	12	2	23.5	23.46	94.6	0.49	-1707672.03	-14365	0.37	0.45	20000720	0.68	11	3	23.5	23.46	65.74	0.37	-1723938.99	-33072	0.37	0.46	1	0.38	600000	0	-0.98	1	0.9	0	-0.55	1	4.87	0	-2.2	1	0.25	0	0	0	-0.83	1	0.21
20000720	0.68	11	3	23.5	23.46	65.74	0.37	-1723938.99	-33072	0.37	0.46	20000721	1.06	7	6	23.49	23.47	62.2	0.29	-1732754.99	-13236	0.37	0.36	0	-0.98	600000	1	0.9	0	-0.55	1	4.87	0	-2.2	1	0.25	0	0	0	-0.83	1	0.21	0	-0.08
20000721	1.06	7	6	23.49	23.47	62.2	0.29	-1732754.99	-13236	0.37	0.36	20000724	0.7	11	5	23.47	23.44	-73.66	0.2	-1744307.1	-27024	0.37	0.37	1	0.9	600000	0	-0.55	1	4.87	0	-2.2	1	0.25	0	0	0	-0.83	1	0.21	0	-0.08	0	-0.08
20000724	0.7	11	5	23.47	23.44	-73.66	0.2	-1744307.1	-27024	0.37	0.37	20000725	1.1	8	4	23.51	23.46	-79.69	0.06	-1729165.1	-11882	0.37	0.32	0	-0.55	600000	1	4.87	0	-2.2	1	0.25	0	0	0	-0.83	1	0.21	0	-0.08	0	-0.08	1	0.17
20000725	1.1	8	4	23.51	23.46	-79.69	0.06	-1729165.1	-11882	0.37	0.32	20000726	0.89	11	3	23.44	23.45	-77.15	-0.21	-1730926.36	-25385	0.35	0.23	1	4.87	600000	0	-2.2	1	0.25	0	0	0	-0.83	1	0.21	0	-0.08	0	-0.08	1	0.17	1	0.71
20000726	0.89	11	3	23.44	23.45	-77.15	-0.21	-1730926.36	-25385	0.35	0.23	20000727	17.57	10	2	23.66	23.64	320.56	1.09	-1735051.35	211802	0.55	2.31	0	-2.2	600000	1	0.25	0	0	0	-0.83	1	0.21	0	-0.08	0	-0.08	1	0.17	1	0.71	0	-0.71
20000727	17.57	10	2	23.66	23.64	320.56	1.09	-1735051.35	211802	0.55	2.31	20000728	0.17	11	7	23.75	23.71	129.66	0.39	-1774722.88	170997	0.57	0.72	1	0.25	600000	0	0	0	-0.83	1	0.21	0	-0.08	0	-0.08	1	0.17	1	0.71	0	-0.71	0	0
20000728	0.17	11	7	23.75	23.71	129.66	0.39	-1774722.88	170997	0.57	0.72	20000731	0.72	12	6	23.9	23.77	80.14	0.65	-1794430.21	200558	0.55	0.42	0	0	600000	0	-0.83	1	0.21	0	-0.08	0	-0.08	1	0.17	1	0.71	0	-0.71	0	0	1	0.92
20000731	0.72	12	6	23.9	23.77	80.14	0.65	-1794430.21	200558	0.55	0.42	20000801	0.56	11	7	24	23.82	59.92	0.7	-1806249.49	200558	0.53	0.35	0	-0.83	600000	1	0.21	0	-0.08	0	-0.08	1	0.17	1	0.71	0	-0.71	0	0	1	0.92	0	-0.21
20000801	0.56	11	7	24	23.82	59.92	0.7	-1806249.49	200558	0.53	0.35	20000802	1.24	11	5	24.09	23.83	19.41	0.14	-1821424.76	179963	0.52	0.38	1	0.21	600000	0	-0.08	0	-0.08	1	0.17	1	0.71	0	-0.71	0	0	1	0.92	0	-0.21	1	0.25
20000802	1.24	11	5	24.09	23.83	19.41	0.14	-1821424.76	179963	0.52	0.38	20000803	1.16	6	0	23.97	23.84	8.85	0.45	-1823669.66	203759	0.52	0.53	0	-0.08	600000	0	-0.08	1	0.17	1	0.71	0	-0.71	0	0	1	0.92	0	-0.21	1	0.25	1	0.21
20000803	1.16	6	0	23.97	23.84	8.85	0.45	-1823669.66	203759	0.52	0.53	20000804	0.86	11	7	23.95	23.85	-5.34	0.34	-1823088.24	183409	0.5	0.35	0	-0.08	600000	1	0.17	1	0.71	0	-0.71	0	0	1	0.92	0	-0.21	1	0.25	1	0.21	0	-0.54
20000804	0.86	11	7	23.95	23.85	-5.34	0.34	-1823088.24	183409	0.5	0.35	20000807	0.75	11	7	23.91	23.85	-17.9	0.55	-1827229.05	168226	0.47	0.22	1	0.17	600000	1	0.71	0	-0.71	0	0	1	0.92	0	-0.21	1	0.25	1	0.21	0	-0.54	0	-0.33
20000807	0.75	11	7	23.91	23.85	-17.9	0.55	-1827229.05	168226	0.47	0.22	20000808	0.88	11	2	23.88	23.86	-27.48	0.38	-1828969.71	181571	0.45	0.23	1	0.71	600000	0	-0.71	0	0	1	0.92	0	-0.21	1	0.25	1	0.21	0	-0.54	0	-0.33	0	-0.71
20000808	0.88	11	2	23.88	23.86	-27.48	0.38	-1828969.71	181571	0.45	0.23	20000809	1.53	12	2	23.92	23.9	6.26	0.68	-1830396.45	202021	0.45	0.43	0	-0.71	600000	0	0	1	0.92	0	-0.21	1	0.25	1	0.21	0	-0.54	0	-0.33	0	-0.71	0	-0.84
20000809	1.53	12	2	23.92	23.9	6.26	0.68	-1830396.45	202021	0.45	0.43	20000810	1	7	5	23.92	23.9	-15.73	-0.63	-1844961.45	181630	0.44	0.35	0	0	600000	1	0.92	0	-0.21	1	0.25	1	0.21	0	-0.54	0	-0.33	0	-0.71	0	-0.84	1	0.04
20000810	1	7	5	23.92	23.9	-15.73	-0.63	-1844961.45	181630	0.44	0.35	20000811	1.07	6	5	23.93	23.9	-48.18	-0.09	-1849308.25	181630	0.42	0.25	1	0.92	600000	0	-0.21	1	0.25	1	0.21	0	-0.54	0	-0.33	0	-0.71	0	-0.84	1	0.04	1	0.59
20000811	1.07	6	5	23.93	23.9	-48.18	-0.09	-1849308.25	181630	0.42	0.25	20000814	1.11	10	2	23.98	23.94	130.64	0.07	-1853013.79	205716	0.43	0.52	0	-0.21	600000	1	0.25	1	0.21	0	-0.54	0	-0.33	0	-0.71	0	-0.84	1	0.04	1	0.59	0	-0.25
20000814	1.11	10	2	23.98	23.94	130.64	0.07	-1853013.79	205716	0.43	0.52	20000815	0.55	11	7	24.01	23.96	91.69	0.02	-1855957.12	192471	0.4	0.18	1	0.25	600000	1	0.21	0	-0.54	0	-0.33	0	-0.71	0	-0.84	1	0.04	1	0.59	0	-0.25	0	-0.72
20000815	0.55	11	7	24.01	23.96	91.69	0.02	-1855957.12	192471	0.4	0.18	20000816	1.45	12	0	24.02	23.99	68.14	0.28	-1847448.23	211616	0.4	0.36	1	0.21	600000	0	-0.54	0	-0.33	0	-0.71	0	-0.84	1	0.04	1	0.59	0	-0.25	0	-0.72	0	-0.77
20000816	1.45	12	0	24.02	23.99	68.14	0.28	-1847448.23	211616	0.4	0.36	20000817	1.5	12	2	24.08	24.03	132.91	0.28	-1855514.47	240424	0.41	0.5	0	-0.54	600000	0	-0.33	0	-0.71	0	-0.84	1	0.04	1	0.59	0	-0.25	0	-0.72	0	-0.77	0	-0.39
20000817	1.5	12	2	24.08	24.03	132.91	0.28	-1855514.47	240424	0.41	0.5	20000818	0.37	11	7	24.11	24.03	71.01	0.17	-1864441.14	229712	0.4	0.36	0	-0.33	600000	0	-0.71	0	-0.84	1	0.04	1	0.59	0	-0.25	0	-0.72	0	-0.77	0	-0.39	0	-0.22
20000818	0.37	11	7	24.11	24.03	71.01	0.17	-1864441.14	229712	0.4	0.36	20000821	1.7	11	5	24.08	24.02	-38.98	0.11	-1874365.14	211518	0.39	0.22	0	-0.71	600000	0	-0.84	1	0.04	1	0.59	0	-0.25	0	-0.72	0	-0.77	0	-0.39	0	-0.22	0	-0.17
20000821	1.7	11	5	24.08	24.02	-38.98	0.11	-1874365.14	211518	0.39	0.22	20000822	0.96	9	5	24.03	23.98	-132.09	-0.1	-1891866.14	194017	0.37	0.26	0	-0.84	600000	1	0.04	1	0.59	0	-0.25	0	-0.72	0	-0.77	0	-0.39	0	-0.22	0	-0.17	0	-3.2
20000822	0.96	9	5	24.03	23.98	-132.09	-0.1	-1891866.14	194017	0.37	0.26	20000823	2.19	11	5	23.92	23.91	-221.12	-0.47	-1885101.32	155683	0.4	0.68	1	0.04	600000	1	0.59	0	-0.25	0	-0.72	0	-0.77	0	-0.39	0	-0.22	0	-0.17	0	-3.2	0	-1.61
20000823	2.19	11	5	23.92	23.91	-221.12	-0.47	-1885101.32	155683	0.4	0.68	20000824	0.45	12	2	23.81	23.86	-113.17	-0.29	-1893182.76	172900	0.41	0.49	1	0.59	600000	0	-0.25	0	-0.72	0	-0.77	0	-0.39	0	-0.22	0	-0.17	0	-3.2	0	-1.61	1	0.54
20000824	0.45	12	2	23.81	23.86	-113.17	-0.29	-1893182.76	172900	0.41	0.49	20000825	1.39	12	0	23.75	23.84	-84.47	-0.15	-1887727.78	196818	0.43	0.57	0	-0.25	600000	0	-0.72	0	-0.77	0	-0.39	0	-0.22	0	-0.17	0	-3.2	0	-1.61	1	0.54	1	0.09
20000825	1.39	12	0	23.75	23.84	-84.47	-0.15	-1887727.78	196818	0.43	0.57	20000828	0.6	11	7	23.69	23.81	-56.69	-0.43	-1894687.1	182490	0.42	0.35	0	-0.72	600000	0	-0.77	0	-0.39	0	-0.22	0	-0.17	0	-3.2	0	-1.61	1	0.54	1	0.09	1	0.09
20000828	0.6	11	7	23.69	23.81	-56.69	-0.43	-1894687.1	182490	0.42	0.35	20000829	1.2	7	5	23.63	23.76	-95.21	-0.55	-1905301.29	165344	0.4	0.21	0	-0.77	600000	0	-0.39	0	-0.22	0	-0.17	0	-3.2	0	-1.61	1	0.54	1	0.09	1	0.09	1	0.81
20000829	1.2	7	5	23.63	23.76	-95.21	-0.55	-1905301.29	165344	0.4	0.21	20000830	1.18	11	5	23.58	23.68	-116.36	-0.79	-1920077.22	145195	0.39	0.3	0	-0.39	600000	0	-0.22	0	-0.17	0	-3.2	0	-1.61	1	0.54	1	0.09	1	0.09	1	0.81	1	0.49
20000830	1.18	11	5	23.58	23.68	-116.36	-0.79	-1920077.22	145195	0.39	0.3	20000831	0.94	12	5	23.51	23.6	-130.95	-0.93	-1934769.44	126305	0.38	0.27	0	-0.22	600000	0	-0.17	0	-3.2	0	-1.61	1	0.54	1	0.09	1	0.09	1	0.81	1	0.49	0	-0.98
20000831	0.94	12	5	23.51	23.6	-130.95	-0.93	-1934769.44	126305	0.38	0.27	20000901	1.04	9	1	23.4	23.53	-113.24	-0.85	-1954497.44	106577	0.37	0.3	0	-0.17	600000	0	-3.2	0	-1.61	1	0.54	1	0.09	1	0.09	1	0.81	1	0.49	0	-0.98	0	-0.58
20000901	1.04	9	1	23.4	23.53	-113.24	-0.85	-1954497.44	106577	0.37	0.3	20000904	0.68	11	5	23.29	23.46	-121.76	-0.81	-1959494.27	93124	0.37	0.35	0	-3.2	600000	0	-1.61	1	0.54	1	0.09	1	0.09	1	0.81	1	0.49	0	-0.98	0	-0.58	0	-1.71
20000904	0.68	11	5	23.29	23.46	-121.76	-0.81	-1959494.27	93124	0.37	0.35	20000905	3.91	11	5	23.07	23.27	-210.76	-1.38	-1999459.63	40538	0.43	1	0	-1.61	600000	1	0.54	1	0.09	1	0.09	1	0.81	1	0.49	0	-0.98	0	-0.58	0	-1.71	0	-2.66
20000905	3.91	11	5	23.07	23.27	-210.76	-1.38	-1999459.63	40538	0.43	1	20000906	0.57	11	5	22.82	23.05	-206.88	-1.54	-2023524.5	10456.91	0.43	0.4	1	0.54	600000	1	0.09	1	0.09	1	0.81	1	0.49	0	-0.98	0	-0.58	0	-1.71	0	-2.66	1	0.47
20000906	0.57	11	5	22.82	23.05	-206.88	-1.54	-2023524.5	10456.91	0.43	0.4	20000907	0.46	10	2	22.6	22.89	-127.75	-1.43	-2029784.96	24229.91	0.43	0.44	1	0.09	600000	1	0.09	1	0.81	1	0.49	0	-0.98	0	-0.58	0	-1.71	0	-2.66	1	0.47	0	-0.14
20000907	0.46	10	2	22.6	22.89	-127.75	-1.43	-2029784.96	24229.91	0.43	0.44	20000908	0.96	6	6	22.4	22.77	-98.66	-1.55	-2029784.96	37458.91	0.41	0.2	1	0.09	600000	1	0.81	1	0.49	0	-0.98	0	-0.58	0	-1.71	0	-2.66	1	0.47	0	-0.14	0	-0.14
20000908	0.96	6	6	22.4	22.77	-98.66	-1.55	-2029784.96	37458.91	0.41	0.2	20000911	0.98	12	2	22.22	22.67	-67.18	-1.47	-2039972.58	50456.91	0.4	0.37	1	0.81	600000	1	0.49	0	-0.98	0	-0.58	0	-1.71	0	-2.66	1	0.47	0	-0.14	0	-0.14	1	0.19
20000911	0.98	12	2	22.22	22.67	-67.18	-1.47	-2039972.58	50456.91	0.4	0.37	20000912	0.8	12	6	22.21	22.62	-50.92	-1.12	-2035513.29	60861.91	0.39	0.28	1	0.49	600000	0	-0.98	0	-0.58	0	-1.71	0	-2.66	1	0.47	0	-0.14	0	-0.14	1	0.19	1	0.7
20000912	0.8	12	6	22.21	22.62	-50.92	-1.12	-2035513.29	60861.91	0.39	0.28	20000913	1.68	12	2	22.3	22.6	-4.59	-0.83	-2044411.82	78371.91	0.41	0.61	0	-0.98	600000	0	-0.58	0	-1.71	0	-2.66	1	0.47	0	-0.14	0	-0.14	1	0.19	1	0.7	1	1.73
20000913	1.68	12	2	22.3	22.6	-4.59	-0.83	-2044411.82	78371.91	0.41	0.61	20000914	0.5	11	5	22.32	22.54	-34.45	-0.96	-2051131.73	69660.91	0.41	0.35	0	-0.58	600000	0	-1.71	0	-2.66	1	0.47	0	-0.14	0	-0.14	1	0.19	1	0.7	1	1.73	0	-1.38
20000914	0.5	11	5	22.32	22.54	-34.45	-0.96	-2051131.73	69660.91	0.41	0.35	20000915	1.09	11	5	22.32	22.47	-64.18	-1.04	-2056414.51	60151.91	0.39	0.27	0	-1.71	600000	0	-2.66	1	0.47	0	-0.14	0	-0.14	1	0.19	1	0.7	1	1.73	0	-1.38	1	0.47
20000915	1.09	11	5	22.32	22.47	-64.18	-1.04	-2056414.51	60151.91	0.39	0.27	20000918	1.45	11	5	22.23	22.35	-160.11	-1.38	-2067252.65	46357.91	0.41	0.56	0	-2.66	600000	1	0.47	0	-0.14	0	-0.14	1	0.19	1	0.7	1	1.73	0	-1.38	1	0.47	0	-1.16
20000918	1.45	11	5	22.23	22.35	-160.11	-1.38	-2067252.65	46357.91	0.41	0.56	20000919	1.45	7	9	21.99	22.14	-256.04	-1.22	-2079515.01	26350.91	0.44	0.7	1	0.47	600000	0	-0.14	0	-0.14	1	0.19	1	0.7	1	1.73	0	-1.38	1	0.47	0	-1.16	1	2.86
20000919	1.45	7	9	21.99	22.14	-256.04	-1.22	-2079515.01	26350.91	0.44	0.7	20000920	0.69	12	4	21.75	21.99	-157.61	-0.76	-2076416.82	40151.91	0.44	0.49	0	-0.14	600000	0	-0.14	1	0.19	1	0.7	1	1.73	0	-1.38	1	0.47	0	-1.16	1	2.86	0	-0.68
20000920	0.69	12	4	21.75	21.99	-157.61	-0.76	-2076416.82	40151.91	0.44	0.49	20000921	1.28	11	3	21.54	21.86	-106.96	-0.91	-2079821.25	22448.91	0.45	0.52	0	-0.14	600000	1	0.19	1	0.7	1	1.73	0	-1.38	1	0.47	0	-1.16	1	2.86	0	-0.68	0	-1.01
20000921	1.28	11	3	21.54	21.86	-106.96	-0.91	-2079821.25	22448.91	0.45	0.52	20000922	0.6	11	7	21.36	21.74	-89.58	-0.96	-2079454.87	11823.91	0.44	0.29	1	0.19	600000	1	0.7	1	1.73	0	-1.38	1	0.47	0	-1.16	1	2.86	0	-0.68	0	-1.01	1	0.93
20000922	0.6	11	7	21.36	21.74	-89.58	-0.96	-2079454.87	11823.91	0.44	0.29	20000925	1.13	12	2	21.26	21.66	-60.2	-0.94	-2085321	23864.91	0.43	0.39	1	0.7	600000	1	1.73	0	-1.38	1	0.47	0	-1.16	1	2.86	0	-0.68	0	-1.01	1	0.93	0	-2.02
20000925	1.13	12	2	21.26	21.66	-60.2	-0.94	-2085321	23864.91	0.43	0.39	20000926	0.84	12	2	21.3	21.62	-37.69	-0.97	-2086677.53	34038.91	0.42	0.32	1	1.73	600000	0	-1.38	1	0.47	0	-1.16	1	2.86	0	-0.68	0	-1.01	1	0.93	0	-2.02	1	0.14
20000926	0.84	12	2	21.3	21.62	-37.69	-0.97	-2086677.53	34038.91	0.42	0.32	20000927	1.3	10	2	21.4	21.65	27.11	-0.71	-2084026.53	47293.91	0.43	0.57	0	-1.38	600000	1	0.47	0	-1.16	1	2.86	0	-0.68	0	-1.01	1	0.93	0	-2.02	1	0.14	1	0.23
20000927	1.3	10	2	21.4	21.65	27.11	-0.71	-2084026.53	47293.91	0.43	0.57	20000928	0.58	11	5	21.45	21.62	25.84	-0.79	-2091109.61	39594.91	0.44	0.5	1	0.47	600000	0	-1.16	1	2.86	0	-0.68	0	-1.01	1	0.93	0	-2.02	1	0.14	1	0.23	0	-0.61
20000928	0.58	11	5	21.45	21.62	25.84	-0.79	-2091109.61	39594.91	0.44	0.5	20000929	0.8	10	6	21.52	21.62	44.21	-0.56	-2092712.87	45778.91	0.42	0.27	0	-1.16	600000	1	2.86	0	-0.68	0	-1.01	1	0.93	0	-2.02	1	0.14	1	0.23	0	-0.61	1	1.46
20000929	0.8	10	6	21.52	21.62	44.21	-0.56	-2092712.87	45778.91	0.42	0.27	20001009	1.22	11	5	21.54	21.57	-4.11	-0.43	-2096822.32	38244.91	0.43	0.44	1	2.86	600000	0	-0.68	0	-1.01	1	0.93	0	-2.02	1	0.14	1	0.23	0	-0.61	1	1.46	1	0.42
20001009	1.22	11	5	21.54	21.57	-4.11	-0.43	-2096822.32	38244.91	0.43	0.44	20001010	1.96	12	2	21.64	21.64	101.34	0.76	-2082494.19	53013.91	0.45	0.67	0	-0.68	600000	0	-1.01	1	0.93	0	-2.02	1	0.14	1	0.23	0	-0.61	1	1.46	1	0.42	0	-0.37
20001010	1.96	12	2	21.64	21.64	101.34	0.76	-2082494.19	53013.91	0.45	0.67	20001011	1.22	11	3	21.64	21.67	136.47	0.51	-2099712.54	35012.91	0.45	0.46	0	-1.01	600000	1	0.93	0	-2.02	1	0.14	1	0.23	0	-0.61	1	1.46	1	0.42	0	-0.37	1	1.34
20001011	1.22	11	3	21.64	21.67	136.47	0.51	-2099712.54	35012.91	0.45	0.46	20001012	0.4	11	5	21.66	21.66	40.62	0.32	-2105473.05	27855.91	0.45	0.41	1	0.93	600000	0	-2.02	1	0.14	1	0.23	0	-0.61	1	1.46	1	0.42	0	-0.37	1	1.34	0	-1.1
20001012	0.4	11	5	21.66	21.66	40.62	0.32	-2105473.05	27855.91	0.45	0.41	20001013	1.4	12	2	21.7	21.68	62.84	0.55	-2104918.22	37842.91	0.44	0.37	0	-2.02	600000	1	0.14	1	0.23	0	-0.61	1	1.46	1	0.42	0	-0.37	1	1.34	0	-1.1	0	-1.06
20001013	1.4	12	2	21.7	21.68	62.84	0.55	-2104918.22	37842.91	0.44	0.37	20001016	0.54	11	5	21.7	21.62	-76.68	0.07	-2109531.95	32475.91	0.45	0.57	1	0.14	600000	1	0.23	0	-0.61	1	1.46	1	0.42	0	-0.37	1	1.34	0	-1.1	0	-1.06	0	-0.19
20001016	0.54	11	5	21.7	21.62	-76.68	0.07	-2109531.95	32475.91	0.45	0.57	20001017	0.86	12	4	21.58	21.58	-141.46	-0.05	-2108607.35	37098.91	0.43	0.25	1	0.23	600000	0	-0.61	1	1.46	1	0.42	0	-0.37	1	1.34	0	-1.1	0	-1.06	0	-0.19	0	-0.47
20001017	0.86	12	4	21.58	21.58	-141.46	-0.05	-2108607.35	37098.91	0.43	0.25	20001018	1.13	12	2	21.51	21.55	-77.23	-0.37	-2109865.66	42311.91	0.42	0.29	0	-0.61	600000	1	1.46	1	0.42	0	-0.37	1	1.34	0	-1.1	0	-1.06	0	-0.19	0	-0.47	1	0.56
20001018	1.13	12	2	21.51	21.55	-77.23	-0.37	-2109865.66	42311.91	0.42	0.29	20001019	1.03	11	5	21.45	21.5	-92.97	-0.2	-2113832.58	36944.91	0.4	0.23	1	1.46	600000	1	0.42	0	-0.37	1	1.34	0	-1.1	0	-1.06	0	-0.19	0	-0.47	1	0.56	1	0.84
20001019	1.03	11	5	21.45	21.5	-92.97	-0.2	-2113832.58	36944.91	0.4	0.23	20001020	1.76	12	0	21.41	21.52	-34.2	0.01	-2106730.08	46414.91	0.41	0.48	1	0.42	600000	0	-0.37	1	1.34	0	-1.1	0	-1.06	0	-0.19	0	-0.47	1	0.56	1	0.84	0	-0.83
20001020	1.76	12	0	21.41	21.52	-34.2	0.01	-2106730.08	46414.91	0.41	0.48	20001023	1.69	12	2	21.48	21.56	66.91	0.35	-2116193.55	62404.91	0.42	0.49	0	-0.37	600000	1	1.34	0	-1.1	0	-1.06	0	-0.19	0	-0.47	1	0.56	1	0.84	0	-0.83	0	-0.23
20001023	1.69	12	2	21.48	21.56	66.91	0.35	-2116193.55	62404.91	0.42	0.49	20001024	0.37	11	5	21.53	21.57	24.87	-0.34	-2119338.61	56507.91	0.4	0.3	1	1.34	600000	0	-1.1	0	-1.06	0	-0.19	0	-0.47	1	0.56	1	0.84	0	-0.83	0	-0.23	0	-0.05
20001024	0.37	11	5	21.53	21.57	24.87	-0.34	-2119338.61	56507.91	0.4	0.3	20001025	2.67	12	2	21.63	21.63	103.28	0.1	-2113888.42	72252.91	0.42	0.52	0	-1.1	600000	0	-1.06	0	-0.19	0	-0.47	1	0.56	1	0.84	0	-0.83	0	-0.23	0	-0.05	1	0.33
20001025	2.67	12	2	21.63	21.63	103.28	0.1	-2113888.42	72252.91	0.42	0.52	20001026	0.5	11	7	21.7	21.64	64.83	0.08	-2120846.66	64366.91	0.41	0.34	0	-1.06	600000	0	-0.19	0	-0.47	1	0.56	1	0.84	0	-0.83	0	-0.23	0	-0.05	1	0.33	1	1.26
20001026	0.5	11	7	21.7	21.64	64.83	0.08	-2120846.66	64366.91	0.41	0.34	20001027	2.54	11	5	21.67	21.6	-32.62	-0.35	-2131440.18	44356.91	0.4	0.34	0	-0.19	600000	0	-0.47	1	0.56	1	0.84	0	-0.83	0	-0.23	0	-0.05	1	0.33	1	1.26	1	0.92
20001027	2.54	11	5	21.67	21.6	-32.62	-0.35	-2131440.18	44356.91	0.4	0.34	20001030	0.44	6	5	21.61	21.56	-62.08	0.05	-2133629.93	35597.91	0.38	0.16	0	-0.47	600000	1	0.56	1	0.84	0	-0.83	0	-0.23	0	-0.05	1	0.33	1	1.26	1	0.92	1	0.82
20001030	0.44	6	5	21.61	21.56	-62.08	0.05	-2133629.93	35597.91	0.38	0.16	20001031	1.1	11	1	21.54	21.52	-83.4	-0.08	-2141538.48	25931.91	0.36	0.22	1	0.56	600000	1	0.84	0	-0.83	0	-0.23	0	-0.05	1	0.33	1	1.26	1	0.92	1	0.82	0	-0.14
20001031	1.1	11	1	21.54	21.52	-83.4	-0.08	-2141538.48	25931.91	0.36	0.22	20001101	0.75	12	2	21.45	21.5	-29.36	-0.01	-2144869.4	33148.91	0.38	0.52	1	0.84	600000	0	-0.83	0	-0.23	0	-0.05	1	0.33	1	1.26	1	0.92	1	0.82	0	-0.14	1	0.82
20001101	0.75	12	2	21.45	21.5	-29.36	-0.01	-2144869.4	33148.91	0.38	0.52	20001102	2.91	12	2	21.43	21.52	-10.33	0.3	-2141009.69	54162.91	0.39	0.49	0	-0.83	600000	0	-0.23	0	-0.05	1	0.33	1	1.26	1	0.92	1	0.82	0	-0.14	1	0.82	0	-0.81
20001102	2.91	12	2	21.43	21.52	-10.33	0.3	-2141009.69	54162.91	0.39	0.49	20001103	0.35	11	7	21.43	21.5	-46.03	-0.19	-2146445.16	46750.91	0.38	0.3	0	-0.23	600000	0	-0.05	1	0.33	1	1.26	1	0.92	1	0.82	0	-0.14	1	0.82	0	-0.81	0	-0.59
20001103	0.35	11	7	21.43	21.5	-46.03	-0.19	-2146445.16	46750.91	0.38	0.3	20001106	1.19	11	5	21.42	21.48	-85.11	-0.33	-2149376.82	37955.91	0.35	0.12	0	-0.05	600000	1	0.33	1	1.26	1	0.92	1	0.82	0	-0.14	1	0.82	0	-0.81	0	-0.59	0	-0.82
20001106	1.19	11	5	21.42	21.48	-85.11	-0.33	-2149376.82	37955.91	0.35	0.12	20001107	1.14	11	1	21.43	21.45	-75.85	-0.26	-2152102.46	27961.91	0.34	0.22	1	0.33	600000	1	1.26	1	0.92	1	0.82	0	-0.14	1	0.82	0	-0.81	0	-0.59	0	-0.82	1	0.69
20001107	1.14	11	1	21.43	21.45	-75.85	-0.26	-2152102.46	27961.91	0.34	0.22	20001108	0.91	12	2	21.44	21.45	-29.69	-0.48	-2153319.79	37091.91	0.34	0.3	1	1.26	600000	1	0.92	1	0.82	0	-0.14	1	0.82	0	-0.81	0	-0.59	0	-0.82	1	0.69	1	1.32
20001108	0.91	12	2	21.44	21.45	-29.69	-0.48	-2153319.79	37091.91	0.34	0.3	20001109	1.16	12	2	21.46	21.5	162.25	0.03	-2148329.67	47695.91	0.34	0.36	1	0.92	600000	1	0.82	0	-0.14	1	0.82	0	-0.81	0	-0.59	0	-0.82	1	0.69	1	1.32	1	1.44
20001109	1.16	12	2	21.46	21.5	162.25	0.03	-2148329.67	47695.91	0.34	0.36	20001110	3.18	12	2	21.55	21.57	236.95	0.46	-2161197.71	81397.91	0.36	0.58	1	0.82	600000	0	-0.14	1	0.82	0	-0.81	0	-0.59	0	-0.82	1	0.69	1	1.32	1	1.44	0	-1.91
20001110	3.18	12	2	21.55	21.57	236.95	0.46	-2161197.71	81397.91	0.36	0.58	20001113	0.74	10	6	21.69	21.66	177.22	0.68	-2164527.04	106367.91	0.36	0.35	0	-0.14	600000	1	0.82	0	-0.81	0	-0.59	0	-0.82	1	0.69	1	1.32	1	1.44	0	-1.91	1	0.77
20001113	0.74	10	6	21.69	21.66	177.22	0.68	-2164527.04	106367.91	0.36	0.35	20001114	0.79	11	5	21.83	21.73	114	0.75	-2163892.85	86707.91	0.36	0.31	1	0.82	600000	0	-0.81	0	-0.59	0	-0.82	1	0.69	1	1.32	1	1.44	0	-1.91	1	0.77	0	-1.12
20001114	0.79	11	5	21.83	21.73	114	0.75	-2163892.85	86707.91	0.36	0.31	20001115	1.64	12	2	21.99	21.82	118.55	0.81	-2165948.49	118912.91	0.37	0.47	0	-0.81	600000	0	-0.59	0	-0.82	1	0.69	1	1.32	1	1.44	0	-1.91	1	0.77	0	-1.12	0	-0.05
20001115	1.64	12	2	21.99	21.82	118.55	0.81	-2165948.49	118912.91	0.37	0.47	20001116	0.62	11	5	22.06	21.86	76.13	0.45	-2179345.16	98817.91	0.37	0.42	0	-0.59	600000	0	-0.82	1	0.69	1	1.32	1	1.44	0	-1.91	1	0.77	0	-1.12	0	-0.05	1	0.09
20001116	0.62	11	5	22.06	21.86	76.13	0.45	-2179345.16	98817.91	0.37	0.42	20001117	0.8	11	5	22.07	21.87	37.74	0.5	-2189125.64	82777.91	0.38	0.41	0	-0.82	600000	1	0.69	1	1.32	1	1.44	0	-1.91	1	0.77	0	-1.12	0	-0.05	1	0.09	0	-0.45
20001117	0.8	11	5	22.07	21.87	37.74	0.5	-2189125.64	82777.91	0.38	0.41	20001120	0.72	7	5	22	21.85	-26.03	0.37	-2195797.52	71253.76	0.36	0.22	1	0.69	600000	1	1.32	1	1.44	0	-1.91	1	0.77	0	-1.12	0	-0.05	1	0.09	0	-0.45	1	0.46
20001120	0.72	7	5	22	21.85	-26.03	0.37	-2195797.52	71253.76	0.36	0.22	20001121	1.37	10	2	21.97	21.86	13.1	0.53	-2206980.98	87096.99	0.37	0.44	1	1.32	600000	1	1.44	0	-1.91	1	0.77	0	-1.12	0	-0.05	1	0.09	0	-0.45	1	0.46	0	-1.18
20001121	1.37	10	2	21.97	21.86	13.1	0.53	-2206980.98	87096.99	0.37	0.44	20001123	1.4	11	2	21.96	21.92	101.21	0.75	-2212508.39	109206.64	0.39	0.59	1	1.44	600000	0	-1.91	1	0.77	0	-1.12	0	-0.05	1	0.09	0	-0.45	1	0.46	0	-1.18	0	-0.6
20001123	1.4	11	2	21.96	21.92	101.21	0.75	-2212508.39	109206.64	0.39	0.59	20001124	5.68	10	2	22.05	22.02	230.24	0.8	-2275836.1	234751.05	0.47	1.17	0	-1.91	600000	1	0.77	0	-1.12	0	-0.05	1	0.09	0	-0.45	1	0.46	0	-1.18	0	-0.6	1	0.19
20001124	5.68	10	2	22.05	22.02	230.24	0.8	-2275836.1	234751.05	0.47	1.17	20001127	0.2	11	5	22.08	22.03	22.04	0.17	-2293539.12	210163.52	0.47	0.5	1	0.77	600000	0	-1.12	0	-0.05	1	0.09	0	-0.45	1	0.46	0	-1.18	0	-0.6	1	0.19	0	-1.48
20001127	0.2	11	5	22.08	22.03	22.04	0.17	-2293539.12	210163.52	0.47	0.5	20001128	0.55	12	6	22.18	22.07	24.07	0.16	-2289308.78	223700.62	0.46	0.32	0	-1.12	600000	0	-0.05	1	0.09	0	-0.45	1	0.46	0	-1.18	0	-0.6	1	0.19	0	-1.48	1	1.73
20001128	0.55	12	6	22.18	22.07	24.07	0.16	-2289308.78	223700.62	0.46	0.32	20001129	1.16	11	5	22.2	22.05	-46.91	-0.06	-2294282.53	208014.16	0.45	0.41	0	-0.05	600000	1	0.09	0	-0.45	1	0.46	0	-1.18	0	-0.6	1	0.19	0	-1.48	1	1.73	0	-1.24
20001129	1.16	11	5	22.2	22.05	-46.91	-0.06	-2294282.53	208014.16	0.45	0.41	20001130	1.04	6	5	22.16	22.04	-55.86	-0.25	-2294282.53	191751.44	0.43	0.28	1	0.09	600000	0	-0.45	1	0.46	0	-1.18	0	-0.6	1	0.19	0	-1.48	1	1.73	0	-1.24	1	1.49
20001130	1.04	6	5	22.16	22.04	-55.86	-0.25	-2294282.53	191751.44	0.43	0.28	20001201	0.67	6	6	22.06	22.03	-41.67	-0.05	-2293805.97	202712.39	0.41	0.23	0	-0.45	600000	1	0.46	0	-1.18	0	-0.6	1	0.19	0	-1.48	1	1.73	0	-1.24	1	1.49	1	0.92
20001201	0.67	6	6	22.06	22.03	-41.67	-0.05	-2293805.97	202712.39	0.41	0.23	20001204	1.4	11	5	22.02	22.01	-72.01	-0.02	-2293312.67	187420.04	0.4	0.31	1	0.46	600000	0	-1.18	0	-0.6	1	0.19	0	-1.48	1	1.73	0	-1.24	1	1.49	1	0.92	1	0.77
20001204	1.4	11	5	22.02	22.01	-72.01	-0.02	-2293312.67	187420.04	0.4	0.31	20001205	0.7	12	2	21.97	22.01	-38.22	0.26	-2295997.8	198160.57	0.4	0.32	0	-1.18	600000	0	-0.6	1	0.19	0	-1.48	1	1.73	0	-1.24	1	1.49	1	0.92	1	0.77	0	-2.8
20001205	0.7	12	2	21.97	22.01	-38.22	0.26	-2295997.8	198160.57	0.4	0.32	20001206	1.08	7	5	21.92	21.96	-97.16	-0.15	-2306984.02	186546.57	0.39	0.37	0	-0.6	600000	1	0.19	0	-1.48	1	1.73	0	-1.24	1	1.49	1	0.92	1	0.77	0	-2.8	0	-0.7
20001206	1.08	7	5	21.92	21.96	-97.16	-0.15	-2306984.02	186546.57	0.39	0.37	20001207	0.92	11	5	21.85	21.9	-131.44	-0.57	-2315668.9	175857.48	0.39	0.32	1	0.19	600000	0	-1.48	1	1.73	0	-1.24	1	1.49	1	0.92	1	0.77	0	-2.8	0	-0.7	0	-0.14
20001207	0.92	11	5	21.85	21.9	-131.44	-0.57	-2315668.9	175857.48	0.39	0.32	20001208	0.83	12	6	21.78	21.85	-139.72	-0.85	-2317140.78	184688.72	0.36	0.12	0	-1.48	600000	1	1.73	0	-1.24	1	1.49	1	0.92	1	0.77	0	-2.8	0	-0.7	0	-0.14	0	-1.22
20001208	0.83	12	6	21.78	21.85	-139.72	-0.85	-2317140.78	184688.72	0.36	0.12	20001211	1.32	7	5	21.67	21.76	-172.01	-0.74	-2326794.21	173038.02	0.36	0.35	1	1.73	600000	0	-1.24	1	1.49	1	0.92	1	0.77	0	-2.8	0	-0.7	0	-0.14	0	-1.22	0	-2.04
20001211	1.32	7	5	21.67	21.76	-172.01	-0.74	-2326794.21	173038.02	0.36	0.35	20001212	0.75	8	2	21.61	21.75	-90.68	-0.54	-2318055.08	181777.15	0.36	0.4	0	-1.24	600000	1	1.49	1	0.92	1	0.77	0	-2.8	0	-0.7	0	-0.14	0	-1.22	0	-2.04	0	-0.1
20001212	0.75	8	2	21.61	21.75	-90.68	-0.54	-2318055.08	181777.15	0.36	0.4	20001213	1.07	11	3	21.54	21.69	-85.48	-0.56	-2325696	172438.25	0.36	0.33	1	1.49	600000	1	0.92	1	0.77	0	-2.8	0	-0.7	0	-0.14	0	-1.22	0	-2.04	0	-0.1	1	0.68
20001213	1.07	11	3	21.54	21.69	-85.48	-0.56	-2325696	172438.25	0.36	0.33	20001214	1.1	10	2	21.57	21.7	7.85	-0.23	-2326236.11	182700.29	0.39	0.62	1	0.92	600000	1	0.77	0	-2.8	0	-0.7	0	-0.14	0	-1.22	0	-2.04	0	-0.1	1	0.68	0	-0.77
20001214	1.1	10	2	21.57	21.7	7.85	-0.23	-2326236.11	182700.29	0.39	0.62	20001215	1.56	6	2	21.63	21.75	81.64	-0.05	-2323945.43	198735.05	0.39	0.42	1	0.77	600000	0	-2.8	0	-0.7	0	-0.14	0	-1.22	0	-2.04	0	-0.1	1	0.68	0	-0.77	1	0.78
20001215	1.56	6	2	21.63	21.75	81.64	-0.05	-2323945.43	198735.05	0.39	0.42	20001218	1.26	12	2	21.79	21.81	129.41	0.22	-2322593.49	219014.13	0.41	0.6	0	-2.8	600000	0	-0.7	0	-0.14	0	-1.22	0	-2.04	0	-0.1	1	0.68	0	-0.77	1	0.78	1	0.82
20001218	1.26	12	2	21.79	21.81	129.41	0.22	-2322593.49	219014.13	0.41	0.6	20001219	1.17	7	5	21.75	21.76	-13.43	-0.5	-2342823.25	195235.29	0.44	0.67	0	-0.7	600000	0	-0.14	0	-1.22	0	-2.04	0	-0.1	1	0.68	0	-0.77	1	0.78	1	0.82	0	-0.48
20001219	1.17	7	5	21.75	21.76	-13.43	-0.5	-2342823.25	195235.29	0.44	0.67	20001220	0.87	11	9	21.73	21.68	-124.58	-0.39	-2348704.46	174651.05	0.41	0.2	0	-0.14	600000	0	-1.22	0	-2.04	0	-0.1	1	0.68	0	-0.77	1	0.78	1	0.82	0	-0.48	0	-0.82
20001220	0.87	11	9	21.73	21.68	-124.58	-0.39	-2348704.46	174651.05	0.41	0.2	20001221	0.77	11	1	21.65	21.62	-81.8	-0.29	-2361097.14	158839.7	0.41	0.37	0	-1.22	600000	0	-2.04	0	-0.1	1	0.68	0	-0.77	1	0.78	1	0.82	0	-0.48	0	-0.82	0	-1.31
20001221	0.77	11	1	21.65	21.62	-81.8	-0.29	-2361097.14	158839.7	0.41	0.37	20001222	1.89	11	5	21.47	21.52	-130.25	-0.59	-2384731.65	128902.65	0.41	0.38	0	-2.04	600000	0	-0.1	1	0.68	0	-0.77	1	0.78	1	0.82	0	-0.48	0	-0.82	0	-1.31	0	-2.5
20001222	1.89	11	5	21.47	21.52	-130.25	-0.59	-2384731.65	128902.65	0.41	0.38	20001225	1.19	11	5	21.17	21.35	-183.98	-0.7	-2404371.37	93305.67	0.42	0.58	0	-0.1	600000	1	0.68	0	-0.77	1	0.78	1	0.82	0	-0.48	0	-0.82	0	-1.31	0	-2.5	1	1.66
20001225	1.19	11	5	21.17	21.35	-183.98	-0.7	-2404371.37	93305.67	0.42	0.58	20001226	0.44	12	7	20.99	21.22	-142.32	-1.09	-2411930.13	77500.98	0.4	0.23	1	0.68	600000	0	-0.77	1	0.78	1	0.82	0	-0.48	0	-0.82	0	-1.31	0	-2.5	1	1.66	1	0.25
20001226	0.44	12	7	20.99	21.22	-142.32	-1.09	-2411930.13	77500.98	0.4	0.23	20001227	1.09	12	0	20.87	21.13	-102.27	-0.68	-2400457.15	94710.45	0.39	0.3	0	-0.77	600000	1	0.78	1	0.82	0	-0.48	0	-0.82	0	-1.31	0	-2.5	1	1.66	1	0.25	1	0.69
20001227	1.09	12	0	20.87	21.13	-102.27	-0.68	-2400457.15	94710.45	0.39	0.3	20001228	0.76	7	7	20.73	21.03	-87.66	-1.16	-2406408.52	81617.43	0.38	0.22	1	0.78	600000	1	0.82	0	-0.48	0	-0.82	0	-1.31	0	-2.5	1	1.66	1	0.25	1	0.69	0	-0.1
20001228	0.76	7	7	20.73	21.03	-87.66	-1.16	-2406408.52	81617.43	0.38	0.22	20001229	0.75	12	2	20.67	20.98	-58.31	-1.2	-2405324.4	91374.54	0.37	0.28	1	0.82	600000	0	-0.48	0	-0.82	0	-1.31	0	-2.5	1	1.66	1	0.25	1	0.69	0	-0.1	0	-2.21
20001229	0.75	12	2	20.67	20.98	-58.31	-1.2	-2405324.4	91374.54	0.37	0.28	20010102	1.28	12	2	20.72	20.97	-29.94	-1.2	-2397829.88	103865.41	0.37	0.4	0	-0.48	600000	0	-0.82	0	-1.31	0	-2.5	1	1.66	1	0.25	1	0.69	0	-0.1	0	-2.21	1	0.9
20010102	1.28	12	2	20.72	20.97	-29.94	-1.2	-2397829.88	103865.41	0.37	0.4	20010103	1.19	11	7	20.77	20.94	-20.09	-0.68	-2399617.32	88970.03	0.36	0.25	0	-0.82	600000	0	-1.31	0	-2.5	1	1.66	1	0.25	1	0.69	0	-0.1	0	-2.21	1	0.9	1	0.75
20010103	1.19	11	7	20.77	20.94	-20.09	-0.68	-2399617.32	88970.03	0.36	0.25	20010104	1.22	11	5	20.75	20.89	-51.83	-0.7	-2410219.23	70795.33	0.35	0.24	0	-1.31	600000	0	-2.5	1	1.66	1	0.25	1	0.69	0	-0.1	0	-2.21	1	0.9	1	0.75	1	1.48
20010104	1.22	11	5	20.75	20.89	-51.83	-0.7	-2410219.23	70795.33	0.35	0.24	20010105	1.55	11	5	20.7	20.8	-157.97	-0.94	-2424990.87	42594.93	0.35	0.42	0	-2.5	600000	1	1.66	1	0.25	1	0.69	0	-0.1	0	-2.21	1	0.9	1	0.75	1	1.48	1	1.07
20010105	1.55	11	5	20.7	20.8	-157.97	-0.94	-2424990.87	42594.93	0.35	0.42	20010108	1.15	7	5	20.53	20.63	-256.95	-1.19	-2454923.54	10114.8	0.37	0.53	1	1.66	600000	1	0.25	1	0.69	0	-0.1	0	-2.21	1	0.9	1	0.75	1	1.48	1	1.07	0	-2.65
20010108	1.15	7	5	20.53	20.63	-256.95	-1.19	-2454923.54	10114.8	0.37	0.53	20010109	0.61	12	4	20.38	20.55	-146.2	-0.43	-2437520.06	30004.49	0.38	0.48	1	0.25	600000	1	0.69	0	-0.1	0	-2.21	1	0.9	1	0.75	1	1.48	1	1.07	0	-2.65	0	-0.15
20010109	0.61	12	4	20.38	20.55	-146.2	-0.43	-2437520.06	30004.49	0.38	0.48	20010110	0.84	12	2	20.27	20.5	-67.77	-0.36	-2439041.13	46736.28	0.38	0.33	1	0.69	600000	0	-0.1	0	-2.21	1	0.9	1	0.75	1	1.48	1	1.07	0	-2.65	0	-0.15	0	-0.84
20010110	0.84	12	2	20.27	20.5	-67.77	-0.36	-2439041.13	46736.28	0.38	0.33	20010111	1.06	10	2	20.22	20.48	2.46	-0.36	-2450937.82	64420.54	0.4	0.6	0	-0.1	600000	0	-2.21	1	0.9	1	0.75	1	1.48	1	1.07	0	-2.65	0	-0.15	0	-0.84	0	-0.7
20010111	1.06	10	2	20.22	20.48	2.46	-0.36	-2450937.82	64420.54	0.4	0.6	20010112	0.72	11	5	20.22	20.46	-30.43	-0.22	-2450573.53	51670.32	0.39	0.35	0	-2.21	600000	1	0.9	1	0.75	1	1.48	1	1.07	0	-2.65	0	-0.15	0	-0.84	0	-0.7	1	0.7
20010112	0.72	11	5	20.22	20.46	-30.43	-0.22	-2450573.53	51670.32	0.39	0.35	20010115	1.23	11	5	20.23	20.36	-83.25	-0.83	-2465115.93	36050.7	0.41	0.58	1	0.9	600000	1	0.75	1	1.48	1	1.07	0	-2.65	0	-0.15	0	-0.84	0	-0.7	1	0.7	1	1.9
20010115	1.23	11	5	20.23	20.36	-83.25	-0.83	-2465115.93	36050.7	0.41	0.58	20010116	0.69	12	4	20.21	20.31	-85.66	-0.82	-2458864.92	46847.9	0.41	0.38	1	0.75	600000	1	1.48	1	1.07	0	-2.65	0	-0.15	0	-0.84	0	-0.7	1	0.7	1	1.9	0	-0.98
20010116	0.69	12	4	20.21	20.31	-85.66	-0.82	-2458864.92	46847.9	0.41	0.38	20010117	0.76	12	2	20.21	20.3	1.69	-0.57	-2460903.59	55002.6	0.41	0.4	1	1.48	600000	1	1.07	0	-2.65	0	-0.15	0	-0.84	0	-0.7	1	0.7	1	1.9	0	-0.98	0	-0.89
20010117	0.76	12	2	20.21	20.3	1.69	-0.57	-2460903.59	55002.6	0.41	0.4	20010118	1.27	10	2	20.24	20.35	86.9	-0.1	-2453040.37	65382.06	0.4	0.34	1	1.07	600000	0	-2.65	0	-0.15	0	-0.84	0	-0.7	1	0.7	1	1.9	0	-0.98	0	-0.89	0	-0.3
20010118	1.27	10	2	20.24	20.35	86.9	-0.1	-2453040.37	65382.06	0.4	0.34	20010119	1.64	12	8	20.32	20.42	157.83	0.39	-2443749.56	82415.2	0.39	0.27	0	-2.65	600000	0	-0.15	0	-0.84	0	-0.7	1	0.7	1	1.9	0	-0.98	0	-0.89	0	-0.3	0	-0.2
20010119	1.64	12	8	20.32	20.42	157.83	0.39	-2443749.56	82415.2	0.39	0.27	20010205	0.57	11	1	20.38	20.39	44.07	0.35	-2452916.44	72701.05	0.42	0.71	0	-0.15	600000	0	-0.84	0	-0.7	1	0.7	1	1.9	0	-0.98	0	-0.89	0	-0.3	0	-0.2	1	1.2
20010205	0.57	11	1	20.38	20.39	44.07	0.35	-2452916.44	72701.05	0.42	0.71	20010206	0.84	7	5	20.4	20.35	-86.26	-0.01	-2445307.05	64506.32	0.41	0.3	0	-0.84	600000	0	-0.7	1	0.7	1	1.9	0	-0.98	0	-0.89	0	-0.3	0	-0.2	1	1.2	0	-1.19
20010206	0.84	7	5	20.4	20.35	-86.26	-0.01	-2445307.05	64506.32	0.41	0.3	20010207	0.59	11	3	20.35	20.29	-67.14	-0.23	-2449838.67	59691.47	0.4	0.34	0	-0.7	600000	1	0.7	1	1.9	0	-0.98	0	-0.89	0	-0.3	0	-0.2	1	1.2	0	-1.19	0	-3.01
20010207	0.59	11	3	20.35	20.29	-67.14	-0.23	-2449838.67	59691.47	0.4	0.34	20010208	2.05	11	5	20.22	20.22	-105.75	-0.51	-2457341.43	49819.42	0.39	0.25	1	0.7	600000	1	1.9	0	-0.98	0	-0.89	0	-0.3	0	-0.2	1	1.2	0	-1.19	0	-3.01	0	-0.67
20010208	2.05	11	5	20.22	20.22	-105.75	-0.51	-2457341.43	49819.42	0.39	0.25	20010209	0.93	10	2	20.07	20.18	-55.56	-0.35	-2460102.87	59024.24	0.39	0.4	1	1.9	600000	0	-0.98	0	-0.89	0	-0.3	0	-0.2	1	1.2	0	-1.19	0	-3.01	0	-0.67	1	2.97
20010209	0.93	10	2	20.07	20.18	-55.56	-0.35	-2460102.87	59024.24	0.39	0.4	20010212	1.03	12	2	20.1	20.22	14.56	0.48	-2455117.6	68541.58	0.41	0.63	0	-0.98	600000	0	-0.89	0	-0.3	0	-0.2	1	1.2	0	-1.19	0	-3.01	0	-0.67	1	2.97	1	0.91
20010212	1.03	12	2	20.1	20.22	14.56	0.48	-2455117.6	68541.58	0.41	0.63	20010213	0.46	11	7	20.1	20.22	-2.98	0.1	-2457803.22	64159.77	0.4	0.31	0	-0.89	600000	0	-0.3	0	-0.2	1	1.2	0	-1.19	0	-3.01	0	-0.67	1	2.97	1	0.91	0	-0.75
20010213	0.46	11	7	20.1	20.22	-2.98	0.1	-2457803.22	64159.77	0.4	0.31	20010214	1.33	11	5	20.1	20.18	-62.43	-0.23	-2462462.02	58336.27	0.38	0.2	0	-0.3	600000	0	-0.2	1	1.2	0	-1.19	0	-3.01	0	-0.67	1	2.97	1	0.91	0	-0.75	1	0.3
20010214	1.33	11	5	20.1	20.18	-62.43	-0.23	-2462462.02	58336.27	0.38	0.2	20010215	1.07	11	5	20.12	20.14	-79.11	-0.59	-2464531.66	52127.36	0.36	0.21	0	-0.2	600000	1	1.2	0	-1.19	0	-3.01	0	-0.67	1	2.97	1	0.91	0	-0.75	1	0.3	1	0.25
20010215	1.07	11	5	20.12	20.14	-79.11	-0.59	-2464531.66	52127.36	0.36	0.21	20010216	1.12	11	5	20.1	20.1	-96.24	-0.85	-2467508.09	45182.36	0.34	0.14	1	1.2	600000	0	-1.19	0	-3.01	0	-0.67	1	2.97	1	0.91	0	-0.75	1	0.3	1	0.25	1	2.76
20010216	1.12	11	5	20.1	20.1	-96.24	-0.85	-2467508.09	45182.36	0.34	0.14	20010219	0.8	3	2	20.05	20.11	-4.82	-0.06	-2461949.34	50741.11	0.33	0.24	0	-1.19	600000	0	-3.01	0	-0.67	1	2.97	1	0.91	0	-0.75	1	0.3	1	0.25	1	2.76	0	-0.88
20010219	0.8	3	2	20.05	20.11	-4.82	-0.06	-2461949.34	50741.11	0.33	0.24	20010220	1.34	11	1	20	20.08	-67.53	-0.27	-2465485.82	43275.2	0.34	0.38	0	-3.01	600000	0	-0.67	1	2.97	1	0.91	0	-0.75	1	0.3	1	0.25	1	2.76	0	-0.88	0	0
20010220	1.34	11	1	20	20.08	-67.53	-0.27	-2465485.82	43275.2	0.34	0.38	20010221	2.03	7	5	19.86	19.94	-229.63	-0.7	-2479759.08	28136.9	0.37	0.7	0	-0.67	600000	1	2.97	1	0.91	0	-0.75	1	0.3	1	0.25	1	2.76	0	-0.88	0	0	1	0.69
20010221	2.03	7	5	19.86	19.94	-229.63	-0.7	-2479759.08	28136.9	0.37	0.7	20010222	0.69	11	5	19.7	19.8	-213.46	-0.69	-2483826.06	17743.5	0.36	0.23	1	2.97	600000	1	0.91	0	-0.75	1	0.3	1	0.25	1	2.76	0	-0.88	0	0	1	0.69	1	2.4
20010222	0.69	11	5	19.7	19.8	-213.46	-0.69	-2483826.06	17743.5	0.36	0.23	20010223	1.42	12	0	19.67	19.8	-77.46	-0.26	-2475910.65	32528.89	0.42	0.99	1	0.91	600000	0	-0.75	1	0.3	1	0.25	1	2.76	0	-0.88	0	0	1	0.69	1	2.4	1	0.14
20010223	1.42	12	0	19.67	19.8	-77.46	-0.26	-2475910.65	32528.89	0.42	0.99	20010226	0.9	7	2	19.63	19.82	70.28	-0.46	-2487136.71	45827.45	0.47	0.89	0	-0.75	600000	1	0.3	1	0.25	1	2.76	0	-0.88	0	0	1	0.69	1	2.4	1	0.14	0	-1
20010226	0.9	7	2	19.63	19.82	70.28	-0.46	-2487136.71	45827.45	0.47	0.89	20010227	0.41	7	5	19.6	19.82	-9.09	-0.41	-2487966.29	40435.14	0.45	0.26	1	0.3	600000	1	0.25	1	2.76	0	-0.88	0	0	1	0.69	1	2.4	1	0.14	0	-1	0	-1.54
20010227	0.41	7	5	19.6	19.82	-9.09	-0.41	-2487966.29	40435.14	0.45	0.26	20010228	0.72	12	6	19.71	19.82	0.1	-0.17	-2485857.84	44300.63	0.43	0.22	1	0.25	600000	1	2.76	0	-0.88	0	0	1	0.69	1	2.4	1	0.14	0	-1	0	-1.54	1	0.88
20010228	0.72	12	6	19.71	19.82	0.1	-0.17	-2485857.84	44300.63	0.43	0.22	20010301	1.18	12	2	19.85	19.84	35.55	-0.06	-2486387.48	48855.53	0.43	0.43	1	2.76	600000	0	-0.88	0	0	1	0.69	1	2.4	1	0.14	0	-1	0	-1.54	1	0.88	0	-0.39
20010301	1.18	12	2	19.85	19.84	35.55	-0.06	-2486387.48	48855.53	0.43	0.43	20010302	8.14	12	2	19.99	19.95	138.38	0.53	-2475057.81	85934.46	0.46	0.8	0	-0.88	600000	0	0	1	0.69	1	2.4	1	0.14	0	-1	0	-1.54	1	0.88	0	-0.39	1	0.05
20010302	8.14	12	2	19.99	19.95	138.38	0.53	-2475057.81	85934.46	0.46	0.8	20010305	0.29	11	7	20.05	20.01	117.6	0.11	-2484524.15	75320.68	0.45	0.37	0	0	600000	1	0.69	1	2.4	1	0.14	0	-1	0	-1.54	1	0.88	0	-0.39	1	0.05	0	-0.05
20010305	0.29	11	7	20.05	20.01	117.6	0.11	-2484524.15	75320.68	0.45	0.37	20010306	0.7	12	5	20.15	20.05	72.8	0.35	-2482556.21	75320.68	0.44	0.3	1	0.69	600000	1	2.4	1	0.14	0	-1	0	-1.54	1	0.88	0	-0.39	1	0.05	0	-0.05	0	-0.05
20010306	0.7	12	5	20.15	20.05	72.8	0.35	-2482556.21	75320.68	0.44	0.3	20010307	1.14	10	2	20.26	20.12	93.9	1.09	-2485498.66	83727.69	0.44	0.41	1	2.4	600000	1	0.14	0	-1	0	-1.54	1	0.88	0	-0.39	1	0.05	0	-0.05	0	-0.05	1	2.49
20010307	1.14	10	2	20.26	20.12	93.9	1.09	-2485498.66	83727.69	0.44	0.41	20010308	4.78	12	0	20.46	20.26	129.75	1.71	-2463854.89	123923.27	0.5	1.04	1	0.14	600000	0	-1	0	-1.54	1	0.88	0	-0.39	1	0.05	0	-0.05	0	-0.05	1	2.49	1	0.62
20010308	4.78	12	0	20.46	20.26	129.75	1.71	-2463854.89	123923.27	0.5	1.04	20010309	0.63	11	6	20.56	20.38	144.21	1.17	-2458535.04	149192.55	0.48	0.38	0	-1	600000	0	-1.54	1	0.88	0	-0.39	1	0.05	0	-0.05	0	-0.05	1	2.49	1	0.62	0	-2.37
20010309	0.63	11	6	20.56	20.38	144.21	1.17	-2458535.04	149192.55	0.48	0.38	20010312	0.29	7	5	20.65	20.44	88.71	0.78	-2460828.08	141854.8	0.47	0.32	0	-1.54	600000	1	0.88	0	-0.39	1	0.05	0	-0.05	0	-0.05	1	2.49	1	0.62	0	-2.37	1	0.73
20010312	0.29	7	5	20.65	20.44	88.71	0.78	-2460828.08	141854.8	0.47	0.32	20010313	1.2	11	5	20.67	20.44	18.31	0.61	-2465938.24	133028.16	0.46	0.4	1	0.88	600000	0	-0.39	1	0.05	0	-0.05	0	-0.05	1	2.49	1	0.62	0	-2.37	1	0.73	1	1.06
20010313	1.2	11	5	20.67	20.44	18.31	0.61	-2465938.24	133028.16	0.46	0.4	20010314	1.36	12	0	20.71	20.46	38.69	0.73	-2467087.79	145016.32	0.49	0.73	0	-0.39	600000	1	0.05	0	-0.05	0	-0.05	1	2.49	1	0.62	0	-2.37	1	0.73	1	1.06	0	-0.57
20010314	1.36	12	0	20.71	20.46	38.69	0.73	-2467087.79	145016.32	0.49	0.73	20010315	0.74	9	7	20.63	20.47	11.8	0.6	-2476002.68	136101.43	0.46	0.23	1	0.05	600000	0	-0.05	0	-0.05	1	2.49	1	0.62	0	-2.37	1	0.73	1	1.06	0	-0.57	1	0.1
20010315	0.74	9	7	20.63	20.47	11.8	0.6	-2476002.68	136101.43	0.46	0.23	20010316	0.86	6	0	20.54	20.48	17.61	0.06	-2480783.73	143751.11	0.46	0.48	0	-0.05	600000	0	-0.05	1	2.49	1	0.62	0	-2.37	1	0.73	1	1.06	0	-0.57	1	0.1	1	0.38
20010316	0.86	6	0	20.54	20.48	17.61	0.06	-2480783.73	143751.11	0.46	0.48	20010319	0.99	6	5	20.5	20.48	-55.28	0.23	-2477009.85	136203.35	0.44	0.2	0	-0.05	600000	1	2.49	1	0.62	0	-2.37	1	0.73	1	1.06	0	-0.57	1	0.1	1	0.38	1	1.67
20010319	0.99	6	5	20.5	20.48	-55.28	0.23	-2477009.85	136203.35	0.44	0.2	20010320	1.26	11	3	20.52	20.48	-28.56	0.22	-2484551.55	126694.25	0.42	0.29	1	2.49	600000	1	0.62	0	-2.37	1	0.73	1	1.06	0	-0.57	1	0.1	1	0.38	1	1.67	0	-0.52
20010320	1.26	11	3	20.52	20.48	-28.56	0.22	-2484551.55	126694.25	0.42	0.29	20010321	2.78	10	2	20.6	20.58	121.37	0.59	-2467892.62	153152.56	0.44	0.61	1	0.62	600000	0	-2.37	1	0.73	1	1.06	0	-0.57	1	0.1	1	0.38	1	1.67	0	-0.52	0	-1.08
20010321	2.78	10	2	20.6	20.58	121.37	0.59	-2467892.62	153152.56	0.44	0.61	20010322	0.98	12	2	20.73	20.68	173.36	0.23	-2477452.29	179100.23	0.44	0.39	0	-2.37	600000	1	0.73	1	1.06	0	-0.57	1	0.1	1	0.38	1	1.67	0	-0.52	0	-1.08	1	1.48
20010322	0.98	12	2	20.73	20.68	173.36	0.23	-2477452.29	179100.23	0.44	0.39	20010323	0.64	11	5	20.75	20.67	50.99	-0.3	-2492968.35	162532.23	0.46	0.63	1	0.73	600000	1	1.06	0	-0.57	1	0.1	1	0.38	1	1.67	0	-0.52	0	-1.08	1	1.48	0	0
20010323	0.64	11	5	20.75	20.67	50.99	-0.3	-2492968.35	162532.23	0.46	0.63	20010326	0.54	12	4	20.81	20.69	22.8	0.06	-2491098.47	171414.17	0.45	0.38	1	1.06	600000	0	-0.57	1	0.1	1	0.38	1	1.67	0	-0.52	0	-1.08	1	1.48	0	0	0	-0.23
20010326	0.54	12	4	20.81	20.69	22.8	0.06	-2491098.47	171414.17	0.45	0.38	20010327	1.4	12	2	20.91	20.75	58.06	0.6	-2480485.13	183846.93	0.44	0.41	0	-0.57	600000	1	0.1	1	0.38	1	1.67	0	-0.52	0	-1.08	1	1.48	0	0	0	-0.23	1	0.14
20010327	1.4	12	2	20.91	20.75	58.06	0.6	-2480485.13	183846.93	0.44	0.41	20010328	1	11	3	20.88	20.77	52	0.3	-2482619.97	171464.86	0.43	0.29	1	0.1	600000	1	0.38	1	1.67	0	-0.52	0	-1.08	1	1.48	0	0	0	-0.23	1	0.14	1	0.47
20010328	1	11	3	20.88	20.77	52	0.3	-2482619.97	171464.86	0.43	0.29	20010329	1.26	12	2	20.84	20.79	74.39	0.4	-2495339.93	187011.47	0.42	0.33	1	0.38	600000	1	1.67	0	-0.52	0	-1.08	1	1.48	0	0	0	-0.23	1	0.14	1	0.47	0	-0.94
20010329	1.26	12	2	20.84	20.79	74.39	0.4	-2495339.93	187011.47	0.42	0.33	20010330	0.69	12	4	20.91	20.83	43.02	0.47	-2488546.12	197687.45	0.4	0.22	1	1.67	600000	0	-0.52	0	-1.08	1	1.48	0	0	0	-0.23	1	0.14	1	0.47	0	-0.94	1	0.09
20010330	0.69	12	4	20.91	20.83	43.02	0.47	-2488546.12	197687.45	0.4	0.22	20010402	2.1	12	2	21.02	20.92	169.21	0.83	-2480752.48	220151.48	0.41	0.51	0	-0.52	600000	0	-1.08	1	1.48	0	0	0	-0.23	1	0.14	1	0.47	0	-0.94	1	0.09	0	-0.05
20010402	2.1	12	2	21.02	20.92	169.21	0.83	-2480752.48	220151.48	0.41	0.51	20010403	0.86	11	7	21.06	20.97	119.18	0.73	-2486438.95	200817.48	0.4	0.34	0	-1.08	600000	1	1.48	0	0	0	-0.23	1	0.14	1	0.47	0	-0.94	1	0.09	0	-0.05	0	-0.94
20010403	0.86	11	7	21.06	20.97	119.18	0.73	-2486438.95	200817.48	0.4	0.34	20010404	1.54	11	1	21.08	20.98	55.79	-0.01	-2505549.57	171135.03	0.44	0.73	1	1.48	600000	0	0	0	-0.23	1	0.14	1	0.47	0	-0.94	1	0.09	0	-0.05	0	-0.94	0	-1.33
20010404	1.54	11	1	21.08	20.98	55.79	-0.01	-2505549.57	171135.03	0.44	0.73	20010405	0.4	10	6	21.16	21.04	81.98	0.17	-2497217.53	182938.75	0.43	0.36	0	0	600000	0	-0.23	1	0.14	1	0.47	0	-0.94	1	0.09	0	-0.05	0	-0.94	0	-1.33	0	-0.53
20010405	0.4	10	6	21.16	21.04	81.98	0.17	-2497217.53	182938.75	0.43	0.36	20010406	1.07	11	3	21.23	21.08	101.69	0.67	-2502627.65	182938.75	0.41	0.28	0	-0.23	600000	1	0.14	1	0.47	0	-0.94	1	0.09	0	-0.05	0	-0.94	0	-1.33	0	-0.53	0	-0.39
20010406	1.07	11	3	21.23	21.08	101.69	0.67	-2502627.65	182938.75	0.41	0.28	20010409	0.64	11	5	21.21	21.11	44.56	0.47	-2499931.84	174851.31	0.4	0.3	1	0.14	600000	1	0.47	0	-0.94	1	0.09	0	-0.05	0	-0.94	0	-1.33	0	-0.53	0	-0.39	0	-0.15
20010409	0.64	11	5	21.21	21.11	44.56	0.47	-2499931.84	174851.31	0.4	0.3	20010410	1.02	11	2	21.22	21.14	56.7	0.28	-2498287.35	183073.72	0.39	0.25	1	0.47	600000	0	-0.94	1	0.09	0	-0.05	0	-0.94	0	-1.33	0	-0.53	0	-0.39	0	-0.15	1	0.1
20010410	1.02	11	2	21.22	21.14	56.7	0.28	-2498287.35	183073.72	0.39	0.25	20010411	1.98	12	2	21.3	21.19	107.78	0.5	-2496805.9	199369.72	0.37	0.22	0	-0.94	600000	1	0.09	0	-0.05	0	-0.94	0	-1.33	0	-0.53	0	-0.39	0	-0.15	1	0.1	0	-1.8
20010411	1.98	12	2	21.3	21.19	107.78	0.5	-2496805.9	199369.72	0.37	0.22	20010412	1	11	5	21.28	21.19	19.59	0.28	-2506561.43	183110.51	0.37	0.35	1	0.09	600000	0	-0.05	0	-0.94	0	-1.33	0	-0.53	0	-0.39	0	-0.15	1	0.1	0	-1.8	0	-0.94
20010412	1	11	5	21.28	21.19	19.59	0.28	-2506561.43	183110.51	0.37	0.35	20010413	0.71	12	4	21.26	21.19	-79.81	0.22	-2506249.42	194654.69	0.37	0.37	0	-0.05	600000	0	-0.94	0	-1.33	0	-0.53	0	-0.39	0	-0.15	1	0.1	0	-1.8	0	-0.94	1	1.9
20010413	0.71	12	4	21.26	21.19	-79.81	0.22	-2506249.42	194654.69	0.37	0.37	20010416	1.5	11	3	21.25	21.19	-18.71	-0.14	-2512984.46	177336.01	0.37	0.36	0	-0.94	600000	0	-1.33	0	-0.53	0	-0.39	0	-0.15	1	0.1	0	-1.8	0	-0.94	1	1.9	0	-1.08
20010416	1.5	11	3	21.25	21.19	-18.71	-0.14	-2512984.46	177336.01	0.37	0.36	20010417	1.11	11	5	21.19	21.15	-179.93	-0.23	-2527056.25	158147.21	0.36	0.3	0	-1.33	600000	0	-0.53	0	-0.39	0	-0.15	1	0.1	0	-1.8	0	-0.94	1	1.9	0	-1.08	0	-0.45
20010417	1.11	11	5	21.19	21.15	-179.93	-0.23	-2527056.25	158147.21	0.36	0.3	20010418	0.89	9	5	21.05	21.07	-245.14	-0.28	-2544112.04	141091.42	0.36	0.33	0	-0.53	600000	0	-0.39	0	-0.15	1	0.1	0	-1.8	0	-0.94	1	1.9	0	-1.08	0	-0.45	0	-0.1
20010418	0.89	9	5	21.05	21.07	-245.14	-0.28	-2544112.04	141091.42	0.36	0.33	20010419	1.01	11	5	20.94	20.99	-172.55	-0.7	-2556674.69	123817.77	0.37	0.44	0	-0.39	600000	0	-0.15	1	0.1	0	-1.8	0	-0.94	1	1.9	0	-1.08	0	-0.45	0	-0.1	1	0.25
20010419	1.01	11	5	20.94	20.99	-172.55	-0.7	-2556674.69	123817.77	0.37	0.44	20010420	0.87	11	5	20.8	20.9	-142.5	-0.78	-2570520.63	108864.16	0.36	0.27	0	-0.15	600000	1	0.1	0	-1.8	0	-0.94	1	1.9	0	-1.08	0	-0.45	0	-0.1	1	0.25	1	0.75
20010420	0.87	11	5	20.8	20.9	-142.5	-0.78	-2570520.63	108864.16	0.36	0.27	20010423	1.15	11	5	20.66	20.83	-132.72	-0.76	-2557587.95	91620.59	0.34	0.24	1	0.1	600000	0	-1.8	0	-0.94	1	1.9	0	-1.08	0	-0.45	0	-0.1	1	0.25	1	0.75	1	0.64
20010423	1.15	11	5	20.66	20.83	-132.72	-0.76	-2557587.95	91620.59	0.34	0.24	20010424	0.47	12	2	20.57	20.77	-88.28	-0.77	-2558164.47	99691.87	0.34	0.28	0	-1.8	600000	0	-0.94	1	1.9	0	-1.08	0	-0.45	0	-0.1	1	0.25	1	0.75	1	0.64	0	0
20010424	0.47	12	2	20.57	20.77	-88.28	-0.77	-2558164.47	99691.87	0.34	0.28	20010425	1.47	11	5	20.45	20.65	-118.8	-1.24	-2567185.16	87822.54	0.35	0.5	0	-0.94	600000	1	1.9	0	-1.08	0	-0.45	0	-0.1	1	0.25	1	0.75	1	0.64	0	0	1	0.84
20010425	1.47	11	5	20.45	20.65	-118.8	-1.24	-2567185.16	87822.54	0.35	0.5	20010426	1.23	11	5	20.32	20.53	-142.68	-1.23	-2575667.88	73280.74	0.34	0.24	1	1.9	600000	0	-1.08	0	-0.45	0	-0.1	1	0.25	1	0.75	1	0.64	0	0	1	0.84	0	-1.22
20010426	1.23	11	5	20.32	20.53	-142.68	-1.23	-2575667.88	73280.74	0.34	0.24	20010427	0.76	12	2	20.28	20.49	-75.51	-0.87	-2570848.36	84386.59	0.36	0.53	0	-1.08	600000	0	-0.45	0	-0.1	1	0.25	1	0.75	1	0.64	0	0	1	0.84	0	-1.22	0	-0.49
20010427	0.76	12	2	20.28	20.49	-75.51	-0.87	-2570848.36	84386.59	0.36	0.53	20010430	0.57	11	7	20.21	20.42	-80.38	-1.08	-2573708.99	78029.64	0.37	0.4	0	-0.45	600000	0	-0.1	1	0.25	1	0.75	1	0.64	0	0	1	0.84	0	-1.22	0	-0.49	1	0.5
20010430	0.57	11	7	20.21	20.42	-80.38	-1.08	-2573708.99	78029.64	0.37	0.4	20010508	1.39	11	5	20.11	20.35	-91.5	-0.97	-2579171.93	69204.88	0.35	0.21	0	-0.1	600000	1	0.25	1	0.75	1	0.64	0	0	1	0.84	0	-1.22	0	-0.49	1	0.5	0	-0.1
20010508	1.39	11	5	20.11	20.35	-91.5	-0.97	-2579171.93	69204.88	0.35	0.21	20010509	1.14	11	5	20.08	20.29	-91.76	-0.71	-2583213.53	59100.88	0.32	0.1	1	0.25	600000	1	0.75	1	0.64	0	0	1	0.84	0	-1.22	0	-0.49	1	0.5	0	-0.1	1	1.09
20010509	1.14	11	5	20.08	20.29	-91.76	-0.71	-2583213.53	59100.88	0.32	0.1	20010510	0.55	10	2	20.1	20.24	-49.25	-0.55	-2586892.91	64619.95	0.32	0.3	1	0.75	600000	1	0.64	0	0	1	0.84	0	-1.22	0	-0.49	1	0.5	0	-0.1	1	1.09	0	-0.78
20010510	0.55	10	2	20.1	20.24	-49.25	-0.55	-2586892.91	64619.95	0.32	0.3	20010511	1.21	12	2	20.08	20.23	-13.33	-0.32	-2584981.26	71310.73	0.32	0.28	1	0.64	600000	0	0	1	0.84	0	-1.22	0	-0.49	1	0.5	0	-0.1	1	1.09	0	-0.78	0	-0.84
20010511	1.21	12	2	20.08	20.23	-13.33	-0.32	-2584981.26	71310.73	0.32	0.28	20010514	1.53	12	2	20.12	20.25	42.21	-0.16	-2576254.73	81554.92	0.31	0.27	0	0	600000	1	0.84	0	-1.22	0	-0.49	1	0.5	0	-0.1	1	1.09	0	-0.78	0	-0.84	0	-0.65
20010514	1.53	12	2	20.12	20.25	42.21	-0.16	-2576254.73	81554.92	0.31	0.27	20010515	0.79	11	3	20.18	20.27	122.92	-0.18	-2576988.7	81554.92	0.3	0.22	1	0.84	600000	0	-1.22	0	-0.49	1	0.5	0	-0.1	1	1.09	0	-0.78	0	-0.84	0	-0.65	1	0.6
20010515	0.79	11	3	20.18	20.27	122.92	-0.18	-2576988.7	81554.92	0.3	0.22	20010516	1.57	12	2	20.28	20.31	167.82	0.36	-2574929.37	94205.08	0.32	0.43	0	-1.22	600000	0	-0.49	1	0.5	0	-0.1	1	1.09	0	-0.78	0	-0.84	0	-0.65	1	0.6	0	-0.55
20010516	1.57	12	2	20.28	20.31	167.82	0.36	-2574929.37	94205.08	0.32	0.43	20010517	0.66	11	5	20.32	20.3	79.14	0.3	-2581919.62	85904.16	0.32	0.38	0	-0.49	600000	1	0.5	0	-0.1	1	1.09	0	-0.78	0	-0.84	0	-0.65	1	0.6	0	-0.55	1	1.15
20010517	0.66	11	5	20.32	20.3	79.14	0.3	-2581919.62	85904.16	0.32	0.38	20010518	1.81	11	5	20.31	20.27	-44.84	-0.18	-2578157.27	70854.77	0.32	0.25	1	0.5	600000	0	-0.1	1	1.09	0	-0.78	0	-0.84	0	-0.65	1	0.6	0	-0.55	1	1.15	0	-0.74
20010518	1.81	11	5	20.31	20.27	-44.84	-0.18	-2578157.27	70854.77	0.32	0.25	20010521	1.17	8	2	20.3	20.27	-6.95	0.14	-2560588.56	88423.48	0.3	0.15	0	-0.1	600000	1	1.09	0	-0.78	0	-0.84	0	-0.65	1	0.6	0	-0.55	1	1.15	0	-0.74	1	1
20010521	1.17	8	2	20.3	20.27	-6.95	0.14	-2560588.56	88423.48	0.3	0.15	20010522	0.6	11	3	20.28	20.26	44.44	0.21	-2569050.02	77846.66	0.3	0.3	1	1.09	600000	0	-0.78	0	-0.84	0	-0.65	1	0.6	0	-0.55	1	1.15	0	-0.74	1	1	1	0.44
20010522	0.6	11	3	20.28	20.26	44.44	0.21	-2569050.02	77846.66	0.3	0.3	20010523	1.93	12	6	20.27	20.29	73.85	0.45	-2554445.92	98292.4	0.3	0.28	0	-0.78	600000	0	-0.84	0	-0.65	1	0.6	0	-0.55	1	1.15	0	-0.74	1	1	1	0.44	1	2.16
20010523	1.93	12	6	20.27	20.29	73.85	0.45	-2554445.92	98292.4	0.3	0.28	20010524	0.63	11	3	20.27	20.29	43.14	0.24	-2566065.19	85450.04	0.29	0.21	0	-0.84	600000	0	-0.65	1	0.6	0	-0.55	1	1.15	0	-0.74	1	1	1	0.44	1	2.16	0	-0.72
20010524	0.63	11	3	20.27	20.29	43.14	0.24	-2566065.19	85450.04	0.29	0.21	20010525	1.12	11	5	20.27	20.26	-89.84	-0.08	-2576194.15	71056.26	0.29	0.27	0	-0.65	600000	1	0.6	0	-0.55	1	1.15	0	-0.74	1	1	1	0.44	1	2.16	0	-0.72	0	-0.05
20010525	1.12	11	5	20.27	20.26	-89.84	-0.08	-2576194.15	71056.26	0.29	0.27	20010529	0.69	11	1	20.22	20.21	-127.66	-0.34	-2581813.04	61115.15	0.3	0.46	1	0.6	600000	0	-0.55	1	1.15	0	-0.74	1	1	1	0.44	1	2.16	0	-0.72	0	-0.05	0	-0.44
20010529	0.69	11	1	20.22	20.21	-127.66	-0.34	-2581813.04	61115.15	0.3	0.46	20010530	1.54	12	6	20.19	20.19	-83.62	-0.22	-2581813.04	76471.92	0.3	0.3	0	-0.55	600000	1	1.15	0	-0.74	1	1	1	0.44	1	2.16	0	-0.72	0	-0.05	0	-0.44	1	0.15
20010530	1.54	12	6	20.19	20.19	-83.62	-0.22	-2581813.04	76471.92	0.3	0.3	20010531	0.95	9	7	20.1	20.16	-93.61	-0.5	-2596375.13	61909.83	0.29	0.2	1	1.15	600000	0	-0.74	1	1	1	0.44	1	2.16	0	-0.72	0	-0.05	0	-0.44	1	0.15	0	-1.89
20010531	0.95	9	7	20.1	20.16	-93.61	-0.5	-2596375.13	61909.83	0.29	0.2	20010601	1.1	12	0	20.09	20.17	10.09	-0.02	-2595044.47	77877.73	0.31	0.48	0	-0.74	600000	1	1	1	0.44	1	2.16	0	-0.72	0	-0.05	0	-0.44	1	0.15	0	-1.89	0	-0.05
20010601	1.1	12	0	20.09	20.17	10.09	-0.02	-2595044.47	77877.73	0.31	0.48	20010604	0.78	11	7	20.08	20.16	-32.72	-0.07	-2605740.85	65469.93	0.31	0.29	1	1	600000	1	0.44	1	2.16	0	-0.72	0	-0.05	0	-0.44	1	0.15	0	-1.89	0	-0.05	0	-1.83
20010604	0.78	11	7	20.08	20.16	-32.72	-0.07	-2605740.85	65469.93	0.31	0.29	20010605	0.82	12	2	20.14	20.18	48.36	0.03	-2606001.37	75630.41	0.32	0.4	1	0.44	600000	1	2.16	0	-0.72	0	-0.05	0	-0.44	1	0.15	0	-1.89	0	-0.05	0	-1.83	0	0
20010605	0.82	12	2	20.14	20.18	48.36	0.03	-2606001.37	75630.41	0.32	0.4	20010606	1.01	12	6	20.19	20.21	79.9	0.14	-2599346	85915.99	0.3	0.17	1	2.16	600000	0	-0.72	0	-0.05	0	-0.44	1	0.15	0	-1.89	0	-0.05	0	-1.83	0	0	1	0.15
20010606	1.01	12	6	20.19	20.21	79.9	0.14	-2599346	85915.99	0.3	0.17	20010607	4.49	12	2	20.35	20.32	211.67	0.36	-2556827.78	132131.45	0.32	0.5	0	-0.72	600000	0	-0.05	0	-0.44	1	0.15	0	-1.89	0	-0.05	0	-1.83	0	0	1	0.15	1	0.81
20010607	4.49	12	2	20.35	20.32	211.67	0.36	-2556827.78	132131.45	0.32	0.5	20010608	0.32	11	3	20.44	20.38	164.47	0.37	-2564516.77	117344.93	0.32	0.25	0	-0.05	600000	0	-0.44	1	0.15	0	-1.89	0	-0.05	0	-1.83	0	0	1	0.15	1	0.81	1	1
20010608	0.32	11	3	20.44	20.38	164.47	0.37	-2564516.77	117344.93	0.32	0.25	20010611	0.84	11	5	20.55	20.43	102.38	0.53	-2563741.33	104937.9	0.32	0.32	0	-0.44	600000	1	0.15	0	-1.89	0	-0.05	0	-1.83	0	0	1	0.15	1	0.81	1	1	0	0
20010611	0.84	11	5	20.55	20.43	102.38	0.53	-2563741.33	104937.9	0.32	0.32	20010612	1.08	11	3	20.61	20.45	72.52	0.57	-2571785.8	91530.44	0.31	0.3	1	0.15	600000	0	-1.89	0	-0.05	0	-1.83	0	0	1	0.15	1	0.81	1	1	0	0	0	-0.3
20010612	1.08	11	3	20.61	20.45	72.52	0.57	-2571785.8	91530.44	0.31	0.3	20010613	1.08	11	6	20.65	20.48	53.72	0.48	-2574416.19	105997.55	0.31	0.22	0	-1.89	600000	0	-0.05	0	-1.83	0	0	1	0.15	1	0.81	1	1	0	0	0	-0.3	0	-0.45
20010613	1.08	11	6	20.65	20.48	53.72	0.48	-2574416.19	105997.55	0.31	0.22	20010614	1.35	11	1	20.53	20.43	-29.98	0.2	-2592586.26	86456.15	0.33	0.57	0	-0.05	600000	0	-1.83	0	0	1	0.15	1	0.81	1	1	0	0	0	-0.3	0	-0.45	0	-0.7
20010614	1.35	11	1	20.53	20.43	-29.98	0.2	-2592586.26	86456.15	0.33	0.57	20010615	1.13	12	5	20.44	20.39	-101.86	-0.04	-2586691.22	64349.74	0.33	0.3	0	-1.83	600000	0	0	1	0.15	1	0.81	1	1	0	0	0	-0.3	0	-0.45	0	-0.7	1	0.15
20010615	1.13	12	5	20.44	20.39	-101.86	-0.04	-2586691.22	64349.74	0.33	0.3	20010618	0.94	11	5	20.27	20.28	-162.99	-0.26	-2596831.99	43627.29	0.34	0.49	0	0	600000	1	0.15	1	0.81	1	1	0	0	0	-0.3	0	-0.45	0	-0.7	1	0.15	0	-0.3
20010618	0.94	11	5	20.27	20.28	-162.99	-0.26	-2596831.99	43627.29	0.34	0.49	20010619	0.41	12	7	20.12	20.2	-139.1	-0.46	-2598525.89	43627.29	0.34	0.25	1	0.15	600000	1	0.81	1	1	0	0	0	-0.3	0	-0.45	0	-0.7	1	0.15	0	-0.3	0	0
20010619	0.41	12	7	20.12	20.2	-139.1	-0.46	-2598525.89	43627.29	0.34	0.25	20010620	2.07	12	2	19.98	20.14	-99.96	-0.52	-2600817.37	61195.25	0.32	0.23	1	0.81	600000	1	1	0	0	0	-0.3	0	-0.45	0	-0.7	1	0.15	0	-0.3	0	0	1	0.5
20010620	2.07	12	2	19.98	20.14	-99.96	-0.52	-2600817.37	61195.25	0.32	0.23	20010621	0.46	10	2	19.94	20.11	-53.07	-0.8	-2601649.82	69242.35	0.32	0.32	1	1	600000	0	0	0	-0.3	0	-0.45	0	-0.7	1	0.15	0	-0.3	0	0	1	0.5	1	0.65
20010621	0.46	10	2	19.94	20.11	-53.07	-0.8	-2601649.82	69242.35	0.32	0.32	20010622	0.83	12	2	19.94	20.13	-13.38	-0.45	-2596426.99	75957.42	0.31	0.22	0	0	600000	0	-0.3	0	-0.45	0	-0.7	1	0.15	0	-0.3	0	0	1	0.5	1	0.65	0	-0.6
20010622	0.83	12	2	19.94	20.13	-13.38	-0.45	-2596426.99	75957.42	0.31	0.22	20010625	1.41	11	3	20.02	20.14	4.26	-0.44	-2593768.92	75957.42	0.31	0.25	0	-0.3	600000	0	-0.45	0	-0.7	1	0.15	0	-0.3	0	0	1	0.5	1	0.65	0	-0.6	0	-0.35
20010625	1.41	11	3	20.02	20.14	4.26	-0.44	-2593768.92	75957.42	0.31	0.25	20010626	1.11	7	7	20.09	20.15	17.9	-0.41	-2598455.69	65412.17	0.29	0.18	0	-0.45	600000	0	-0.7	1	0.15	0	-0.3	0	0	1	0.5	1	0.65	0	-0.6	0	-0.35	1	0.25
20010626	1.11	7	7	20.09	20.15	17.9	-0.41	-2598455.69	65412.17	0.29	0.18	20010627	0.8	11	5	20.13	20.13	3.37	-0.53	-2601947.26	56932.64	0.28	0.17	0	-0.7	600000	1	0.15	0	-0.3	0	0	1	0.5	1	0.65	0	-0.6	0	-0.35	1	0.25	0	-0.45
20010627	0.8	11	5	20.13	20.13	3.37	-0.53	-2601947.26	56932.64	0.28	0.17	20010628	1.21	11	5	20.11	20.09	-32.02	-0.28	-2611210.46	46640.2	0.27	0.2	1	0.15	600000	0	-0.3	0	0	1	0.5	1	0.65	0	-0.6	0	-0.35	1	0.25	0	-0.45	0	-0.96
20010628	1.21	11	5	20.11	20.09	-32.02	-0.28	-2611210.46	46640.2	0.27	0.2	20010629	0.6	10	6	20.06	20.07	-29.04	-0.24	-2614302.22	52823.71	0.26	0.12	0	-0.3	600000	0	0	1	0.5	1	0.65	0	-0.6	0	-0.35	1	0.25	0	-0.45	0	-0.96	0	-0.76
20010629	0.6	10	6	20.06	20.07	-29.04	-0.24	-2614302.22	52823.71	0.26	0.12	20010702	0.77	11	5	19.99	20.03	-74.03	0.07	-2614778.26	48063.31	0.25	0.2	0	0	600000	1	0.5	1	0.65	0	-0.6	0	-0.35	1	0.25	0	-0.45	0	-0.96	0	-0.76	0	-0.82
20010702	0.77	11	5	19.99	20.03	-74.03	0.07	-2614778.26	48063.31	0.25	0.2	20010703	1.25	11	5	19.94	20.01	-93.58	0.07	-2613031.16	48063.31	0.24	0.17	1	0.5	600000	1	0.65	0	-0.6	0	-0.35	1	0.25	0	-0.45	0	-0.96	0	-0.76	0	-0.82	0	-1.19
20010703	1.25	11	5	19.94	20.01	-93.58	0.07	-2613031.16	48063.31	0.24	0.17	20010704	0.72	12	2	19.93	20	-46.77	0.14	-2611321.82	52336.67	0.24	0.2	1	0.65	600000	0	-0.6	0	-0.35	1	0.25	0	-0.45	0	-0.96	0	-0.76	0	-0.82	0	-1.19	1	0.73
20010704	0.72	12	2	19.93	20	-46.77	0.14	-2611321.82	52336.67	0.24	0.2	20010705	4.19	10	2	19.97	20.03	108.07	0.11	-2623367.26	70242.05	0.28	0.59	0	-0.6	600000	0	-0.35	1	0.25	0	-0.45	0	-0.96	0	-0.76	0	-0.82	0	-1.19	1	0.73	1	3.26
20010705	4.19	10	2	19.97	20.03	108.07	0.11	-2623367.26	70242.05	0.28	0.59	20010706	0.29	9	5	19.98	20.02	23.04	-0.21	-2628556.46	65052.85	0.27	0.25	0	-0.35	600000	1	0.25	0	-0.45	0	-0.96	0	-0.76	0	-0.82	0	-1.19	1	0.73	1	3.26	0	0
20010706	0.29	9	5	19.98	20.02	23.04	-0.21	-2628556.46	65052.85	0.27	0.25	20010709	0.9	7	5	19.99	20	-55.56	-0.28	-2629335.69	60377.43	0.26	0.12	1	0.25	600000	0	-0.45	0	-0.96	0	-0.76	0	-0.82	0	-1.19	1	0.73	1	3.26	0	0	1	0.1
20010709	0.9	7	5	19.99	20	-55.56	-0.28	-2629335.69	60377.43	0.26	0.12	20010710	0.71	8	6	20	20	-38.46	-0.17	-2625995.68	63717.44	0.24	0.09	0	-0.45	600000	0	-0.96	0	-0.76	0	-0.82	0	-1.19	1	0.73	1	3.26	0	0	1	0.1	0	-1.3
20010710	0.71	8	6	20	20	-38.46	-0.17	-2625995.68	63717.44	0.24	0.09	20010711	1.22	11	1	19.98	19.98	-37.79	-0.17	-2628706.64	59651	0.24	0.24	0	-0.96	600000	0	-0.76	0	-0.82	0	-1.19	1	0.73	1	3.26	0	0	1	0.1	0	-1.3	0	-1.52
20010711	1.22	11	1	19.98	19.98	-37.79	-0.17	-2628706.64	59651	0.24	0.24	20010712	2.09	7	5	19.9	19.93	-170.93	-0.22	-2633673.99	51135.55	0.24	0.24	0	-0.76	600000	0	-0.82	0	-1.19	1	0.73	1	3.26	0	0	1	0.1	0	-1.3	0	-1.52	1	1.55
20010712	2.09	7	5	19.9	19.93	-170.93	-0.22	-2633673.99	51135.55	0.24	0.24	20010713	1.11	11	5	19.81	19.86	-173.08	-0.4	-2640934.29	41724.05	0.25	0.35	0	-0.82	600000	0	-1.19	1	0.73	1	3.26	0	0	1	0.1	0	-1.3	0	-1.52	1	1.55	0	-0.51
20010713	1.11	11	5	19.81	19.86	-173.08	-0.4	-2640934.29	41724.05	0.25	0.35	20010716	1.07	11	1	19.7	19.77	-143.49	-0.5	-2649713.29	31668.11	0.29	0.63	0	-1.19	600000	1	0.73	1	3.26	0	0	1	0.1	0	-1.3	0	-1.52	1	1.55	0	-0.51	0	-5.82
20010716	1.07	11	1	19.7	19.77	-143.49	-0.5	-2649713.29	31668.11	0.29	0.63	20010717	2.03	7	5	19.54	19.66	-181.71	-0.73	-2656528.58	11222.24	0.3	0.36	1	0.73	600000	1	3.26	0	0	1	0.1	0	-1.3	0	-1.52	1	1.55	0	-0.51	0	-5.82	0	-3.47
20010717	2.03	7	5	19.54	19.66	-181.71	-0.73	-2656528.58	11222.24	0.3	0.36	20010718	0.3	10	2	19.42	19.6	-115.33	-0.69	-2655978.98	17267.79	0.29	0.24	1	3.26	600000	0	0	1	0.1	0	-1.3	0	-1.52	1	1.55	0	-0.51	0	-5.82	0	-3.47	1	2.41
20010718	0.3	10	2	19.42	19.6	-115.33	-0.69	-2655978.98	17267.79	0.29	0.24	20010719	3.92	10	2	19.47	19.66	27.27	-0.19	-2646651.27	40986.82	0.35	0.9	0	0	600000	1	0.1	0	-1.3	0	-1.52	1	1.55	0	-0.51	0	-5.82	0	-3.47	1	2.41	0	-2.08
20010719	3.92	10	2	19.47	19.66	27.27	-0.19	-2646651.27	40986.82	0.35	0.9	20010720	0.43	11	7	19.54	19.71	68.64	-0.07	-2646651.27	40986.82	0.35	0.3	1	0.1	600000	0	-1.3	0	-1.52	1	1.55	0	-0.51	0	-5.82	0	-3.47	1	2.41	0	-2.08	0	-0.39
20010720	0.43	11	7	19.54	19.71	68.64	-0.07	-2646651.27	40986.82	0.35	0.3	20010723	0.93	11	2	19.65	19.75	95.93	0.02	-2654972.01	50496.24	0.34	0.32	0	-1.3	600000	0	-1.52	1	1.55	0	-0.51	0	-5.82	0	-3.47	1	2.41	0	-2.08	0	-0.39	0	-10.01
20010723	0.93	11	2	19.65	19.75	95.93	0.02	-2654972.01	50496.24	0.34	0.32	20010724	0.83	11	5	19.76	19.74	15.87	-0.29	-2658303.6	42583.72	0.35	0.38	0	-1.52	600000	1	1.55	0	-0.51	0	-5.82	0	-3.47	1	2.41	0	-2.08	0	-0.39	0	-10.01	0	-2.75
20010724	0.83	11	5	19.76	19.74	15.87	-0.29	-2658303.6	42583.72	0.35	0.38	20010725	0.85	11	5	19.78	19.68	-54.8	-0.5	-2663379.17	35883.97	0.35	0.34	1	1.55	600000	0	-0.51	0	-5.82	0	-3.47	1	2.41	0	-2.08	0	-0.39	0	-10.01	0	-2.75	0	-2.38
20010725	0.85	11	5	19.78	19.68	-54.8	-0.5	-2663379.17	35883.97	0.35	0.34	20010726	1.3	12	0	19.73	19.68	35.7	-0.01	-2664919.76	44613.99	0.43	1.19	0	-0.51	600000	0	-5.82	0	-3.47	1	2.41	0	-2.08	0	-0.39	0	-10.01	0	-2.75	0	-2.38	1	1.32
20010726	1.3	12	0	19.73	19.68	35.7	-0.01	-2664919.76	44613.99	0.43	1.19	20010727	0.69	11	7	19.66	19.66	-22.29	0.04	-2663845.48	38628.72	0.43	0.39	0	-5.82	600000	0	-3.47	1	2.41	0	-2.08	0	-0.39	0	-10.01	0	-2.75	0	-2.38	1	1.32	1	2.73
20010727	0.69	11	7	19.66	19.66	-22.29	0.04	-2663845.48	38628.72	0.43	0.39	20010730	3.77	7	5	19.36	19.44	-177.05	-0.94	-2685014.39	16079.23	0.5	1.17	0	-3.47	600000	1	2.41	0	-2.08	0	-0.39	0	-10.01	0	-2.75	0	-2.38	1	1.32	1	2.73	0	0
20010730	3.77	7	5	19.36	19.44	-177.05	-0.94	-2685014.39	16079.23	0.5	1.17	20010731	0.89	11	5	18.99	19.15	-209.69	-1.35	-2699375.32	-3939.03	0.54	0.92	1	2.41	600000	0	-2.08	0	-0.39	0	-10.01	0	-2.75	0	-2.38	1	1.32	1	2.73	0	0	1	0.51
20010731	0.89	11	5	18.99	19.15	-209.69	-1.35	-2699375.32	-3939.03	0.54	0.92	20010801	0.6	12	6	18.76	18.98	-130.25	-1.06	-2688055.49	8066.85	0.53	0.44	0	-2.08	600000	0	-0.39	0	-10.01	0	-2.75	0	-2.38	1	1.32	1	2.73	0	0	1	0.51	0	-0.13
20010801	0.6	12	6	18.76	18.98	-130.25	-1.06	-2688055.49	8066.85	0.53	0.44	20010802	0.83	11	1	18.39	18.78	-110.4	-2.07	-2690052.05	-1915.95	0.54	0.65	0	-0.39	600000	0	-10.01	0	-2.75	0	-2.38	1	1.32	1	2.73	0	0	1	0.51	0	-0.13	0	-1.51
20010802	0.83	11	1	18.39	18.78	-110.4	-2.07	-2690052.05	-1915.95	0.54	0.65	20010803	0.82	11	7	18.03	18.6	-93.99	-2.14	-2690596.34	-10080.32	0.52	0.3	0	-10.01	600000	0	-2.75	0	-2.38	1	1.32	1	2.73	0	0	1	0.51	0	-0.13	0	-1.51	0	-0.13
20010803	0.82	11	7	18.03	18.6	-93.99	-2.14	-2690596.34	-10080.32	0.52	0.3	20010806	8.64	2	9	17.54	18.13	-165.09	-3.94	-2761142.48	-80626.46	0.65	1.78	0	-2.75	600000	0	-2.38	1	1.32	1	2.73	0	0	1	0.51	0	-0.13	0	-1.51	0	-0.13	1	2.75
20010806	8.64	2	9	17.54	18.13	-165.09	-3.94	-2761142.48	-80626.46	0.65	1.78	20010807	0.83	12	9	17.09	17.66	-176.04	-4.12	-2723427.13	-139294.78	0.69	1.13	0	-2.38	600000	1	1.32	1	2.73	0	0	1	0.51	0	-0.13	0	-1.51	0	-0.13	1	2.75	0	-1.18
20010807	0.83	12	9	17.09	17.66	-176.04	-4.12	-2723427.13	-139294.78	0.69	1.13	20010808	0.29	11	7	16.49	17.21	-130.45	-4.19	-2736186.08	-156306.71	0.67	0.42	1	1.32	600000	1	2.73	0	0	1	0.51	0	-0.13	0	-1.51	0	-0.13	1	2.75	0	-1.18	0	-2.27
20010808	0.29	11	7	16.49	17.21	-130.45	-4.19	-2736186.08	-156306.71	0.67	0.42	20010809	0.67	12	6	15.99	16.88	-94.6	-4.29	-2731464.48	-144839.97	0.63	0.34	1	2.73	600000	0	0	1	0.51	0	-0.13	0	-1.51	0	-0.13	1	2.75	0	-1.18	0	-2.27	1	0.19
20010809	0.67	12	6	15.99	16.88	-94.6	-4.29	-2731464.48	-144839.97	0.63	0.34	20010810	1.7	10	2	15.6	16.69	-59.41	-3.77	-2722747.38	-125330.28	0.63	0.55	0	0	600000	1	0.51	0	-0.13	0	-1.51	0	-0.13	1	2.75	0	-1.18	0	-2.27	1	0.19	0	-1.16
20010810	1.7	10	2	15.6	16.69	-59.41	-3.77	-2722747.38	-125330.28	0.63	0.55	20010813	0.57	6	3	15.56	16.53	-44.05	-2.63	-2725259.3	-125330.28	0.59	0.31	1	0.51	600000	0	-0.13	0	-1.51	0	-0.13	1	2.75	0	-1.18	0	-2.27	1	0.19	0	-1.16	0	-1.56
20010813	0.57	6	3	15.56	16.53	-44.05	-2.63	-2725259.3	-125330.28	0.59	0.31	20010814	1.35	12	2	15.63	16.42	-29.16	-1.91	-2731175.26	-110366.37	0.58	0.43	0	-0.13	600000	0	-1.51	0	-0.13	1	2.75	0	-1.18	0	-2.27	1	0.19	0	-1.16	0	-1.56	1	1.92
20010814	1.35	12	2	15.63	16.42	-29.16	-1.91	-2731175.26	-110366.37	0.58	0.43	20010815	0.3	11	7	15.76	16.32	-25.2	-2.36	-2730878.11	-114823.58	0.54	0.15	0	-1.51	600000	0	-0.13	1	2.75	0	-1.18	0	-2.27	1	0.19	0	-1.16	0	-1.56	1	1.92	0	-0.32
20010815	0.3	11	7	15.76	16.32	-25.2	-2.36	-2730878.11	-114823.58	0.54	0.15	20010816	1.35	11	1	15.81	16.2	-29.24	-2.22	-2735512.8	-120831.5	0.52	0.35	0	-0.13	600000	1	2.75	0	-1.18	0	-2.27	1	0.19	0	-1.16	0	-1.56	1	1.92	0	-0.32	0	-0.2
20010816	1.35	11	1	15.81	16.2	-29.24	-2.22	-2735512.8	-120831.5	0.52	0.35	20010817	0.97	12	5	15.77	16.09	-30.96	-2.17	-2733367.15	-126655.4	0.48	0.19	1	2.75	600000	0	-1.18	0	-2.27	1	0.19	0	-1.16	0	-1.56	1	1.92	0	-0.32	0	-0.2	1	0.52
20010817	0.97	12	5	15.77	16.09	-30.96	-2.17	-2733367.15	-126655.4	0.48	0.19	20010820	1.53	12	2	15.82	16.08	80.79	0.04	-2725681.97	-117723.98	0.48	0.46	0	-1.18	600000	0	-2.27	1	0.19	0	-1.16	0	-1.56	1	1.92	0	-0.32	0	-0.2	1	0.52	0	-0.65
20010820	1.53	12	2	15.82	16.08	80.79	0.04	-2725681.97	-117723.98	0.48	0.46	20010821	0.5	11	3	15.81	16.04	77.05	0.29	-2728720.42	-122220.88	0.47	0.37	0	-2.27	600000	1	0.19	0	-1.16	0	-1.56	1	1.92	0	-0.32	0	-0.2	1	0.52	0	-0.65	1	2.75
20010821	0.5	11	3	15.81	16.04	77.05	0.29	-2728720.42	-122220.88	0.47	0.37	20010822	2.27	7	5	15.73	15.94	-75.07	0.3	-2735999.35	-132411.38	0.46	0.41	1	0.19	600000	0	-1.16	0	-1.56	1	1.92	0	-0.32	0	-0.2	1	0.52	0	-0.65	1	2.75	0	-1.65
20010822	2.27	7	5	15.73	15.94	-75.07	0.3	-2735999.35	-132411.38	0.46	0.41	20010823	0.53	12	0	15.71	15.87	-124.41	0.13	-2735626.66	-127007.43	0.48	0.58	0	-1.16	600000	0	-1.56	1	1.92	0	-0.32	0	-0.2	1	0.52	0	-0.65	1	2.75	0	-1.65	0	-2.59
20010823	0.53	12	0	15.71	15.87	-124.41	0.13	-2735626.66	-127007.43	0.48	0.58	20010824	1.45	11	3	15.66	15.77	-106.86	-0.47	-2740665.27	-134817.28	0.49	0.62	0	-1.56	600000	1	1.92	0	-0.32	0	-0.2	1	0.52	0	-0.65	1	2.75	0	-1.65	0	-2.59	1	2.26
20010824	1.45	11	3	15.66	15.77	-106.86	-0.47	-2740665.27	-134817.28	0.49	0.62	20010827	1.63	11	5	15.47	15.65	-161.97	-0.71	-2752206.28	-147573.13	0.47	0.25	1	1.92	600000	0	-0.32	0	-0.2	1	0.52	0	-0.65	1	2.75	0	-1.65	0	-2.59	1	2.26	0	-0.45
20010827	1.63	11	5	15.47	15.65	-161.97	-0.71	-2752206.28	-147573.13	0.47	0.25	20010828	0.65	8	0	15.38	15.61	-109.32	-0.5	-2743941.72	-139308.57	0.46	0.39	0	-0.32	600000	0	-0.2	1	0.52	0	-0.65	1	2.75	0	-1.65	0	-2.59	1	2.26	0	-0.45	0	-2.02
20010828	0.65	8	0	15.38	15.61	-109.32	-0.5	-2743941.72	-139308.57	0.46	0.39	20010829	0.86	11	3	15.35	15.56	-51.16	-0.53	-2748685.41	-146424.1	0.44	0.3	0	-0.2	600000	1	0.52	0	-0.65	1	2.75	0	-1.65	0	-2.59	1	2.26	0	-0.45	0	-2.02	0	0
20010829	0.86	11	3	15.35	15.56	-51.16	-0.53	-2748685.41	-146424.1	0.44	0.3	20010830	0.42	12	5	15.31	15.52	-55.16	-0.32	-2750275.18	-149404.92	0.43	0.3	1	0.52	600000	0	-0.65	1	2.75	0	-1.65	0	-2.59	1	2.26	0	-0.45	0	-2.02	0	0	0	-1.13
20010830	0.42	12	5	15.31	15.52	-55.16	-0.32	-2750275.18	-149404.92	0.43	0.3	20010831	1.21	12	6	15.32	15.5	-43.76	-0.22	-2749071.37	-145793.49	0.4	0.15	0	-0.65	600000	1	2.75	0	-1.65	0	-2.59	1	2.26	0	-0.45	0	-2.02	0	0	0	-1.13	0	-2.22
20010831	1.21	12	6	15.32	15.5	-43.76	-0.22	-2749071.37	-145793.49	0.4	0.15	20010903	1.51	11	1	15.35	15.46	-47.97	-0.75	-2753254.49	-151263.72	0.38	0.17	1	2.75	600000	0	-1.65	0	-2.59	1	2.26	0	-0.45	0	-2.02	0	0	0	-1.13	0	-2.22	1	1.1
20010903	1.51	11	1	15.35	15.46	-47.97	-0.75	-2753254.49	-151263.72	0.38	0.17	20010904	1.65	12	0	15.42	15.51	103.03	-0.14	-2744943.51	-142213.99	0.39	0.49	0	-1.65	600000	0	-2.59	1	2.26	0	-0.45	0	-2.02	0	0	0	-1.13	0	-2.22	1	1.1	1	5.25
20010904	1.65	12	0	15.42	15.51	103.03	-0.14	-2744943.51	-142213.99	0.39	0.49	20010906	1.38	12	5	15.44	15.5	-6.33	-0.04	-2740667.85	-154669.17	0.42	0.71	0	-2.59	600000	1	2.26	0	-0.45	0	-2.02	0	0	0	-1.13	0	-2.22	1	1.1	1	5.25	0	-2.14
20010906	1.38	12	5	15.44	15.5	-6.33	-0.04	-2740667.85	-154669.17	0.42	0.71	20010907	0.71	11	7	15.39	15.42	-124.4	-0.47	-2749058.69	-163501.63	0.42	0.41	1	2.26	600000	0	-0.45	0	-2.02	0	0	0	-1.13	0	-2.22	1	1.1	1	5.25	0	-2.14	0	-0.33
20010907	0.71	11	7	15.39	15.42	-124.4	-0.47	-2749058.69	-163501.63	0.42	0.41	20010910	1.25	12	0	15.39	15.42	-69.09	0.05	-2740197.12	-152469.88	0.44	0.61	0	-0.45	600000	0	-2.02	0	0	0	-1.13	0	-2.22	1	1.1	1	5.25	0	-2.14	0	-0.33	0	-0.6
20010910	1.25	12	0	15.39	15.42	-69.09	0.05	-2740197.12	-152469.88	0.44	0.61	20010911	0.61	11	7	15.39	15.4	-16.96	0.22	-2740197.12	-159238.99	0.41	0.16	0	-2.02	600000	0	0	0	-1.13	0	-2.22	1	1.1	1	5.25	0	-2.14	0	-0.33	0	-0.6	1	0.53
20010911	0.61	11	7	15.39	15.4	-16.96	0.22	-2740197.12	-159238.99	0.41	0.16	20010912	2.39	12	9	15.25	15.33	-200.56	-0.38	-2736043.85	-175390.6	0.42	0.53	0	0	600000	0	-1.13	0	-2.22	1	1.1	1	5.25	0	-2.14	0	-0.33	0	-0.6	1	0.53	0	-1.39
20010912	2.39	12	9	15.25	15.33	-200.56	-0.38	-2736043.85	-175390.6	0.42	0.53	20010913	0.28	6	3	15.17	15.27	-102.89	-0.33	-2739839.68	-175390.6	0.4	0.24	0	-1.13	600000	0	-2.22	1	1.1	1	5.25	0	-2.14	0	-0.33	0	-0.6	1	0.53	0	-1.39	1	0.54
20010913	0.28	6	3	15.17	15.27	-102.89	-0.33	-2739839.68	-175390.6	0.4	0.24	20010914	1.39	7	5	15.12	15.2	-127.51	-0.47	-2745093.65	-181731.6	0.4	0.35	0	-2.22	600000	1	1.1	1	5.25	0	-2.14	0	-0.33	0	-0.6	1	0.53	0	-1.39	1	0.54	1	1.94
20010914	1.39	7	5	15.12	15.2	-127.51	-0.47	-2745093.65	-181731.6	0.4	0.35	20010917	1.56	11	5	14.95	15.07	-175.84	-0.88	-2754384.94	-191603.6	0.39	0.34	1	1.1	600000	1	5.25	0	-2.14	0	-0.33	0	-0.6	1	0.53	0	-1.39	1	0.54	1	1.94	0	-2.3
20010917	1.56	11	5	14.95	15.07	-175.84	-0.88	-2754384.94	-191603.6	0.39	0.34	20010918	0.61	12	4	14.82	15	-122.86	-0.62	-2753326.52	-185605.87	0.39	0.34	1	5.25	600000	0	-2.14	0	-0.33	0	-0.6	1	0.53	0	-1.39	1	0.54	1	1.94	0	-2.3	1	1.41
20010918	0.61	12	4	14.82	15	-122.86	-0.62	-2753326.52	-185605.87	0.39	0.34	20010919	3.34	12	2	14.9	15.08	43.57	-0.27	-2739038.06	-165602.02	0.45	1.05	0	-2.14	600000	0	-0.33	0	-0.6	1	0.53	0	-1.39	1	0.54	1	1.94	0	-2.3	1	1.41	0	-1.53
20010919	3.34	12	2	14.9	15.08	43.57	-0.27	-2739038.06	-165602.02	0.45	1.05	20010920	0.81	11	7	14.92	15.09	69.28	-0.34	-2753806.82	-181811.64	0.45	0.45	0	-0.33	600000	0	-0.6	1	0.53	0	-1.39	1	0.54	1	1.94	0	-2.3	1	1.41	0	-1.53	0	-2.09
20010920	0.81	11	7	14.92	15.09	69.28	-0.34	-2753806.82	-181811.64	0.45	0.45	20010921	0.3	12	5	14.97	15.09	9.49	0.01	-2753660.96	-186624.98	0.44	0.33	0	-0.6	600000	1	0.53	0	-1.39	1	0.54	1	1.94	0	-2.3	1	1.41	0	-1.53	0	-2.09	1	4.54
20010921	0.3	12	5	14.97	15.09	9.49	0.01	-2753660.96	-186624.98	0.44	0.33	20010924	0.96	11	7	15.06	15.07	-8.64	-0.42	-2754986.65	-191264.87	0.41	0.14	1	0.53	600000	0	-1.39	1	0.54	1	1.94	0	-2.3	1	1.41	0	-1.53	0	-2.09	1	4.54	1	2.37
20010924	0.96	11	7	15.06	15.07	-8.64	-0.42	-2754986.65	-191264.87	0.41	0.14	20010925	1.05	12	0	15.14	15.07	27.14	-0.27	-2754291.92	-186401.78	0.4	0.28	0	-1.39	600000	1	0.54	1	1.94	0	-2.3	1	1.41	0	-1.53	0	-2.09	1	4.54	1	2.37	0	-0.51
20010925	1.05	12	0	15.14	15.07	27.14	-0.27	-2754291.92	-186401.78	0.4	0.28	20010926	1.12	7	5	15.02	15.03	-33.48	-0.17	-2757561.78	-191851.54	0.38	0.26	1	0.54	600000	1	1.94	0	-2.3	1	1.41	0	-1.53	0	-2.09	1	4.54	1	2.37	0	-0.51	1	1.42
20010926	1.12	7	5	15.02	15.03	-33.48	-0.17	-2757561.78	-191851.54	0.38	0.26	20010927	0.63	12	4	14.98	15.01	-28.49	-0.09	-2756053.39	-188423.4	0.37	0.25	1	1.94	600000	0	-2.3	1	1.41	0	-1.53	0	-2.09	1	4.54	1	2.37	0	-0.51	1	1.42	0	-1.72
20010927	0.63	12	4	14.98	15.01	-28.49	-0.09	-2756053.39	-188423.4	0.37	0.25	20010928	1.94	12	2	15.01	15.05	67.94	0.37	-2752275.93	-181767.86	0.37	0.37	0	-2.3	600000	1	1.41	0	-1.53	0	-2.09	1	4.54	1	2.37	0	-0.51	1	1.42	0	-1.72	0	-2.79
20010928	1.94	12	2	15.01	15.05	67.94	0.37	-2752275.93	-181767.86	0.37	0.37	20011008	0.72	11	1	14.99	15.02	10.13	0.35	-2756718.92	-186559.32	0.39	0.55	1	1.41	600000	0	-1.53	0	-2.09	1	4.54	1	2.37	0	-0.51	1	1.42	0	-1.72	0	-2.79	0	-1.13
20011008	0.72	11	1	14.99	15.02	10.13	0.35	-2756718.92	-186559.32	0.39	0.55	20011009	0.8	12	4	14.99	15.03	-23.02	0.4	-2755182.1	-182717.27	0.39	0.4	0	-1.53	600000	0	-2.09	1	4.54	1	2.37	0	-0.51	1	1.42	0	-1.72	0	-2.79	0	-1.13	1	9.98
20011009	0.8	12	4	14.99	15.03	-23.02	0.4	-2755182.1	-182717.27	0.39	0.4	20011010	1.82	11	5	14.99	14.99	-102.22	-0.6	-2757631.4	-189715.27	0.39	0.4	0	-2.09	600000	1	4.54	1	2.37	0	-0.51	1	1.42	0	-1.72	0	-2.79	0	-1.13	1	9.98	1	0.31
20011010	1.82	11	5	14.99	14.99	-102.22	-0.6	-2757631.4	-189715.27	0.39	0.4	20011011	1.17	11	5	14.91	14.91	-194.91	-0.58	-2765396.79	-197889.37	0.39	0.4	1	4.54	600000	1	2.37	0	-0.51	1	1.42	0	-1.72	0	-2.79	0	-1.13	1	9.98	1	0.31	0	-1.96
20011011	1.17	11	5	14.91	14.91	-194.91	-0.58	-2765396.79	-197889.37	0.39	0.4	20011012	2.27	12	0	14.91	14.96	30.3	0.13	-2755243.8	-179333.91	0.46	1.06	1	2.37	600000	0	-0.51	1	1.42	0	-1.72	0	-2.79	0	-1.13	1	9.98	1	0.31	0	-1.96	1	2
20011012	2.27	12	0	14.91	14.96	30.3	0.13	-2755243.8	-179333.91	0.46	1.06	20011015	1.15	12	2	15.05	15.07	204.74	0.58	-2737138.6	-158079.98	0.47	0.54	0	-0.51	600000	1	1.42	0	-1.72	0	-2.79	0	-1.13	1	9.98	1	0.31	0	-1.96	1	2	1	0.12
20011015	1.15	12	2	15.05	15.07	204.74	0.58	-2737138.6	-158079.98	0.47	0.54	20011016	0.75	11	3	15.13	15.15	156.13	0.42	-2734760.41	-174047.82	0.47	0.47	1	1.42	600000	0	-1.72	0	-2.79	0	-1.13	1	9.98	1	0.31	0	-1.96	1	2	1	0.12	0	-1.89
20011016	0.75	11	3	15.13	15.15	156.13	0.42	-2734760.41	-174047.82	0.47	0.47	20011017	2.6	12	0	15.3	15.25	143.13	0.85	-2722272.32	-132587.35	0.5	0.83	0	-1.72	600000	0	-2.79	0	-1.13	1	9.98	1	0.31	0	-1.96	1	2	1	0.12	0	-1.89	1	0.75
20011017	2.6	12	0	15.3	15.25	143.13	0.85	-2722272.32	-132587.35	0.5	0.83	20011018	0.39	11	7	15.47	15.28	97.91	0.5	-2734118.65	-148946.56	0.51	0.58	0	-2.79	600000	0	-1.13	1	9.98	1	0.31	0	-1.96	1	2	1	0.12	0	-1.89	1	0.75	1	0.68
20011018	0.39	11	7	15.47	15.28	97.91	0.5	-2734118.65	-148946.56	0.51	0.58	20011019	1.63	11	5	15.43	15.23	-29	-0.22	-2740882.71	-175604.92	0.53	0.68	0	-1.13	600000	1	9.98	1	0.31	0	-1.96	1	2	1	0.12	0	-1.89	1	0.75	1	0.68	0	-1.66
20011019	1.63	11	5	15.43	15.23	-29	-0.22	-2740882.71	-175604.92	0.53	0.68	20011022	0.51	11	7	15.29	15.16	-49.67	-0.04	-2750611.79	-189325.42	0.53	0.55	1	9.98	600000	1	0.31	0	-1.96	1	2	1	0.12	0	-1.89	1	0.75	1	0.68	0	-1.66	0	-1.56
20011022	0.51	11	7	15.29	15.16	-49.67	-0.04	-2750611.79	-189325.42	0.53	0.55	20011023	7.89	4	8	15.45	15.37	161.57	1.23	-2642313.94	-81027.57	0.63	1.48	1	0.31	600000	0	-1.96	1	2	1	0.12	0	-1.89	1	0.75	1	0.68	0	-1.66	0	-1.56	1	0.63
20011023	7.89	4	8	15.45	15.37	161.57	1.23	-2642313.94	-81027.57	0.63	1.48	20011024	0.78	11	2	15.59	15.55	165.76	1.51	-2695943.57	3247.57	0.62	0.55	0	-1.96	600000	1	2	1	0.12	0	-1.89	1	0.75	1	0.68	0	-1.66	0	-1.56	1	0.63	0	-3.65
20011024	0.78	11	2	15.59	15.55	165.76	1.51	-2695943.57	3247.57	0.62	0.55	20011025	0.39	11	5	15.71	15.64	87.42	1.5	-2711497.78	-29889.66	0.6	0.49	1	2	600000	1	0.12	0	-1.89	1	0.75	1	0.68	0	-1.66	0	-1.56	1	0.63	0	-3.65	1	0.98
20011025	0.39	11	5	15.71	15.64	87.42	1.5	-2711497.78	-29889.66	0.6	0.49	20011026	0.75	12	2	15.98	15.77	84.48	1.16	-2693695.9	-4967.03	0.59	0.42	1	0.12	600000	0	-1.89	1	0.75	1	0.68	0	-1.66	0	-1.56	1	0.63	0	-3.65	1	0.98	1	3.75
20011026	0.75	12	2	15.98	15.77	84.48	1.16	-2693695.9	-4967.03	0.59	0.42	20011029	0.57	6	2	16.29	15.88	84.67	0.82	-2702538.74	9181.51	0.54	0.16	0	-1.89	600000	1	0.75	1	0.68	0	-1.66	0	-1.56	1	0.63	0	-3.65	1	0.98	1	3.75	0	-1.68
20011029	0.57	6	2	16.29	15.88	84.67	0.82	-2702538.74	9181.51	0.54	0.16	20011030	0.65	11	5	16.24	15.91	40.16	0.59	-2708514.48	-11.93	0.53	0.4	1	0.75	600000	1	0.68	0	-1.66	0	-1.56	1	0.63	0	-3.65	1	0.98	1	3.75	0	-1.68	0	-0.19
20011030	0.65	11	5	16.24	15.91	40.16	0.59	-2708514.48	-11.93	0.53	0.4	20011031	0.81	12	4	16.21	15.96	25.01	0.49	-2701560.91	7405.21	0.51	0.32	1	0.68	600000	0	-1.66	0	-1.56	1	0.63	0	-3.65	1	0.98	1	3.75	0	-1.68	0	-0.19	1	0.95
20011031	0.81	12	4	16.21	15.96	25.01	0.49	-2701560.91	7405.21	0.51	0.32	20011101	1.35	12	2	16.26	16.03	40.89	0.87	-2696306.76	17388.09	0.5	0.38	0	-1.66	600000	0	-1.56	1	0.63	0	-3.65	1	0.98	1	3.75	0	-1.68	0	-0.19	1	0.95	0	0
20011101	1.35	12	2	16.26	16.03	40.89	0.87	-2696306.76	17388.09	0.5	0.38	20011102	0.68	11	5	16.19	16.03	1.94	1.03	-2701618.19	10628.09	0.48	0.3	0	-1.56	600000	1	0.63	0	-3.65	1	0.98	1	3.75	0	-1.68	0	-0.19	1	0.95	0	0	1	0.94
20011102	0.68	11	5	16.19	16.03	1.94	1.03	-2701618.19	10628.09	0.48	0.3	20011105	1.37	7	5	16.07	15.98	-171.03	0.95	-2710170.5	1363.09	0.45	0.26	1	0.63	600000	0	-3.65	1	0.98	1	3.75	0	-1.68	0	-0.19	1	0.95	0	0	1	0.94	1	1
20011105	1.37	7	5	16.07	15.98	-171.03	0.95	-2710170.5	1363.09	0.45	0.26	20011106	0.75	11	4	16.04	15.96	-131.07	-0.43	-2708082.14	8324.3	0.43	0.2	0	-3.65	600000	1	0.98	1	3.75	0	-1.68	0	-0.19	1	0.95	0	0	1	0.94	1	1	1	0.8
20011106	0.75	11	4	16.04	15.96	-131.07	-0.43	-2708082.14	8324.3	0.43	0.2	20011107	1.67	9	5	15.86	15.84	-195.75	-1.06	-2719716.24	-3309.8	0.44	0.58	1	0.98	600000	1	3.75	0	-1.68	0	-0.19	1	0.95	0	0	1	0.94	1	1	1	0.8	1	2.27
20011107	1.67	9	5	15.86	15.84	-195.75	-1.06	-2719716.24	-3309.8	0.44	0.58	20011108	0.76	12	4	15.69	15.77	-153.36	-0.59	-2714079.03	5548.66	0.44	0.44	1	3.75	600000	0	-1.68	0	-0.19	1	0.95	0	0	1	0.94	1	1	1	0.8	1	2.27	1	1.5
20011108	0.76	12	4	15.69	15.77	-153.36	-0.59	-2714079.03	5548.66	0.44	0.44	20011109	1.78	12	2	15.69	15.82	-30.35	-0.33	-2702659.02	21319.15	0.49	0.87	0	-1.68	600000	0	-0.19	1	0.95	0	0	1	0.94	1	1	1	0.8	1	2.27	1	1.5	0	-0.24
20011109	1.78	12	2	15.69	15.82	-30.35	-0.33	-2702659.02	21319.15	0.49	0.87	20011112	0.37	9	7	15.68	15.81	-5.52	-0.62	-2708479.02	15499.15	0.47	0.32	0	-0.19	600000	1	0.95	0	0	1	0.94	1	1	1	0.8	1	2.27	1	1.5	0	-0.24	0	-1.24
20011112	0.37	9	7	15.68	15.81	-5.52	-0.62	-2708479.02	15499.15	0.47	0.32	20011113	0.95	12	5	15.65	15.79	-32.63	-0.34	-2709173.66	9942.02	0.47	0.48	1	0.95	600000	0	0	1	0.94	1	1	1	0.8	1	2.27	1	1.5	0	-0.24	0	-1.24	1	0.72
20011113	0.95	12	5	15.65	15.79	-32.63	-0.34	-2709173.66	9942.02	0.47	0.48	20011114	0.84	10	6	15.77	15.81	8.45	-0.31	-2706849.82	14589.7	0.45	0.24	0	0	600000	1	0.94	1	1	1	0.8	1	2.27	1	1.5	0	-0.24	0	-1.24	1	0.72	1	0.24
20011114	0.84	10	6	15.77	15.81	8.45	-0.31	-2706849.82	14589.7	0.45	0.24	20011115	0.84	12	3	15.86	15.82	28.91	-0.42	-2705128.32	14589.7	0.43	0.25	1	0.94	600000	1	1	1	0.8	1	2.27	1	1.5	0	-0.24	0	-1.24	1	0.72	1	0.24	0	-1.48
20011115	0.84	12	3	15.86	15.82	28.91	-0.42	-2705128.32	14589.7	0.43	0.25	20011116	6.99	9	8	15.86	15.86	215.44	0	-2732484.08	41945.46	0.49	1.02	1	1	600000	1	0.8	1	2.27	1	1.5	0	-0.24	0	-1.24	1	0.72	1	0.24	0	-1.48	1	0.18
20011116	6.99	9	8	15.86	15.86	215.44	0	-2732484.08	41945.46	0.49	1.02	20011119	0.23	12	4	15.94	15.92	112.86	0.41	-2726779.37	48284.03	0.46	0.2	1	0.8	600000	1	2.27	1	1.5	0	-0.24	0	-1.24	1	0.72	1	0.24	0	-1.48	1	0.18	1	0.24
20011119	0.23	12	4	15.94	15.92	112.86	0.41	-2726779.37	48284.03	0.46	0.2	20011120	3.09	12	8	16.06	15.99	136.62	0.44	-2733693.33	67873.59	0.45	0.36	1	2.27	600000	1	1.5	0	-0.24	0	-1.24	1	0.72	1	0.24	0	-1.48	1	0.18	1	0.24	1	2.22
20011120	3.09	12	8	16.06	15.99	136.62	0.44	-2733693.33	67873.59	0.45	0.36	20011121	1.63	12	2	16.22	16.12	138.53	1.39	-2713678.99	99896.53	0.45	0.48	1	1.5	600000	0	-0.24	0	-1.24	1	0.72	1	0.24	0	-1.48	1	0.18	1	0.24	1	2.22	0	-2.17
20011121	1.63	12	2	16.22	16.12	138.53	1.39	-2713678.99	99896.53	0.45	0.48	20011122	1.81	12	2	16.43	16.27	156	1.49	-2687924.73	157843.61	0.44	0.36	0	-0.24	600000	0	-1.24	1	0.72	1	0.24	0	-1.48	1	0.18	1	0.24	1	2.22	0	-2.17	1	0.18
20011122	1.81	12	2	16.43	16.27	156	1.49	-2687924.73	157843.61	0.44	0.36	20011123	0.51	11	7	16.61	16.38	118.85	0.87	-2685665.09	128468.2	0.42	0.26	0	-1.24	600000	1	0.72	1	0.24	0	-1.48	1	0.18	1	0.24	1	2.22	0	-2.17	1	0.18	0	-1.26
20011123	0.51	11	7	16.61	16.38	118.85	0.87	-2685665.09	128468.2	0.42	0.26	20011126	0.36	7	5	16.71	16.44	71.78	0.93	-2689186.84	117902.93	0.41	0.29	1	0.72	600000	1	0.24	0	-1.48	1	0.18	1	0.24	1	2.22	0	-2.17	1	0.18	0	-1.26	1	0.18
20011126	0.36	7	5	16.71	16.44	71.78	0.93	-2689186.84	117902.93	0.41	0.29	20011127	0.68	8	6	16.81	16.51	64.28	1.08	-2681990.52	125099.25	0.39	0.16	1	0.24	600000	0	-1.48	1	0.18	1	0.24	1	2.22	0	-2.17	1	0.18	0	-1.26	1	0.18	0	-0.73
20011127	0.68	8	6	16.81	16.51	64.28	1.08	-2681990.52	125099.25	0.39	0.16	20011128	1.92	11	2	16.84	16.57	78.6	0.97	-2690532.21	138897.36	0.37	0.21	0	-1.48	600000	1	0.18	1	0.24	1	2.22	0	-2.17	1	0.18	0	-1.26	1	0.18	0	-0.73	0	-1.52
20011128	1.92	11	2	16.84	16.57	78.6	0.97	-2690532.21	138897.36	0.37	0.21	20011129	0.92	11	5	16.77	16.57	16.63	0.72	-2698457.51	126147.96	0.37	0.37	1	0.18	600000	1	0.24	1	2.22	0	-2.17	1	0.18	0	-1.26	1	0.18	0	-0.73	0	-1.52	0	-0.37
20011129	0.92	11	5	16.77	16.57	16.63	0.72	-2698457.51	126147.96	0.37	0.37	20011130	1.17	12	4	16.72	16.58	-21.33	0.6	-2688471.67	141126.73	0.35	0.18	1	0.24	600000	1	2.22	0	-2.17	1	0.18	0	-1.26	1	0.18	0	-0.73	0	-1.52	0	-0.37	0	-0.19
20011130	1.17	12	4	16.72	16.58	-21.33	0.6	-2688471.67	141126.73	0.35	0.18	20011203	0.65	12	2	16.71	16.6	4.69	0.48	-2693335.48	150854.35	0.34	0.28	1	2.22	600000	0	-2.17	1	0.18	0	-1.26	1	0.18	0	-0.73	0	-1.52	0	-0.37	0	-0.19	0	0
20011203	0.65	12	2	16.71	16.6	4.69	0.48	-2693335.48	150854.35	0.34	0.28	20011204	2.52	10	2	16.76	16.68	98.27	0.72	-2670177.6	175335.53	0.35	0.38	0	-2.17	600000	1	0.18	0	-1.26	1	0.18	0	-0.73	0	-1.52	0	-0.37	0	-0.19	0	0	1	0.75
20011204	2.52	10	2	16.76	16.68	98.27	0.72	-2670177.6	175335.53	0.35	0.38	20011205	0.74	11	1	16.72	16.68	14.55	-0.02	-2683663.09	157245.24	0.37	0.55	1	0.18	600000	0	-1.26	1	0.18	0	-0.73	0	-1.52	0	-0.37	0	-0.19	0	0	1	0.75	1	0.62
20011205	0.74	11	1	16.72	16.68	14.55	-0.02	-2683663.09	157245.24	0.37	0.55	20011206	0.43	12	4	16.74	16.68	-43.86	-0.24	-2684535.75	165099.14	0.36	0.27	0	-1.26	600000	1	0.18	0	-0.73	0	-1.52	0	-0.37	0	-0.19	0	0	1	0.75	1	0.62	0	-2.52
20011206	0.43	12	4	16.74	16.68	-43.86	-0.24	-2684535.75	165099.14	0.36	0.27	20011207	1.63	7	5	16.71	16.65	-134.44	-0.41	-2696177.29	152293.45	0.34	0.22	1	0.18	600000	0	-0.73	0	-1.52	0	-0.37	0	-0.19	0	0	1	0.75	1	0.62	0	-2.52	0	-0.63
20011207	1.63	7	5	16.71	16.65	-134.44	-0.41	-2696177.29	152293.45	0.34	0.22	20011210	0.8	12	4	16.68	16.62	-146.34	-0.17	-2690856.56	162580.18	0.34	0.29	0	-0.73	600000	0	-1.52	0	-0.37	0	-0.19	0	0	1	0.75	1	0.62	0	-2.52	0	-0.63	0	-2.66
20011210	0.8	12	4	16.68	16.62	-146.34	-0.17	-2690856.56	162580.18	0.34	0.29	20011211	0.75	11	7	16.56	16.58	-121.89	-0.41	-2694254.09	154858.52	0.33	0.25	0	-1.52	600000	0	-0.37	0	-0.19	0	0	1	0.75	1	0.62	0	-2.52	0	-0.63	0	-2.66	0	-0.52
20011211	0.75	11	7	16.56	16.58	-121.89	-0.41	-2694254.09	154858.52	0.33	0.25	20011212	1.56	11	5	16.45	16.5	-169.71	-0.7	-2704100.23	142824.35	0.32	0.27	0	-0.37	600000	0	-0.19	0	0	1	0.75	1	0.62	0	-2.52	0	-0.63	0	-2.66	0	-0.52	1	1.24
20011212	1.56	11	5	16.45	16.5	-169.71	-0.7	-2704100.23	142824.35	0.32	0.27	20011213	0.79	11	5	16.33	16.43	-151.98	-0.51	-2705597.31	133342.87	0.31	0.19	0	-0.19	600000	0	0	1	0.75	1	0.62	0	-2.52	0	-0.63	0	-2.66	0	-0.52	1	1.24	0	-1.23
20011213	0.79	11	5	16.33	16.43	-151.98	-0.51	-2705597.31	133342.87	0.31	0.19	20011214	0.58	10	3	16.24	16.36	-109.37	-0.57	-2709268.61	127835.92	0.3	0.24	0	0	600000	1	0.75	1	0.62	0	-2.52	0	-0.63	0	-2.66	0	-0.52	1	1.24	0	-1.23	1	0.79
20011214	0.58	10	3	16.24	16.36	-109.37	-0.57	-2709268.61	127835.92	0.3	0.24	20011217	2.54	11	5	16.15	16.31	-110.91	-0.61	-2704048.62	127835.92	0.32	0.51	1	0.75	600000	1	0.62	0	-2.52	0	-0.63	0	-2.66	0	-0.52	1	1.24	0	-1.23	1	0.79	1	1.95
20011217	2.54	11	5	16.15	16.31	-110.91	-0.61	-2704048.62	127835.92	0.32	0.51	20011218	0.36	10	2	16.11	16.28	-64.85	-0.86	-2701105.92	132838.51	0.33	0.34	1	0.62	600000	0	-2.52	0	-0.63	0	-2.66	0	-0.52	1	1.24	0	-1.23	1	0.79	1	1.95	0	-2.1
20011218	0.36	10	2	16.11	16.28	-64.85	-0.86	-2701105.92	132838.51	0.33	0.34	20011219	2.9	10	2	16.13	16.28	2.85	-0.39	-2705611.45	147356.34	0.32	0.29	0	-2.52	600000	0	-0.63	0	-2.66	0	-0.52	1	1.24	0	-1.23	1	0.79	1	1.95	0	-2.1	0	-2.34
20011219	2.9	10	2	16.13	16.28	2.85	-0.39	-2705611.45	147356.34	0.32	0.29	20011220	0.62	11	5	16.09	16.21	-98.56	-0.83	-2711847.9	138303.43	0.34	0.48	0	-0.63	600000	0	-2.66	0	-0.52	1	1.24	0	-1.23	1	0.79	1	1.95	0	-2.1	0	-2.34	0	0
20011220	0.62	11	5	16.09	16.21	-98.56	-0.83	-2711847.9	138303.43	0.34	0.48	20011221	0.79	11	5	16.03	16.13	-144.68	-0.72	-2714238.52	131131.57	0.33	0.24	0	-2.66	600000	0	-0.52	1	1.24	0	-1.23	1	0.79	1	1.95	0	-2.1	0	-2.34	0	0	0	0
20011221	0.79	11	5	16.03	16.13	-144.68	-0.72	-2714238.52	131131.57	0.33	0.24	20011224	1.16	11	5	15.89	15.99	-195.33	-1.17	-2721821.16	122843.57	0.34	0.47	0	-0.52	600000	1	1.24	0	-1.23	1	0.79	1	1.95	0	-2.1	0	-2.34	0	0	0	0	1	0.2
20011224	1.16	11	5	15.89	15.99	-195.33	-1.17	-2721821.16	122843.57	0.34	0.47	20011225	1.23	11	5	15.71	15.86	-172.37	-1.13	-2725973.74	112650.87	0.33	0.27	1	1.24	600000	0	-1.23	1	0.79	1	1.95	0	-2.1	0	-2.34	0	0	0	0	1	0.2	0	-1.53
20011225	1.23	11	5	15.71	15.86	-172.37	-1.13	-2725973.74	112650.87	0.33	0.27	20011226	0.79	8	2	15.54	15.78	-106.21	-0.69	-2717917.9	120706.71	0.32	0.19	0	-1.23	600000	1	0.79	1	1.95	0	-2.1	0	-2.34	0	0	0	0	1	0.2	0	-1.53	0	-2.57
20011226	0.79	8	2	15.54	15.78	-106.21	-0.69	-2717917.9	120706.71	0.32	0.19	20011227	1.04	11	1	15.42	15.69	-90.67	-0.82	-2725662.66	112342.37	0.32	0.27	1	0.79	600000	1	1.95	0	-2.1	0	-2.34	0	0	0	0	1	0.2	0	-1.53	0	-2.57	0	-1.25
20011227	1.04	11	1	15.42	15.69	-90.67	-0.82	-2725662.66	112342.37	0.32	0.27	20011228	0.95	12	4	15.35	15.64	-75.02	-0.67	-2720365.15	120288.63	0.31	0.24	1	1.95	600000	0	-2.1	0	-2.34	0	0	0	0	1	0.2	0	-1.53	0	-2.57	0	-1.25	1	0.7
20011228	0.95	12	4	15.35	15.64	-75.02	-0.67	-2720365.15	120288.63	0.31	0.24	20011231	0.77	12	2	15.42	15.65	-19.47	-0.37	-2714570.99	126423.63	0.31	0.36	0	-2.1	600000	0	-2.34	0	0	0	0	1	0.2	0	-1.53	0	-2.57	0	-1.25	1	0.7	0	-3.49
20011231	0.77	12	2	15.42	15.65	-19.47	-0.37	-2714570.99	126423.63	0.31	0.36	20020104	0.6	7	5	15.43	15.59	-47.13	-0.82	-2716398.67	122768.27	0.32	0.41	0	-2.34	600000	0	0	0	0	1	0.2	0	-1.53	0	-2.57	0	-1.25	1	0.7	0	-3.49	1	0.29
20020104	0.6	7	5	15.43	15.59	-47.13	-0.82	-2716398.67	122768.27	0.32	0.41	20020107	2.89	7	5	15.34	15.49	-139.04	-1.28	-2722970.2	112196.68	0.33	0.43	0	0	600000	0	0	1	0.2	0	-1.53	0	-2.57	0	-1.25	1	0.7	0	-3.49	1	0.29	0	-4.39
20020107	2.89	7	5	15.34	15.49	-139.04	-1.28	-2722970.2	112196.68	0.33	0.43	20020108	0.56	6	7	15.29	15.4	-133.48	-0.87	-2727352.47	112196.68	0.33	0.31	0	0	600000	1	0.2	0	-1.53	0	-2.57	0	-1.25	1	0.7	0	-3.49	1	0.29	0	-4.39	0	-1.28
20020108	0.56	6	7	15.29	15.4	-133.48	-0.87	-2727352.47	112196.68	0.33	0.31	20020109	1.19	11	7	15.21	15.33	-121.14	-0.77	-2731692.3	112196.68	0.32	0.21	1	0.2	600000	0	-1.53	0	-2.57	0	-1.25	1	0.7	0	-3.49	1	0.29	0	-4.39	0	-1.28	1	5.65
20020109	1.19	11	7	15.21	15.33	-121.14	-0.77	-2731692.3	112196.68	0.32	0.21	20020110	1.83	12	4	15.08	15.27	-122.76	-0.32	-2724173.57	125051.28	0.34	0.53	0	-1.53	600000	0	-2.57	0	-1.25	1	0.7	0	-3.49	1	0.29	0	-4.39	0	-1.28	1	5.65	1	0.94
20020110	1.83	12	4	15.08	15.27	-122.76	-0.32	-2724173.57	125051.28	0.34	0.53	20020111	0.4	2	7	14.97	15.19	-100.59	-0.47	-2729277.57	119947.28	0.34	0.3	0	-2.57	600000	0	-1.25	1	0.7	0	-3.49	1	0.29	0	-4.39	0	-1.28	1	5.65	1	0.94	0	-0.64
20020111	0.4	2	7	14.97	15.19	-100.59	-0.47	-2729277.57	119947.28	0.34	0.3	20020114	2.46	7	9	14.85	15.05	-173.79	-1.04	-2739131.66	107405.72	0.34	0.41	0	-1.25	600000	1	0.7	0	-3.49	1	0.29	0	-4.39	0	-1.28	1	5.65	1	0.94	0	-0.64	0	-5.91
20020114	2.46	7	9	14.85	15.05	-173.79	-1.04	-2739131.66	107405.72	0.34	0.41	20020115	0.49	11	5	14.7	14.9	-159.5	-1.03	-2744253.36	101292.72	0.35	0.37	1	0.7	600000	0	-3.49	1	0.29	0	-4.39	0	-1.28	1	5.65	1	0.94	0	-0.64	0	-5.91	1	1.68
20020115	0.49	11	5	14.7	14.9	-159.5	-1.03	-2744253.36	101292.72	0.35	0.37	20020116	2.15	12	4	14.57	14.8	-134.83	-1.05	-2736573.28	114423.18	0.36	0.53	0	-3.49	600000	1	0.29	0	-4.39	0	-1.28	1	5.65	1	0.94	0	-0.64	0	-5.91	1	1.68	0	-0.68
20020116	2.15	12	4	14.57	14.8	-134.83	-1.05	-2736573.28	114423.18	0.36	0.53	20020117	0.92	11	5	14.33	14.62	-138.28	-1.85	-2742274.5	102336.58	0.39	0.64	1	0.29	600000	0	-4.39	0	-1.28	1	5.65	1	0.94	0	-0.64	0	-5.91	1	1.68	0	-0.68	1	7.2
20020117	0.92	11	5	14.33	14.62	-138.28	-1.85	-2742274.5	102336.58	0.39	0.64	20020118	0.98	12	4	14.14	14.49	-127.81	-1.48	-2735195.55	114134.84	0.41	0.6	0	-4.39	600000	0	-1.28	1	5.65	1	0.94	0	-0.64	0	-5.91	1	1.68	0	-0.68	1	7.2	0	-0.64
20020118	0.98	12	4	14.14	14.49	-127.81	-1.48	-2735195.55	114134.84	0.41	0.6	20020121	1.21	11	5	13.91	14.27	-139.08	-1.73	-2746080.34	99863.67	0.44	0.68	0	-1.28	600000	1	5.65	1	0.94	0	-0.64	0	-5.91	1	1.68	0	-0.68	1	7.2	0	-0.64	1	2.78
20020121	1.21	11	5	13.91	14.27	-139.08	-1.73	-2746080.34	99863.67	0.44	0.68	20020122	0.7	11	5	13.69	14.05	-128.74	-1.9	-2752694.37	89942.62	0.46	0.6	1	5.65	600000	1	0.94	0	-0.64	0	-5.91	1	1.68	0	-0.68	1	7.2	0	-0.64	1	2.78	0	-2.01
20020122	0.7	11	5	13.69	14.05	-128.74	-1.9	-2752694.37	89942.62	0.46	0.6	20020123	1.47	12	0	13.59	14.02	-69.24	-1.16	-2738785.68	104513.63	0.5	0.88	1	0.94	600000	0	-0.64	0	-5.91	1	1.68	0	-0.68	1	7.2	0	-0.64	1	2.78	0	-2.01	1	2.54
20020123	1.47	12	0	13.59	14.02	-69.24	-1.16	-2738785.68	104513.63	0.5	0.88	20020124	1.51	12	2	13.61	14.01	-20.43	-1.06	-2727785.73	126513.53	0.52	0.76	0	-0.64	600000	0	-5.91	1	1.68	0	-0.68	1	7.2	0	-0.64	1	2.78	0	-2.01	1	2.54	1	0.48
20020124	1.51	12	2	13.61	14.01	-20.43	-1.06	-2727785.73	126513.53	0.52	0.76	20020125	0.37	7	7	13.61	13.98	2.32	-0.92	-2727785.73	118326.28	0.51	0.36	0	-5.91	600000	1	1.68	0	-0.68	1	7.2	0	-0.64	1	2.78	0	-2.01	1	2.54	1	0.48	0	-2.33
20020125	0.37	7	7	13.61	13.98	2.32	-0.92	-2727785.73	118326.28	0.51	0.36	20020128	2.07	11	5	13.57	13.82	-92.12	-1.36	-2743034.1	101345.14	0.56	0.98	1	1.68	600000	0	-0.68	1	7.2	0	-0.64	1	2.78	0	-2.01	1	2.54	1	0.48	0	-2.33	0	-1.9
20020128	2.07	11	5	13.57	13.82	-92.12	-1.36	-2743034.1	101345.14	0.56	0.98	20020129	0.78	12	4	13.61	13.72	-109.03	-0.96	-2735099.65	114569.22	0.56	0.6	0	-0.68	600000	1	7.2	0	-0.64	1	2.78	0	-2.01	1	2.54	1	0.48	0	-2.33	0	-1.9	1	0.79
20020129	0.78	12	4	13.61	13.72	-109.03	-0.96	-2735099.65	114569.22	0.56	0.6	20020130	0.49	11	7	13.48	13.62	-83.48	-1.15	-2737057.04	108044.6	0.52	0.2	1	7.2	600000	0	-0.64	1	2.78	0	-2.01	1	2.54	1	0.48	0	-2.33	0	-1.9	1	0.79	0	-1.07
20020130	0.49	11	7	13.48	13.62	-83.48	-1.15	-2737057.04	108044.6	0.52	0.2	20020131	7.92	7	8	13.51	13.72	140.36	0.3	-2739239.38	159693.34	0.6	1.32	0	-0.64	600000	1	2.78	0	-2.01	1	2.54	1	0.48	0	-2.33	0	-1.9	1	0.79	0	-1.07	0	-0.65
20020131	7.92	7	8	13.51	13.72	140.36	0.3	-2739239.38	159693.34	0.6	1.32	20020201	0.42	11	7	13.54	13.78	111.7	0.17	-2752501.2	137906.07	0.59	0.46	1	2.78	600000	0	-2.01	1	2.54	1	0.48	0	-2.33	0	-1.9	1	0.79	0	-1.07	0	-0.65	1	0.94
20020201	0.42	11	7	13.54	13.78	111.7	0.17	-2752501.2	137906.07	0.59	0.46	20020205	1.02	12	2	13.82	13.9	129.64	1.17	-2757817.9	160236.24	0.6	0.65	0	-2.01	600000	1	2.54	1	0.48	0	-2.33	0	-1.9	1	0.79	0	-1.07	0	-0.65	1	0.94	1	1.65
20020205	1.02	12	2	13.82	13.9	129.64	1.17	-2757817.9	160236.24	0.6	0.65	20020206	0.62	11	5	13.99	13.94	75.14	1.05	-2764152.43	146300.28	0.59	0.55	1	2.54	600000	1	0.48	0	-2.33	0	-1.9	1	0.79	0	-1.07	0	-0.65	1	0.94	1	1.65	1	0.42
20020206	0.62	11	5	13.99	13.94	75.14	1.05	-2764152.43	146300.28	0.59	0.55	20020207	1.06	12	6	14.26	14.05	83.86	0.67	-2750062.85	161094.34	0.57	0.42	1	0.48	600000	0	-2.33	0	-1.9	1	0.79	0	-1.07	0	-0.65	1	0.94	1	1.65	1	0.42	1	3.58
20020207	1.06	12	6	14.26	14.05	83.86	0.67	-2750062.85	161094.34	0.57	0.42	20020208	1.36	11	2	14.35	14.14	92.48	0.61	-2748229.14	181265.19	0.55	0.33	0	-2.33	600000	0	-1.9	1	0.79	0	-1.07	0	-0.65	1	0.94	1	1.65	1	0.42	1	3.58	1	2.17
20020208	1.36	11	2	14.35	14.14	92.48	0.61	-2748229.14	181265.19	0.55	0.33	20020225	0.99	11	5	14.38	14.16	50.4	0.36	-2758925.34	161209.81	0.55	0.6	0	-1.9	600000	1	0.79	0	-1.07	0	-0.65	1	0.94	1	1.65	1	0.42	1	3.58	1	2.17	1	2.12
20020225	0.99	11	5	14.38	14.16	50.4	0.36	-2758925.34	161209.81	0.55	0.6	20020226	0.95	7	5	14.29	14.13	-21.44	0.91	-2755811.13	142178.53	0.56	0.59	1	0.79	600000	0	-1.07	0	-0.65	1	0.94	1	1.65	1	0.42	1	3.58	1	2.17	1	2.12	0	-2.08
20020226	0.95	7	5	14.29	14.13	-21.44	0.91	-2755811.13	142178.53	0.56	0.59	20020227	0.42	12	2	14.28	14.12	-18.69	0.8	-2756051.52	150111.33	0.54	0.33	0	-1.07	600000	0	-0.65	1	0.94	1	1.65	1	0.42	1	3.58	1	2.17	1	2.12	0	-2.08	1	7.16
20020227	0.42	12	2	14.28	14.12	-18.69	0.8	-2756051.52	150111.33	0.54	0.33	20020228	0.79	7	7	14.16	14.08	-96.73	0.74	-2761589.98	143880.56	0.5	0.18	0	-0.65	600000	1	0.94	1	1.65	1	0.42	1	3.58	1	2.17	1	2.12	0	-2.08	1	7.16	1	2.97
20020228	0.79	7	7	14.16	14.08	-96.73	0.74	-2761589.98	143880.56	0.5	0.18	20020301	0.91	11	5	14.01	14.04	-103.42	-0.3	-2766265.24	138221.03	0.47	0.23	1	0.94	600000	1	1.65	1	0.42	1	3.58	1	2.17	1	2.12	0	-2.08	1	7.16	1	2.97	0	-1.68
20020301	0.91	11	5	14.01	14.04	-103.42	-0.3	-2766265.24	138221.03	0.47	0.23	20020304	0.66	12	4	13.96	14.03	-90.96	-0.08	-2762761.52	141975.02	0.46	0.3	1	1.65	600000	1	0.42	1	3.58	1	2.17	1	2.12	0	-2.08	1	7.16	1	2.97	0	-1.68	1	3.12
20020304	0.66	12	4	13.96	14.03	-90.96	-0.08	-2762761.52	141975.02	0.46	0.3	20020305	3.26	12	2	14	14.06	2.35	-0.24	-2757728.43	154198.24	0.44	0.34	1	0.42	600000	1	3.58	1	2.17	1	2.12	0	-2.08	1	7.16	1	2.97	0	-1.68	1	3.12	1	0.95
20020305	3.26	12	2	14	14.06	2.35	-0.24	-2757728.43	154198.24	0.44	0.34	20020306	1.77	11	2	14.04	14.09	65.84	0.11	-2773941.25	175815.34	0.44	0.41	1	3.58	600000	1	2.17	1	2.12	0	-2.08	1	7.16	1	2.97	0	-1.68	1	3.12	1	0.95	0	0
20020306	1.77	11	2	14.04	14.09	65.84	0.11	-2773941.25	175815.34	0.44	0.41	20020307	1.03	12	2	14.21	14.22	125.17	0.26	-2758548.74	198048.97	0.46	0.65	1	2.17	600000	1	2.12	0	-2.08	1	7.16	1	2.97	0	-1.68	1	3.12	1	0.95	0	0	1	0.23
20020307	1.03	12	2	14.21	14.22	125.17	0.26	-2758548.74	198048.97	0.46	0.65	20020308	2.47	12	2	14.46	14.38	187.69	0.51	-2747575.55	252914.95	0.48	0.65	1	2.12	600000	0	-2.08	1	7.16	1	2.97	0	-1.68	1	3.12	1	0.95	0	0	1	0.23	0	-1.29
20020308	2.47	12	2	14.46	14.38	187.69	0.51	-2747575.55	252914.95	0.48	0.65	20020311	0.63	12	2	14.75	14.56	158.93	1.17	-2717611.34	287610.35	0.48	0.44	0	-2.08	600000	1	7.16	1	2.97	0	-1.68	1	3.12	1	0.95	0	0	1	0.23	0	-1.29	1	0.42
20020311	0.63	12	2	14.75	14.56	158.93	1.17	-2717611.34	287610.35	0.48	0.44	20020312	1.14	11	3	14.92	14.66	106.42	1.12	-2743111.3	248201.31	0.48	0.51	1	7.16	600000	1	2.97	0	-1.68	1	3.12	1	0.95	0	0	1	0.23	0	-1.29	1	0.42	0	-2.01
20020312	1.14	11	3	14.92	14.66	106.42	1.12	-2743111.3	248201.31	0.48	0.51	20020313	7.53	12	2	15.31	14.93	147.89	2.09	-2607861.9	544998.62	0.59	1.58	1	2.97	600000	0	-1.68	1	3.12	1	0.95	0	0	1	0.23	0	-1.29	1	0.42	0	-2.01	1	1.33
20020313	7.53	12	2	15.31	14.93	147.89	2.09	-2607861.9	544998.62	0.59	1.58	20020314	0.54	10	2	15.68	15.25	153.63	2.72	-2531355.87	705661.28	0.61	0.84	0	-1.68	600000	1	3.12	1	0.95	0	0	1	0.23	0	-1.29	1	0.42	0	-2.01	1	1.33	1	0.24
20020314	0.54	10	2	15.68	15.25	153.63	2.72	-2531355.87	705661.28	0.61	0.84	20020315	0.62	11	3	15.94	15.45	127.94	2.53	-2611201.05	606459.69	0.64	0.82	1	3.12	600000	1	0.95	0	0	1	0.23	0	-1.29	1	0.42	0	-2.01	1	1.33	1	0.24	0	-2.67
20020315	0.62	11	3	15.94	15.45	127.94	2.53	-2611201.05	606459.69	0.64	0.82	20020318	0.83	12	2	16.23	15.71	113.96	2.91	-2597199.28	689197.42	0.65	0.78	1	0.95	600000	0	0	1	0.23	0	-1.29	1	0.42	0	-2.01	1	1.33	1	0.24	0	-2.67	1	0.3
20020318	0.83	12	2	16.23	15.71	113.96	2.91	-2597199.28	689197.42	0.65	0.78	20020319	1.01	12	2	16.62	15.95	95.82	2.84	-2546053.71	772491.63	0.64	0.57	0	0	600000	1	0.23	0	-1.29	1	0.42	0	-2.01	1	1.33	1	0.24	0	-2.67	1	0.3	0	-0.43
20020319	1.01	12	2	16.62	15.95	95.82	2.84	-2546053.71	772491.63	0.64	0.57	20020320	0.92	11	3	16.8	16.15	88.13	2.78	-2542584.74	772491.63	0.62	0.44	1	0.23	600000	0	-1.29	1	0.42	0	-2.01	1	1.33	1	0.24	0	-2.67	1	0.3	0	-0.43	1	2.5
20020320	0.92	11	3	16.8	16.15	88.13	2.78	-2542584.74	772491.63	0.62	0.44	20020321	1.02	11	2	16.88	16.32	85.68	2.31	-2581484.6	850291.36	0.61	0.52	0	-1.29	600000	1	0.42	0	-2.01	1	1.33	1	0.24	0	-2.67	1	0.3	0	-0.43	1	2.5	1	0.89
20020321	1.02	11	2	16.88	16.32	85.68	2.31	-2581484.6	850291.36	0.61	0.52	20020322	0.61	11	5	16.98	16.42	53.3	1.77	-2595291.88	802496.94	0.6	0.45	1	0.42	600000	0	-2.01	1	1.33	1	0.24	0	-2.67	1	0.3	0	-0.43	1	2.5	1	0.89	0	-0.24
20020322	0.61	11	5	16.98	16.42	53.3	1.77	-2595291.88	802496.94	0.6	0.45	20020325	0.62	12	4	16.99	16.51	43.46	1.52	-2582567.89	832186.24	0.57	0.35	0	-2.01	600000	1	1.33	1	0.24	0	-2.67	1	0.3	0	-0.43	1	2.5	1	0.89	0	-0.24	1	0.18
20020325	0.62	12	4	16.99	16.51	43.46	1.52	-2582567.89	832186.24	0.57	0.35	20020326	0.96	7	5	16.9	16.53	-17.5	1.5	-2599688.3	803652.23	0.56	0.45	1	1.33	600000	1	0.24	0	-2.67	1	0.3	0	-0.43	1	2.5	1	0.89	0	-0.24	1	0.18	0	-0.95
20020326	0.96	7	5	16.9	16.53	-17.5	1.5	-2599688.3	803652.23	0.56	0.45	20020327	1	12	2	16.85	16.58	-30.08	0.64	-2589762.18	832107.1	0.55	0.43	1	0.24	600000	0	-2.67	1	0.3	0	-0.43	1	2.5	1	0.89	0	-0.24	1	0.18	0	-0.95	1	0.6
20020327	1	12	2	16.85	16.58	-30.08	0.64	-2589762.18	832107.1	0.55	0.43	20020328	0.83	10	2	16.81	16.63	-29.81	0.2	-2583110.85	855861.86	0.54	0.5	0	-2.67	600000	1	0.3	0	-0.43	1	2.5	1	0.89	0	-0.24	1	0.18	0	-0.95	1	0.6	0	-1.9
20020328	0.83	10	2	16.81	16.63	-29.81	0.2	-2583110.85	855861.86	0.54	0.5	20020329	1.11	11	5	16.72	16.59	-169.91	0.03	-2600763.48	829382.92	0.54	0.54	1	0.3	600000	0	-0.43	1	2.5	1	0.89	0	-0.24	1	0.18	0	-0.95	1	0.6	0	-1.9	1	0.3
20020329	1.11	11	5	16.72	16.59	-169.91	0.03	-2600763.48	829382.92	0.54	0.54	20020401	0.54	11	4	16.62	16.56	-154.79	-0.43	-2594912.63	843592.12	0.52	0.34	0	-0.43	600000	1	2.5	1	0.89	0	-0.24	1	0.18	0	-0.95	1	0.6	0	-1.9	1	0.3	0	-0.24
20020401	0.54	11	4	16.62	16.56	-154.79	-0.43	-2594912.63	843592.12	0.52	0.34	20020402	0.94	11	3	16.58	16.53	-111.81	-0.66	-2600662.4	830175.99	0.5	0.28	1	2.5	600000	1	0.89	0	-0.24	1	0.18	0	-0.95	1	0.6	0	-1.9	1	0.3	0	-0.24	0	-0.24
20020402	0.94	11	3	16.58	16.53	-111.81	-0.66	-2600662.4	830175.99	0.5	0.28	20020403	1.17	12	2	16.57	16.58	-24.88	-0.25	-2585656.64	845896.31	0.49	0.44	1	0.89	600000	0	-0.24	1	0.18	0	-0.95	1	0.6	0	-1.9	1	0.3	0	-0.24	0	-0.24	0	-0.54
20020403	1.17	12	2	16.57	16.58	-24.88	-0.25	-2585656.64	845896.31	0.49	0.44	20020404	2.12	12	2	16.59	16.64	72.49	-0.14	-2567610.48	879212.3	0.49	0.48	0	-0.24	600000	1	0.18	0	-0.95	1	0.6	0	-1.9	1	0.3	0	-0.24	0	-0.24	0	-0.54	0	-0.06
20020404	2.12	12	2	16.59	16.64	72.49	-0.14	-2567610.48	879212.3	0.49	0.48	20020405	0.61	11	3	16.69	16.69	98.7	0.04	-2571695.68	858786.3	0.47	0.25	1	0.18	600000	0	-0.95	1	0.6	0	-1.9	1	0.3	0	-0.24	0	-0.24	0	-0.54	0	-0.06	1	1.28
20020405	0.61	11	3	16.69	16.69	98.7	0.04	-2571695.68	858786.3	0.47	0.25	20020408	0.73	11	6	16.79	16.73	99.09	0	-2571695.68	873717.36	0.44	0.22	0	-0.95	600000	1	0.6	0	-1.9	1	0.3	0	-0.24	0	-0.24	0	-0.54	0	-0.06	1	1.28	0	-1.38
20020408	0.73	11	6	16.79	16.73	99.09	0	-2571695.68	873717.36	0.44	0.22	20020409	1.96	7	1	16.87	16.74	62.24	0.18	-2585649.93	844458.45	0.46	0.65	1	0.6	600000	0	-1.9	1	0.3	0	-0.24	0	-0.24	0	-0.54	0	-0.06	1	1.28	0	-1.38	0	0
20020409	1.96	7	1	16.87	16.74	62.24	0.18	-2585649.93	844458.45	0.46	0.65	20020410	0.6	12	6	16.88	16.76	43.48	0.06	-2576860.16	862037.99	0.44	0.2	0	-1.9	600000	1	0.3	0	-0.24	0	-0.24	0	-0.54	0	-0.06	1	1.28	0	-1.38	0	0	0	-1.04
20020410	0.6	12	6	16.88	16.76	43.48	0.06	-2576860.16	862037.99	0.44	0.2	20020411	0.83	7	5	16.8	16.72	-23.06	-0.3	-2588223.33	847428.19	0.43	0.36	1	0.3	600000	0	-0.24	0	-0.24	0	-0.54	0	-0.06	1	1.28	0	-1.38	0	0	0	-1.04	0	-1.85
20020411	0.83	7	5	16.8	16.72	-23.06	-0.3	-2588223.33	847428.19	0.43	0.36	20020412	0.69	12	4	16.74	16.7	-47.62	0.2	-2587302.46	857557.8	0.42	0.33	0	-0.24	600000	0	-0.24	0	-0.54	0	-0.06	1	1.28	0	-1.38	0	0	0	-1.04	0	-1.85	1	1
20020412	0.69	12	4	16.74	16.7	-47.62	0.2	-2587302.46	857557.8	0.42	0.33	20020415	0.93	6	7	16.67	16.68	-62.87	0.11	-2592688.17	848132.81	0.39	0.14	0	-0.24	600000	0	-0.54	0	-0.06	1	1.28	0	-1.38	0	0	0	-1.04	0	-1.85	1	1	1	0.93
20020415	0.93	6	7	16.67	16.68	-62.87	0.11	-2592688.17	848132.81	0.39	0.14	20020416	0.63	12	5	16.62	16.65	-103.29	0.14	-2592688.17	842167.04	0.37	0.14	0	-0.54	600000	0	-0.06	1	1.28	0	-1.38	0	0	0	-1.04	0	-1.85	1	1	1	0.93	1	1.6
20020416	0.63	12	5	16.62	16.65	-103.29	0.14	-2592688.17	842167.04	0.37	0.14	20020417	1.67	11	5	16.53	16.61	-115.1	-0.36	-2593593.85	832204.51	0.35	0.22	0	-0.06	600000	1	1.28	0	-1.38	0	0	0	-1.04	0	-1.85	1	1	1	0.93	1	1.6	0	-0.61
20020417	1.67	11	5	16.53	16.61	-115.1	-0.36	-2593593.85	832204.51	0.35	0.22	20020418	1.14	11	5	16.51	16.57	-108.51	-0.52	-2589512.41	820867.17	0.34	0.25	1	1.28	600000	0	-1.38	0	0	0	-1.04	0	-1.85	1	1	1	0.93	1	1.6	0	-0.61	0	-0.18
20020418	1.14	11	5	16.51	16.57	-108.51	-0.52	-2589512.41	820867.17	0.34	0.25	20020419	1.03	12	0	16.51	16.58	-43.64	-0.27	-2583245.16	832506.36	0.36	0.52	0	-1.38	600000	0	0	0	-1.04	0	-1.85	1	1	1	0.93	1	1.6	0	-0.61	0	-0.18	0	-1.28
20020419	1.03	12	0	16.51	16.58	-43.64	-0.27	-2583245.16	832506.36	0.36	0.52	20020422	0.58	7	7	16.48	16.55	-96.97	-0.53	-2583245.16	825729.77	0.36	0.33	0	0	600000	0	-1.04	0	-1.85	1	1	1	0.93	1	1.6	0	-0.61	0	-0.18	0	-1.28	0	-1.67
20020422	0.58	7	7	16.48	16.55	-96.97	-0.53	-2583245.16	825729.77	0.36	0.33	20020423	1.04	12	1	16.46	16.52	-77.02	-0.37	-2584386.32	825729.77	0.35	0.31	0	-1.04	600000	0	-1.85	1	1	1	0.93	1	1.6	0	-0.61	0	-0.18	0	-1.28	0	-1.67	0	-1.2
20020423	1.04	12	1	16.46	16.52	-77.02	-0.37	-2584386.32	825729.77	0.35	0.31	20020424	1.24	11	5	16.42	16.47	-158.39	-0.64	-2585139.51	816942.55	0.35	0.35	0	-1.85	600000	1	1	1	0.93	1	1.6	0	-0.61	0	-0.18	0	-1.28	0	-1.67	0	-1.2	0	-2.1
20020424	1.24	11	5	16.42	16.47	-158.39	-0.64	-2585139.51	816942.55	0.35	0.35	20020425	1.59	7	5	16.32	16.37	-224.31	-0.62	-2591042.06	802962.83	0.36	0.45	1	1	600000	1	0.93	1	1.6	0	-0.61	0	-0.18	0	-1.28	0	-1.67	0	-1.2	0	-2.1	0	-2.34
20020425	1.59	7	5	16.32	16.37	-224.31	-0.62	-2591042.06	802962.83	0.36	0.45	20020426	0.91	10	6	16.21	16.32	-130.8	-0.51	-2582300.88	815738.4	0.34	0.19	1	0.93	600000	1	1.6	0	-0.61	0	-0.18	0	-1.28	0	-1.67	0	-1.2	0	-2.1	0	-2.34	1	1.4
20020426	0.91	10	6	16.21	16.32	-130.8	-0.51	-2582300.88	815738.4	0.34	0.19	20020429	1.17	12	2	16.18	16.31	-62.91	-0.32	-2569489.92	830684.52	0.34	0.28	1	1.6	600000	0	-0.61	0	-0.18	0	-1.28	0	-1.67	0	-1.2	0	-2.1	0	-2.34	1	1.4	0	-1.84
20020429	1.17	12	2	16.18	16.31	-62.91	-0.32	-2569489.92	830684.52	0.34	0.28	20020430	1	12	2	16.2	16.34	66.28	-0.02	-2566999.94	845624.37	0.36	0.6	0	-0.61	600000	0	-0.18	0	-1.28	0	-1.67	0	-1.2	0	-2.1	0	-2.34	1	1.4	0	-1.84	1	2.34
20020430	1	12	2	16.2	16.34	66.28	-0.02	-2566999.94	845624.37	0.36	0.6	20020508	0.4	9	7	16.23	16.35	71.9	-0.03	-2572959.76	839664.55	0.35	0.27	0	-0.18	600000	0	-1.28	0	-1.67	0	-1.2	0	-2.1	0	-2.34	1	1.4	0	-1.84	1	2.34	0	-1.44
20020508	0.4	9	7	16.23	16.35	71.9	-0.03	-2572959.76	839664.55	0.35	0.27	20020509	1.68	12	5	16.32	16.36	44.87	-0.05	-2577976.91	829630.25	0.36	0.36	0	-1.28	600000	0	-1.67	0	-1.2	0	-2.1	0	-2.34	1	1.4	0	-1.84	1	2.34	0	-1.44	0	-0.53
20020509	1.68	12	5	16.32	16.36	44.87	-0.05	-2577976.91	829630.25	0.36	0.36	20020510	0.56	7	5	16.33	16.32	-16.04	-0.47	-2582135.65	823986.25	0.36	0.38	0	-1.67	600000	0	-1.2	0	-2.1	0	-2.34	1	1.4	0	-1.84	1	2.34	0	-1.44	0	-0.53	0	-0.93
20020510	0.56	7	5	16.33	16.32	-16.04	-0.47	-2582135.65	823986.25	0.36	0.38	20020513	3.32	7	5	16.26	16.24	-115.93	-0.51	-2595508.72	805263.96	0.35	0.31	0	-1.2	600000	0	-2.1	0	-2.34	1	1.4	0	-1.84	1	2.34	0	-1.44	0	-0.53	0	-0.93	0	-0.81
20020513	3.32	7	5	16.26	16.24	-115.93	-0.51	-2595508.72	805263.96	0.35	0.31	20020514	0.52	11	5	16.1	16.14	-140.16	-0.7	-2602150.65	795459.2	0.35	0.31	0	-2.1	600000	0	-2.34	1	1.4	0	-1.84	1	2.34	0	-1.44	0	-0.53	0	-0.93	0	-0.81	0	-0.54
20020514	0.52	11	5	16.1	16.14	-140.16	-0.7	-2602150.65	795459.2	0.35	0.31	20020515	1.79	11	5	15.9	16	-158.49	-0.86	-2618169.9	777877.1	0.36	0.45	0	-2.34	600000	1	1.4	0	-1.84	1	2.34	0	-1.44	0	-0.53	0	-0.93	0	-0.81	0	-0.54	0	-1.37
20020515	1.79	11	5	15.9	16	-158.49	-0.86	-2618169.9	777877.1	0.36	0.45	20020516	1.18	11	5	15.63	15.82	-175.25	-0.92	-2633544.36	757201.1	0.36	0.41	1	1.4	600000	0	-1.84	1	2.34	0	-1.44	0	-0.53	0	-0.93	0	-0.81	0	-0.54	0	-1.37	1	0.28
20020516	1.18	11	5	15.63	15.82	-175.25	-0.92	-2633544.36	757201.1	0.36	0.41	20020517	0.49	12	6	15.44	15.71	-116.51	-0.87	-2628838.98	767284.06	0.36	0.3	0	-1.84	600000	1	2.34	0	-1.44	0	-0.53	0	-0.93	0	-0.81	0	-0.54	0	-1.37	1	0.28	0	-0.76
20020517	0.49	12	6	15.44	15.71	-116.51	-0.87	-2628838.98	767284.06	0.36	0.3	20020520	1.04	7	5	15.25	15.57	-108.17	-1.3	-2633401.92	756816.14	0.36	0.39	1	2.34	600000	0	-1.44	0	-0.53	0	-0.93	0	-0.81	0	-0.54	0	-1.37	1	0.28	0	-0.76	0	-1.53
20020520	1.04	7	5	15.25	15.57	-108.17	-1.3	-2633401.92	756816.14	0.36	0.39	20020521	2.02	12	2	15.17	15.52	-64.4	-1.21	-2623700.2	777983.51	0.37	0.48	0	-1.44	600000	0	-0.53	0	-0.93	0	-0.81	0	-0.54	0	-1.37	1	0.28	0	-0.76	0	-1.53	1	2.33
20020521	2.02	12	2	15.17	15.52	-64.4	-1.21	-2623700.2	777983.51	0.37	0.48	20020522	0.34	7	7	15.11	15.44	-62.33	-1.33	-2628749.87	770738.34	0.37	0.33	0	-0.53	600000	0	-0.93	0	-0.81	0	-0.54	0	-1.37	1	0.28	0	-0.76	0	-1.53	1	2.33	0	-1.93
20020522	0.34	7	7	15.11	15.44	-62.33	-1.33	-2628749.87	770738.34	0.37	0.33	20020523	1.3	11	5	15.1	15.36	-61.93	-1.38	-2637053.57	761289.3	0.36	0.33	0	-0.93	600000	0	-0.81	0	-0.54	0	-1.37	1	0.28	0	-0.76	0	-1.53	1	2.33	0	-1.93	1	3.24
20020523	1.3	11	5	15.1	15.36	-61.93	-1.38	-2637053.57	761289.3	0.36	0.33	20020524	1.14	11	5	15.03	15.27	-101.39	-1.31	-2637845.19	750470.56	0.37	0.41	0	-0.81	600000	0	-0.54	0	-1.37	1	0.28	0	-0.76	0	-1.53	1	2.33	0	-1.93	1	3.24	1	0.41
20020524	1.14	11	5	15.03	15.27	-101.39	-1.31	-2637845.19	750470.56	0.37	0.41	20020527	0.85	11	7	14.99	15.17	-126.1	-1.16	-2643078.33	741312.56	0.36	0.28	0	-0.54	600000	0	-1.37	1	0.28	0	-0.76	0	-1.53	1	2.33	0	-1.93	1	3.24	1	0.41	1	0.14
20020527	0.85	11	7	14.99	15.17	-126.1	-1.16	-2643078.33	741312.56	0.36	0.28	20020528	0.81	11	5	14.86	15.07	-129.7	-1.05	-2648347.64	733935.53	0.35	0.28	0	-1.37	600000	1	0.28	0	-0.76	0	-1.53	1	2.33	0	-1.93	1	3.24	1	0.41	1	0.14	1	0.2
20020528	0.81	11	5	14.86	15.07	-129.7	-1.05	-2648347.64	733935.53	0.35	0.28	20020529	2.08	11	5	14.73	14.96	-142.94	-0.92	-2660210.54	718583.53	0.36	0.44	1	0.28	600000	0	-0.76	0	-1.53	1	2.33	0	-1.93	1	3.24	1	0.41	1	0.14	1	0.2	0	-0.81
20020529	2.08	11	5	14.73	14.96	-142.94	-0.92	-2660210.54	718583.53	0.36	0.44	20020530	0.62	11	4	14.63	14.87	-132.64	-0.52	-2656591.2	728125.43	0.35	0.29	0	-0.76	600000	0	-1.53	1	2.33	0	-1.93	1	3.24	1	0.41	1	0.14	1	0.2	0	-0.81	0	-1.36
20020530	0.62	11	4	14.63	14.87	-132.64	-0.52	-2656591.2	728125.43	0.35	0.29	20020531	0.67	11	3	14.54	14.78	-101.83	-0.84	-2662245.46	721691.28	0.35	0.33	0	-1.53	600000	1	2.33	0	-1.93	1	3.24	1	0.41	1	0.14	1	0.2	0	-0.81	0	-1.36	0	-0.62
20020531	0.67	11	3	14.54	14.78	-101.83	-0.84	-2662245.46	721691.28	0.35	0.33	20020603	1	7	9	14.43	14.67	-139.59	-0.78	-2664391.17	715254.13	0.35	0.29	1	2.33	600000	0	-1.93	1	3.24	1	0.41	1	0.14	1	0.2	0	-0.81	0	-1.36	0	-0.62	1	0.07
20020603	1	7	9	14.43	14.67	-139.59	-0.78	-2664391.17	715254.13	0.35	0.29	20020604	2.87	12	2	14.39	14.64	-60.73	-0.8	-2659482.1	733757.56	0.36	0.51	0	-1.93	600000	1	3.24	1	0.41	1	0.14	1	0.2	0	-0.81	0	-1.36	0	-0.62	1	0.07	1	2.16
20020604	2.87	12	2	14.39	14.64	-60.73	-0.8	-2659482.1	733757.56	0.36	0.51	20020605	0.47	11	7	14.35	14.56	-84.65	-0.86	-2666781.68	724998.06	0.36	0.36	1	3.24	600000	1	0.41	1	0.14	1	0.2	0	-0.81	0	-1.36	0	-0.62	1	0.07	1	2.16	0	-0.89
20020605	0.47	11	7	14.35	14.56	-84.65	-0.86	-2666781.68	724998.06	0.36	0.36	20020606	1.43	12	0	14.38	14.58	-3.49	-0.32	-2658659.88	737549.93	0.39	0.68	1	0.41	600000	1	0.14	1	0.2	0	-0.81	0	-1.36	0	-0.62	1	0.07	1	2.16	0	-0.89	1	0.76
20020606	1.43	12	0	14.38	14.58	-3.49	-0.32	-2658659.88	737549.93	0.39	0.68	20020607	0.79	12	2	14.45	14.61	84.32	-0.12	-2655530.64	747506.63	0.39	0.35	1	0.14	600000	1	0.2	0	-0.81	0	-1.36	0	-0.62	1	0.07	1	2.16	0	-0.89	1	0.76	1	3.95
20020607	0.79	12	2	14.45	14.61	84.32	-0.12	-2655530.64	747506.63	0.39	0.35	20020610	0.58	6	2	14.57	14.63	126.87	0.02	-2657324.88	753248.22	0.38	0.32	1	0.2	600000	0	-0.81	0	-1.36	0	-0.62	1	0.07	1	2.16	0	-0.89	1	0.76	1	3.95	1	10.03
20020610	0.58	6	2	14.57	14.63	126.87	0.02	-2657324.88	753248.22	0.38	0.32	20020611	1.08	10	6	14.63	14.66	119.22	0.13	-2658014.88	759458.16	0.36	0.18	0	-0.81	600000	0	-1.36	0	-0.62	1	0.07	1	2.16	0	-0.89	1	0.76	1	3.95	1	10.03	1	3.22
20020611	1.08	10	6	14.63	14.66	119.22	0.13	-2658014.88	759458.16	0.36	0.18	20020612	0.68	11	5	14.72	14.66	63.56	0.21	-2659323.18	755242.53	0.35	0.29	0	-1.36	600000	0	-0.62	1	0.07	1	2.16	0	-0.89	1	0.76	1	3.95	1	10.03	1	3.22	0	-1.5
20020612	0.68	11	5	14.72	14.66	63.56	0.21	-2659323.18	755242.53	0.35	0.29	20020613	1.1	9	5	14.68	14.62	3.69	-0.03	-2663947.18	750618.53	0.35	0.28	0	-0.62	600000	1	0.07	1	2.16	0	-0.89	1	0.76	1	3.95	1	10.03	1	3.22	0	-1.5	1	0.35
20020613	1.1	9	5	14.68	14.62	3.69	-0.03	-2663947.18	750618.53	0.35	0.28	20020614	1	11	5	14.6	14.58	-50	-0.01	-2667994.93	745992.53	0.33	0.16	1	0.07	600000	1	2.16	0	-0.89	1	0.76	1	3.95	1	10.03	1	3.22	0	-1.5	1	0.35	1	1.34
20020614	1	11	5	14.6	14.58	-50	-0.01	-2667994.93	745992.53	0.33	0.16	20020617	0.66	12	4	14.53	14.54	-95.89	0.22	-2665771.24	749024.83	0.31	0.15	1	2.16	600000	0	-0.89	1	0.76	1	3.95	1	10.03	1	3.22	0	-1.5	1	0.35	1	1.34	1	1.04
20020617	0.66	12	4	14.53	14.54	-95.89	0.22	-2665771.24	749024.83	0.31	0.15	20020618	2.55	10	2	14.51	14.57	23.78	0.2	-2662089.12	756757.27	0.32	0.42	0	-0.89	600000	1	0.76	1	3.95	1	10.03	1	3.22	0	-1.5	1	0.35	1	1.34	1	1.04	1	0.91
20020618	2.55	10	2	14.51	14.57	23.78	0.2	-2662089.12	756757.27	0.32	0.42	20020619	0.35	7	7	14.49	14.57	-5.99	0.35	-2663373.38	754046.07	0.31	0.19	1	0.76	600000	1	3.95	1	10.03	1	3.22	0	-1.5	1	0.35	1	1.34	1	1.04	1	0.91	0	-1.75
20020619	0.35	7	7	14.49	14.57	-5.99	0.35	-2663373.38	754046.07	0.31	0.19	20020620	1.35	2	2	14.53	14.59	77.87	0	-2667035.45	757708.14	0.32	0.39	1	3.95	600000	1	10.03	1	3.22	0	-1.5	1	0.35	1	1.34	1	1.04	1	0.91	0	-1.75	0	0
20020620	1.35	2	2	14.53	14.59	77.87	0	-2667035.45	757708.14	0.32	0.39	20020621	5.85	12	2	14.71	14.71	183.37	0.52	-2648972.52	779131.61	0.35	0.62	1	10.03	600000	1	3.22	0	-1.5	1	0.35	1	1.34	1	1.04	1	0.91	0	-1.75	0	0	0	0
20020621	5.85	12	2	14.71	14.71	183.37	0.52	-2648972.52	779131.61	0.35	0.62	20020624	5.9	4	8	15.19	15.08	290.59	2.03	-2522597.66	905506.47	0.47	1.53	1	3.22	600000	0	-1.5	1	0.35	1	1.34	1	1.04	1	0.91	0	-1.75	0	0	0	0	0	-0.23
20020624	5.9	4	8	15.19	15.08	290.59	2.03	-2522597.66	905506.47	0.47	1.53	20020625	1.66	12	2	15.72	15.49	201.82	2.54	-2554676.04	1115249.71	0.59	1.7	0	-1.5	600000	1	0.35	1	1.34	1	1.04	1	0.91	0	-1.75	0	0	0	0	0	-0.23	0	-3
20020625	1.66	12	2	15.72	15.49	201.82	2.54	-2554676.04	1115249.71	0.59	1.7	20020626	0.31	11	7	16.22	15.78	117.65	2.4	-2586279.61	1050952.78	0.59	0.59	1	0.35	600000	1	1.34	1	1.04	1	0.91	0	-1.75	0	0	0	0	0	-0.23	0	-3	0	-0.06
20020626	0.31	11	7	16.22	15.78	117.65	2.4	-2586279.61	1050952.78	0.59	0.59	20020627	0.52	12	4	16.71	16.02	86.75	2.66	-2589702.34	1084495.44	0.58	0.49	1	1.34	600000	1	1.04	1	0.91	0	-1.75	0	0	0	0	0	-0.23	0	-3	0	-0.06	1	0.12
20020627	0.52	12	4	16.71	16.02	86.75	2.66	-2589702.34	1084495.44	0.58	0.49	20020701	3.25	11	2	17.13	16.26	87.94	2.98	-2684694.47	1193665.51	0.62	0.95	1	1.04	600000	1	0.91	0	-1.75	0	0	0	0	0	-0.23	0	-3	0	-0.06	1	0.12	1	2.56
20020701	3.25	11	2	17.13	16.26	87.94	2.98	-2684694.47	1193665.51	0.62	0.95	20020702	0.3	12	4	17.28	16.49	68.65	3.15	-2670644.57	1226041.38	0.61	0.53	1	0.91	600000	0	-1.75	0	0	0	0	0	-0.23	0	-3	0	-0.06	1	0.12	1	2.56	0	-0.23
20020702	0.3	12	4	17.28	16.49	68.65	3.15	-2670644.57	1226041.38	0.61	0.53	20020703	1.4	12	2	17.35	16.71	69.63	3	-2644961.2	1271293.03	0.58	0.37	0	-1.75	600000	0	0	0	0	0	-0.23	0	-3	0	-0.06	1	0.12	1	2.56	0	-0.23	1	0.29
20020703	1.4	12	2	17.35	16.71	69.63	3	-2644961.2	1271293.03	0.58	0.37	20020704	0.7	11	5	17.41	16.83	53	2.82	-2663605.08	1239741.84	0.57	0.44	0	0	600000	0	0	0	-0.23	0	-3	0	-0.06	1	0.12	1	2.56	0	-0.23	1	0.29	1	0.46
20020704	0.7	11	5	17.41	16.83	53	2.82	-2663605.08	1239741.84	0.57	0.44	20020705	0.56	12	5	17.47	16.93	35.52	2.71	-2656748.45	1239741.84	0.54	0.23	0	0	600000	0	-0.23	0	-3	0	-0.06	1	0.12	1	2.56	0	-0.23	1	0.29	1	0.46	1	2.36
20020705	0.56	12	5	17.47	16.93	35.52	2.71	-2656748.45	1239741.84	0.54	0.23	20020708	0.95	11	3	17.47	17.01	31.85	2.13	-2664408.15	1239741.84	0.51	0.26	0	-0.23	600000	0	-3	0	-0.06	1	0.12	1	2.56	0	-0.23	1	0.29	1	0.46	1	2.36	0	-2.2
20020708	0.95	11	3	17.47	17.01	31.85	2.13	-2664408.15	1239741.84	0.51	0.26	20020709	1.15	11	5	17.43	17.07	-34.53	0.56	-2662111.77	1220605.39	0.48	0.25	0	-3	600000	0	-0.06	1	0.12	1	2.56	0	-0.23	1	0.29	1	0.46	1	2.36	0	-2.2	1	0.75
20020709	1.15	11	5	17.43	17.07	-34.53	0.56	-2662111.77	1220605.39	0.48	0.25	20020710	1.76	11	5	17.26	17.03	-153.54	-0.5	-2693282.13	1186941.4	0.49	0.54	0	-0.06	600000	1	0.12	1	2.56	0	-0.23	1	0.29	1	0.46	1	2.36	0	-2.2	1	0.75	1	0.4
20020710	1.76	11	5	17.26	17.03	-153.54	-0.5	-2693282.13	1186941.4	0.49	0.54	20020711	0.5	12	5	17.15	16.99	-160.88	-0.25	-2699807.31	1170265.96	0.46	0.23	1	0.12	600000	1	2.56	0	-0.23	1	0.29	1	0.46	1	2.36	0	-2.2	1	0.75	1	0.4	0	-1.2
20020711	0.5	12	5	17.15	16.99	-160.88	-0.25	-2699807.31	1170265.96	0.46	0.23	20020712	0.59	12	6	17.04	16.96	-121.73	-0.29	-2704751.81	1180154.96	0.43	0.16	1	2.56	600000	0	-0.23	1	0.29	1	0.46	1	2.36	0	-2.2	1	0.75	1	0.4	0	-1.2	0	-1.67
20020712	0.59	12	6	17.04	16.96	-121.73	-0.29	-2704751.81	1180154.96	0.43	0.16	20020715	2.02	12	0	17.01	17.01	-43.09	-0.09	-2687469.71	1200095.84	0.45	0.6	0	-0.23	600000	1	0.29	1	0.46	1	2.36	0	-2.2	1	0.75	1	0.4	0	-1.2	0	-1.67	1	0.82
20020715	2.02	12	0	17.01	17.01	-43.09	-0.09	-2687469.71	1200095.84	0.45	0.6	20020716	1.17	12	3	16.99	17.05	3.42	-0.31	-2689172.01	1176831.04	0.44	0.41	1	0.29	600000	1	0.46	1	2.36	0	-2.2	1	0.75	1	0.4	0	-1.2	0	-1.67	1	0.82	1	2.15
20020716	1.17	12	3	16.99	17.05	3.42	-0.31	-2689172.01	1176831.04	0.44	0.41	20020717	0.44	12	4	17.08	17.09	-5.59	-0.42	-2680388.13	1187165.02	0.44	0.4	1	0.46	600000	1	2.36	0	-2.2	1	0.75	1	0.4	0	-1.2	0	-1.67	1	0.82	1	2.15	0	-0.74
20020717	0.44	12	4	17.08	17.09	-5.59	-0.42	-2680388.13	1187165.02	0.44	0.4	20020718	2.11	12	2	17.19	17.14	68.96	-0.03	-2678791.45	1208986.3	0.44	0.41	1	2.36	600000	0	-2.2	1	0.75	1	0.4	0	-1.2	0	-1.67	1	0.82	1	2.15	0	-0.74	0	-0.29
20020718	2.11	12	2	17.19	17.14	68.96	-0.03	-2678791.45	1208986.3	0.44	0.41	20020719	2.92	10	2	17.37	17.25	144.99	0.38	-2629801.75	1272672.91	0.45	0.52	0	-2.2	600000	1	0.75	1	0.4	0	-1.2	0	-1.67	1	0.82	1	2.15	0	-0.74	0	-0.29	1	0.52
20020719	2.92	10	2	17.37	17.25	144.99	0.38	-2629801.75	1272672.91	0.45	0.52	20020722	0.43	11	5	17.39	17.27	90.25	-0.01	-2645658.3	1245563.32	0.45	0.53	1	0.75	600000	1	0.4	0	-1.2	0	-1.67	1	0.82	1	2.15	0	-0.74	0	-0.29	1	0.52	0	-1.54
20020722	0.43	11	5	17.39	17.27	90.25	-0.01	-2645658.3	1245563.32	0.45	0.53	20020723	2.03	12	4	17.45	17.31	85.52	0.16	-2644692.37	1300621.74	0.47	0.57	1	0.4	600000	0	-1.2	0	-1.67	1	0.82	1	2.15	0	-0.74	0	-0.29	1	0.52	0	-1.54	1	0.7
20020723	2.03	12	4	17.45	17.31	85.52	0.16	-2644692.37	1300621.74	0.47	0.57	20020724	0.62	12	6	17.51	17.36	92.05	0.75	-2653755.46	1334608.34	0.45	0.3	0	-1.2	600000	0	-1.67	1	0.82	1	2.15	0	-0.74	0	-0.29	1	0.52	0	-1.54	1	0.7	1	0.35
20020724	0.62	12	6	17.51	17.36	92.05	0.75	-2653755.46	1334608.34	0.45	0.3	20020725	0.71	11	1	17.51	17.36	44.47	0.55	-2669861.95	1310448.61	0.45	0.48	0	-1.67	600000	1	0.82	1	2.15	0	-0.74	0	-0.29	1	0.52	0	-1.54	1	0.7	1	0.35	1	0.23
20020725	0.71	11	1	17.51	17.36	44.47	0.55	-2669861.95	1310448.61	0.45	0.48	20020726	0.97	11	5	17.37	17.31	-83.43	0.24	-2687500.47	1286930.58	0.44	0.33	1	0.82	600000	1	2.15	0	-0.74	0	-0.29	1	0.52	0	-1.54	1	0.7	1	0.35	1	0.23	0	-0.34
20020726	0.97	11	5	17.37	17.31	-83.43	0.24	-2687500.47	1286930.58	0.44	0.33	20020729	0.6	12	4	17.34	17.29	-90.29	-0.05	-2676696.8	1301145.93	0.42	0.25	1	2.15	600000	0	-0.74	0	-0.29	1	0.52	0	-1.54	1	0.7	1	0.35	1	0.23	0	-0.34	0	-0.29
20020729	0.6	12	4	17.34	17.29	-90.29	-0.05	-2676696.8	1301145.93	0.42	0.25	20020730	3.12	10	2	17.36	17.34	51.37	0.36	-2663817.32	1345508.59	0.44	0.62	0	-0.74	600000	0	-0.29	1	0.52	0	-1.54	1	0.7	1	0.35	1	0.23	0	-0.34	0	-0.29	0	-2.14
20020730	3.12	10	2	17.36	17.34	51.37	0.36	-2663817.32	1345508.59	0.44	0.62	20020731	0.67	11	7	17.33	17.36	36.06	0.18	-2673658.28	1315985.71	0.44	0.48	0	-0.29	600000	1	0.52	0	-1.54	1	0.7	1	0.35	1	0.23	0	-0.34	0	-0.29	0	-2.14	0	-0.24
20020731	0.67	11	7	17.33	17.36	36.06	0.18	-2673658.28	1315985.71	0.44	0.48	20020801	0.34	6	5	17.34	17.37	-31.04	0.05	-2671881.12	1306084.4	0.44	0.39	1	0.52	600000	0	-1.54	1	0.7	1	0.35	1	0.23	0	-0.34	0	-0.29	0	-2.14	0	-0.24	0	-0.12
20020801	0.34	6	5	17.34	17.37	-31.04	0.05	-2671881.12	1306084.4	0.44	0.39	20020802	1.73	12	2	17.43	17.39	39.87	-0.27	-2672321.08	1323242.66	0.43	0.39	0	-1.54	600000	1	0.7	1	0.35	1	0.23	0	-0.34	0	-0.29	0	-2.14	0	-0.24	0	-0.12	1	0.18
20020802	1.73	12	2	17.43	17.39	39.87	-0.27	-2672321.08	1323242.66	0.43	0.39	20020805	0.82	7	5	17.43	17.36	-66.2	-0.15	-2677701.18	1309254.39	0.43	0.39	1	0.7	600000	1	0.35	1	0.23	0	-0.34	0	-0.29	0	-2.14	0	-0.24	0	-0.12	1	0.18	1	1.83
20020805	0.82	7	5	17.43	17.36	-66.2	-0.15	-2677701.18	1309254.39	0.43	0.39	20020806	0.98	10	6	17.38	17.36	-38.26	-0.16	-2674080.82	1323011.78	0.42	0.38	1	0.35	600000	1	0.23	0	-0.34	0	-0.29	0	-2.14	0	-0.24	0	-0.12	1	0.18	1	1.83	1	5.34
20020806	0.98	10	6	17.38	17.36	-38.26	-0.16	-2674080.82	1323011.78	0.42	0.38	20020807	0.52	6	6	17.37	17.36	-4.89	-0.17	-2668481.51	1330104.24	0.4	0.19	1	0.23	600000	0	-0.34	0	-0.29	0	-2.14	0	-0.24	0	-0.12	1	0.18	1	1.83	1	5.34	1	1.32
20020807	0.52	6	6	17.37	17.36	-4.89	-0.17	-2668481.51	1330104.24	0.4	0.19	20020808	2.58	10	2	17.38	17.38	75.84	0.08	-2680678.33	1348399.48	0.39	0.24	0	-0.34	600000	0	-0.29	0	-2.14	0	-0.24	0	-0.12	1	0.18	1	1.83	1	5.34	1	1.32	1	1.48
20020808	2.58	10	2	17.38	17.38	75.84	0.08	-2680678.33	1348399.48	0.39	0.24	20020809	0.68	10	5	17.36	17.38	-4.91	0.31	-2680321.05	1335894.46	0.38	0.35	0	-0.29	600000	0	-2.14	0	-0.24	0	-0.12	1	0.18	1	1.83	1	5.34	1	1.32	1	1.48	1	3.82
20020809	0.68	10	5	17.36	17.38	-4.91	0.31	-2680321.05	1335894.46	0.38	0.35	20020812	0.83	12	5	17.38	17.37	-84	0.12	-2674320.49	1325529.87	0.36	0.2	0	-2.14	600000	0	-0.24	0	-0.12	1	0.18	1	1.83	1	5.34	1	1.32	1	1.48	1	3.82	0	-0.08
20020812	0.83	12	5	17.38	17.37	-84	0.12	-2674320.49	1325529.87	0.36	0.2	20020813	4.49	7	5	17.3	17.3	-209.07	-0.62	-2704179.08	1278950.47	0.37	0.44	0	-0.24	600000	0	-0.12	1	0.18	1	1.83	1	5.34	1	1.32	1	1.48	1	3.82	0	-0.08	0	-1.41
20020813	4.49	7	5	17.3	17.3	-209.07	-0.62	-2704179.08	1278950.47	0.37	0.44	20020814	0.47	12	5	17.21	17.23	-204.21	-0.53	-2693875.15	1256870.62	0.36	0.3	0	-0.12	600000	1	0.18	1	1.83	1	5.34	1	1.32	1	1.48	1	3.82	0	-0.08	0	-1.41	1	0.24
20020814	0.47	12	5	17.21	17.23	-204.21	-0.53	-2693875.15	1256870.62	0.36	0.3	20020815	0.27	11	3	17.1	17.17	-118.25	-0.5	-2698044.25	1250848.59	0.34	0.13	1	0.18	600000	1	1.83	1	5.34	1	1.32	1	1.48	1	3.82	0	-0.08	0	-1.41	1	0.24	0	-1.11
20020815	0.27	11	3	17.1	17.17	-118.25	-0.5	-2698044.25	1250848.59	0.34	0.13	20020816	1.8	12	4	17.01	17.12	-97.33	-0.56	-2693275.57	1261686.5	0.33	0.25	1	1.83	600000	1	5.34	1	1.32	1	1.48	1	3.82	0	-0.08	0	-1.41	1	0.24	0	-1.11	1	0.08
20020816	1.8	12	4	17.01	17.12	-97.33	-0.56	-2693275.57	1261686.5	0.33	0.25	20020819	1.88	12	2	16.99	17.15	-1.05	0.02	-2681741.94	1282007.66	0.34	0.39	1	5.34	600000	1	1.32	1	1.48	1	3.82	0	-0.08	0	-1.41	1	0.24	0	-1.11	1	0.08	1	0.24
20020819	1.88	12	2	16.99	17.15	-1.05	0.02	-2681741.94	1282007.66	0.34	0.39	20020820	9.2	12	2	17.23	17.33	176.11	0.82	-2531777.44	1469000.43	0.41	1.02	1	1.32	600000	1	1.48	1	3.82	0	-0.08	0	-1.41	1	0.24	0	-1.11	1	0.08	1	0.24	1	3.83
20020820	9.2	12	2	17.23	17.33	176.11	0.82	-2531777.44	1469000.43	0.41	1.02	20020821	1.06	12	2	17.53	17.52	189.57	1	-2472832.09	1666640.74	0.42	0.57	1	1.48	600000	1	3.82	0	-0.08	0	-1.41	1	0.24	0	-1.11	1	0.08	1	0.24	1	3.83	0	-1.23
20020821	1.06	12	2	17.53	17.52	189.57	1	-2472832.09	1666640.74	0.42	0.57	20020822	0.54	12	9	16.61	16.58	-333.33	-5.13	-2425333.15	1559768.14	1	6.22	1	3.82	600000	0	-0.08	0	-1.41	1	0.24	0	-1.11	1	0.08	1	0.24	1	3.83	0	-1.23	0	-2.02
20020822	0.54	12	9	16.61	16.58	-333.33	-5.13	-2425333.15	1559768.14	1	6.22	20020823	2.98	12	2	15.78	15.89	-158.77	-4.6	-2239977.58	1878199.51	0.97	0.67	0	-0.08	600000	0	-1.41	1	0.24	0	-1.11	1	0.08	1	0.24	1	3.83	0	-1.23	0	-2.02	0	-1.19
20020823	2.98	12	2	15.78	15.89	-158.77	-4.6	-2239977.58	1878199.51	0.97	0.67	20020826	0.38	11	7	14.88	15.32	-104.41	-4.56	-2234259.17	1758112.92	0.89	0.21	0	-1.41	600000	1	0.24	0	-1.11	1	0.08	1	0.24	1	3.83	0	-1.23	0	-2.02	0	-1.19	0	-1.53
20020826	0.38	11	7	14.88	15.32	-104.41	-4.56	-2234259.17	1758112.92	0.89	0.21	20020827	0.99	11	5	13.77	14.82	-82.17	-4.37	-2264955.32	1638739.02	0.84	0.35	1	0.24	600000	0	-1.11	1	0.08	1	0.24	1	3.83	0	-1.23	0	-2.02	0	-1.19	0	-1.53	1	0.74
20020827	0.99	11	5	13.77	14.82	-82.17	-4.37	-2264955.32	1638739.02	0.84	0.35	20020828	0.36	12	6	12.61	14.42	-65.86	-4.3	-2262682.85	1681915.81	0.77	0.19	0	-1.11	600000	1	0.08	1	0.24	1	3.83	0	-1.23	0	-2.02	0	-1.19	0	-1.53	1	0.74	1	0.16
20020828	0.36	12	6	12.61	14.42	-65.86	-4.3	-2262682.85	1681915.81	0.77	0.19	20020829	1.16	11	1	12.65	14.07	-56.19	-4.42	-2302606.8	1632010.87	0.73	0.3	1	0.08	600000	1	0.24	1	3.83	0	-1.23	0	-2.02	0	-1.19	0	-1.53	1	0.74	1	0.16	0	-0.16
20020829	1.16	11	1	12.65	14.07	-56.19	-4.42	-2302606.8	1632010.87	0.73	0.3	20020830	0.52	12	4	12.59	13.78	-50.2	-4.44	-2298877.87	1658113.43	0.67	0.14	1	0.24	600000	1	3.83	0	-1.23	0	-2.02	0	-1.19	0	-1.53	1	0.74	1	0.16	0	-0.16	0	0
20020830	0.52	12	4	12.59	13.78	-50.2	-4.44	-2298877.87	1658113.43	0.67	0.14	20020902	1.1	12	2	12.54	13.55	-43.59	-4.72	-2294340.51	1686850.05	0.62	0.19	1	3.83	600000	0	-1.23	0	-2.02	0	-1.19	0	-1.53	1	0.74	1	0.16	0	-0.16	0	0	0	-3.49
20020902	1.1	12	2	12.54	13.55	-43.59	-4.72	-2294340.51	1686850.05	0.62	0.19	20020903	4.43	10	2	12.62	13.45	-19.16	-5.16	-2179202.81	1814107.5	0.61	0.5	0	-1.23	600000	0	-2.02	0	-1.19	0	-1.53	1	0.74	1	0.16	0	-0.16	0	0	0	-3.49	1	0.42
20020903	4.43	10	2	12.62	13.45	-19.16	-5.16	-2179202.81	1814107.5	0.61	0.5	20020904	0.52	11	3	12.67	13.34	124.46	-5.56	-2204827.06	1747484.45	0.57	0.26	0	-2.02	600000	0	-1.19	0	-1.53	1	0.74	1	0.16	0	-0.16	0	0	0	-3.49	1	0.42	0	-0.84
20020904	0.52	11	3	12.67	13.34	124.46	-5.56	-2204827.06	1747484.45	0.57	0.26	20020905	1.35	7	5	12.69	13.2	-28.37	0.27	-2225626.53	1657353.45	0.56	0.41	0	-1.19	600000	0	-1.53	1	0.74	1	0.16	0	-0.16	0	0	0	-3.49	1	0.42	0	-0.84	1	2.11
20020905	1.35	7	5	12.69	13.2	-28.37	0.27	-2225626.53	1657353.45	0.56	0.41	20020906	0.51	11	5	12.67	13.06	-89.21	-0.35	-2261731.64	1611620.31	0.52	0.19	0	-1.53	600000	1	0.74	1	0.16	0	-0.16	0	0	0	-3.49	1	0.42	0	-0.84	1	2.11	0	-1.74
20020906	0.51	11	5	12.67	13.06	-89.21	-0.35	-2261731.64	1611620.31	0.52	0.19	20020909	1.18	7	9	12.62	12.91	-168.55	-0.53	-2274133.92	1557877.1	0.5	0.29	1	0.74	600000	1	0.16	0	-0.16	0	0	0	-3.49	1	0.42	0	-0.84	1	2.11	0	-1.74	1	0.08
20020909	1.18	7	9	12.62	12.91	-168.55	-0.53	-2274133.92	1557877.1	0.5	0.29	20020910	0.52	12	2	12.48	12.81	-112.99	-0.26	-2264030.71	1585660.91	0.47	0.22	1	0.16	600000	0	-0.16	0	0	0	-3.49	1	0.42	0	-0.84	1	2.11	0	-1.74	1	0.08	1	0.17
20020910	0.52	12	2	12.48	12.81	-112.99	-0.26	-2264030.71	1585660.91	0.47	0.22	20020911	1.53	11	0	12.39	12.72	-82.3	-0.27	-2256551.32	1628044.12	0.46	0.34	0	-0.16	600000	0	0	0	-3.49	1	0.42	0	-0.84	1	2.11	0	-1.74	1	0.08	1	0.17	0	-0.08
20020911	1.53	11	0	12.39	12.72	-82.3	-0.27	-2256551.32	1628044.12	0.46	0.34	20020912	0.47	12	7	12.34	12.65	-68.06	-0.15	-2257423.03	1607994.82	0.43	0.23	0	0	600000	0	-3.49	1	0.42	0	-0.84	1	2.11	0	-1.74	1	0.08	1	0.17	0	-0.08	0	-0.34
20020912	0.47	12	7	12.34	12.65	-68.06	-0.15	-2257423.03	1607994.82	0.43	0.23	20020913	0.7	12	7	12.32	12.59	-58.01	-0.16	-2258977.86	1607994.82	0.4	0.09	0	-3.49	600000	1	0.42	0	-0.84	1	2.11	0	-1.74	1	0.08	1	0.17	0	-0.08	0	-0.34	0	-3.12
20020913	0.7	12	7	12.32	12.59	-58.01	-0.16	-2258977.86	1607994.82	0.4	0.09	20020916	4.15	7	5	12.25	12.47	-129.81	-0.62	-2311566.57	1549870.46	0.4	0.45	1	0.42	600000	0	-0.84	1	2.11	0	-1.74	1	0.08	1	0.17	0	-0.08	0	-0.34	0	-3.12	0	-0.96
20020916	4.15	7	5	12.25	12.47	-129.81	-0.62	-2311566.57	1549870.46	0.4	0.45	20020917	0.48	12	4	12.17	12.37	-150.64	-1.05	-2307571.64	1577835	0.4	0.35	0	-0.84	600000	1	2.11	0	-1.74	1	0.08	1	0.17	0	-0.08	0	-0.34	0	-3.12	0	-0.96	0	-3.16
20020917	0.48	12	4	12.17	12.37	-150.64	-1.05	-2307571.64	1577835	0.4	0.35	20020918	0.47	2	7	12.07	12.28	-134.86	-0.99	-2320737.82	1564668.82	0.37	0.1	1	2.11	600000	0	-1.74	1	0.08	1	0.17	0	-0.08	0	-0.34	0	-3.12	0	-0.96	0	-3.16	0	-1.81
20020918	0.47	2	7	12.07	12.28	-134.86	-0.99	-2320737.82	1564668.82	0.37	0.1	20020919	2.56	12	0	12.03	12.25	-77.35	-0.48	-2296821.53	1598396.91	0.39	0.55	0	-1.74	600000	1	0.08	1	0.17	0	-0.08	0	-0.34	0	-3.12	0	-0.96	0	-3.16	0	-1.81	0	-0.28
20020919	2.56	12	0	12.03	12.25	-77.35	-0.48	-2296821.53	1598396.91	0.39	0.55	20020923	0.46	12	7	11.94	12.18	-89.44	-0.54	-2294337.03	1582992.97	0.39	0.39	1	0.08	600000	1	0.17	0	-0.08	0	-0.34	0	-3.12	0	-0.96	0	-3.16	0	-1.81	0	-0.28	0	-1.76
20020923	0.46	12	7	11.94	12.18	-89.44	-0.54	-2294337.03	1582992.97	0.39	0.39	20020924	0.77	6	6	11.94	12.13	-62.65	-0.34	-2298296.97	1594872.81	0.36	0.12	1	0.17	600000	0	-0.08	0	-0.34	0	-3.12	0	-0.96	0	-3.16	0	-1.81	0	-0.28	0	-1.76	1	3.02
20020924	0.77	6	6	11.94	12.13	-62.65	-0.34	-2298296.97	1594872.81	0.36	0.12	20020925	1.25	12	2	11.93	12.09	-40.75	-0.41	-2305043.11	1609714.3	0.35	0.22	0	-0.08	600000	0	-0.34	0	-3.12	0	-0.96	0	-3.16	0	-1.81	0	-0.28	0	-1.76	1	3.02	0	-2.47
20020925	1.25	12	2	11.93	12.09	-40.75	-0.41	-2305043.11	1609714.3	0.35	0.22	20020926	0.94	12	7	11.94	12.06	-40.74	-0.44	-2313012.49	1595767.87	0.33	0.14	0	-0.34	600000	0	-3.12	0	-0.96	0	-3.16	0	-1.81	0	-0.28	0	-1.76	1	3.02	0	-2.47	1	1.69
20020926	0.94	12	7	11.94	12.06	-40.74	-0.44	-2313012.49	1595767.87	0.33	0.14	20020927	2.99	11	1	11.9	12.02	-41.67	-0.46	-2335262.22	1554049.63	0.32	0.3	0	-3.12	600000	0	-0.96	0	-3.16	0	-1.81	0	-0.28	0	-1.76	1	3.02	0	-2.47	1	1.69	1	0.65
20020927	2.99	11	1	11.9	12.02	-41.67	-0.46	-2335262.22	1554049.63	0.32	0.3	20021008	0.49	7	5	11.82	11.93	-291.04	-0.83	-2352970.91	1533811.13	0.33	0.39	0	-0.96	600000	0	-3.16	0	-1.81	0	-0.28	0	-1.76	1	3.02	0	-2.47	1	1.69	1	0.65	1	1.92
20021008	0.49	7	5	11.82	11.93	-291.04	-0.83	-2352970.91	1533811.13	0.33	0.39	20021009	0.74	11	5	11.72	11.83	-205.25	-0.51	-2362946.92	1518847.12	0.32	0.24	0	-3.16	600000	0	-1.81	0	-0.28	0	-1.76	1	3.02	0	-2.47	1	1.69	1	0.65	1	1.92	0	-0.9
20021009	0.74	11	5	11.72	11.83	-205.25	-0.51	-2362946.92	1518847.12	0.32	0.24	20021010	2.1	11	5	11.54	11.69	-182.57	-0.92	-2385581.11	1487380.07	0.35	0.57	0	-1.81	600000	0	-0.28	0	-1.76	1	3.02	0	-2.47	1	1.69	1	0.65	1	1.92	0	-0.9	0	-1.45
20021010	2.1	11	5	11.54	11.69	-182.57	-0.92	-2385581.11	1487380.07	0.35	0.57	20021011	0.86	11	5	11.32	11.53	-159.86	-1.02	-2408008.74	1460312.24	0.35	0.35	0	-0.28	600000	0	-1.76	1	3.02	0	-2.47	1	1.69	1	0.65	1	1.92	0	-0.9	0	-1.45	0	-0.64
20021011	0.86	11	5	11.32	11.53	-159.86	-1.02	-2408008.74	1460312.24	0.35	0.35	20021014	0.62	6	5	11.11	11.4	-141.11	-1.3	-2397667.68	1443439.98	0.34	0.31	0	-1.76	600000	1	3.02	0	-2.47	1	1.69	1	0.65	1	1.92	0	-0.9	0	-1.45	0	-0.64	0	-1.58
20021014	0.62	6	5	11.11	11.4	-141.11	-1.3	-2397667.68	1443439.98	0.34	0.31	20021015	1.12	11	3	10.93	11.25	-113.62	-1.28	-2409465.08	1424564.14	0.34	0.32	1	3.02	600000	0	-2.47	1	1.69	1	0.65	1	1.92	0	-0.9	0	-1.45	0	-0.64	0	-1.58	1	1.22
20021015	1.12	11	3	10.93	11.25	-113.62	-1.28	-2409465.08	1424564.14	0.34	0.32	20021016	1.16	10	2	10.84	11.2	-72.18	-0.97	-2391168.79	1446519.69	0.34	0.36	0	-2.47	600000	1	1.69	1	0.65	1	1.92	0	-0.9	0	-1.45	0	-0.64	0	-1.58	1	1.22	0	-0.47
20021016	1.16	10	2	10.84	11.2	-72.18	-0.97	-2391168.79	1446519.69	0.34	0.36	20021017	0.85	11	3	10.77	11.1	-71.48	-1.26	-2403890.22	1427926.82	0.35	0.38	1	1.69	600000	1	0.65	1	1.92	0	-0.9	0	-1.45	0	-0.64	0	-1.58	1	1.22	0	-0.47	1	0.09
20021017	0.85	11	3	10.77	11.1	-71.48	-1.26	-2403890.22	1427926.82	0.35	0.38	20021018	0.68	12	6	10.77	11.05	-55.56	-1.07	-2396982.06	1440524.06	0.34	0.31	1	0.65	600000	1	1.92	0	-0.9	0	-1.45	0	-0.64	0	-1.58	1	1.22	0	-0.47	1	0.09	1	0.19
20021018	0.68	12	6	10.77	11.05	-55.56	-1.07	-2396982.06	1440524.06	0.34	0.31	20021021	0.81	12	2	10.79	11.03	-27.38	-0.96	-2393132.4	1450673.16	0.34	0.29	1	1.92	600000	0	-0.9	0	-1.45	0	-0.64	0	-1.58	1	1.22	0	-0.47	1	0.09	1	0.19	1	2.7
20021021	0.81	12	2	10.79	11.03	-27.38	-0.96	-2393132.4	1450673.16	0.34	0.29	20021022	2.59	12	2	10.89	11.04	56.21	-0.38	-2381876.38	1476937.22	0.33	0.29	0	-0.9	600000	0	-1.45	0	-0.64	0	-1.58	1	1.22	0	-0.47	1	0.09	1	0.19	1	2.7	1	1.72
20021022	2.59	12	2	10.89	11.04	56.21	-0.38	-2381876.38	1476937.22	0.33	0.29	20021023	0.86	11	3	10.91	11.04	93.69	-0.37	-2397998.78	1454365.86	0.33	0.28	0	-1.45	600000	0	-0.64	0	-1.58	1	1.22	0	-0.47	1	0.09	1	0.19	1	2.7	1	1.72	0	-0.18
20021023	0.86	11	3	10.91	11.04	93.69	-0.37	-2397998.78	1454365.86	0.33	0.28	20021024	0.63	11	5	10.95	11.01	40.71	-0.17	-2410067.8	1440197.87	0.32	0.27	0	-0.64	600000	0	-1.58	1	1.22	0	-0.47	1	0.09	1	0.19	1	2.7	1	1.72	0	-0.18	1	0.98
20021024	0.63	11	5	10.95	11.01	40.71	-0.17	-2410067.8	1440197.87	0.32	0.27	20021025	0.77	11	5	10.94	10.97	-9.89	-0.04	-2419750.77	1429304.53	0.31	0.18	0	-1.58	600000	1	1.22	0	-0.47	1	0.09	1	0.19	1	2.7	1	1.72	0	-0.18	1	0.98	0	-2.65
20021025	0.77	11	5	10.94	10.97	-9.89	-0.04	-2419750.77	1429304.53	0.31	0.18	20021028	1.79	7	5	10.88	10.9	-122.36	-0.18	-2422704.31	1409811.19	0.31	0.33	1	1.22	600000	0	-0.47	1	0.09	1	0.19	1	2.7	1	1.72	0	-0.18	1	0.98	0	-2.65	0	-2.55
20021028	1.79	7	5	10.88	10.9	-122.36	-0.18	-2422704.31	1409811.19	0.31	0.33	20021029	0.57	8	6	10.81	10.88	-103.81	0.14	-2411544.7	1420970.8	0.3	0.25	0	-0.47	600000	1	0.09	1	0.19	1	2.7	1	1.72	0	-0.18	1	0.98	0	-2.65	0	-2.55	1	1.59
20021029	0.57	8	6	10.81	10.88	-103.81	0.14	-2411544.7	1420970.8	0.3	0.25	20021030	0.48	10	1	10.74	10.84	-140.37	-0.23	-2407650.69	1415624.78	0.35	0.81	1	0.09	600000	1	0.19	1	2.7	1	1.72	0	-0.18	1	0.98	0	-2.65	0	-2.55	1	1.59	0	-0.09
20021030	0.48	10	1	10.74	10.84	-140.37	-0.23	-2407650.69	1415624.78	0.35	0.81	20021031	2.42	10	2	10.71	10.82	-21.92	0.05	-2419314.39	1428584.45	0.34	0.2	1	0.19	600000	1	2.7	1	1.72	0	-0.18	1	0.98	0	-2.65	0	-2.55	1	1.59	0	-0.09	0	-1.84
20021031	2.42	10	2	10.71	10.82	-21.92	0.05	-2419314.39	1428584.45	0.34	0.2	20021101	0.47	12	4	10.7	10.8	-41.34	-0.11	-2417804.22	1434625.12	0.32	0.16	1	2.7	600000	1	1.72	0	-0.18	1	0.98	0	-2.65	0	-2.55	1	1.59	0	-0.09	0	-1.84	1	0.84
20021101	0.47	12	4	10.7	10.8	-41.34	-0.11	-2417804.22	1434625.12	0.32	0.16	20021104	3.25	12	8	10.78	10.84	54.47	0.11	-2399874.73	1454262.18	0.32	0.3	1	1.72	600000	0	-0.18	1	0.98	0	-2.65	0	-2.55	1	1.59	0	-0.09	0	-1.84	1	0.84	0	-0.46
20021104	3.25	12	8	10.78	10.84	54.47	0.11	-2399874.73	1454262.18	0.32	0.3	20021105	2.21	12	2	10.87	10.91	143.63	0.09	-2397462.96	1497674.14	0.32	0.36	0	-0.18	600000	1	0.98	0	-2.65	0	-2.55	1	1.59	0	-0.09	0	-1.84	1	0.84	0	-0.46	1	0.28
20021105	2.21	12	2	10.87	10.91	143.63	0.09	-2397462.96	1497674.14	0.32	0.36	20021106	0.42	11	7	10.97	10.96	129.47	0.17	-2400368.21	1479274.22	0.31	0.19	1	0.98	600000	0	-2.65	0	-2.55	1	1.59	0	-0.09	0	-1.84	1	0.84	0	-0.46	1	0.28	0	-2.79
20021106	0.42	11	7	10.97	10.96	129.47	0.17	-2400368.21	1479274.22	0.31	0.19	20021107	1.45	12	2	11.09	11.02	118.69	0.44	-2389393.75	1505926.47	0.3	0.17	0	-2.65	600000	0	-2.55	1	1.59	0	-0.09	0	-1.84	1	0.84	0	-0.46	1	0.28	0	-2.79	0	-2.68
20021107	1.45	12	2	11.09	11.02	118.69	0.44	-2389393.75	1505926.47	0.3	0.17	20021108	2.06	11	1	11.14	11.02	73.53	0.21	-2438955.67	1451147.51	0.33	0.63	0	-2.55	600000	1	1.59	0	-0.09	0	-1.84	1	0.84	0	-0.46	1	0.28	0	-2.79	0	-2.68	1	0.79
20021108	2.06	11	1	11.14	11.02	73.53	0.21	-2438955.67	1451147.51	0.33	0.63	20021111	0.84	11	5	11.08	10.96	-34.42	0.1	-2462882.33	1405134.69	0.35	0.5	1	1.59	600000	0	-0.09	0	-1.84	1	0.84	0	-0.46	1	0.28	0	-2.79	0	-2.68	1	0.79	1	0.1
20021111	0.84	11	5	11.08	10.96	-34.42	0.1	-2462882.33	1405134.69	0.35	0.5	20021112	1.36	12	6	11.02	10.95	-26.13	0.14	-2447203.51	1467849.97	0.34	0.32	0	-0.09	600000	0	-1.84	1	0.84	0	-0.46	1	0.28	0	-2.79	0	-2.68	1	0.79	1	0.1	0	-1.95
20021112	1.36	12	6	11.02	10.95	-26.13	0.14	-2447203.51	1467849.97	0.34	0.32	20021113	0.34	12	7	10.96	10.94	-54.97	0.18	-2428156.1	1446561.68	0.33	0.19	0	-1.84	600000	1	0.84	0	-0.46	1	0.28	0	-2.79	0	-2.68	1	0.79	1	0.1	0	-1.95	0	-0.1
20021113	0.34	12	7	10.96	10.94	-54.97	0.18	-2428156.1	1446561.68	0.33	0.19	20021114	0.67	11	1	10.83	10.89	-81.19	-0.03	-2439863.56	1432389.48	0.32	0.23	1	0.84	600000	0	-0.46	1	0.28	0	-2.79	0	-2.68	1	0.79	1	0.1	0	-1.95	0	-0.1	1	2.39
20021114	0.67	11	1	10.83	10.89	-81.19	-0.03	-2439863.56	1432389.48	0.32	0.23	20021115	1.22	12	0	10.79	10.87	-79.28	0.04	-2437384.1	1449745.71	0.31	0.28	0	-0.46	600000	1	0.28	0	-2.79	0	-2.68	1	0.79	1	0.1	0	-1.95	0	-0.1	1	2.39	1	0.78
20021115	1.22	12	0	10.79	10.87	-79.28	0.04	-2437384.1	1449745.71	0.31	0.28	20021118	1.19	11	3	10.79	10.84	-61.58	-0.3	-2449511.72	1429057.42	0.31	0.29	1	0.28	600000	0	-2.79	0	-2.68	1	0.79	1	0.1	0	-1.95	0	-0.1	1	2.39	1	0.78	0	-2.6
20021118	1.19	11	3	10.79	10.84	-61.58	-0.3	-2449511.72	1429057.42	0.31	0.29	20021119	0.75	12	4	10.76	10.83	-70.92	-0.46	-2440200.29	1444576.48	0.3	0.15	0	-2.79	600000	0	-2.68	1	0.79	1	0.1	0	-1.95	0	-0.1	1	2.39	1	0.78	0	-2.6	1	0.79
20021119	0.75	12	4	10.76	10.83	-70.92	-0.46	-2440200.29	1444576.48	0.3	0.15	20021120	1.53	11	5	10.67	10.76	-132.17	-0.74	-2458493.62	1420862.9	0.3	0.35	0	-2.68	600000	1	0.79	1	0.1	0	-1.95	0	-0.1	1	2.39	1	0.78	0	-2.6	1	0.79	1	0.2
20021120	1.53	11	5	10.67	10.76	-132.17	-0.74	-2458493.62	1420862.9	0.3	0.35	20021121	1.05	11	5	10.57	10.65	-224.75	-1.13	-2481553.16	1395958.6	0.3	0.29	1	0.79	600000	1	0.1	0	-1.95	0	-0.1	1	2.39	1	0.78	0	-2.6	1	0.79	1	0.2	0	-0.98
20021121	1.05	11	5	10.57	10.65	-224.75	-1.13	-2481553.16	1395958.6	0.3	0.29	20021122	0.84	12	4	10.47	10.58	-152.29	-0.75	-2477154.84	1416850.58	0.31	0.38	1	0.1	600000	0	-1.95	0	-0.1	1	2.39	1	0.78	0	-2.6	1	0.79	1	0.2	0	-0.98	1	0.1
20021122	0.84	12	4	10.47	10.58	-152.29	-0.75	-2477154.84	1416850.58	0.31	0.38	20021125	0.41	12	2	10.38	10.52	-94.55	-0.46	-2479151.69	1425503.56	0.32	0.39	0	-1.95	600000	0	-0.1	1	2.39	1	0.78	0	-2.6	1	0.79	1	0.2	0	-0.98	1	0.1	0	-0.4
20021125	0.41	12	2	10.38	10.52	-94.55	-0.46	-2479151.69	1425503.56	0.32	0.39	20021126	1.31	11	5	10.24	10.44	-103.44	-0.83	-2489745.34	1414203.66	0.32	0.32	0	-0.1	600000	1	2.39	1	0.78	0	-2.6	1	0.79	1	0.2	0	-0.98	1	0.1	0	-0.4	0	-0.79
20021126	1.31	11	5	10.24	10.44	-103.44	-0.83	-2489745.34	1414203.66	0.32	0.32	20021127	2.05	12	5	10.16	10.37	-110.88	-0.83	-2480083.38	1391014.94	0.31	0.24	1	2.39	600000	1	0.78	0	-2.6	1	0.79	1	0.2	0	-0.98	1	0.1	0	-0.4	0	-0.79	0	-0.4
20021127	2.05	12	5	10.16	10.37	-110.88	-0.83	-2480083.38	1391014.94	0.31	0.24	20021128	0.6	12	2	10.18	10.35	-53.73	-0.39	-2467201.61	1404816.83	0.31	0.3	1	0.78	600000	0	-2.6	1	0.79	1	0.2	0	-0.98	1	0.1	0	-0.4	0	-0.79	0	-0.4	0	-0.5
20021128	0.6	12	2	10.18	10.35	-53.73	-0.39	-2467201.61	1404816.83	0.31	0.3	20021129	2.21	12	2	10.21	10.36	7.17	-0.4	-2468992.06	1435254.46	0.31	0.34	0	-2.6	600000	1	0.79	1	0.2	0	-0.98	1	0.1	0	-0.4	0	-0.79	0	-0.4	0	-0.5	1	0.3
20021129	2.21	12	2	10.21	10.36	7.17	-0.4	-2468992.06	1435254.46	0.31	0.34	20021202	0.49	7	5	10.17	10.31	-53.95	-0.62	-2480716.25	1420332.76	0.31	0.3	1	0.79	600000	1	0.2	0	-0.98	1	0.1	0	-0.4	0	-0.79	0	-0.4	0	-0.5	1	0.3	1	0.6
20021202	0.49	7	5	10.17	10.31	-53.95	-0.62	-2480716.25	1420332.76	0.31	0.3	20021203	0.5	12	4	10.2	10.29	-66.71	-0.57	-2475984.42	1427768.5	0.3	0.22	1	0.2	600000	0	-0.98	1	0.1	0	-0.4	0	-0.79	0	-0.4	0	-0.5	1	0.3	1	0.6	1	0.1
20021203	0.5	12	4	10.2	10.29	-66.71	-0.57	-2475984.42	1427768.5	0.3	0.22	20021204	1.65	11	2	10.23	10.27	42.48	-0.25	-2485796.53	1440033.64	0.29	0.2	0	-0.98	600000	1	0.1	0	-0.4	0	-0.79	0	-0.4	0	-0.5	1	0.3	1	0.6	1	0.1	0	0
20021204	1.65	11	2	10.23	10.27	42.48	-0.25	-2485796.53	1440033.64	0.29	0.2	20021205	1.32	11	5	10.19	10.24	-64.85	-0.07	-2490719.32	1423858.75	0.28	0.23	1	0.1	600000	0	-0.4	0	-0.79	0	-0.4	0	-0.5	1	0.3	1	0.6	1	0.1	0	0	0	-0.3
20021205	1.32	11	5	10.19	10.24	-64.85	-0.07	-2490719.32	1423858.75	0.28	0.23	20021206	0.35	12	6	10.14	10.22	-63.77	-0.14	-2490719.32	1429585.85	0.27	0.18	0	-0.4	600000	0	-0.79	0	-0.4	0	-0.5	1	0.3	1	0.6	1	0.1	0	0	0	-0.3	1	0.9
20021206	0.35	12	6	10.14	10.22	-63.77	-0.14	-2490719.32	1429585.85	0.27	0.18	20021209	1.41	11	5	10.13	10.19	-88.33	-0.19	-2490096.59	1421490.35	0.26	0.13	0	-0.79	600000	0	-0.4	0	-0.5	1	0.3	1	0.6	1	0.1	0	0	0	-0.3	1	0.9	1	0.1
20021209	1.41	11	5	10.13	10.19	-88.33	-0.19	-2490096.59	1421490.35	0.26	0.13	20021210	1.59	9	1	10.09	10.15	-92.11	-0.07	-2502963.65	1408623.29	0.25	0.14	0	-0.4	600000	0	-0.5	1	0.3	1	0.6	1	0.1	0	0	0	-0.3	1	0.9	1	0.1	0	-0.99
20021210	1.59	9	1	10.09	10.15	-92.11	-0.07	-2502963.65	1408623.29	0.25	0.14	20021211	0.66	11	5	10.04	10.12	-148.15	-0.1	-2502963.65	1400156.94	0.23	0.1	0	-0.5	600000	1	0.3	1	0.6	1	0.1	0	0	0	-0.3	1	0.9	1	0.1	0	-0.99	0	-0.4
20021211	0.66	11	5	10.04	10.12	-148.15	-0.1	-2502963.65	1400156.94	0.23	0.1	20021212	2.83	11	1	10	10.08	-96.57	-0.39	-2523849.28	1376177.15	0.24	0.31	1	0.3	600000	1	0.6	1	0.1	0	0	0	-0.3	1	0.9	1	0.1	0	-0.99	0	-0.4	0	-3.12
20021212	2.83	11	1	10	10.08	-96.57	-0.39	-2523849.28	1376177.15	0.24	0.31	20021213	0.49	12	4	9.97	10.05	-136.21	-0.44	-2519597.83	1387986.72	0.24	0.25	1	0.6	600000	1	0.1	0	0	0	-0.3	1	0.9	1	0.1	0	-0.99	0	-0.4	0	-3.12	0	-1.77
20021213	0.49	12	4	9.97	10.05	-136.21	-0.44	-2519597.83	1387986.72	0.24	0.25	20021216	1.17	7	6	9.95	10.04	-70.34	-0.11	-2508587.3	1401749.88	0.23	0.1	1	0.1	600000	0	0	0	-0.3	1	0.9	1	0.1	0	-0.99	0	-0.4	0	-3.12	0	-1.77	1	2.33
20021216	1.17	7	6	9.95	10.04	-70.34	-0.11	-2508587.3	1401749.88	0.23	0.1	20021217	1.23	12	2	9.95	10.03	-33.11	-0.18	-2508587.3	1418695.93	0.22	0.14	0	0	600000	0	-0.3	1	0.9	1	0.1	0	-0.99	0	-0.4	0	-3.12	0	-1.77	1	2.33	1	1.96
20021217	1.23	12	2	9.95	10.03	-33.11	-0.18	-2508587.3	1418695.93	0.22	0.14	20021218	0.71	11	3	9.96	10.03	11.9	-0.2	-2518253.3	1418695.93	0.21	0.1	0	-0.3	600000	1	0.9	1	0.1	0	-0.99	0	-0.4	0	-3.12	0	-1.77	1	2.33	1	1.96	0	-6.19
20021218	0.71	11	3	9.96	10.03	11.9	-0.2	-2518253.3	1418695.93	0.21	0.1	20021219	0.5	7	5	9.98	10.02	-60.19	-0.13	-2515848.35	1412683.55	0.2	0.1	1	0.9	600000	1	0.1	0	-0.99	0	-0.4	0	-3.12	0	-1.77	1	2.33	1	1.96	0	-6.19	1	0.76
20021219	0.5	7	5	9.98	10.02	-60.19	-0.13	-2515848.35	1412683.55	0.2	0.1	20021220	2.05	12	2	10	10.02	54.24	-0.05	-2507873.86	1425007.76	0.19	0.17	1	0.1	600000	0	-0.99	0	-0.4	0	-3.12	0	-1.77	1	2.33	1	1.96	0	-6.19	1	0.76	1	3.33
20021220	2.05	12	2	10	10.02	54.24	-0.05	-2507873.86	1425007.76	0.19	0.17	20021223	1.07	10	2	10.02	10.03	164.58	0	-2516984.35	1438167.35	0.19	0.13	0	-0.99	600000	0	-0.4	0	-3.12	0	-1.77	1	2.33	1	1.96	0	-6.19	1	0.76	1	3.33	0	-3.22
20021223	1.07	10	2	10.02	10.03	164.58	0	-2516984.35	1438167.35	0.19	0.13	20021224	1.16	11	5	10.01	10.02	5.22	-0.02	-2525230.56	1422852.95	0.18	0.13	0	-0.4	600000	0	-3.12	0	-1.77	1	2.33	1	1.96	0	-6.19	1	0.76	1	3.33	0	-3.22	1	9.98
20021224	1.16	11	5	10.01	10.02	5.22	-0.02	-2525230.56	1422852.95	0.18	0.13	20021225	1.01	11	5	10	10	-79.07	-0.02	-2531411.22	1407401.31	0.17	0.1	0	-3.12	600000	0	-1.77	1	2.33	1	1.96	0	-6.19	1	0.76	1	3.33	0	-3.22	1	9.98	0	-1.95
20021225	1.01	11	5	10	10	-79.07	-0.02	-2531411.22	1407401.31	0.17	0.1	20021226	1.44	11	5	9.93	9.93	-250.66	-0.28	-2550643.64	1385210.06	0.19	0.33	0	-1.77	600000	1	2.33	1	1.96	0	-6.19	1	0.76	1	3.33	0	-3.22	1	9.98	0	-1.95	0	-0.5
20021226	1.44	11	5	9.93	9.93	-250.66	-0.28	-2550643.64	1385210.06	0.19	0.33	20021227	0.82	11	5	9.81	9.85	-225.22	-0.48	-2556249.01	1366992.6	0.2	0.26	1	2.33	600000	1	1.96	0	-6.19	1	0.76	1	3.33	0	-3.22	1	9.98	0	-1.95	0	-0.5	1	1.9
20021227	0.82	11	5	9.81	9.85	-225.22	-0.48	-2556249.01	1366992.6	0.2	0.26	20021230	4.42	12	0	9.73	9.81	-122.99	-0.32	-2531567.46	1447532.38	0.3	1.24	1	1.96	600000	0	-6.19	1	0.76	1	3.33	0	-3.22	1	9.98	0	-1.95	0	-0.5	1	1.9	0	-2.45
20021230	4.42	12	0	9.73	9.81	-122.99	-0.32	-2531567.46	1447532.38	0.3	1.24	20021231	1.78	11	6	9.71	9.82	-50.03	-0.14	-2443964.94	1591051.4	0.35	0.77	0	-6.19	600000	1	0.76	1	3.33	0	-3.22	1	9.98	0	-1.95	0	-0.5	1	1.9	0	-2.45	0	-2.62
20021231	1.78	11	6	9.71	9.82	-50.03	-0.14	-2443964.94	1591051.4	0.35	0.77	20030102	0.43	7	5	9.57	9.72	-150.83	-0.75	-2439024.69	1529298.28	0.4	0.88	1	0.76	600000	1	3.33	0	-3.22	1	9.98	0	-1.95	0	-0.5	1	1.9	0	-2.45	0	-2.62	0	-0.21
20030102	0.43	7	5	9.57	9.72	-150.83	-0.75	-2439024.69	1529298.28	0.4	0.88	20030109	2.63	12	2	9.51	9.65	-111.37	-0.65	-2395906.83	1691819.46	0.41	0.49	1	3.33	600000	0	-3.22	1	9.98	0	-1.95	0	-0.5	1	1.9	0	-2.45	0	-2.62	0	-0.21	0	-0.62
20030109	2.63	12	2	9.51	9.65	-111.37	-0.65	-2395906.83	1691819.46	0.41	0.49	20030110	1.27	12	2	9.55	9.64	-2.95	-0.43	-2418108.86	1897981.17	0.44	0.67	0	-3.22	600000	1	9.98	0	-1.95	0	-0.5	1	1.9	0	-2.45	0	-2.62	0	-0.21	0	-0.62	1	2.92
20030110	1.27	12	2	9.55	9.64	-2.95	-0.43	-2418108.86	1897981.17	0.44	0.67	20030113	0.48	11	5	9.48	9.58	-63.23	-0.75	-2468514.87	1799360.71	0.44	0.45	1	9.98	600000	0	-1.95	0	-0.5	1	1.9	0	-2.45	0	-2.62	0	-0.21	0	-0.62	1	2.92	1	1.92
20030113	0.48	11	5	9.48	9.58	-63.23	-0.75	-2468514.87	1799360.71	0.44	0.45	20030114	3.61	8	2	9.55	9.71	113.26	0.28	-2112267.02	2155608.56	0.49	0.97	0	-1.95	600000	0	-0.5	1	1.9	0	-2.45	0	-2.62	0	-0.21	0	-0.62	1	2.92	1	1.92	1	0.99
20030114	3.61	8	2	9.55	9.71	113.26	0.28	-2112267.02	2155608.56	0.49	0.97	20030115	0.52	11	3	9.71	9.77	143.13	0.12	-2112267.02	1970598.81	0.49	0.5	0	-0.5	600000	1	1.9	0	-2.45	0	-2.62	0	-0.21	0	-0.62	1	2.92	1	1.92	1	0.99	1	1.38
20030115	0.52	11	3	9.71	9.77	143.13	0.12	-2112267.02	1970598.81	0.49	0.5	20030116	0.84	12	7	9.85	9.81	95.25	0.38	-2040783.28	1815717.37	0.47	0.26	1	1.9	600000	0	-2.45	0	-2.62	0	-0.21	0	-0.62	1	2.92	1	1.92	1	0.99	1	1.38	0	-2.13
20030116	0.84	12	7	9.85	9.81	95.25	0.38	-2040783.28	1815717.37	0.47	0.26	20030117	2.18	12	2	9.96	9.88	120.92	0.74	-2032123.2	2153460.51	0.46	0.39	0	-2.45	600000	0	-2.62	0	-0.21	0	-0.62	1	2.92	1	1.92	1	0.99	1	1.38	0	-2.13	1	1.09
20030117	2.18	12	2	9.96	9.88	120.92	0.74	-2032123.2	2153460.51	0.46	0.39	20030120	3.45	12	5	10.09	9.89	27.51	0.27	-1410357.52	987649.85	0.49	0.71	0	-2.62	600000	0	-0.21	0	-0.62	1	2.92	1	1.92	1	0.99	1	1.38	0	-2.13	1	1.09	1	1.08
20030120	3.45	12	5	10.09	9.89	27.51	0.27	-1410357.52	987649.85	0.49	0.71	20030121	0.34	11	3	9.97	9.85	19.46	-0.18	-1758443.02	587351.52	0.48	0.46	0	-0.21	600000	0	-0.62	1	2.92	1	1.92	1	0.99	1	1.38	0	-2.13	1	1.09	1	1.08	0	-1.75
20030121	0.34	11	3	9.97	9.85	19.46	-0.18	-1758443.02	587351.52	0.48	0.46	20030122	0.56	11	5	9.89	9.82	-31.19	0.41	-1780826.43	363517.46	0.47	0.4	0	-0.62	600000	1	2.92	1	1.92	1	0.99	1	1.38	0	-2.13	1	1.09	1	1.08	0	-1.75	1	0.2
20030122	0.56	11	5	9.89	9.82	-31.19	0.41	-1780826.43	363517.46	0.47	0.4	20030123	0.41	11	7	9.81	9.78	-62.91	0.28	-1839511.11	271298.67	0.45	0.22	1	2.92	600000	1	1.92	1	0.99	1	1.38	0	-2.13	1	1.09	1	1.08	0	-1.75	1	0.2	0	-1.58
20030123	0.41	11	7	9.81	9.78	-62.91	0.28	-1839511.11	271298.67	0.45	0.22	20030124	2.17	12	2	9.75	9.8	-18.89	0.25	-1663253.95	471056.78	0.44	0.34	1	1.92	600000	1	0.99	1	1.38	0	-2.13	1	1.09	1	1.08	0	-1.75	1	0.2	0	-1.58	0	-0.4
20030124	2.17	12	2	9.75	9.8	-18.89	0.25	-1663253.95	471056.78	0.44	0.34	20030127	1.7	12	2	9.78	9.85	66.35	0.75	-1535849.64	810801.62	0.43	0.32	1	0.99	600000	1	1.38	0	-2.13	1	1.09	1	1.08	0	-1.75	1	0.2	0	-1.58	0	-0.4	1	0.9
20030127	1.7	12	2	9.78	9.85	66.35	0.75	-1535849.64	810801.62	0.43	0.32	20030128	0.49	12	2	9.88	9.9	93.06	-0.08	-1466175.18	978020.32	0.41	0.24	1	1.38	600000	0	-2.13	1	1.09	1	1.08	0	-1.75	1	0.2	0	-1.58	0	-0.4	1	0.9	0	-0.9
20030128	0.49	12	2	9.88	9.9	93.06	-0.08	-1466175.18	978020.32	0.41	0.24	20030129	2.06	12	2	10.01	9.98	140.66	0.26	-1556614.98	1321691.56	0.4	0.38	0	-2.13	600000	1	1.09	1	1.08	0	-1.75	1	0.2	0	-1.58	0	-0.4	1	0.9	0	-0.9	0	-3.22
20030129	2.06	12	2	10.01	9.98	140.66	0.26	-1556614.98	1321691.56	0.4	0.38	20030210	0.4	7	5	10.1	10	59.67	0.09	-1649060.52	1185742.24	0.39	0.26	1	1.09	600000	1	1.08	0	-1.75	1	0.2	0	-1.58	0	-0.4	1	0.9	0	-0.9	0	-3.22	1	0.1
20030210	0.4	7	5	10.1	10	59.67	0.09	-1649060.52	1185742.24	0.39	0.26	20030211	0.54	12	4	10.17	10.04	65.59	0.01	-1604877.11	1259381.26	0.37	0.2	1	1.08	600000	0	-1.75	1	0.2	0	-1.58	0	-0.4	1	0.9	0	-0.9	0	-3.22	1	0.1	1	1.35
20030211	0.54	12	4	10.17	10.04	65.59	0.01	-1604877.11	1259381.26	0.37	0.2	20030212	1.36	12	2	10.22	10.09	77.04	0.37	-1514452.28	1359324.49	0.36	0.21	0	-1.75	600000	1	0.2	0	-1.58	0	-0.4	1	0.9	0	-0.9	0	-3.22	1	0.1	1	1.35	1	0.31
20030212	1.36	12	2	10.22	10.09	77.04	0.37	-1514452.28	1359324.49	0.36	0.21	20030213	1.44	11	1	10.21	10.09	57.37	0.45	-1623112.48	1215893.02	0.35	0.33	1	0.2	600000	0	-1.58	0	-0.4	1	0.9	0	-0.9	0	-3.22	1	0.1	1	1.35	1	0.31	1	2.04
20030213	1.44	11	1	10.21	10.09	57.37	0.45	-1623112.48	1215893.02	0.35	0.33	20030214	0.62	12	6	10.18	10.1	36.61	0.49	-1658941.4	1305465.32	0.34	0.2	0	-1.58	600000	0	-0.4	1	0.9	0	-0.9	0	-3.22	1	0.1	1	1.35	1	0.31	1	2.04	0	-1.8
20030214	0.62	12	6	10.18	10.1	36.61	0.49	-1658941.4	1305465.32	0.34	0.2	20030217	1.23	11	5	10.16	10.08	-51.41	0.39	-1733609.22	1195659.71	0.33	0.25	0	-0.4	600000	1	0.9	0	-0.9	0	-3.22	1	0.1	1	1.35	1	0.31	1	2.04	0	-1.8	1	0.92
20030217	1.23	11	5	10.16	10.08	-51.41	0.39	-1733609.22	1195659.71	0.33	0.25	20030218	1.18	11	5	10.11	10.06	-154.34	0.07	-1739250.94	1065900.15	0.32	0.23	1	0.9	600000	0	-0.9	0	-3.22	1	0.1	1	1.35	1	0.31	1	2.04	0	-1.8	1	0.92	1	1.92
20030218	1.18	11	5	10.11	10.06	-154.34	0.07	-1739250.94	1065900.15	0.32	0.23	20030219	0.55	12	6	10.05	10.06	-120.19	-0.03	-1674566.36	1137771.91	0.31	0.2	0	-0.9	600000	0	-3.22	1	0.1	1	1.35	1	0.31	1	2.04	0	-1.8	1	0.92	1	1.92	0	-0.99
20030219	0.55	12	6	10.05	10.06	-120.19	-0.03	-1674566.36	1137771.91	0.31	0.2	20030220	0.99	11	3	10.02	10.04	-95.53	-0.22	-1695526.32	1066508.04	0.29	0.17	0	-3.22	600000	1	0.1	1	1.35	1	0.31	1	2.04	0	-1.8	1	0.92	1	1.92	0	-0.99	0	-1.5
20030220	0.99	11	3	10.02	10.04	-95.53	-0.22	-1695526.32	1066508.04	0.29	0.17	20030221	1.76	7	5	9.91	9.96	-174.74	-0.68	-1806183.88	941096.13	0.3	0.34	1	0.1	600000	1	1.35	1	0.31	1	2.04	0	-1.8	1	0.92	1	1.92	0	-0.99	0	-1.5	0	0
20030221	1.76	7	5	9.91	9.96	-174.74	-0.68	-1806183.88	941096.13	0.3	0.34	20030224	0.5	12	4	9.84	9.9	-154.51	-0.45	-1818643.8	1003395.69	0.28	0.15	1	1.35	600000	1	0.31	1	2.04	0	-1.8	1	0.92	1	1.92	0	-0.99	0	-1.5	0	0	0	-1.42
20030224	0.5	12	4	9.84	9.9	-154.51	-0.45	-1818643.8	1003395.69	0.28	0.15	20030225	1.22	12	0	9.81	9.88	-103.76	-0.43	-1780539.49	1079604.31	0.29	0.36	1	0.31	600000	1	2.04	0	-1.8	1	0.92	1	1.92	0	-0.99	0	-1.5	0	0	0	-1.42	0	0
20030225	1.22	12	0	9.81	9.88	-103.76	-0.43	-1780539.49	1079604.31	0.29	0.36	20030226	0.8	12	2	9.76	9.87	-39.57	-0.51	-1818753.95	1140747.45	0.28	0.16	1	2.04	600000	0	-1.8	1	0.92	1	1.92	0	-0.99	0	-1.5	0	0	0	-1.42	0	0	1	0.82
20030226	0.8	12	2	9.76	9.87	-39.57	-0.51	-1818753.95	1140747.45	0.28	0.16	20030227	1.85	12	2	9.77	9.89	26.27	-0.13	-1746641.24	1254067.42	0.27	0.24	0	-1.8	600000	1	0.92	1	1.92	0	-0.99	0	-1.5	0	0	0	-1.42	0	0	1	0.82	0	-0.61
20030227	1.85	12	2	9.77	9.89	26.27	-0.13	-1746641.24	1254067.42	0.27	0.24	20030228	0.75	11	5	9.81	9.88	3.99	-0.33	-1809618.52	1168862.87	0.27	0.23	1	0.92	600000	1	1.92	0	-0.99	0	-1.5	0	0	0	-1.42	0	0	1	0.82	0	-0.61	1	0.51
20030228	0.75	11	5	9.81	9.88	3.99	-0.33	-1809618.52	1168862.87	0.27	0.23	20030303	0.39	12	4	9.86	9.88	22.1	-0.08	-1797491.51	1201779.03	0.26	0.19	1	1.92	600000	0	-0.99	0	-1.5	0	0	0	-1.42	0	0	1	0.82	0	-0.61	1	0.51	0	0
20030303	0.39	12	4	9.86	9.88	22.1	-0.08	-1797491.51	1201779.03	0.26	0.19	20030304	4.43	10	2	9.93	9.92	123.19	0.15	-1727679.47	1347749.67	0.26	0.25	0	-0.99	600000	0	-1.5	0	0	0	-1.42	0	0	1	0.82	0	-0.61	1	0.51	0	0	1	1.43
20030304	4.43	10	2	9.93	9.92	123.19	0.15	-1727679.47	1347749.67	0.26	0.25	20030305	0.39	11	5	9.97	9.94	84.65	-0.04	-1734001.2	1290854.08	0.25	0.18	0	-1.5	600000	0	0	0	-1.42	0	0	1	0.82	0	-0.61	1	0.51	0	0	1	1.43	1	3.23
20030305	0.39	11	5	9.97	9.94	84.65	-0.04	-1734001.2	1290854.08	0.25	0.18	20030306	1.16	11	5	9.94	9.92	26.82	-0.1	-1786658.51	1225032.44	0.25	0.2	0	0	600000	0	-1.42	0	0	1	0.82	0	-0.61	1	0.51	0	0	1	1.43	1	3.23	0	0
20030306	1.16	11	5	9.94	9.92	26.82	-0.1	-1786658.51	1225032.44	0.25	0.2	20030307	0.72	12	5	9.94	9.91	-15.13	0.22	-1790963.7	1225032.44	0.23	0.11	0	-1.42	600000	0	0	1	0.82	0	-0.61	1	0.51	0	0	1	1.43	1	3.23	0	0	1	1.95
20030307	0.72	12	5	9.94	9.91	-15.13	0.22	-1790963.7	1225032.44	0.23	0.11	20030310	1.35	11	5	9.9	9.87	-100.14	0.07	-1848437.9	1161172.21	0.23	0.2	0	0	600000	1	0.82	0	-0.61	1	0.51	0	0	1	1.43	1	3.23	0	0	1	1.95	1	0.29
20030310	1.35	11	5	9.9	9.87	-100.14	0.07	-1848437.9	1161172.21	0.23	0.2	20030311	1.03	12	5	9.82	9.84	-155.94	-0.06	-1835286.24	1161172.21	0.22	0.1	1	0.82	600000	0	-0.61	1	0.51	0	0	1	1.43	1	3.23	0	0	1	1.95	1	0.29	0	-1.34
20030311	1.03	12	5	9.82	9.84	-155.94	-0.06	-1835286.24	1161172.21	0.22	0.1	20030312	0.54	8	2	9.78	9.83	-101.89	-0.01	-1799509.66	1196948.79	0.21	0.14	0	-0.61	600000	1	0.51	0	0	1	1.43	1	3.23	0	0	1	1.95	1	0.29	0	-1.34	1	1.45
20030312	0.54	8	2	9.78	9.83	-101.89	-0.01	-1799509.66	1196948.79	0.21	0.14	20030313	1.33	11	3	9.76	9.81	-69.13	-0.27	-1833523.1	1149329.97	0.2	0.14	1	0.51	600000	0	0	1	1.43	1	3.23	0	0	1	1.95	1	0.29	0	-1.34	1	1.45	1	4.2
20030313	1.33	11	3	9.76	9.81	-69.13	-0.27	-1833523.1	1149329.97	0.2	0.14	20030314	0.6	12	0	9.74	9.81	-50.93	-0.04	-1829971.17	1177745.39	0.2	0.16	0	0	600000	1	1.43	1	3.23	0	0	1	1.95	1	0.29	0	-1.34	1	1.45	1	4.2	1	0.18
20030314	0.6	12	0	9.74	9.81	-50.93	-0.04	-1829971.17	1177745.39	0.2	0.16	20030317	1.61	12	7	9.76	9.8	-52.17	-0.13	-1800779.56	1177745.39	0.19	0.11	1	1.43	600000	1	3.23	0	0	1	1.95	1	0.29	0	-1.34	1	1.45	1	4.2	1	0.18	1	1.92
20030317	1.61	12	7	9.76	9.8	-52.17	-0.13	-1800779.56	1177745.39	0.19	0.11	20030318	3.07	12	8	9.8	9.82	92.68	-0.18	-1826854.9	1318552.23	0.2	0.3	1	3.23	600000	0	0	1	1.95	1	0.29	0	-1.34	1	1.45	1	4.2	1	0.18	1	1.92	1	0.09
20030318	3.07	12	8	9.8	9.82	92.68	-0.18	-1826854.9	1318552.23	0.2	0.3	20030319	2.63	10	2	9.89	9.9	216.84	0.24	-1672834.58	1688201	0.23	0.48	0	0	600000	1	1.95	1	0.29	0	-1.34	1	1.45	1	4.2	1	0.18	1	1.92	1	0.09	1	0.27
20030319	2.63	10	2	9.89	9.9	216.84	0.24	-1672834.58	1688201	0.23	0.48	20030320	0.65	12	7	9.99	9.96	170.24	0.39	-1716495.63	1688201	0.23	0.22	1	1.95	600000	1	0.29	0	-1.34	1	1.45	1	4.2	1	0.18	1	1.92	1	0.09	1	0.27	0	-2.23
20030320	0.65	12	7	9.99	9.96	170.24	0.39	-1716495.63	1688201	0.23	0.22	20030321	1.11	10	2	10.12	10.05	149.48	0.59	-1602489.98	1954214.17	0.23	0.28	1	0.29	600000	0	-1.34	1	1.45	1	4.2	1	0.18	1	1.92	1	0.09	1	0.27	0	-2.23	1	3.02
20030321	1.11	10	2	10.12	10.05	149.48	0.59	-1602489.98	1954214.17	0.23	0.28	20030324	0.65	12	2	10.26	10.13	119.35	0.76	-1586727.66	2127599.73	0.23	0.22	0	-1.34	600000	1	1.45	1	4.2	1	0.18	1	1.92	1	0.09	1	0.27	0	-2.23	1	3.02	1	0.71
20030324	0.65	12	2	10.26	10.13	119.35	0.76	-1586727.66	2127599.73	0.23	0.22	20030325	0.82	11	5	10.34	10.16	74.14	0.62	-1648006.89	1984614.85	0.23	0.21	1	1.45	600000	1	4.2	1	0.18	1	1.92	1	0.09	1	0.27	0	-2.23	1	3.02	1	0.71	1	0.18
20030325	0.82	11	5	10.34	10.16	74.14	0.62	-1648006.89	1984614.85	0.23	0.21	20030326	1.7	12	2	10.39	10.22	81.84	0.69	-1590777.76	2227838.67	0.24	0.34	1	4.2	600000	1	0.18	1	1.92	1	0.09	1	0.27	0	-2.23	1	3.02	1	0.71	1	0.18	1	2.9
20030326	1.7	12	2	10.39	10.22	81.84	0.69	-1590777.76	2227838.67	0.24	0.34	20030327	1.4	12	2	10.53	10.35	139.12	1.19	-1383818.47	2569562.15	0.29	0.71	1	0.18	600000	1	1.92	1	0.09	1	0.27	0	-2.23	1	3.02	1	0.71	1	0.18	1	2.9	1	0.51
20030327	1.4	12	2	10.53	10.35	139.12	1.19	-1383818.47	2569562.15	0.29	0.71	20030328	1	12	2	10.63	10.46	156.36	1.16	-1452264.26	2911791.12	0.29	0.3	1	1.92	600000	1	0.09	1	0.27	0	-2.23	1	3.02	1	0.71	1	0.18	1	2.9	1	0.51	1	1.02
20030328	1	12	2	10.63	10.46	156.36	1.16	-1452264.26	2911791.12	0.29	0.3	20030331	0.58	12	2	10.76	10.58	146.67	1.37	-1330195.5	3110955.94	0.29	0.31	1	0.09	600000	1	0.27	0	-2.23	1	3.02	1	0.71	1	0.18	1	2.9	1	0.51	1	1.02	1	4.29
20030331	0.58	12	2	10.76	10.58	146.67	1.37	-1330195.5	3110955.94	0.29	0.31	20030401	1.31	12	2	10.93	10.69	122.57	1.24	-1388370.59	3372743.82	0.3	0.36	1	0.27	600000	0	-2.23	1	3.02	1	0.71	1	0.18	1	2.9	1	0.51	1	1.02	1	4.29	1	0.57
20030401	1.31	12	2	10.93	10.69	122.57	1.24	-1388370.59	3372743.82	0.3	0.36	20030402	0.46	12	6	11.07	10.78	95.19	0.95	-1353653.63	3494253.18	0.28	0.14	0	-2.23	600000	1	3.02	1	0.71	1	0.18	1	2.9	1	0.51	1	1.02	1	4.29	1	0.57	1	3.69
20030402	0.46	12	6	11.07	10.78	95.19	0.95	-1353653.63	3494253.18	0.28	0.14	20030403	1.17	7	5	11.08	10.81	50.65	0.7	-1465721.54	3351621.29	0.28	0.28	1	3.02	600000	1	0.71	1	0.18	1	2.9	1	0.51	1	1.02	1	4.29	1	0.57	1	3.69	0	-1.39
20030403	1.17	7	5	11.08	10.81	50.65	0.7	-1465721.54	3351621.29	0.28	0.28	20030404	1.21	12	0	11.14	10.89	69.84	0.83	-1337954.46	3524482.63	0.3	0.46	1	0.71	600000	1	0.18	1	2.9	1	0.51	1	1.02	1	4.29	1	0.57	1	3.69	0	-1.39	0	-3.85
20030404	1.21	12	0	11.14	10.89	69.84	0.83	-1337954.46	3524482.63	0.3	0.46	20030407	1.62	10	2	11.18	10.98	120.08	0.88	-1499802.87	3804038.97	0.31	0.38	1	0.18	600000	1	2.9	1	0.51	1	1.02	1	4.29	1	0.57	1	3.69	0	-1.39	0	-3.85	0	-1.22
20030407	1.62	10	2	11.18	10.98	120.08	0.88	-1499802.87	3804038.97	0.31	0.38	20030408	0.47	12	4	11.22	11.05	101.11	1.04	-1507510.78	3935073.45	0.31	0.34	1	2.9	600000	1	0.51	1	1.02	1	4.29	1	0.57	1	3.69	0	-1.39	0	-3.85	0	-1.22	1	0.33
20030408	0.47	12	4	11.22	11.05	101.11	1.04	-1507510.78	3935073.45	0.31	0.34	20030409	2.23	12	2	11.33	11.17	167.53	1.22	-1423946.03	4227550.07	0.35	0.7	1	0.51	600000	1	1.02	1	4.29	1	0.57	1	3.69	0	-1.39	0	-3.85	0	-1.22	1	0.33	0	-1.57
20030409	2.23	12	2	11.33	11.17	167.53	1.22	-1423946.03	4227550.07	0.35	0.7	20030410	1.09	11	2	11.49	11.27	157.89	0.84	-1514270.73	4546697.33	0.37	0.53	1	1.02	600000	1	4.29	1	0.57	1	3.69	0	-1.39	0	-3.85	0	-1.22	1	0.33	0	-1.57	0	-4.85
20030410	1.09	11	2	11.49	11.27	157.89	0.84	-1514270.73	4546697.33	0.37	0.53	20030411	0.72	12	6	11.61	11.38	134.04	0.94	-1508090.42	4775368.6	0.37	0.37	1	4.29	600000	1	0.57	1	3.69	0	-1.39	0	-3.85	0	-1.22	1	0.33	0	-1.57	0	-4.85	1	10.03
20030411	0.72	12	6	11.61	11.38	134.04	0.94	-1508090.42	4775368.6	0.37	0.37	20030414	1.76	12	2	11.82	11.57	153.1	1.24	-1225443.66	5177596.69	0.41	0.74	1	0.57	600000	1	3.69	0	-1.39	0	-3.85	0	-1.22	1	0.33	0	-1.57	0	-4.85	1	10.03	1	3.36
20030414	1.76	12	2	11.82	11.57	153.1	1.24	-1225443.66	5177596.69	0.41	0.74	20030415	0.59	12	2	12.04	11.73	145.25	1.3	-1211571.63	5413421.19	0.42	0.51	1	3.69	600000	0	-1.39	0	-3.85	0	-1.22	1	0.33	0	-1.57	0	-4.85	1	10.03	1	3.36	1	6.03
20030415	0.59	12	2	12.04	11.73	145.25	1.3	-1211571.63	5413421.19	0.42	0.51	20030416	2.65	10	2	12.28	11.95	169.33	1.73	-1345033.09	6038020.85	0.49	1.17	0	-1.39	600000	0	-3.85	0	-1.22	1	0.33	0	-1.57	0	-4.85	1	10.03	1	3.36	1	6.03	0	-5.25
20030416	2.65	10	2	12.28	11.95	169.33	1.73	-1345033.09	6038020.85	0.49	1.17	20030417	0.5	11	7	12.48	12.09	109.72	1.8	-1474180.69	5727109.97	0.51	0.65	0	-3.85	600000	0	-1.22	1	0.33	0	-1.57	0	-4.85	1	10.03	1	3.36	1	6.03	0	-5.25	1	3
20030417	0.5	11	7	12.48	12.09	109.72	1.8	-1474180.69	5727109.97	0.51	0.65	20030418	0.77	11	5	12.55	12.12	48.1	0.98	-1642366.2	5488395.06	0.54	0.88	0	-1.22	600000	1	0.33	0	-1.57	0	-4.85	1	10.03	1	3.36	1	6.03	0	-5.25	1	3	1	0.6
20030418	0.77	11	5	12.55	12.12	48.1	0.98	-1642366.2	5488395.06	0.54	0.88	20030421	1.42	7	5	12.49	12.12	-10.66	0.75	-1660889.92	5148793.45	0.54	0.55	1	0.33	600000	0	-1.57	0	-4.85	1	10.03	1	3.36	1	6.03	0	-5.25	1	3	1	0.6	1	0.59
20030421	1.42	7	5	12.49	12.12	-10.66	0.75	-1660889.92	5148793.45	0.54	0.55	20030422	0.35	12	6	12.43	12.12	-21.72	0.77	-1660889.92	5267647.25	0.52	0.32	0	-1.57	600000	0	-4.85	1	10.03	1	3.36	1	6.03	0	-5.25	1	3	1	0.6	1	0.59	0	-2.14
20030422	0.35	12	6	12.43	12.12	-21.72	0.77	-1660889.92	5267647.25	0.52	0.32	20030423	1.42	11	5	12.24	12.09	-59.19	0.25	-1777467.91	5099256.82	0.5	0.26	0	-4.85	600000	1	10.03	1	3.36	1	6.03	0	-5.25	1	3	1	0.6	1	0.59	0	-2.14	0	-2.57
20030423	1.42	11	5	12.24	12.09	-59.19	0.25	-1777467.91	5099256.82	0.5	0.26	20030424	1.84	11	5	11.96	11.96	-150.07	-0.39	-1927961.41	4789909.07	0.52	0.77	1	10.03	600000	1	3.36	1	6.03	0	-5.25	1	3	1	0.6	1	0.59	0	-2.14	0	-2.57	1	0.62
20030424	1.84	11	5	11.96	11.96	-150.07	-0.39	-1927961.41	4789909.07	0.52	0.77	20030428	1.64	8	2	12.01	12.06	-38.99	0.63	-1420175.15	5297695.33	0.6	1.26	1	3.36	600000	1	6.03	0	-5.25	1	3	1	0.6	1	0.59	0	-2.14	0	-2.57	1	0.62	1	5
20030428	1.64	8	2	12.01	12.06	-38.99	0.63	-1420175.15	5297695.33	0.6	1.26	20030430	1.19	11	8	12.18	12.22	97.28	0.54	-1342001.55	5903540.72	0.61	0.69	1	6.03	600000	0	-5.25	1	3	1	0.6	1	0.59	0	-2.14	0	-2.57	1	0.62	1	5	0	-0.07
20030430	1.19	11	8	12.18	12.22	97.28	0.54	-1342001.55	5903540.72	0.61	0.69	20030512	0.75	12	2	12.49	12.49	137.1	1.25	-1038609.74	6358628.43	0.67	1.26	0	-5.25	600000	1	3	1	0.6	1	0.59	0	-2.14	0	-2.57	1	0.62	1	5	0	-0.07	1	1.25
20030512	0.75	12	2	12.49	12.49	137.1	1.25	-1038609.74	6358628.43	0.67	1.26	20030513	1.24	11	3	12.7	12.58	108.24	0.07	-1590810.83	5794923.16	0.7	0.98	1	3	600000	1	0.6	1	0.59	0	-2.14	0	-2.57	1	0.62	1	5	0	-0.07	1	1.25	1	0.65
20030513	1.24	11	3	12.7	12.58	108.24	0.07	-1590810.83	5794923.16	0.7	0.98	20030514	0.5	12	4	13.1	12.73	83.53	0.64	-1386361.84	6074475.86	0.7	0.67	1	0.6	600000	1	0.59	0	-2.14	0	-2.57	1	0.62	1	5	0	-0.07	1	1.25	1	0.65	0	-3.1
20030514	0.5	12	4	13.1	12.73	83.53	0.64	-1386361.84	6074475.86	0.7	0.67	20030515	0.97	12	2	13.29	12.86	85.77	1.21	-1366976.95	6345864.23	0.69	0.56	1	0.59	600000	0	-2.14	0	-2.57	1	0.62	1	5	0	-0.07	1	1.25	1	0.65	0	-3.1	0	-0.52
20030515	0.97	12	2	13.29	12.86	85.77	1.21	-1366976.95	6345864.23	0.69	0.56	20030516	0.75	12	2	13.42	12.98	81.44	1.44	-1397059.77	6549758.88	0.68	0.61	0	-2.14	600000	0	-2.57	1	0.62	1	5	0	-0.07	1	1.25	1	0.65	0	-3.1	0	-0.52	1	0.07
20030516	0.75	12	2	13.42	12.98	81.44	1.44	-1397059.77	6549758.88	0.68	0.61	20030519	0.88	11	5	13.32	13.03	48.61	1.11	-1482962.54	6370144	0.66	0.46	0	-2.57	600000	1	0.62	1	5	0	-0.07	1	1.25	1	0.65	0	-3.1	0	-0.52	1	0.07	1	0.37
20030519	0.88	11	5	13.32	13.03	48.61	1.11	-1482962.54	6370144	0.66	0.46	20030520	0.91	11	5	13.31	13.01	4.62	0.96	-1636868.29	6206308.84	0.63	0.35	1	0.62	600000	1	5	0	-0.07	1	1.25	1	0.65	0	-3.1	0	-0.52	1	0.07	1	0.37	0	-2.16
20030520	0.91	11	5	13.31	13.01	4.62	0.96	-1636868.29	6206308.84	0.63	0.35	20030521	0.74	10	2	13.23	13.01	-18.51	1.62	-1707011.94	6328137.27	0.6	0.34	1	5	600000	0	-0.07	1	1.25	1	0.65	0	-3.1	0	-0.52	1	0.07	1	0.37	0	-2.16	1	1.6
20030521	0.74	10	2	13.23	13.01	-18.51	1.62	-1707011.94	6328137.27	0.6	0.34	20030522	2.18	12	0	13.27	13.12	49.44	1.13	-1448614.47	6593614.12	0.61	0.75	0	-0.07	600000	1	1.25	1	0.65	0	-3.1	0	-0.52	1	0.07	1	0.37	0	-2.16	1	1.6	0	-1.35
20030522	2.18	12	0	13.27	13.12	49.44	1.13	-1448614.47	6593614.12	0.61	0.75	20030523	1.15	11	3	13.28	13.21	135.56	0.7	-1544962.15	6287053.33	0.59	0.35	1	1.25	600000	1	0.65	0	-3.1	0	-0.52	1	0.07	1	0.37	0	-2.16	1	1.6	0	-1.35	0	-1.67
20030523	1.15	11	3	13.28	13.21	135.56	0.7	-1544962.15	6287053.33	0.59	0.35	20030526	0.81	12	0	13.39	13.32	131.59	0.09	-1469186.6	6536030.13	0.57	0.46	1	0.65	600000	0	-3.1	0	-0.52	1	0.07	1	0.37	0	-2.16	1	1.6	0	-1.35	0	-1.67	0	-2.78
20030526	0.81	12	0	13.39	13.32	131.59	0.09	-1469186.6	6536030.13	0.57	0.46	20030527	1.11	12	2	13.59	13.42	144.85	0.9	-1610288.33	6811514.47	0.56	0.41	0	-3.1	600000	0	-0.52	1	0.07	1	0.37	0	-2.16	1	1.6	0	-1.35	0	-1.67	0	-2.78	0	-0.08
20030527	1.11	12	2	13.59	13.42	144.85	0.9	-1610288.33	6811514.47	0.56	0.41	20030528	0.77	11	5	13.68	13.43	44.6	0.08	-1773331.47	6600162.25	0.57	0.7	0	-0.52	600000	1	0.07	1	0.37	0	-2.16	1	1.6	0	-1.35	0	-1.67	0	-2.78	0	-0.08	1	2.54
20030528	0.77	11	5	13.68	13.43	44.6	0.08	-1773331.47	6600162.25	0.57	0.7	20030529	0.89	11	5	13.63	13.42	-32.56	-0.07	-1717333.82	6411806.51	0.55	0.37	1	0.07	600000	1	0.37	0	-2.16	1	1.6	0	-1.35	0	-1.67	0	-2.78	0	-0.08	1	2.54	0	-1.24
20030529	0.89	11	5	13.63	13.42	-32.56	-0.07	-1717333.82	6411806.51	0.55	0.37	20030530	0.78	6	2	13.59	13.42	-7.33	-0.14	-1766381.32	6558949	0.53	0.3	1	0.37	600000	0	-2.16	1	1.6	0	-1.35	0	-1.67	0	-2.78	0	-0.08	1	2.54	0	-1.24	1	0.24
20030530	0.78	6	2	13.59	13.42	-7.33	-0.14	-1766381.32	6558949	0.53	0.3	20030602	0.61	12	4	13.52	13.42	-30.22	0.2	-1696671.55	6648575.85	0.51	0.36	0	-2.16	600000	1	1.6	0	-1.35	0	-1.67	0	-2.78	0	-0.08	1	2.54	0	-1.24	1	0.24	0	-2.19
20030602	0.61	12	4	13.52	13.42	-30.22	0.2	-1696671.55	6648575.85	0.51	0.36	20030603	1.26	11	1	13.37	13.38	-68.23	0.25	-1779306.55	6535891.76	0.5	0.45	1	1.6	600000	0	-1.35	0	-1.67	0	-2.78	0	-0.08	1	2.54	0	-1.24	1	0.24	0	-2.19	0	-2
20030603	1.26	11	1	13.37	13.38	-68.23	0.25	-1779306.55	6535891.76	0.5	0.45	20030604	1.17	12	4	13.35	13.38	-83.45	0.38	-1683383.65	6667785.74	0.5	0.44	0	-1.35	600000	0	-1.67	0	-2.78	0	-0.08	1	2.54	0	-1.24	1	0.24	0	-2.19	0	-2	1	0.16
20030604	1.17	12	4	13.35	13.38	-83.45	0.38	-1683383.65	6667785.74	0.5	0.44	20030605	0.66	11	3	13.31	13.34	-64.27	-0.45	-1761369.68	6580624.88	0.49	0.38	0	-1.67	600000	0	-2.78	0	-0.08	1	2.54	0	-1.24	1	0.24	0	-2.19	0	-2	1	0.16	1	1.14
20030605	0.66	11	3	13.31	13.34	-64.27	-0.45	-1761369.68	6580624.88	0.49	0.38	20030606	1.32	11	5	13.23	13.27	-119.58	-0.66	-1869068.91	6465745.71	0.47	0.32	0	-2.78	600000	0	-0.08	1	2.54	0	-1.24	1	0.24	0	-2.19	0	-2	1	0.16	1	1.14	0	-2.9
20030606	1.32	11	5	13.23	13.27	-119.58	-0.66	-1869068.91	6465745.71	0.47	0.32	20030609	1.03	11	5	13.06	13.15	-196.24	-1.19	-1943283.36	6347002.59	0.47	0.48	0	-0.08	600000	1	2.54	0	-1.24	1	0.24	0	-2.19	0	-2	1	0.16	1	1.14	0	-2.9	0	-1
20030609	1.03	11	5	13.06	13.15	-196.24	-1.19	-1943283.36	6347002.59	0.47	0.48	20030610	1.01	6	5	12.95	13.05	-155.58	-1.29	-1999451.68	6227644.89	0.46	0.34	1	2.54	600000	0	-1.24	1	0.24	0	-2.19	0	-2	1	0.16	1	1.14	0	-2.9	0	-1	0	-0.51
20030610	1.01	6	5	12.95	13.05	-155.58	-1.29	-1999451.68	6227644.89	0.46	0.34	20030611	0.85	12	2	12.86	13.03	-81.54	-0.54	-1904279.52	6329161.87	0.44	0.33	0	-1.24	600000	1	0.24	0	-2.19	0	-2	1	0.16	1	1.14	0	-2.9	0	-1	0	-0.51	0	-1.78
20030611	0.85	12	2	12.86	13.03	-81.54	-0.54	-1904279.52	6329161.87	0.44	0.33	20030612	0.55	7	3	12.77	12.98	-67.98	-0.63	-1927407.14	6272994.79	0.43	0.34	1	0.24	600000	0	-2.19	0	-2	1	0.16	1	1.14	0	-2.9	0	-1	0	-0.51	0	-1.78	1	1.38
20030612	0.55	7	3	12.77	12.98	-67.98	-0.63	-1927407.14	6272994.79	0.43	0.34	20030613	1.85	12	4	12.74	12.95	-54.61	-0.61	-1940419.58	6377094.35	0.42	0.32	0	-2.19	600000	0	-2	1	0.16	1	1.14	0	-2.9	0	-1	0	-0.51	0	-1.78	1	1.38	0	-0.77
20030613	1.85	12	4	12.74	12.95	-54.61	-0.61	-1940419.58	6377094.35	0.42	0.32	20030616	0.71	11	5	12.72	12.87	-96.37	-0.94	-1988333.26	6303045.94	0.41	0.34	0	-2	600000	1	0.16	1	1.14	0	-2.9	0	-1	0	-0.51	0	-1.78	1	1.38	0	-0.77	1	0.26
20030616	0.71	11	5	12.72	12.87	-96.37	-0.94	-1988333.26	6303045.94	0.41	0.34	20030617	1.95	11	5	12.65	12.76	-146.78	-0.9	-2102781.45	6158741.7	0.4	0.29	1	0.16	600000	1	1.14	0	-2.9	0	-1	0	-0.51	0	-1.78	1	1.38	0	-0.77	1	0.26	1	0.86
20030617	1.95	11	5	12.65	12.76	-146.78	-0.9	-2102781.45	6158741.7	0.4	0.29	20030618	1.05	12	4	12.52	12.67	-133.13	-1.09	-2132993.57	6309802.31	0.38	0.2	1	1.14	600000	0	-2.9	0	-1	0	-0.51	0	-1.78	1	1.38	0	-0.77	1	0.26	1	0.86	1	2.63
20030618	1.05	12	4	12.52	12.67	-133.13	-1.09	-2132993.57	6309802.31	0.38	0.2	20030619	0.91	12	2	12.45	12.62	-94.43	-0.77	-2030415.07	6446573.64	0.37	0.24	0	-2.9	600000	0	-1	0	-0.51	0	-1.78	1	1.38	0	-0.77	1	0.26	1	0.86	1	2.63	0	-0.58
20030619	0.91	12	2	12.45	12.62	-94.43	-0.77	-2030415.07	6446573.64	0.37	0.24	20030620	0.69	11	1	12.31	12.52	-115.43	-0.91	-2120774.27	6351806.68	0.37	0.43	0	-1	600000	0	-0.51	0	-1.78	1	1.38	0	-0.77	1	0.26	1	0.86	1	2.63	0	-0.58	0	-2.5
20030620	0.69	11	1	12.31	12.52	-115.43	-0.91	-2120774.27	6351806.68	0.37	0.43	20030623	0.92	11	5	12.17	12.4	-149.25	-0.77	-2180381.33	6264149.24	0.36	0.26	0	-0.51	600000	0	-1.78	1	1.38	0	-0.77	1	0.26	1	0.86	1	2.63	0	-0.58	0	-2.5	0	-0.09
20030623	0.92	11	5	12.17	12.4	-149.25	-0.77	-2180381.33	6264149.24	0.36	0.26	20030624	1	12	5	12.08	12.29	-136.25	-0.82	-2193879.85	6176408.84	0.35	0.26	0	-1.78	600000	1	1.38	0	-0.77	1	0.26	1	0.86	1	2.63	0	-0.58	0	-2.5	0	-0.09	1	0.94
20030624	1	12	5	12.08	12.29	-136.25	-0.82	-2193879.85	6176408.84	0.35	0.26	20030625	0.9	11	5	11.93	12.16	-135.53	-1.35	-2240162.16	6097728.91	0.35	0.34	1	1.38	600000	0	-0.77	1	0.26	1	0.86	1	2.63	0	-0.58	0	-2.5	0	-0.09	1	0.94	0	-1.86
20030625	0.9	11	5	11.93	12.16	-135.53	-1.35	-2240162.16	6097728.91	0.35	0.34	20030626	2.02	12	0	11.8	12.08	-94.03	-1.03	-2215470.31	6256462.26	0.36	0.45	0	-0.77	600000	1	0.26	1	0.86	1	2.63	0	-0.58	0	-2.5	0	-0.09	1	0.94	0	-1.86	1	3.54
20030626	2.02	12	0	11.8	12.08	-94.03	-1.03	-2215470.31	6256462.26	0.36	0.45	20030627	0.52	11	7	11.71	12	-84.27	-1.15	-2227923.28	6174272.66	0.36	0.33	1	0.26	600000	1	0.86	1	2.63	0	-0.58	0	-2.5	0	-0.09	1	0.94	0	-1.86	1	3.54	1	0.17
20030627	0.52	11	7	11.71	12	-84.27	-1.15	-2227923.28	6174272.66	0.36	0.33	20030630	0.69	12	0	11.68	11.94	-70.69	-0.84	-2224749.98	6231392.08	0.36	0.36	1	0.86	600000	1	2.63	0	-0.58	0	-2.5	0	-0.09	1	0.94	0	-1.86	1	3.54	1	0.17	0	-0.42
20030630	0.69	12	0	11.68	11.94	-70.69	-0.84	-2224749.98	6231392.08	0.36	0.36	20030701	1.94	10	2	11.68	11.91	-35.82	-0.49	-2227913.35	6342110.25	0.36	0.35	1	2.63	600000	0	-0.58	0	-2.5	0	-0.09	1	0.94	0	-1.86	1	3.54	1	0.17	0	-0.42	1	0.58
20030701	1.94	10	2	11.68	11.91	-35.82	-0.49	-2227913.35	6342110.25	0.36	0.35	20030702	0.88	12	2	11.78	11.94	32.38	-0.2	-2139975.56	6439554.83	0.36	0.41	0	-0.58	600000	0	-2.5	0	-0.09	1	0.94	0	-1.86	1	3.54	1	0.17	0	-0.42	1	0.58	1	0.91
20030702	0.88	12	2	11.78	11.94	32.38	-0.2	-2139975.56	6439554.83	0.36	0.41	20030703	0.7	11	3	11.83	11.95	81.09	-0.41	-2139975.56	6371470.54	0.35	0.22	0	-2.5	600000	0	-0.09	1	0.94	0	-1.86	1	3.54	1	0.17	0	-0.42	1	0.58	1	0.91	1	1.23
20030703	0.7	11	3	11.83	11.95	81.09	-0.41	-2139975.56	6371470.54	0.35	0.22	20030704	1.43	7	5	11.85	11.91	-10.65	-0.35	-2183911.65	6273834.78	0.35	0.41	0	-0.09	600000	1	0.94	0	-1.86	1	3.54	1	0.17	0	-0.42	1	0.58	1	0.91	1	1.23	0	-3.09
20030704	1.43	7	5	11.85	11.91	-10.65	-0.35	-2183911.65	6273834.78	0.35	0.41	20030707	0.53	12	5	11.85	11.87	-64.38	-0.14	-2165173.8	6221785.18	0.34	0.25	1	0.94	600000	0	-1.86	1	3.54	1	0.17	0	-0.42	1	0.58	1	0.91	1	1.23	0	-3.09	0	-1.01
20030707	0.53	12	5	11.85	11.87	-64.38	-0.14	-2165173.8	6221785.18	0.34	0.25	20030708	0.9	12	2	11.86	11.86	26.3	0.03	-2162054.26	6268578.23	0.34	0.3	0	-1.86	600000	1	3.54	1	0.17	0	-0.42	1	0.58	1	0.91	1	1.23	0	-3.09	0	-1.01	0	-2.54
20030708	0.9	12	2	11.86	11.86	26.3	0.03	-2162054.26	6268578.23	0.34	0.3	20030709	0.89	11	5	11.76	11.81	-72.73	0.02	-2192742.79	6226730.24	0.34	0.3	1	3.54	600000	1	0.17	0	-0.42	1	0.58	1	0.91	1	1.23	0	-3.09	0	-1.01	0	-2.54	1	0.52
20030709	0.89	11	5	11.76	11.81	-72.73	0.02	-2192742.79	6226730.24	0.34	0.3	20030710	3.57	12	2	11.76	11.84	53.41	0.27	-2062240.42	6376330.51	0.35	0.47	1	0.17	600000	0	-0.42	1	0.58	1	0.91	1	1.23	0	-3.09	0	-1.01	0	-2.54	1	0.52	0	-0.35
20030710	3.57	12	2	11.76	11.84	53.41	0.27	-2062240.42	6376330.51	0.35	0.47	20030711	0.97	12	2	11.82	11.88	124.67	0.38	-2091143.58	6520846.3	0.34	0.3	0	-0.42	600000	1	0.58	1	0.91	1	1.23	0	-3.09	0	-1.01	0	-2.54	1	0.52	0	-0.35	0	-2
20030711	0.97	12	2	11.82	11.88	124.67	0.38	-2091143.58	6520846.3	0.34	0.3	20030714	0.24	11	7	11.88	11.89	81.23	0.3	-2109546.04	6486086.1	0.33	0.17	1	0.58	600000	1	0.91	1	1.23	0	-3.09	0	-1.01	0	-2.54	1	0.52	0	-0.35	0	-2	0	-1.42
20030714	0.24	11	7	11.88	11.89	81.23	0.3	-2109546.04	6486086.1	0.33	0.17	20030715	1.61	12	2	11.92	11.92	91.97	0.27	-2126528.56	6541885.82	0.32	0.23	1	0.91	600000	1	1.23	0	-3.09	0	-1.01	0	-2.54	1	0.52	0	-0.35	0	-2	0	-1.42	1	0.63
20030715	1.61	12	2	11.92	11.92	91.97	0.27	-2126528.56	6541885.82	0.32	0.23	20030716	0.82	12	2	12.04	11.96	112.3	0.07	-2131614.51	6587659.3	0.31	0.21	1	1.23	600000	0	-3.09	0	-1.01	0	-2.54	1	0.52	0	-0.35	0	-2	0	-1.42	1	0.63	0	-0.63
20030716	0.82	12	2	12.04	11.96	112.3	0.07	-2131614.51	6587659.3	0.31	0.21	20030717	2.37	12	2	12.1	12.02	128.79	0.29	-2095445.86	6696165.23	0.3	0.27	0	-3.09	600000	0	-1.01	0	-2.54	1	0.52	0	-0.35	0	-2	0	-1.42	1	0.63	0	-0.63	0	-0.36
20030717	2.37	12	2	12.1	12.02	128.79	0.29	-2095445.86	6696165.23	0.3	0.27	20030718	1.04	11	5	12.08	12	34.57	0.21	-2188356.51	6583165.8	0.32	0.45	0	-1.01	600000	0	-2.54	1	0.52	0	-0.35	0	-2	0	-1.42	1	0.63	0	-0.63	0	-0.36	1	0.99
20030718	1.04	11	5	12.08	12	34.57	0.21	-2188356.51	6583165.8	0.32	0.45	20030721	0.5	11	5	12.04	11.97	-75.57	0.1	-2188356.51	6526810.5	0.31	0.22	0	-2.54	600000	1	0.52	0	-0.35	0	-2	0	-1.42	1	0.63	0	-0.63	0	-0.36	1	0.99	1	1.96
20030721	0.5	11	5	12.04	11.97	-75.57	0.1	-2188356.51	6526810.5	0.31	0.22	20030722	3.19	11	1	11.93	11.88	-126.75	-0.31	-2298545.47	6347028.5	0.34	0.62	1	0.52	600000	0	-0.35	0	-2	0	-1.42	1	0.63	0	-0.63	0	-0.36	1	0.99	1	1.96	0	-0.44
20030722	3.19	11	1	11.93	11.88	-126.75	-0.31	-2298545.47	6347028.5	0.34	0.62	20030723	0.29	12	6	11.82	11.82	-146.32	-0.03	-2265663.64	6399639.43	0.32	0.16	0	-0.35	600000	0	-2	0	-1.42	1	0.63	0	-0.63	0	-0.36	1	0.99	1	1.96	0	-0.44	0	-1.67
20030723	0.29	12	6	11.82	11.82	-146.32	-0.03	-2265663.64	6399639.43	0.32	0.16	20030724	1.04	12	5	11.66	11.77	-119.92	-0.48	-2224801.62	6345156.74	0.31	0.18	0	-2	600000	0	-1.42	1	0.63	0	-0.63	0	-0.36	1	0.99	1	1.96	0	-0.44	0	-1.67	1	1.07
20030724	1.04	12	5	11.66	11.77	-119.92	-0.48	-2224801.62	6345156.74	0.31	0.18	20030725	1.51	11	5	11.53	11.68	-119.1	-0.73	-2260742.28	6263006.68	0.31	0.32	0	-1.42	600000	1	0.63	0	-0.63	0	-0.36	1	0.99	1	1.96	0	-0.44	0	-1.67	1	1.07	0	-1.86
20030725	1.51	11	5	11.53	11.68	-119.1	-0.73	-2260742.28	6263006.68	0.31	0.32	20030728	1.29	7	5	11.4	11.58	-126.46	-0.84	-2260742.28	6157340.28	0.31	0.29	1	0.63	600000	0	-0.63	0	-0.36	1	0.99	1	1.96	0	-0.44	0	-1.67	1	1.07	0	-1.86	1	0.72
20030728	1.29	7	5	11.4	11.58	-126.46	-0.84	-2260742.28	6157340.28	0.31	0.29	20030729	0.58	12	2	11.34	11.51	-97.01	-0.84	-2236157.55	6218802.09	0.3	0.2	0	-0.63	600000	0	-0.36	1	0.99	1	1.96	0	-0.44	0	-1.67	1	1.07	0	-1.86	1	0.72	1	0.9
20030729	0.58	12	2	11.34	11.51	-97.01	-0.84	-2236157.55	6218802.09	0.3	0.2	20030730	0.8	11	5	11.25	11.44	-92.81	-1.02	-2232391.13	6169838.63	0.29	0.26	0	-0.36	600000	1	0.99	1	1.96	0	-0.44	0	-1.67	1	1.07	0	-1.86	1	0.72	1	0.9	0	-1.51
20030730	0.8	11	5	11.25	11.44	-92.81	-1.02	-2232391.13	6169838.63	0.29	0.26	20030731	1.18	11	7	11.17	11.38	-86.51	-1.21	-2235152.41	6111851.74	0.28	0.21	1	0.99	600000	1	1.96	0	-0.44	0	-1.67	1	1.07	0	-1.86	1	0.72	1	0.9	0	-1.51	0	-0.9
20030731	1.18	11	7	11.17	11.38	-86.51	-1.21	-2235152.41	6111851.74	0.28	0.21	20030801	0.88	12	2	11.15	11.35	-61.16	-0.72	-2204702.84	6162601.02	0.28	0.25	1	1.96	600000	0	-0.44	0	-1.67	1	1.07	0	-1.86	1	0.72	1	0.9	0	-1.51	0	-0.9	0	-0.91
20030801	0.88	12	2	11.15	11.35	-61.16	-0.72	-2204702.84	6162601.02	0.28	0.25	20030804	1.18	12	2	11.21	11.36	14.69	-0.38	-2148861.14	6222738.24	0.28	0.28	0	-0.44	600000	0	-1.67	1	1.07	0	-1.86	1	0.72	1	0.9	0	-1.51	0	-0.9	0	-0.91	0	-0.28
20030804	1.18	12	2	11.21	11.36	14.69	-0.38	-2148861.14	6222738.24	0.28	0.28	20030805	0.43	11	3	11.24	11.36	48.95	-0.13	-2150577.47	6196993.29	0.27	0.15	0	-1.67	600000	1	1.07	0	-1.86	1	0.72	1	0.9	0	-1.51	0	-0.9	0	-0.91	0	-0.28	0	-0.09
20030805	0.43	11	3	11.24	11.36	48.95	-0.13	-2150577.47	6196993.29	0.27	0.15	20030806	1.45	7	5	11.25	11.33	-10.98	-0.38	-2171657.96	6159697.04	0.26	0.24	1	1.07	600000	0	-1.86	1	0.72	1	0.9	0	-1.51	0	-0.9	0	-0.91	0	-0.28	0	-0.09	0	-0.55
20030806	1.45	7	5	11.25	11.33	-10.98	-0.38	-2171657.96	6159697.04	0.26	0.24	20030807	1.44	12	0	11.29	11.32	54.73	-0.22	-2170407.22	6213478.95	0.28	0.43	0	-1.86	600000	1	0.72	1	0.9	0	-1.51	0	-0.9	0	-0.91	0	-0.28	0	-0.09	0	-0.55	0	-0.74
20030807	1.44	12	0	11.29	11.32	54.73	-0.22	-2170407.22	6213478.95	0.28	0.43	20030808	0.7	7	5	11.27	11.28	-37.68	-0.2	-2199736.79	6175769.5	0.28	0.27	1	0.72	600000	1	0.9	0	-1.51	0	-0.9	0	-0.91	0	-0.28	0	-0.09	0	-0.55	0	-0.74	0	-1.87
20030808	0.7	7	5	11.27	11.28	-37.68	-0.2	-2199736.79	6175769.5	0.28	0.27	20030811	0.57	12	4	11.22	11.26	-64.69	0.04	-2185142.08	6197100.23	0.27	0.19	1	0.9	600000	0	-1.51	0	-0.9	0	-0.91	0	-0.28	0	-0.09	0	-0.55	0	-0.74	0	-1.87	0	-1.81
20030811	0.57	12	4	11.22	11.26	-64.69	0.04	-2185142.08	6197100.23	0.27	0.19	20030812	1.57	12	2	11.2	11.26	39.04	0.07	-2181791.1	6230610.04	0.26	0.2	0	-1.51	600000	0	-0.9	0	-0.91	0	-0.28	0	-0.09	0	-0.55	0	-0.74	0	-1.87	0	-1.81	1	0.19
20030812	1.57	12	2	11.2	11.26	39.04	0.07	-2181791.1	6230610.04	0.26	0.2	20030813	0.61	11	5	11.19	11.23	-43.7	-0.03	-2198934.58	6210037.86	0.26	0.24	0	-0.9	600000	0	-0.91	0	-0.28	0	-0.09	0	-0.55	0	-0.74	0	-1.87	0	-1.81	1	0.19	0	-0.19
20030813	0.61	11	5	11.19	11.23	-43.7	-0.03	-2198934.58	6210037.86	0.26	0.24	20030814	2.06	11	5	11.13	11.19	-125.27	-0.09	-2228263.19	6167674.32	0.26	0.26	0	-0.91	600000	0	-0.28	0	-0.09	0	-0.55	0	-0.74	0	-1.87	0	-1.81	1	0.19	0	-0.19	0	-1.55
20030814	2.06	11	5	11.13	11.19	-125.27	-0.09	-2228263.19	6167674.32	0.26	0.26	20030815	1.23	11	5	11.09	11.14	-159.31	-0.3	-2259439.7	6115713.46	0.26	0.25	0	-0.28	600000	0	-0.09	0	-0.55	0	-0.74	0	-1.87	0	-1.81	1	0.19	0	-0.19	0	-1.55	1	1.77
20030815	1.23	11	5	11.09	11.14	-159.31	-0.3	-2259439.7	6115713.46	0.26	0.25	20030818	0.37	11	5	11.03	11.09	-151.9	-0.55	-2264558.76	6096261.04	0.25	0.19	0	-0.09	600000	0	-0.55	0	-0.74	0	-1.87	0	-1.81	1	0.19	0	-0.19	0	-1.55	1	1.77	1	1.55
20030818	0.37	11	5	11.03	11.09	-151.9	-0.55	-2264558.76	6096261.04	0.25	0.19	20030819	1.23	10	7	10.95	11.05	-119.78	-0.51	-2271398.49	6072321.99	0.24	0.14	0	-0.55	600000	0	-0.74	0	-1.87	0	-1.81	1	0.19	0	-0.19	0	-1.55	1	1.77	1	1.55	0	-1.9
20030819	1.23	10	7	10.95	11.05	-119.78	-0.51	-2271398.49	6072321.99	0.24	0.14	20030820	1.13	11	5	10.89	11	-115.86	-0.38	-2276810.92	6045259.83	0.23	0.15	0	-0.74	600000	0	-1.87	0	-1.81	1	0.19	0	-0.19	0	-1.55	1	1.77	1	1.55	0	-1.9	1	0.29
20030820	1.13	11	5	10.89	11	-115.86	-0.38	-2276810.92	6045259.83	0.23	0.15	20030821	0.8	11	5	10.83	10.95	-111.6	-0.58	-2290387.35	6023537.54	0.23	0.16	0	-1.87	600000	0	-1.81	1	0.19	0	-0.19	0	-1.55	1	1.77	1	1.55	0	-1.9	1	0.29	0	-0.19
20030821	0.8	11	5	10.83	10.95	-111.6	-0.58	-2290387.35	6023537.54	0.23	0.16	20030822	2.2	11	1	10.75	10.87	-124.48	-0.57	-2333883.49	5975797.88	0.25	0.45	0	-1.81	600000	1	0.19	0	-0.19	0	-1.55	1	1.77	1	1.55	0	-1.9	1	0.29	0	-0.19	0	-2.33
20030822	2.2	11	1	10.75	10.87	-124.48	-0.57	-2333883.49	5975797.88	0.25	0.45	20030825	0.79	12	9	10.65	10.77	-186.55	-0.84	-2343322.9	5938040.24	0.25	0.28	1	0.19	600000	0	-0.19	0	-1.55	1	1.77	1	1.55	0	-1.9	1	0.29	0	-0.19	0	-2.33	0	-0.6
20030825	0.79	12	9	10.65	10.77	-186.55	-0.84	-2343322.9	5938040.24	0.25	0.28	20030826	1.01	12	6	10.54	10.7	-142.7	-0.92	-2336589.4	5976196.69	0.24	0.17	0	-0.19	600000	0	-1.55	1	1.77	1	1.55	0	-1.9	1	0.29	0	-0.19	0	-2.33	0	-0.6	0	-0.4
20030826	1.01	12	6	10.54	10.7	-142.7	-0.92	-2336589.4	5976196.69	0.24	0.17	20030827	0.9	7	3	10.45	10.63	-101.93	-0.77	-2352948.56	5941991.19	0.24	0.23	0	-1.55	600000	1	1.77	1	1.55	0	-1.9	1	0.29	0	-0.19	0	-2.33	0	-0.6	0	-0.4	1	1
20030827	0.9	7	3	10.45	10.63	-101.93	-0.77	-2352948.56	5941991.19	0.24	0.23	20030828	1.57	2	1	10.34	10.55	-97.39	-0.83	-2406643.33	5888296.42	0.25	0.35	1	1.77	600000	1	1.55	0	-1.9	1	0.29	0	-0.19	0	-2.33	0	-0.6	0	-0.4	1	1	1	0.5
20030828	1.57	2	1	10.34	10.55	-97.39	-0.83	-2406643.33	5888296.42	0.25	0.35	20030829	0.61	8	4	10.31	10.51	-80.77	-0.55	-2373882.03	5921057.72	0.25	0.23	1	1.55	600000	0	-1.9	1	0.29	0	-0.19	0	-2.33	0	-0.6	0	-0.4	1	1	1	0.5	0	-1.48
20030829	0.61	8	4	10.31	10.51	-80.77	-0.55	-2373882.03	5921057.72	0.25	0.23	20030901	1.92	12	2	10.34	10.51	-24.19	-0.36	-2324960.66	5983956.62	0.25	0.27	0	-1.9	600000	1	0.29	0	-0.19	0	-2.33	0	-0.6	0	-0.4	1	1	1	0.5	0	-1.48	0	-2.4
20030901	1.92	12	2	10.34	10.51	-24.19	-0.36	-2324960.66	5983956.62	0.25	0.27	20030902	0.66	11	3	10.33	10.47	-33.52	-0.55	-2357371.1	5942706.97	0.26	0.28	1	0.29	600000	0	-0.19	0	-2.33	0	-0.6	0	-0.4	1	1	1	0.5	0	-1.48	0	-2.4	0	-1.23
20030902	0.66	11	3	10.33	10.47	-33.52	-0.55	-2357371.1	5942706.97	0.26	0.28	20030903	0.96	12	4	10.34	10.45	-41.17	-0.46	-2361790.83	5982484.51	0.25	0.18	0	-0.19	600000	0	-2.33	0	-0.6	0	-0.4	1	1	1	0.5	0	-1.48	0	-2.4	0	-1.23	0	-2.08
20030903	0.96	12	4	10.34	10.45	-41.17	-0.46	-2361790.83	5982484.51	0.25	0.18	20030904	0.92	12	3	10.37	10.43	-28.59	-0.4	-2383815.11	5945777.37	0.24	0.15	0	-2.33	600000	0	-0.6	0	-0.4	1	1	1	0.5	0	-1.48	0	-2.4	0	-1.23	0	-2.08	1	0.53
20030904	0.92	12	3	10.37	10.43	-28.59	-0.4	-2383815.11	5945777.37	0.24	0.15	20030905	1.22	11	5	10.31	10.36	-213.97	-0.44	-2409659.9	5901136.37	0.25	0.38	0	-0.6	600000	0	-0.4	1	1	1	0.5	0	-1.48	0	-2.4	0	-1.23	0	-2.08	1	0.53	1	2.64
20030905	1.22	11	5	10.31	10.36	-213.97	-0.44	-2409659.9	5901136.37	0.25	0.38	20030908	1.45	7	5	10.21	10.3	-211.82	-0.31	-2390223.33	5836347.79	0.25	0.2	0	-0.4	600000	1	1	1	0.5	0	-1.48	0	-2.4	0	-1.23	0	-2.08	1	0.53	1	2.64	0	-1.65
20030908	1.45	7	5	10.21	10.3	-211.82	-0.31	-2390223.33	5836347.79	0.25	0.2	20030909	1.05	11	5	10.15	10.24	-157.48	-0.37	-2351643.07	5768090.41	0.25	0.23	1	1	600000	1	0.5	0	-1.48	0	-2.4	0	-1.23	0	-2.08	1	0.53	1	2.64	0	-1.65	1	4.39
20030909	1.05	11	5	10.15	10.24	-157.48	-0.37	-2351643.07	5768090.41	0.25	0.23	20030910	0.69	12	2	10.1	10.21	-87.67	-0.25	-2312563.48	5815397.28	0.24	0.23	1	0.5	600000	0	-1.48	0	-2.4	0	-1.23	0	-2.08	1	0.53	1	2.64	0	-1.65	1	4.39	1	0.1
20030910	0.69	12	2	10.1	10.21	-87.67	-0.25	-2312563.48	5815397.28	0.24	0.23	20030911	1.04	12	2	10.06	10.2	-27.59	-0.04	-2319612.84	5864742.78	0.24	0.21	0	-1.48	600000	0	-2.4	0	-1.23	0	-2.08	1	0.53	1	2.64	0	-1.65	1	4.39	1	0.1	0	-0.7
20030911	1.04	12	2	10.06	10.2	-27.59	-0.04	-2319612.84	5864742.78	0.24	0.21	20030912	1.21	11	5	10.04	10.16	-84.41	-0.37	-2310571.8	5805071.97	0.25	0.34	0	-2.4	600000	0	-1.23	0	-2.08	1	0.53	1	2.64	0	-1.65	1	4.39	1	0.1	0	-0.7	0	-0.5
20030912	1.21	11	5	10.04	10.16	-84.41	-0.37	-2310571.8	5805071.97	0.25	0.34	20030915	1.17	11	5	9.98	10.08	-128.14	-0.77	-2331766.76	5735431.4	0.27	0.46	0	-1.23	600000	0	-2.08	1	0.53	1	2.64	0	-1.65	1	4.39	1	0.1	0	-0.7	0	-0.5	0	-3.95
20030915	1.17	11	5	9.98	10.08	-128.14	-0.77	-2331766.76	5735431.4	0.27	0.46	20030916	1.06	11	5	9.91	10	-163.99	-0.69	-2317894.9	5661448.12	0.28	0.32	0	-2.08	600000	1	0.53	1	2.64	0	-1.65	1	4.39	1	0.1	0	-0.7	0	-0.5	0	-3.95	1	0.53
20030916	1.06	11	5	9.91	10	-163.99	-0.69	-2317894.9	5661448.12	0.28	0.32	20030917	0.81	7	5	9.78	9.89	-163.6	-0.92	-2345678.36	5601250.62	0.28	0.27	1	0.53	600000	1	2.64	0	-1.65	1	4.39	1	0.1	0	-0.7	0	-0.5	0	-3.95	1	0.53	0	-0.21
20030917	0.81	7	5	9.78	9.89	-163.6	-0.92	-2345678.36	5601250.62	0.28	0.27	20030918	1.14	12	4	9.65	9.82	-125.5	-0.85	-2303379.12	5669580.16	0.27	0.21	1	2.64	600000	0	-1.65	1	4.39	1	0.1	0	-0.7	0	-0.5	0	-3.95	1	0.53	0	-0.21	0	-0.21
20030918	1.14	12	4	9.65	9.82	-125.5	-0.85	-2303379.12	5669580.16	0.27	0.21	20030919	1.95	12	2	9.59	9.8	-42.77	-0.36	-2225312.25	5802753.05	0.27	0.31	0	-1.65	600000	1	4.39	1	0.1	0	-0.7	0	-0.5	0	-3.95	1	0.53	0	-0.21	0	-0.21	1	2
20030919	1.95	12	2	9.59	9.8	-42.77	-0.36	-2225312.25	5802753.05	0.27	0.31	20030922	0.29	7	7	9.56	9.76	-51.62	-0.46	-2242164.72	5764451.98	0.27	0.25	1	4.39	600000	1	0.1	0	-0.7	0	-0.5	0	-3.95	1	0.53	0	-0.21	0	-0.21	1	2	1	0.41
20030922	0.29	7	7	9.56	9.76	-51.62	-0.46	-2242164.72	5764451.98	0.27	0.25	20030923	4.34	12	2	9.63	9.8	26.4	0	-2089276.86	5930634.44	0.29	0.5	1	0.1	600000	0	-0.7	0	-0.5	0	-3.95	1	0.53	0	-0.21	0	-0.21	1	2	1	0.41	0	-2.06
20030923	4.34	12	2	9.63	9.8	26.4	0	-2089276.86	5930634.44	0.29	0.5	20030924	0.58	11	2	9.74	9.83	80.57	-0.09	-2075499.68	6027074.68	0.29	0.21	0	-0.7	600000	0	-0.5	0	-3.95	1	0.53	0	-0.21	0	-0.21	1	2	1	0.41	0	-2.06	0	-3.15
20030924	0.58	11	2	9.74	9.83	80.57	-0.09	-2075499.68	6027074.68	0.29	0.21	20030925	0.57	11	5	9.83	9.85	79.18	-0.21	-2082084	5972205.35	0.28	0.25	0	-0.5	600000	0	-3.95	1	0.53	0	-0.21	0	-0.21	1	2	1	0.41	0	-2.06	0	-3.15	0	-0.43
20030925	0.57	11	5	9.83	9.85	79.18	-0.21	-2082084	5972205.35	0.28	0.25	20030926	0.79	11	5	9.86	9.85	66.4	-0.11	-2089758.91	5928714.23	0.27	0.17	0	-3.95	600000	1	0.53	0	-0.21	0	-0.21	1	2	1	0.41	0	-2.06	0	-3.15	0	-0.43	1	1.85
20030926	0.79	11	5	9.86	9.85	66.4	-0.11	-2089758.91	5928714.23	0.27	0.17	20030929	1.56	7	5	9.85	9.78	-49.86	-0.26	-2127998.47	5861059.61	0.29	0.49	1	0.53	600000	0	-0.21	0	-0.21	1	2	1	0.41	0	-2.06	0	-3.15	0	-0.43	1	1.85	0	-1.71
20030929	1.56	7	5	9.85	9.78	-49.86	-0.26	-2127998.47	5861059.61	0.29	0.49	20030930	0.73	12	4	9.76	9.74	-78.07	-0.09	-2104736.08	5910169.1	0.3	0.38	0	-0.21	600000	0	-0.21	1	2	1	0.41	0	-2.06	0	-3.15	0	-0.43	1	1.85	0	-1.71	0	-2.07
20030930	0.73	12	4	9.76	9.74	-78.07	-0.09	-2104736.08	5910169.1	0.3	0.38	20031008	0.44	11	7	9.66	9.7	-69.64	0.09	-2099754.07	5888580.39	0.28	0.13	0	-0.21	600000	1	2	1	0.41	0	-2.06	0	-3.15	0	-0.43	1	1.85	0	-1.71	0	-2.07	1	3.11
20031008	0.44	11	7	9.66	9.7	-69.64	0.09	-2099754.07	5888580.39	0.28	0.13	20031009	0.91	11	3	9.58	9.66	-66.35	0.02	-2116316.94	5869006.09	0.27	0.13	1	2	600000	1	0.41	0	-2.06	0	-3.15	0	-0.43	1	1.85	0	-1.71	0	-2.07	1	3.11	0	-0.65
20031009	0.91	11	3	9.58	9.66	-66.35	0.02	-2116316.94	5869006.09	0.27	0.13	20031010	4.32	12	0	9.54	9.66	-39.22	-0.04	-2066310.72	5953499.36	0.29	0.49	1	0.41	600000	0	-2.06	0	-3.15	0	-0.43	1	1.85	0	-1.71	0	-2.07	1	3.11	0	-0.65	0	-1.3
20031010	4.32	12	0	9.54	9.66	-39.22	-0.04	-2066310.72	5953499.36	0.29	0.49	20031013	0.77	12	2	9.59	9.67	8.55	0.16	-2066310.72	6018337.45	0.28	0.14	0	-2.06	600000	0	-3.15	0	-0.43	1	1.85	0	-1.71	0	-2.07	1	3.11	0	-0.65	0	-1.3	0	-0.99
20031013	0.77	12	2	9.59	9.67	8.55	0.16	-2066310.72	6018337.45	0.28	0.14	20031014	0.79	11	5	9.58	9.65	-40.61	-0.46	-2093535.28	5967291.4	0.28	0.3	0	-3.15	600000	0	-0.43	1	1.85	0	-1.71	0	-2.07	1	3.11	0	-0.65	0	-1.3	0	-0.99	1	2.22
20031014	0.79	11	5	9.58	9.65	-40.61	-0.46	-2093535.28	5967291.4	0.28	0.3	20031015	2.67	11	5	9.53	9.57	-125.06	-0.77	-2193286.82	5830789.29	0.3	0.52	0	-0.43	600000	1	1.85	0	-1.71	0	-2.07	1	3.11	0	-0.65	0	-1.3	0	-0.99	1	2.22	1	3.8
20031015	2.67	11	5	9.53	9.57	-125.06	-0.77	-2193286.82	5830789.29	0.3	0.52	20031016	0.3	11	5	9.46	9.5	-176.45	-0.74	-2203955.6	5790247.95	0.29	0.19	1	1.85	600000	0	-1.71	0	-2.07	1	3.11	0	-0.65	0	-1.3	0	-0.99	1	2.22	1	3.8	0	-1.57
20031016	0.3	11	5	9.46	9.5	-176.45	-0.74	-2203955.6	5790247.95	0.29	0.19	20031017	1.48	12	2	9.4	9.47	-96.38	-0.52	-2169979.54	5850359.44	0.29	0.23	0	-1.71	600000	0	-2.07	1	3.11	0	-0.65	0	-1.3	0	-0.99	1	2.22	1	3.8	0	-1.57	0	-0.21
20031017	1.48	12	2	9.4	9.47	-96.38	-0.52	-2169979.54	5850359.44	0.29	0.23	20031020	0.32	7	7	9.29	9.42	-102.34	-0.29	-2184265.16	5831311.94	0.27	0.18	0	-2.07	600000	1	3.11	0	-0.65	0	-1.3	0	-0.99	1	2.22	1	3.8	0	-1.57	0	-0.21	1	1.38
20031020	0.32	7	7	9.29	9.42	-102.34	-0.29	-2184265.16	5831311.94	0.27	0.18	20031021	5.17	11	5	9.19	9.34	-134.58	-0.53	-2214054.42	5732778.25	0.29	0.43	1	3.11	600000	0	-0.65	0	-1.3	0	-0.99	1	2.22	1	3.8	0	-1.57	0	-0.21	1	1.38	1	2.42
20031021	5.17	11	5	9.19	9.34	-134.58	-0.53	-2214054.42	5732778.25	0.29	0.43	20031022	1.19	12	2	9.2	9.33	-69.03	-0.23	-2137326.1	5850428.34	0.31	0.46	0	-0.65	600000	0	-1.3	0	-0.99	1	2.22	1	3.8	0	-1.57	0	-0.21	1	1.38	1	2.42	0	-0.31
20031022	1.19	12	2	9.2	9.33	-69.03	-0.23	-2137326.1	5850428.34	0.31	0.46	20031023	0.79	11	3	9.21	9.31	-25.06	-0.27	-2214253.15	5757306.12	0.3	0.23	0	-1.3	600000	0	-0.99	1	2.22	1	3.8	0	-1.57	0	-0.21	1	1.38	1	2.42	0	-0.31	0	-3.29
20031023	0.79	11	3	9.21	9.31	-25.06	-0.27	-2214253.15	5757306.12	0.3	0.23	20031024	0.77	11	5	9.16	9.27	-81.55	-0.58	-2228546.71	5685838.32	0.29	0.25	0	-0.99	600000	1	2.22	1	3.8	0	-1.57	0	-0.21	1	1.38	1	2.42	0	-0.31	0	-3.29	0	-2.23
20031024	0.77	11	5	9.16	9.27	-81.55	-0.58	-2228546.71	5685838.32	0.29	0.25	20031027	0.96	11	5	9.12	9.23	-110.98	-0.71	-2262926.52	5617078.7	0.28	0.16	1	2.22	600000	1	3.8	0	-1.57	0	-0.21	1	1.38	1	2.42	0	-0.31	0	-3.29	0	-2.23	1	0.87
20031027	0.96	11	5	9.12	9.23	-110.98	-0.71	-2262926.52	5617078.7	0.28	0.16	20031028	0.91	12	0	9.16	9.22	-33.33	-0.31	-2226719.77	5679964.1	0.29	0.33	1	3.8	600000	0	-1.57	0	-0.21	1	1.38	1	2.42	0	-0.31	0	-3.29	0	-2.23	1	0.87	0	-0.97
20031028	0.91	12	0	9.16	9.22	-33.33	-0.31	-2226719.77	5679964.1	0.29	0.33	20031029	2.61	12	2	9.22	9.28	173.76	0.34	-2071268.08	5844298.75	0.29	0.37	0	-1.57	600000	0	-0.21	1	1.38	1	2.42	0	-0.31	0	-3.29	0	-2.23	1	0.87	0	-0.97	0	-4.47
20031029	2.61	12	2	9.22	9.28	173.76	0.34	-2071268.08	5844298.75	0.29	0.37	20031030	0.4	11	3	9.26	9.31	133.33	0.23	-2124311.47	5778774.56	0.29	0.21	0	-0.21	600000	1	1.38	1	2.42	0	-0.31	0	-3.29	0	-2.23	1	0.87	0	-0.97	0	-4.47	0	-0.46
20031030	0.4	11	3	9.26	9.31	133.33	0.23	-2124311.47	5778774.56	0.29	0.21	20031031	0.54	11	5	9.32	9.32	86.71	0.04	-2130833.16	5743557.43	0.28	0.27	1	1.38	600000	1	2.42	0	-0.31	0	-3.29	0	-2.23	1	0.87	0	-0.97	0	-4.47	0	-0.46	1	1.15
20031031	0.54	11	5	9.32	9.32	86.71	0.04	-2130833.16	5743557.43	0.28	0.27	20031103	1.22	12	2	9.42	9.36	90.8	0.33	-2100104.62	5786577.38	0.28	0.21	1	2.42	600000	0	-0.31	0	-3.29	0	-2.23	1	0.87	0	-0.97	0	-4.47	0	-0.46	1	1.15	0	-1.25
20031103	1.22	12	2	9.42	9.36	90.8	0.33	-2100104.62	5786577.38	0.28	0.21	20031104	4.28	10	2	9.53	9.43	162.83	0.75	-2121360.35	5970793.64	0.3	0.52	0	-0.31	600000	0	-3.29	0	-2.23	1	0.87	0	-0.97	0	-4.47	0	-0.46	1	1.15	0	-1.25	0	-1.61
20031104	4.28	10	2	9.53	9.43	162.83	0.75	-2121360.35	5970793.64	0.3	0.52	20031105	0.43	11	7	9.56	9.48	121.13	0.44	-2140945.09	5892454.67	0.3	0.24	0	-3.29	600000	0	-2.23	1	0.87	0	-0.97	0	-4.47	0	-0.46	1	1.15	0	-1.25	0	-1.61	1	1.98
20031105	0.43	11	7	9.56	9.48	121.13	0.44	-2140945.09	5892454.67	0.3	0.24	20031106	1	11	5	9.56	9.47	38.42	0.18	-2211478.22	5814084.53	0.31	0.4	0	-2.23	600000	1	0.87	0	-0.97	0	-4.47	0	-0.46	1	1.15	0	-1.25	0	-1.61	1	1.98	1	3.2
20031106	1	11	5	9.56	9.47	38.42	0.18	-2211478.22	5814084.53	0.31	0.4	20031107	0.82	11	5	9.52	9.42	-66.82	0.09	-2264781.21	5749559.85	0.3	0.23	1	0.87	600000	0	-0.97	0	-4.47	0	-0.46	1	1.15	0	-1.25	0	-1.61	1	1.98	1	3.2	0	-1.22
20031107	0.82	11	5	9.52	9.42	-66.82	0.09	-2264781.21	5749559.85	0.3	0.23	20031110	0.83	12	4	9.47	9.39	-99.63	0.26	-2226341.42	5803375.56	0.29	0.21	0	-0.97	600000	0	-4.47	0	-0.46	1	1.15	0	-1.25	0	-1.61	1	1.98	1	3.2	0	-1.22	1	5.83
20031110	0.83	12	4	9.47	9.39	-99.63	0.26	-2226341.42	5803375.56	0.29	0.21	20031111	0.76	11	3	9.35	9.35	-112.76	-0.03	-2238956.25	5762377.36	0.29	0.26	0	-4.47	600000	0	-0.46	1	1.15	0	-1.25	0	-1.61	1	1.98	1	3.2	0	-1.22	1	5.83	1	1.06
20031111	0.76	11	3	9.35	9.35	-112.76	-0.03	-2238956.25	5762377.36	0.29	0.26	20031112	2.64	11	9	9.16	9.25	-191.4	-0.79	-2224508.87	5654022	0.32	0.58	0	-0.46	600000	1	1.15	0	-1.25	0	-1.61	1	1.98	1	3.2	0	-1.22	1	5.83	1	1.06	0	-0.21
20031112	2.64	11	9	9.16	9.25	-191.4	-0.79	-2224508.87	5654022	0.32	0.58	20031113	0.51	11	7	9.03	9.15	-138.79	-0.68	-2235641.44	5598359.15	0.3	0.15	1	1.15	600000	0	-1.25	0	-1.61	1	1.98	1	3.2	0	-1.22	1	5.83	1	1.06	0	-0.21	0	-2.21
20031113	0.51	11	7	9.03	9.15	-138.79	-0.68	-2235641.44	5598359.15	0.3	0.15	20031114	0.42	10	2	8.96	9.09	-95.16	-0.56	-2231490.17	5621883	0.29	0.17	0	-1.25	600000	0	-1.61	1	1.98	1	3.2	0	-1.22	1	5.83	1	1.06	0	-0.21	0	-2.21	1	0.11
20031114	0.42	10	2	8.96	9.09	-95.16	-0.56	-2231490.17	5621883	0.29	0.17	20031117	1.04	7	5	8.85	9.03	-88.22	-0.8	-2242024.58	5597302.71	0.27	0.15	0	-1.61	600000	1	1.98	1	3.2	0	-1.22	1	5.83	1	1.06	0	-0.21	0	-2.21	1	0.11	1	3.86
20031117	1.04	7	5	8.85	9.03	-88.22	-0.8	-2242024.58	5597302.71	0.27	0.15	20031118	1.09	7	5	8.73	8.94	-86.56	-1.17	-2262308.32	5570613.58	0.27	0.25	1	1.98	600000	1	3.2	0	-1.22	1	5.83	1	1.06	0	-0.21	0	-2.21	1	0.11	1	3.86	0	-1.14
20031118	1.09	7	5	8.73	8.94	-86.56	-1.17	-2262308.32	5570613.58	0.27	0.25	20031119	1.12	12	0	8.72	8.91	-65.07	-0.97	-2246920.75	5600483.57	0.28	0.33	1	3.2	600000	0	-1.22	1	5.83	1	1.06	0	-0.21	0	-2.21	1	0.11	1	3.86	0	-1.14	1	0.31
20031119	1.12	12	0	8.72	8.91	-65.07	-0.97	-2246920.75	5600483.57	0.28	0.33	20031120	2.09	12	2	8.78	8.93	17.46	-0.37	-2203911.47	5663042.52	0.28	0.33	0	-1.22	600000	1	5.83	1	1.06	0	-0.21	0	-2.21	1	0.11	1	3.86	0	-1.14	1	0.31	1	2.4
20031120	2.09	12	2	8.78	8.93	17.46	-0.37	-2203911.47	5663042.52	0.28	0.33	20031121	1.26	11	3	8.8	8.93	63.73	-0.27	-2275555.65	5584408.67	0.3	0.45	1	5.83	600000	1	1.06	0	-0.21	0	-2.21	1	0.11	1	3.86	0	-1.14	1	0.31	1	2.4	0	-0.31
20031121	1.26	11	3	8.8	8.93	63.73	-0.27	-2275555.65	5584408.67	0.3	0.45	20031124	1.62	12	2	8.94	9.02	141.19	0.17	-2171544.02	5712059.3	0.33	0.57	1	1.06	600000	0	-0.21	0	-2.21	1	0.11	1	3.86	0	-1.14	1	0.31	1	2.4	0	-0.31	0	-1.63
20031124	1.62	12	2	8.94	9.02	141.19	0.17	-2171544.02	5712059.3	0.33	0.57	20031125	1.58	12	2	9.14	9.12	189.77	0.36	-2292382.12	5913456.13	0.33	0.38	0	-0.21	600000	0	-2.21	1	0.11	1	3.86	0	-1.14	1	0.31	1	2.4	0	-0.31	0	-1.63	0	-0.62
20031125	1.58	12	2	9.14	9.12	189.77	0.36	-2292382.12	5913456.13	0.33	0.38	20031126	0.3	7	5	9.29	9.19	111.91	0.75	-2241182.97	5852948.04	0.31	0.14	0	-2.21	600000	1	0.11	1	3.86	0	-1.14	1	0.31	1	2.4	0	-0.31	0	-1.63	0	-0.62	1	3.44
20031126	0.3	7	5	9.29	9.19	111.91	0.75	-2241182.97	5852948.04	0.31	0.14	20031127	0.91	11	1	9.35	9.21	71.88	0.58	-2285519.88	5797970.27	0.31	0.31	1	0.11	600000	1	3.86	0	-1.14	1	0.31	1	2.4	0	-0.31	0	-1.63	0	-0.62	1	3.44	1	3.03
20031127	0.91	11	1	9.35	9.21	71.88	0.58	-2285519.88	5797970.27	0.31	0.31	20031128	0.68	12	4	9.43	9.23	46.36	0.49	-2294193.09	5835554.18	0.29	0.13	1	3.86	600000	0	-1.14	1	0.31	1	2.4	0	-0.31	0	-1.63	0	-0.62	1	3.44	1	3.03	0	0
20031128	0.68	12	4	9.43	9.23	46.36	0.49	-2294193.09	5835554.18	0.29	0.13	20031201	2.53	12	2	9.47	9.31	83.68	0.96	-2209442.99	5930577.02	0.3	0.38	0	-1.14	600000	1	0.31	1	2.4	0	-0.31	0	-1.63	0	-0.62	1	3.44	1	3.03	0	0	0	-1.67
20031201	2.53	12	2	9.47	9.31	83.68	0.96	-2209442.99	5930577.02	0.3	0.38	20031202	0.81	11	3	9.48	9.36	90.7	0.99	-2279063.95	5853220.39	0.29	0.2	1	0.31	600000	1	2.4	0	-0.31	0	-1.63	0	-0.62	1	3.44	1	3.03	0	0	0	-1.67	0	-0.6
20031202	0.81	11	3	9.48	9.36	90.7	0.99	-2279063.95	5853220.39	0.29	0.2	20031203	2.32	12	4	9.5	9.4	66.4	0.85	-2236781.71	6032919.92	0.3	0.34	1	2.4	600000	0	-0.31	0	-1.63	0	-0.62	1	3.44	1	3.03	0	0	0	-1.67	0	-0.6	1	0.1
20031203	2.32	12	4	9.5	9.4	66.4	0.85	-2236781.71	6032919.92	0.3	0.34	20031204	1.27	12	2	9.6	9.48	125	0.8	-2129111.57	6261718.98	0.3	0.34	0	-0.31	600000	0	-1.63	0	-0.62	1	3.44	1	3.03	0	0	0	-1.67	0	-0.6	1	0.1	1	0.1
20031204	1.27	12	2	9.6	9.48	125	0.8	-2129111.57	6261718.98	0.3	0.34	20031205	0.36	11	7	9.7	9.54	120.1	0.88	-2116053.37	6179017.08	0.29	0.19	0	-1.63	600000	0	-0.62	1	3.44	1	3.03	0	0	0	-1.67	0	-0.6	1	0.1	1	0.1	1	3.5
20031205	0.36	11	7	9.7	9.54	120.1	0.88	-2116053.37	6179017.08	0.29	0.19	20031208	0.86	11	1	9.69	9.56	58.09	0.2	-2142484.77	6107855.63	0.3	0.35	0	-0.62	600000	1	3.44	1	3.03	0	0	0	-1.67	0	-0.6	1	0.1	1	0.1	1	3.5	1	1.06
20031208	0.86	11	1	9.69	9.56	58.09	0.2	-2142484.77	6107855.63	0.3	0.35	20031209	0.79	7	5	9.69	9.56	-16.43	0.04	-2123661.77	6051386.65	0.29	0.27	1	3.44	600000	1	3.03	0	0	0	-1.67	0	-0.6	1	0.1	1	0.1	1	3.5	1	1.06	1	0.76
20031209	0.79	7	5	9.69	9.56	-16.43	0.04	-2123661.77	6051386.65	0.29	0.27	20031210	5.88	12	8	9.75	9.62	160.71	0.39	-2234344.38	6383434.48	0.34	0.71	1	3.03	600000	0	0	0	-1.67	0	-0.6	1	0.1	1	0.1	1	3.5	1	1.06	1	0.76	0	-1.33
20031210	5.88	12	8	9.75	9.62	160.71	0.39	-2234344.38	6383434.48	0.34	0.71	20031211	1.07	12	6	9.83	9.73	171.81	0.9	-2050953.36	6737990.45	0.34	0.37	0	0	600000	0	-1.67	0	-0.6	1	0.1	1	0.1	1	3.5	1	1.06	1	0.76	0	-1.33	1	0.67
20031211	1.07	12	6	9.83	9.73	171.81	0.9	-2050953.36	6737990.45	0.34	0.37	20031215	0.46	11	3	9.91	9.82	153.29	0.89	-2163991.61	6737990.45	0.32	0.2	0	-1.67	600000	0	-0.6	1	0.1	1	0.1	1	3.5	1	1.06	1	0.76	0	-1.33	1	0.67	0	-1.43
20031215	0.46	11	3	9.91	9.82	153.29	0.89	-2163991.61	6737990.45	0.32	0.2	20031216	0.62	7	5	9.99	9.86	57.86	0.36	-2148723.54	6637221.16	0.33	0.36	0	-0.6	600000	1	0.1	1	0.1	1	3.5	1	1.06	1	0.76	0	-1.33	1	0.67	0	-1.43	1	1.84
20031216	0.62	7	5	9.99	9.86	57.86	0.36	-2148723.54	6637221.16	0.33	0.36	20031217	0.68	11	7	10.07	9.88	42.38	0.41	-2173447.05	6568544.73	0.32	0.25	1	0.1	600000	1	0.1	1	3.5	1	1.06	1	0.76	0	-1.33	1	0.67	0	-1.43	1	1.84	1	0.19
20031217	0.68	11	7	10.07	9.88	42.38	0.41	-2173447.05	6568544.73	0.32	0.25	20031218	0.8	12	4	10.09	9.9	19.25	0.39	-2157063.22	6623157.49	0.31	0.2	1	0.1	600000	1	3.5	1	1.06	1	0.76	0	-1.33	1	0.67	0	-1.43	1	1.84	1	0.19	0	-0.28
20031218	0.8	12	4	10.09	9.9	19.25	0.39	-2157063.22	6623157.49	0.31	0.2	20031219	1.88	6	0	10.04	9.92	4.38	0.17	-2116079.66	6725616.4	0.32	0.4	1	3.5	600000	1	1.06	1	0.76	0	-1.33	1	0.67	0	-1.43	1	1.84	1	0.19	0	-0.28	1	5.05
20031219	1.88	6	0	10.04	9.92	4.38	0.17	-2116079.66	6725616.4	0.32	0.4	20031222	1.67	8	2	10.07	10	76.46	0.55	-1945444.33	6896251.73	0.35	0.63	1	1.06	600000	1	0.76	0	-1.33	1	0.67	0	-1.43	1	1.84	1	0.19	0	-0.28	1	5.05	1	2.99
20031222	1.67	8	2	10.07	10	76.46	0.55	-1945444.33	6896251.73	0.35	0.63	20031223	0.81	6	2	10.16	10.08	166.94	0.82	-1945444.33	7033736.44	0.34	0.22	1	0.76	600000	0	-1.33	1	0.67	0	-1.43	1	1.84	1	0.19	0	-0.28	1	5.05	1	2.99	1	1.76
20031223	0.81	6	2	10.16	10.08	166.94	0.82	-1945444.33	7033736.44	0.34	0.22	20031224	1.01	10	2	10.27	10.16	173.49	0.96	-2043372.26	7172897.18	0.33	0.31	0	-1.33	600000	1	0.67	0	-1.43	1	1.84	1	0.19	0	-0.28	1	5.05	1	2.99	1	1.76	1	0.61
20031224	1.01	10	2	10.27	10.16	173.49	0.96	-2043372.26	7172897.18	0.33	0.31	20031225	0.57	11	5	10.35	10.21	87.65	0.49	-2113909.76	7094061.15	0.32	0.19	1	0.67	600000	0	-1.43	1	1.84	1	0.19	0	-0.28	1	5.05	1	2.99	1	1.76	1	0.61	0	-1.38
20031225	0.57	11	5	10.35	10.21	87.65	0.49	-2113909.76	7094061.15	0.32	0.19	20031226	0.98	12	4	10.44	10.26	63.94	0.26	-2064148.76	7170964.51	0.3	0.17	0	-1.43	600000	1	1.84	1	0.19	0	-0.28	1	5.05	1	2.99	1	1.76	1	0.61	0	-1.38	1	4.18
20031226	0.98	12	4	10.44	10.26	63.94	0.26	-2064148.76	7170964.51	0.3	0.17	20031229	1.14	11	1	10.44	10.27	30.76	0.11	-2081649.08	7083462.92	0.3	0.3	1	1.84	600000	1	0.19	0	-0.28	1	5.05	1	2.99	1	1.76	1	0.61	0	-1.38	1	4.18	0	-1.67
20031229	1.14	11	1	10.44	10.27	30.76	0.11	-2081649.08	7083462.92	0.3	0.3	20031230	1.15	12	2	10.45	10.31	49.75	0.47	-2026370.69	7183969.09	0.31	0.4	1	0.19	600000	0	-0.28	1	5.05	1	2.99	1	1.76	1	0.61	0	-1.38	1	4.18	0	-1.67	0	-3.06
20031230	1.15	12	2	10.45	10.31	49.75	0.47	-2026370.69	7183969.09	0.31	0.4	20031231	1.13	12	2	10.45	10.35	49.18	0.55	-1973200.2	7297905.85	0.33	0.45	0	-0.28	600000	1	5.05	1	2.99	1	1.76	1	0.61	0	-1.38	1	4.18	0	-1.67	0	-3.06	0	-0.26
20031231	1.13	12	2	10.45	10.35	49.18	0.55	-1973200.2	7297905.85	0.33	0.45	20040102	1.02	12	3	10.47	10.38	55.06	0.51	-1966397.12	7182253.6	0.33	0.34	1	5.05	600000	1	2.99	1	1.76	1	0.61	0	-1.38	1	4.18	0	-1.67	0	-3.06	0	-0.26	1	0.35
20040102	1.02	12	3	10.47	10.38	55.06	0.51	-1966397.12	7182253.6	0.33	0.34	20040105	1.77	12	2	10.58	10.5	235.02	1.03	-1776198.85	7386806.46	0.35	0.57	1	2.99	600000	1	1.76	1	0.61	0	-1.38	1	4.18	0	-1.67	0	-3.06	0	-0.26	1	0.35	1	2.46
20040105	1.77	12	2	10.58	10.5	235.02	1.03	-1776198.85	7386806.46	0.35	0.57	20040106	1.44	10	2	10.79	10.65	244.27	1.01	-1767023.67	7680412.09	0.38	0.64	1	1.76	600000	1	0.61	0	-1.38	1	4.18	0	-1.67	0	-3.06	0	-0.26	1	0.35	1	2.46	0	-3.68
20040106	1.44	10	2	10.79	10.65	244.27	1.01	-1767023.67	7680412.09	0.38	0.64	20040107	0.58	12	2	11	10.82	172.61	1.1	-1775107.9	7850180.73	0.39	0.42	1	0.61	600000	0	-1.38	1	4.18	0	-1.67	0	-3.06	0	-0.26	1	0.35	1	2.46	0	-3.68	1	3.73
20040107	0.58	12	2	11	10.82	172.61	1.1	-1775107.9	7850180.73	0.39	0.42	20040108	0.61	12	6	11.22	10.97	120.21	1.09	-1720084.06	7953350.43	0.38	0.3	0	-1.38	600000	1	4.18	0	-1.67	0	-3.06	0	-0.26	1	0.35	1	2.46	0	-3.68	1	3.73	1	1.89
20040108	0.61	12	6	11.22	10.97	120.21	1.09	-1720084.06	7953350.43	0.38	0.3	20040109	1.88	11	1	11.41	11.06	85.53	1.07	-1772848.88	7759879.39	0.39	0.55	1	4.18	600000	0	-1.67	0	-3.06	0	-0.26	1	0.35	1	2.46	0	-3.68	1	3.73	1	1.89	1	0.93
20040109	1.88	11	1	11.41	11.06	85.53	1.07	-1772848.88	7759879.39	0.39	0.55	20040112	1.12	12	2	11.59	11.22	94.56	1.48	-1577842.94	7977386.02	0.41	0.58	0	-1.67	600000	0	-3.06	0	-0.26	1	0.35	1	2.46	0	-3.68	1	3.73	1	1.89	1	0.93	1	1.92
20040112	1.12	12	2	11.59	11.22	94.56	1.48	-1577842.94	7977386.02	0.41	0.58	20040113	0.59	11	3	11.67	11.32	83.18	1.43	-1618667.82	7850108.44	0.42	0.53	0	-3.06	600000	0	-0.26	1	0.35	1	2.46	0	-3.68	1	3.73	1	1.89	1	0.93	1	1.92	0	-0.08
20040113	0.59	11	3	11.67	11.32	83.18	1.43	-1618667.82	7850108.44	0.42	0.53	20040114	0.85	7	5	11.64	11.33	32.38	0.88	-1696179.59	7741591.97	0.42	0.42	0	-0.26	600000	1	0.35	1	2.46	0	-3.68	1	3.73	1	1.89	1	0.93	1	1.92	0	-0.08	1	1.06
20040114	0.85	7	5	11.64	11.33	32.38	0.88	-1696179.59	7741591.97	0.42	0.42	20040115	0.63	11	7	11.58	11.34	4.44	0.83	-1748094.1	7673703.76	0.4	0.17	1	0.35	600000	1	2.46	0	-3.68	1	3.73	1	1.89	1	0.93	1	1.92	0	-0.08	1	1.06	0	-2.83
20040115	0.63	11	7	11.58	11.34	4.44	0.83	-1748094.1	7673703.76	0.4	0.17	20040116	1.14	11	4	11.57	11.35	-36.35	0.9	-1709287.51	7751316.94	0.37	0.16	1	2.46	600000	0	-3.68	1	3.73	1	1.89	1	0.93	1	1.92	0	-0.08	1	1.06	0	-2.83	0	-2.08
20040116	1.14	11	4	11.57	11.35	-36.35	0.9	-1709287.51	7751316.94	0.37	0.16	20040129	0.92	12	0	11.52	11.41	-3.92	0.65	-1643986.1	7822554.84	0.39	0.48	0	-3.68	600000	1	3.73	1	1.89	1	0.93	1	1.92	0	-0.08	1	1.06	0	-2.83	0	-2.08	0	-2.04
20040129	0.92	12	0	11.52	11.41	-3.92	0.65	-1643986.1	7822554.84	0.39	0.48	20040130	1.04	11	5	11.42	11.38	-100.64	-0.11	-1697925.3	7748206.22	0.4	0.51	1	3.73	600000	1	1.89	1	0.93	1	1.92	0	-0.08	1	1.06	0	-2.83	0	-2.08	0	-2.04	1	0.35
20040130	1.04	11	5	11.42	11.38	-100.64	-0.11	-1697925.3	7748206.22	0.4	0.51	20040202	2.1	11	2	11.47	11.43	50.15	0.11	-1675613.26	7904390.46	0.43	0.69	1	1.89	600000	1	0.93	1	1.92	0	-0.08	1	1.06	0	-2.83	0	-2.08	0	-2.04	1	0.35	1	3.29
20040202	2.1	11	2	11.47	11.43	50.15	0.11	-1675613.26	7904390.46	0.43	0.69	20040203	0.72	12	6	11.58	11.52	97.86	0.26	-1569176.86	8017479.14	0.42	0.34	1	0.93	600000	1	1.92	0	-0.08	1	1.06	0	-2.83	0	-2.08	0	-2.04	1	0.35	1	3.29	0	-1.26
20040203	0.72	12	6	11.58	11.52	97.86	0.26	-1569176.86	8017479.14	0.42	0.34	20040204	1.5	12	2	11.7	11.6	138.91	0.53	-1569176.86	8186912.81	0.41	0.3	1	1.92	600000	0	-0.08	1	1.06	0	-2.83	0	-2.08	0	-2.04	1	0.35	1	3.29	0	-1.26	0	-0.34
20040204	1.5	12	2	11.7	11.6	138.91	0.53	-1569176.86	8186912.81	0.41	0.3	20040205	1.4	7	2	11.81	11.72	200.42	0.28	-1723920.58	8424186.52	0.48	1.18	0	-0.08	600000	1	1.06	0	-2.83	0	-2.08	0	-2.04	1	0.35	1	3.29	0	-1.26	0	-0.34	0	-2.04
20040205	1.4	7	2	11.81	11.72	200.42	0.28	-1723920.58	8424186.52	0.48	1.18	20040206	0.83	12	5	12	11.81	104.46	0.47	-1723920.58	8228419.64	0.49	0.54	1	1.06	600000	0	-2.83	0	-2.08	0	-2.04	1	0.35	1	3.29	0	-1.26	0	-0.34	0	-2.04	1	1.74
20040206	0.83	12	5	12	11.81	104.46	0.47	-1723920.58	8228419.64	0.49	0.54	20040209	0.37	10	6	12.14	11.91	89.08	0.96	-1657704.49	8300393.65	0.47	0.25	0	-2.83	600000	0	-2.08	0	-2.04	1	0.35	1	3.29	0	-1.26	0	-0.34	0	-2.04	1	1.74	0	-3.59
20040209	0.37	10	6	12.14	11.91	89.08	0.96	-1657704.49	8300393.65	0.47	0.25	20040210	1.51	11	1	12.16	11.92	50.51	0.64	-1748873.17	8191859.51	0.47	0.5	0	-2.08	600000	0	-2.04	1	0.35	1	3.29	0	-1.26	0	-0.34	0	-2.04	1	1.74	0	-3.59	0	-2.66
20040210	1.51	11	1	12.16	11.92	50.51	0.64	-1748873.17	8191859.51	0.47	0.5	20040211	1.18	11	5	12.11	11.89	-22.62	0.35	-1828611.59	8063584.67	0.46	0.37	0	-2.04	600000	1	0.35	1	3.29	0	-1.26	0	-0.34	0	-2.04	1	1.74	0	-3.59	0	-2.66	0	-2.91
20040211	1.18	11	5	12.11	11.89	-22.62	0.35	-1828611.59	8063584.67	0.46	0.37	20040212	1.25	11	5	11.97	11.82	-79.37	-0.17	-1910628.53	7903116.73	0.46	0.45	1	0.35	600000	1	3.29	0	-1.26	0	-0.34	0	-2.04	1	1.74	0	-3.59	0	-2.66	0	-2.91	1	0.94
20040212	1.25	11	5	11.97	11.82	-79.37	-0.17	-1910628.53	7903116.73	0.46	0.45	20040213	0.53	12	6	11.83	11.77	-90.95	0.3	-1941013.66	7988747.55	0.44	0.31	1	3.29	600000	0	-1.26	0	-0.34	0	-2.04	1	1.74	0	-3.59	0	-2.66	0	-2.91	1	0.94	1	0.84
20040213	0.53	12	6	11.83	11.77	-90.95	0.3	-1941013.66	7988747.55	0.44	0.31	20040216	0.93	10	2	11.75	11.8	-43.24	0.26	-1865480.46	8068363.63	0.44	0.39	0	-1.26	600000	0	-0.34	0	-2.04	1	1.74	0	-3.59	0	-2.66	0	-2.91	1	0.94	1	0.84	0	-0.55
20040216	0.93	10	2	11.75	11.8	-43.24	0.26	-1865480.46	8068363.63	0.44	0.39	20040217	1.11	11	3	11.7	11.8	-34.46	-0.11	-1946246.03	7979906.1	0.42	0.23	0	-0.34	600000	0	-2.04	1	1.74	0	-3.59	0	-2.66	0	-2.91	1	0.94	1	0.84	0	-0.55	1	1.2
20040217	1.11	11	3	11.7	11.8	-34.46	-0.11	-1946246.03	7979906.1	0.42	0.23	20040218	1.44	11	1	11.7	11.79	-41.45	-0.26	-1990577.37	7852127.52	0.42	0.49	0	-2.04	600000	1	1.74	0	-3.59	0	-2.66	0	-2.91	1	0.94	1	0.84	0	-0.55	1	1.2	0	-1.37
20040218	1.44	11	1	11.7	11.79	-41.45	-0.26	-1990577.37	7852127.52	0.42	0.49	20040219	0.98	11	5	11.7	11.74	-92.47	-0.73	-2059174.77	7726365.63	0.43	0.44	1	1.74	600000	0	-3.59	0	-2.66	0	-2.91	1	0.94	1	0.84	0	-0.55	1	1.2	0	-1.37	1	0.84
20040219	0.98	11	5	11.7	11.74	-92.47	-0.73	-2059174.77	7726365.63	0.43	0.44	20040220	0.88	12	6	11.73	11.73	-68.92	-0.52	-1999455.62	7837272.62	0.42	0.39	0	-3.59	600000	0	-2.66	0	-2.91	1	0.94	1	0.84	0	-0.55	1	1.2	0	-1.37	1	0.84	0	-1.57
20040220	0.88	12	6	11.73	11.73	-68.92	-0.52	-1999455.62	7837272.62	0.42	0.39	20040223	1.88	11	5	11.6	11.65	-123.69	-1.07	-2182705.48	7628453.01	0.43	0.49	0	-2.66	600000	0	-2.91	1	0.94	1	0.84	0	-0.55	1	1.2	0	-1.37	1	0.84	0	-1.57	0	-2.9
20040223	1.88	11	5	11.6	11.65	-123.69	-1.07	-2182705.48	7628453.01	0.43	0.49	20040224	0.75	11	9	11.44	11.53	-234.8	-1.02	-2199434.93	7471196.22	0.44	0.51	0	-2.91	600000	1	0.94	1	0.84	0	-0.55	1	1.2	0	-1.37	1	0.84	0	-1.57	0	-2.9	0	-0.39
20040224	0.75	11	9	11.44	11.53	-234.8	-1.02	-2199434.93	7471196.22	0.44	0.51	20040225	0.91	11	5	11.22	11.37	-184.43	-1.09	-2316050.3	7327925.91	0.44	0.43	1	0.94	600000	1	0.84	0	-0.55	1	1.2	0	-1.37	1	0.84	0	-1.57	0	-2.9	0	-0.39	1	3.87
20040225	0.91	11	5	11.22	11.37	-184.43	-1.09	-2316050.3	7327925.91	0.44	0.43	20040226	0.5	12	4	11.08	11.26	-134.15	-0.75	-2258397.61	7399143.94	0.41	0.21	1	0.84	600000	0	-0.55	1	1.2	0	-1.37	1	0.84	0	-1.57	0	-2.9	0	-0.39	1	3.87	1	0.47
20040226	0.5	12	4	11.08	11.26	-134.15	-0.75	-2258397.61	7399143.94	0.41	0.21	20040227	1.52	11	2	10.91	11.18	-81.57	-0.7	-2244299.37	7507230.38	0.4	0.23	0	-0.55	600000	1	1.2	0	-1.37	1	0.84	0	-1.57	0	-2.9	0	-0.39	1	3.87	1	0.47	0	-1.76
20040227	1.52	11	2	10.91	11.18	-81.57	-0.7	-2244299.37	7507230.38	0.4	0.23	20040301	1.18	11	5	10.81	11.11	-78.34	-1.14	-2184213.93	7379548.82	0.39	0.34	1	1.2	600000	0	-1.37	1	0.84	0	-1.57	0	-2.9	0	-0.39	1	3.87	1	0.47	0	-1.76	1	4.25
20040301	1.18	11	5	10.81	11.11	-78.34	-1.14	-2184213.93	7379548.82	0.39	0.34	20040302	0.86	10	2	10.8	11.08	-40.82	-0.86	-2168582.32	7488970.11	0.37	0.22	0	-1.37	600000	1	0.84	0	-1.57	0	-2.9	0	-0.39	1	3.87	1	0.47	0	-1.76	1	4.25	1	0.27
20040302	0.86	10	2	10.8	11.08	-40.82	-0.86	-2168582.32	7488970.11	0.37	0.22	20040303	0.73	9	1	10.82	11.02	-39.43	-0.97	-2248843.4	7408709.03	0.37	0.3	1	0.84	600000	0	-1.57	0	-2.9	0	-0.39	1	3.87	1	0.47	0	-1.76	1	4.25	1	0.27	1	0.81
20040303	0.73	9	1	10.82	11.02	-39.43	-0.97	-2248843.4	7408709.03	0.37	0.3	20040304	0.9	12	4	10.84	10.99	-54.11	-0.64	-2186659.26	7481257.19	0.36	0.28	0	-1.57	600000	0	-2.9	0	-0.39	1	3.87	1	0.47	0	-1.76	1	4.25	1	0.27	1	0.81	0	-2.06
20040304	0.9	12	4	10.84	10.99	-54.11	-0.64	-2186659.26	7481257.19	0.36	0.28	20040305	0.62	11	3	10.81	10.94	-53.62	-1.01	-2222887.09	7435972.41	0.35	0.3	0	-2.9	600000	0	-0.39	1	3.87	1	0.47	0	-1.76	1	4.25	1	0.27	1	0.81	0	-2.06	1	0.55
20040305	0.62	11	3	10.81	10.94	-53.62	-1.01	-2222887.09	7435972.41	0.35	0.3	20040308	1.57	11	5	10.72	10.84	-213.61	-0.9	-2285908.59	7365073.22	0.35	0.36	0	-0.39	600000	1	3.87	1	0.47	0	-1.76	1	4.25	1	0.27	1	0.81	0	-2.06	1	0.55	1	3
20040308	1.57	11	5	10.72	10.84	-213.61	-0.9	-2285908.59	7365073.22	0.35	0.36	20040309	1.01	11	5	10.61	10.75	-190.87	-0.64	-2323331.45	7293629.57	0.34	0.21	1	3.87	600000	1	0.47	0	-1.76	1	4.25	1	0.27	1	0.81	0	-2.06	1	0.55	1	3	0	-1.15
20040309	1.01	11	5	10.61	10.75	-190.87	-0.64	-2323331.45	7293629.57	0.34	0.21	20040310	1.24	12	2	10.6	10.74	-47.16	0.08	-2239601.99	7381884.95	0.35	0.41	1	0.47	600000	0	-1.76	1	4.25	1	0.27	1	0.81	0	-2.06	1	0.55	1	3	0	-1.15	0	-1.79
20040310	1.24	12	2	10.6	10.74	-47.16	0.08	-2239601.99	7381884.95	0.35	0.41	20040311	1.09	12	2	10.59	10.75	32.95	0.03	-2227618.08	7477756.26	0.33	0.16	0	-1.76	600000	1	4.25	1	0.27	1	0.81	0	-2.06	1	0.55	1	3	0	-1.15	0	-1.79	1	0.91
20040311	1.09	12	2	10.59	10.75	32.95	0.03	-2227618.08	7477756.26	0.33	0.16	20040312	0.8	11	5	10.57	10.73	-15.38	-0.25	-2283432.34	7400679.42	0.32	0.29	1	4.25	600000	1	0.27	1	0.81	0	-2.06	1	0.55	1	3	0	-1.15	0	-1.79	1	0.91	0	-0.45
20040312	0.8	11	5	10.57	10.73	-15.38	-0.25	-2283432.34	7400679.42	0.32	0.29	20040315	1.87	10	2	10.7	10.78	90.5	0.26	-2162652.52	7545026.03	0.34	0.49	1	0.27	600000	1	0.81	0	-2.06	1	0.55	1	3	0	-1.15	0	-1.79	1	0.91	0	-0.45	0	-0.45
20040315	1.87	10	2	10.7	10.78	90.5	0.26	-2162652.52	7545026.03	0.34	0.49	20040316	0.88	12	2	10.85	10.84	136.62	0.16	-2102819.02	7671341.21	0.32	0.19	1	0.81	600000	0	-2.06	1	0.55	1	3	0	-1.15	0	-1.79	1	0.91	0	-0.45	0	-0.45	0	-1.27
20040316	0.88	12	2	10.85	10.84	136.62	0.16	-2102819.02	7671341.21	0.32	0.19	20040317	1.03	12	2	10.94	10.9	139.08	0.4	-2019819.04	7801769.75	0.31	0.22	0	-2.06	600000	1	0.55	1	3	0	-1.15	0	-1.79	1	0.91	0	-0.45	0	-0.45	0	-1.27	1	2.3
20040317	1.03	12	2	10.94	10.9	139.08	0.4	-2019819.04	7801769.75	0.31	0.22	20040318	1.02	11	1	10.97	10.91	88.61	0.08	-2132375.51	7668748.46	0.32	0.39	1	0.55	600000	1	3	0	-1.15	0	-1.79	1	0.91	0	-0.45	0	-0.45	0	-1.27	1	2.3	1	0.27
20040318	1.02	11	1	10.97	10.91	88.61	0.08	-2132375.51	7668748.46	0.32	0.39	20040319	0.91	12	4	11.05	10.92	55.1	0.31	-2102269.94	7789170.75	0.31	0.16	1	3	600000	0	-1.15	0	-1.79	1	0.91	0	-0.45	0	-0.45	0	-1.27	1	2.3	1	0.27	1	0.54
20040319	0.91	12	4	11.05	10.92	55.1	0.31	-2102269.94	7789170.75	0.31	0.16	20040322	1.28	12	2	11.1	11	107.1	0.95	-1957456.78	7943034.73	0.31	0.34	0	-1.15	600000	0	-1.79	1	0.91	0	-0.45	0	-0.45	0	-1.27	1	2.3	1	0.27	1	0.54	0	-0.45
20040322	1.28	12	2	11.1	11	107.1	0.95	-1957456.78	7943034.73	0.31	0.34	20040323	0.98	7	7	11.13	11.03	95.06	0.86	-1977171.89	7791885.6	0.3	0.23	0	-1.79	600000	1	0.91	0	-0.45	0	-0.45	0	-1.27	1	2.3	1	0.27	1	0.54	0	-0.45	0	-1.79
20040323	0.98	7	7	11.13	11.03	95.06	0.86	-1977171.89	7791885.6	0.3	0.23	20040324	0.7	11	5	11.09	11.03	14.56	0.26	-2030092.23	7686044.91	0.3	0.25	1	0.91	600000	0	-0.45	0	-0.45	0	-1.27	1	2.3	1	0.27	1	0.54	0	-0.45	0	-1.79	0	-3.2
20040324	0.7	11	5	11.09	11.03	14.56	0.26	-2030092.23	7686044.91	0.3	0.25	20040325	1.05	10	2	11.13	11.04	66.43	0.31	-2089216.07	7796902.1	0.3	0.33	0	-0.45	600000	0	-0.45	0	-1.27	1	2.3	1	0.27	1	0.54	0	-0.45	0	-1.79	0	-3.2	0	-1.04
20040325	1.05	10	2	11.13	11.04	66.43	0.31	-2089216.07	7796902.1	0.3	0.33	20040326	0.46	11	5	11.14	11.04	-9.82	0.45	-2101877.73	7746255.46	0.29	0.24	0	-0.45	600000	0	-1.27	1	2.3	1	0.27	1	0.54	0	-0.45	0	-1.79	0	-3.2	0	-1.04	1	0.19
20040326	0.46	11	5	11.14	11.04	-9.82	0.45	-2101877.73	7746255.46	0.29	0.24	20040329	0.86	9	7	11.07	11.03	-45.45	-0.05	-2145254.88	7702878.31	0.28	0.15	0	-1.27	600000	1	2.3	1	0.27	1	0.54	0	-0.45	0	-1.79	0	-3.2	0	-1.04	1	0.19	0	-2
20040329	0.86	9	7	11.07	11.03	-45.45	-0.05	-2145254.88	7702878.31	0.28	0.15	20040331	1.49	11	5	11	11	-167.78	-0.22	-2159277.6	7638373.81	0.27	0.23	1	2.3	600000	1	0.27	1	0.54	0	-0.45	0	-1.79	0	-3.2	0	-1.04	1	0.19	0	-2	0	-1.55
20040331	1.49	11	5	11	11	-167.78	-0.22	-2159277.6	7638373.81	0.27	0.23	20040401	1.09	12	2	11.02	11.02	-28.31	-0.06	-2094695.75	7708826.73	0.27	0.26	1	0.27	600000	1	0.54	0	-0.45	0	-1.79	0	-3.2	0	-1.04	1	0.19	0	-2	0	-1.55	0	-0.49
20040401	1.09	12	2	11.02	11.02	-28.31	-0.06	-2094695.75	7708826.73	0.27	0.26	20040402	1.06	12	2	11.03	11.04	70.55	0.2	-2147968.11	7783408.03	0.26	0.15	1	0.54	600000	0	-0.45	0	-1.79	0	-3.2	0	-1.04	1	0.19	0	-2	0	-1.55	0	-0.49	1	2.08
20040402	1.06	12	2	11.03	11.04	70.55	0.2	-2147968.11	7783408.03	0.26	0.15	20040405	1.07	12	2	11.06	11.07	87.92	0.2	-2176886.99	7862934.96	0.26	0.22	0	-0.45	600000	0	-1.79	0	-3.2	0	-1.04	1	0.19	0	-2	0	-1.55	0	-0.49	1	2.08	0	-1.07
20040405	1.07	12	2	11.06	11.07	87.92	0.2	-2176886.99	7862934.96	0.26	0.22	20040406	1.21	11	5	11.09	11.09	32	-0.18	-2164040.51	7766586.37	0.26	0.3	0	-1.79	600000	0	-3.2	0	-1.04	1	0.19	0	-2	0	-1.55	0	-0.49	1	2.08	0	-1.07	1	0.88
20040406	1.21	11	5	11.09	11.09	32	-0.18	-2164040.51	7766586.37	0.26	0.3	20040407	1.05	11	5	11.11	11.06	-43.22	-0.25	-2257079.86	7665793.75	0.26	0.26	0	-3.2	600000	0	-1.04	1	0.19	0	-2	0	-1.55	0	-0.49	1	2.08	0	-1.07	1	0.88	0	-2.24
20040407	1.05	11	5	11.11	11.06	-43.22	-0.25	-2257079.86	7665793.75	0.26	0.26	20040408	2.81	11	5	11.01	10.98	-208.54	-0.4	-2524883.03	7382687.54	0.27	0.37	0	-1.04	600000	1	0.19	0	-2	0	-1.55	0	-0.49	1	2.08	0	-1.07	1	0.88	0	-2.24	1	0.1
20040408	2.81	11	5	11.01	10.98	-208.54	-0.4	-2524883.03	7382687.54	0.27	0.37	20040409	0.51	11	5	10.88	10.89	-182.45	-0.61	-2583144.04	7237035.02	0.27	0.3	1	0.19	600000	0	-2	0	-1.55	0	-0.49	1	2.08	0	-1.07	1	0.88	0	-2.24	1	0.1	0	-1.99
20040409	0.51	11	5	10.88	10.89	-182.45	-0.61	-2583144.04	7237035.02	0.27	0.3	20040412	0.41	12	4	10.74	10.82	-139.07	-0.54	-2550019.26	7296659.62	0.27	0.27	0	-2	600000	0	-1.55	0	-0.49	1	2.08	0	-1.07	1	0.88	0	-2.24	1	0.1	0	-1.99	1	1.42
20040412	0.41	12	4	10.74	10.82	-139.07	-0.54	-2550019.26	7296659.62	0.27	0.27	20040413	1.45	11	1	10.57	10.73	-116.28	-0.7	-2625615.77	7210263.6	0.28	0.32	0	-1.55	600000	0	-0.49	1	2.08	0	-1.07	1	0.88	0	-2.24	1	0.1	0	-1.99	1	1.42	1	0.6
20040413	1.45	11	1	10.57	10.73	-116.28	-0.7	-2625615.77	7210263.6	0.28	0.32	20040414	1	11	5	10.41	10.62	-121.55	-0.72	-2661996.14	7123510.43	0.28	0.31	0	-0.49	600000	1	2.08	0	-1.07	1	0.88	0	-2.24	1	0.1	0	-1.99	1	1.42	1	0.6	0	-2.09
20040414	1	11	5	10.41	10.62	-121.55	-0.72	-2661996.14	7123510.43	0.28	0.31	20040415	0.72	11	7	10.31	10.52	-103.27	-1.02	-2708396.63	7060733.29	0.28	0.23	1	2.08	600000	0	-1.07	1	0.88	0	-2.24	1	0.1	0	-1.99	1	1.42	1	0.6	0	-2.09	0	-0.71
20040415	0.72	11	7	10.31	10.52	-103.27	-1.02	-2708396.63	7060733.29	0.28	0.23	20040416	0.99	12	0	10.27	10.48	-74.62	-0.84	-2659693.68	7122718.87	0.28	0.28	0	-1.07	600000	1	0.88	0	-2.24	1	0.1	0	-1.99	1	1.42	1	0.6	0	-2.09	0	-0.71	0	-1.64
20040416	0.99	12	0	10.27	10.48	-74.62	-0.84	-2659693.68	7122718.87	0.28	0.28	20040419	0.71	11	7	10.2	10.43	-68.54	-1.01	-2681637	7078832.22	0.27	0.16	1	0.88	600000	0	-2.24	1	0.1	0	-1.99	1	1.42	1	0.6	0	-2.09	0	-0.71	0	-1.64	0	-2.18
20040419	0.71	11	7	10.2	10.43	-68.54	-1.01	-2681637	7078832.22	0.27	0.16	20040420	1.45	12	0	10.2	10.4	-38.91	-0.87	-2690700.08	7142273.81	0.27	0.35	0	-2.24	600000	1	0.1	0	-1.99	1	1.42	1	0.6	0	-2.09	0	-0.71	0	-1.64	0	-2.18	0	-0.32
20040420	1.45	12	0	10.2	10.4	-38.91	-0.87	-2690700.08	7142273.81	0.27	0.35	20040421	1.44	11	5	10.18	10.34	-72.74	-0.9	-2761923.37	7050701.01	0.29	0.45	1	0.1	600000	0	-1.99	1	1.42	1	0.6	0	-2.09	0	-0.71	0	-1.64	0	-2.18	0	-0.32	1	2.24
20040421	1.44	11	5	10.18	10.34	-72.74	-0.9	-2761923.37	7050701.01	0.29	0.45	20040422	1.06	10	6	10.18	10.29	-101.23	-0.54	-2803359.4	7147385.08	0.28	0.21	0	-1.99	600000	1	1.42	1	0.6	0	-2.09	0	-0.71	0	-1.64	0	-2.18	0	-0.32	1	2.24	1	0.42
20040422	1.06	10	6	10.18	10.29	-101.23	-0.54	-2803359.4	7147385.08	0.28	0.21	20040423	1.25	7	5	10.09	10.21	-175.31	-0.63	-2889989.13	7026103.46	0.28	0.28	1	1.42	600000	1	0.6	0	-2.09	0	-0.71	0	-1.64	0	-2.18	0	-0.32	1	2.24	1	0.42	0	-1.97
20040423	1.25	7	5	10.09	10.21	-175.31	-0.63	-2889989.13	7026103.46	0.28	0.28	20040426	0.31	12	6	10.05	10.17	-130.22	-0.51	-2857138.89	7064007.58	0.27	0.15	1	0.6	600000	0	-2.09	0	-0.71	0	-1.64	0	-2.18	0	-0.32	1	2.24	1	0.42	0	-1.97	0	-1.69
20040426	0.31	12	6	10.05	10.17	-130.22	-0.51	-2857138.89	7064007.58	0.27	0.15	20040427	1.21	6	2	10.01	10.15	-35.3	-0.24	-2870931.81	7109983.98	0.26	0.2	0	-2.09	600000	0	-0.71	0	-1.64	0	-2.18	0	-0.32	1	2.24	1	0.42	0	-1.97	0	-1.69	1	1.29
20040427	1.21	6	2	10.01	10.15	-35.3	-0.24	-2870931.81	7109983.98	0.26	0.2	20040428	1.82	10	5	9.97	10.1	-168.3	-0.29	-2835050.7	7026261.39	0.29	0.56	0	-0.71	600000	0	-1.64	0	-2.18	0	-0.32	1	2.24	1	0.42	0	-1.97	0	-1.69	1	1.29	0	-0.11
20040428	1.82	10	5	9.97	10.1	-168.3	-0.29	-2835050.7	7026261.39	0.29	0.56	20040429	1.22	11	3	9.91	10.04	-91.88	-0.31	-2917553.68	6923957.7	0.29	0.31	0	-1.64	600000	0	-2.18	0	-0.32	1	2.24	1	0.42	0	-1.97	0	-1.69	1	1.29	0	-0.11	0	-0.32
20040429	1.22	11	3	9.91	10.04	-91.88	-0.31	-2917553.68	6923957.7	0.29	0.31	20040430	1.24	11	5	9.86	9.96	-128.29	-0.68	-2978214.73	6797120.97	0.31	0.46	0	-2.18	600000	0	-0.32	1	2.24	1	0.42	0	-1.97	0	-1.69	1	1.29	0	-0.11	0	-0.32	1	1.19
20040430	1.24	11	5	9.86	9.96	-128.29	-0.68	-2978214.73	6797120.97	0.31	0.46	20040510	0.29	11	5	9.74	9.86	-158.88	-0.78	-3011881.9	6760959.93	0.31	0.29	0	-0.32	600000	1	2.24	1	0.42	0	-1.97	0	-1.69	1	1.29	0	-0.11	0	-0.32	1	1.19	0	-0.64
20040510	0.29	11	5	9.74	9.86	-158.88	-0.78	-3011881.9	6760959.93	0.31	0.29	20040511	1.16	11	5	9.61	9.77	-146.48	-0.9	-3024672.47	6718933.79	0.3	0.23	1	2.24	600000	1	0.42	0	-1.97	0	-1.69	1	1.29	0	-0.11	0	-0.32	1	1.19	0	-0.64	0	-0.75
20040511	1.16	11	5	9.61	9.77	-146.48	-0.9	-3024672.47	6718933.79	0.3	0.23	20040512	1.14	12	2	9.56	9.74	-81.11	-0.46	-2998053.5	6766847.93	0.3	0.27	1	0.42	600000	0	-1.97	0	-1.69	1	1.29	0	-0.11	0	-0.32	1	1.19	0	-0.64	0	-0.75	1	1.08
20040512	1.14	12	2	9.56	9.74	-81.11	-0.46	-2998053.5	6766847.93	0.3	0.27	20040513	0.55	12	2	9.53	9.72	-38.89	-0.43	-2998053.5	6793383.19	0.28	0.1	0	-1.97	600000	0	-1.69	1	1.29	0	-0.11	0	-0.32	1	1.19	0	-0.64	0	-0.75	1	1.08	1	1.5
20040513	0.55	12	2	9.53	9.72	-38.89	-0.43	-2998053.5	6793383.19	0.28	0.1	20040514	1.01	11	5	9.49	9.67	-71.99	-0.42	-3016611.71	6766576.88	0.28	0.26	0	-1.69	600000	1	1.29	0	-0.11	0	-0.32	1	1.19	0	-0.64	0	-0.75	1	1.08	1	1.5	0	-0.95
20040514	1.01	11	5	9.49	9.67	-71.99	-0.42	-3016611.71	6766576.88	0.28	0.26	20040517	1.65	11	5	9.46	9.6	-111.36	-0.72	-3049237.19	6722436.53	0.27	0.23	1	1.29	600000	0	-0.11	0	-0.32	1	1.19	0	-0.64	0	-0.75	1	1.08	1	1.5	0	-0.95	1	1.49
20040517	1.65	11	5	9.46	9.6	-111.36	-0.72	-3049237.19	6722436.53	0.27	0.23	20040518	1.03	12	4	9.47	9.56	-107.76	-0.66	-3007152.12	6767888.41	0.27	0.27	0	-0.11	600000	0	-0.32	1	1.19	0	-0.64	0	-0.75	1	1.08	1	1.5	0	-0.95	1	1.49	0	-0.21
20040518	1.03	12	4	9.47	9.56	-107.76	-0.66	-3007152.12	6767888.41	0.27	0.27	20040519	0.86	11	3	9.43	9.53	-65.96	-0.46	-3005595.32	6728968.52	0.27	0.25	0	-0.32	600000	1	1.19	0	-0.64	0	-0.75	1	1.08	1	1.5	0	-0.95	1	1.49	0	-0.21	0	-2.32
20040519	0.86	11	3	9.43	9.53	-65.96	-0.46	-3005595.32	6728968.52	0.27	0.25	20040520	1.33	9	1	9.35	9.48	-76.95	-0.53	-3057396.68	6677167.16	0.27	0.27	1	1.19	600000	0	-0.64	0	-0.75	1	1.08	1	1.5	0	-0.95	1	1.49	0	-0.21	0	-2.32	1	0.32
20040520	1.33	9	1	9.35	9.48	-76.95	-0.53	-3057396.68	6677167.16	0.27	0.27	20040521	0.67	12	6	9.34	9.46	-71.78	-0.26	-3033397.5	6711832.64	0.26	0.13	0	-0.64	600000	0	-0.75	1	1.08	1	1.5	0	-0.95	1	1.49	0	-0.21	0	-2.32	1	0.32	0	-0.75
20040521	0.67	12	6	9.34	9.46	-71.78	-0.26	-3033397.5	6711832.64	0.26	0.13	20040524	1.61	11	3	9.34	9.43	-72.81	-0.11	-3051961.97	6656139.23	0.24	0.12	0	-0.75	600000	1	1.08	1	1.5	0	-0.95	1	1.49	0	-0.21	0	-2.32	1	0.32	0	-0.75	0	-2.6
20040524	1.61	11	3	9.34	9.43	-72.81	-0.11	-3051961.97	6656139.23	0.24	0.12	20040525	0.65	11	1	9.31	9.39	-85.65	-0.15	-3079695.75	6619871.98	0.23	0.17	1	1.08	600000	1	1.5	0	-0.95	1	1.49	0	-0.21	0	-2.32	1	0.32	0	-0.75	0	-2.6	0	-1.11
20040525	0.65	11	1	9.31	9.39	-85.65	-0.15	-3079695.75	6619871.98	0.23	0.17	20040526	0.91	12	4	9.29	9.38	-67.77	-0.26	-3054927.73	6652896.01	0.23	0.16	1	1.5	600000	0	-0.95	1	1.49	0	-0.21	0	-2.32	1	0.32	0	-0.75	0	-2.6	0	-1.11	1	1.12
20040526	0.91	12	4	9.29	9.38	-67.77	-0.26	-3054927.73	6652896.01	0.23	0.16	20040527	1.39	12	2	9.34	9.4	87.63	-0.16	-3026775.55	6698643.3	0.23	0.26	0	-0.95	600000	1	1.49	0	-0.21	0	-2.32	1	0.32	0	-0.75	0	-2.6	0	-1.11	1	1.12	0	-2.44
20040527	1.39	12	2	9.34	9.4	87.63	-0.16	-3026775.55	6698643.3	0.23	0.26	20040528	0.49	9	7	9.34	9.39	124.64	-0.06	-3049072.6	6676346.25	0.22	0.1	1	1.49	600000	0	-0.21	0	-2.32	1	0.32	0	-0.75	0	-2.6	0	-1.11	1	1.12	0	-2.44	0	-2.05
20040528	0.49	9	7	9.34	9.39	124.64	-0.06	-3049072.6	6676346.25	0.22	0.1	20040601	2.33	12	2	9.39	9.42	173.17	0.24	-3040870.08	6728295.57	0.22	0.22	0	-0.21	600000	0	-2.32	1	0.32	0	-0.75	0	-2.6	0	-1.11	1	1.12	0	-2.44	0	-2.05	1	3.95
20040601	2.33	12	2	9.39	9.42	173.17	0.24	-3040870.08	6728295.57	0.22	0.22	20040602	0.93	11	3	9.44	9.43	149	0.1	-3077967.09	6679784.09	0.21	0.17	0	-2.32	600000	1	0.32	0	-0.75	0	-2.6	0	-1.11	1	1.12	0	-2.44	0	-2.05	1	3.95	1	0.22
20040602	0.93	11	3	9.44	9.43	149	0.1	-3077967.09	6679784.09	0.21	0.17	20040603	0.62	2	5	9.43	9.4	-22.52	-0.11	-3108237.74	6649513.44	0.21	0.22	1	0.32	600000	0	-0.75	0	-2.6	0	-1.11	1	1.12	0	-2.44	0	-2.05	1	3.95	1	0.22	0	-1.9
20040603	0.62	2	5	9.43	9.4	-22.52	-0.11	-3108237.74	6649513.44	0.21	0.22	20040604	0.63	12	4	9.4	9.39	-24.07	0.06	-3119975.53	6668474.48	0.21	0.21	0	-0.75	600000	0	-2.6	0	-1.11	1	1.12	0	-2.44	0	-2.05	1	3.95	1	0.22	0	-1.9	0	-1.48
20040604	0.63	12	4	9.4	9.39	-24.07	0.06	-3119975.53	6668474.48	0.21	0.21	20040607	1.7	7	5	9.37	9.36	-108.71	-0.12	-3119975.53	6636269.39	0.2	0.13	0	-2.6	600000	0	-1.11	1	1.12	0	-2.44	0	-2.05	1	3.95	1	0.22	0	-1.9	0	-1.48	1	2.08
20040607	1.7	7	5	9.37	9.36	-108.71	-0.12	-3119975.53	6636269.39	0.2	0.13	20040608	1.61	11	1	9.27	9.3	-179.9	-0.3	-3146541.65	6584402.19	0.23	0.41	0	-1.11	600000	1	1.12	0	-2.44	0	-2.05	1	3.95	1	0.22	0	-1.9	0	-1.48	1	2.08	0	-0.23
20040608	1.61	11	1	9.27	9.3	-179.9	-0.3	-3146541.65	6584402.19	0.23	0.41	20040609	0.79	11	5	9.15	9.22	-174.63	-0.33	-3177318.49	6543366.41	0.22	0.16	1	1.12	600000	0	-2.44	0	-2.05	1	3.95	1	0.22	0	-1.9	0	-1.48	1	2.08	0	-0.23	1	0.45
20040609	0.79	11	5	9.15	9.22	-174.63	-0.33	-3177318.49	6543366.41	0.22	0.16	20040610	0.68	10	2	9.09	9.18	-112.1	-0.33	-3165388.41	6571203.25	0.21	0.14	0	-2.44	600000	0	-2.05	1	3.95	1	0.22	0	-1.9	0	-1.48	1	2.08	0	-0.23	1	0.45	0	-0.68
20040610	0.68	10	2	9.09	9.18	-112.1	-0.33	-3165388.41	6571203.25	0.21	0.14	20040611	1.98	11	1	8.98	9.11	-110.54	-0.69	-3214304.55	6515975.35	0.22	0.35	0	-2.05	600000	1	3.95	1	0.22	0	-1.9	0	-1.48	1	2.08	0	-0.23	1	0.45	0	-0.68	0	-1.25
20040611	1.98	11	1	8.98	9.11	-110.54	-0.69	-3214304.55	6515975.35	0.22	0.35	20040614	0.83	11	5	8.86	9.02	-137.09	-0.78	-3237266.81	6470050.84	0.23	0.24	1	3.95	600000	1	0.22	0	-1.9	0	-1.48	1	2.08	0	-0.23	1	0.45	0	-0.68	0	-1.25	0	-0.46
20040614	0.83	11	5	8.86	9.02	-137.09	-0.78	-3237266.81	6470050.84	0.23	0.24	20040615	1.18	12	2	8.84	9	-64.31	-0.58	-3215997.86	6524189.99	0.26	0.56	1	0.22	600000	0	-1.9	0	-1.48	1	2.08	0	-0.23	1	0.45	0	-0.68	0	-1.25	0	-0.46	1	2.08
20040615	1.18	12	2	8.84	9	-64.31	-0.58	-3215997.86	6524189.99	0.26	0.56	20040616	0.7	12	6	8.86	9	-30.69	-0.54	-3206976.09	6562081.41	0.25	0.21	0	-1.9	600000	0	-1.48	1	2.08	0	-0.23	1	0.45	0	-0.68	0	-1.25	0	-0.46	1	2.08	0	-0.45
20040616	0.7	12	6	8.86	9	-30.69	-0.54	-3206976.09	6562081.41	0.25	0.21	20040617	0.51	11	5	8.81	8.96	-52.26	-0.49	-3224798.24	6542639.07	0.25	0.24	0	-1.48	600000	1	2.08	0	-0.23	1	0.45	0	-0.68	0	-1.25	0	-0.46	1	2.08	0	-0.45	1	2.5
20040617	0.51	11	5	8.81	8.96	-52.26	-0.49	-3224798.24	6542639.07	0.25	0.24	20040618	2.67	11	5	8.79	8.9	-125.29	-0.65	-3232226.04	6490644.41	0.26	0.35	1	2.08	600000	0	-0.23	1	0.45	0	-0.68	0	-1.25	0	-0.46	1	2.08	0	-0.45	1	2.5	1	0.11
20040618	2.67	11	5	8.79	8.9	-125.29	-0.65	-3232226.04	6490644.41	0.26	0.35	20040621	0.45	12	6	8.84	8.89	-68.49	-0.4	-3210609.94	6513989.8	0.26	0.27	0	-0.23	600000	1	0.45	0	-0.68	0	-1.25	0	-0.46	1	2.08	0	-0.45	1	2.5	1	0.11	1	1.33
20040621	0.45	12	6	8.84	8.89	-68.49	-0.4	-3210609.94	6513989.8	0.26	0.27	20040622	0.89	11	3	8.81	8.88	5.24	-0.18	-3218966.01	6493099.64	0.26	0.2	1	0.45	600000	0	-0.68	0	-1.25	0	-0.46	1	2.08	0	-0.45	1	2.5	1	0.11	1	1.33	1	0.44
20040622	0.89	11	3	8.81	8.88	5.24	-0.18	-3218966.01	6493099.64	0.26	0.2	20040623	0.88	12	4	8.79	8.88	3.49	-0.04	-3208424.71	6511546.91	0.25	0.14	0	-0.68	600000	0	-1.25	0	-0.46	1	2.08	0	-0.45	1	2.5	1	0.11	1	1.33	1	0.44	0	-0.98
20040623	0.88	12	4	8.79	8.88	3.49	-0.04	-3208424.71	6511546.91	0.25	0.14	20040624	0.73	11	3	8.8	8.86	11.79	-0.2	-3217349.85	6498159.2	0.23	0.12	0	-1.25	600000	0	-0.46	1	2.08	0	-0.45	1	2.5	1	0.11	1	1.33	1	0.44	0	-0.98	1	0.99
20040624	0.73	11	3	8.8	8.86	11.79	-0.2	-3217349.85	6498159.2	0.23	0.12	20040625	1.7	11	1	8.8	8.83	-34.53	-0.09	-3234030.95	6475412.25	0.24	0.3	0	-0.46	600000	1	2.08	0	-0.45	1	2.5	1	0.11	1	1.33	1	0.44	0	-0.98	1	0.99	0	-0.33
20040625	1.7	11	1	8.8	8.83	-34.53	-0.09	-3234030.95	6475412.25	0.24	0.3	20040628	0.87	11	5	8.76	8.8	-116.63	0.05	-3245442.37	6455701.6	0.23	0.19	1	2.08	600000	0	-0.45	1	2.5	1	0.11	1	1.33	1	0.44	0	-0.98	1	0.99	0	-0.33	0	-2.19
20040628	0.87	11	5	8.76	8.8	-116.63	0.05	-3245442.37	6455701.6	0.23	0.19	20040629	1.13	12	2	8.77	8.8	-21.09	-0.11	-3230607.01	6477954.64	0.24	0.24	0	-0.45	600000	1	2.5	1	0.11	1	1.33	1	0.44	0	-0.98	1	0.99	0	-0.33	0	-2.19	1	0.45
20040629	1.13	12	2	8.77	8.8	-21.09	-0.11	-3230607.01	6477954.64	0.24	0.24	20040630	1.05	11	3	8.75	8.8	36.94	-0.17	-3245494	6454560.8	0.22	0.11	1	2.5	600000	1	0.11	1	1.33	1	0.44	0	-0.98	1	0.99	0	-0.33	0	-2.19	1	0.45	1	1.11
20040630	1.05	11	3	8.75	8.8	36.94	-0.17	-3245494	6454560.8	0.22	0.11	20040701	1.74	12	2	8.79	8.84	166.85	0.22	-3211564.95	6495275.67	0.22	0.24	1	0.11	600000	1	1.33	1	0.44	0	-0.98	1	0.99	0	-0.33	0	-2.19	1	0.45	1	1.11	1	2.53
20040701	1.74	12	2	8.79	8.84	166.85	0.22	-3211564.95	6495275.67	0.22	0.24	20040702	1.15	12	2	8.86	8.87	193.24	0.36	-3213794.89	6542104.6	0.22	0.21	1	1.33	600000	1	0.44	0	-0.98	1	0.99	0	-0.33	0	-2.19	1	0.45	1	1.11	1	2.53	1	0.75
20040702	1.15	12	2	8.86	8.87	193.24	0.36	-3213794.89	6542104.6	0.22	0.21	20040705	0.52	12	2	8.96	8.92	156.95	0.3	-3191900.12	6566432.13	0.22	0.2	1	0.44	600000	0	-0.98	1	0.99	0	-0.33	0	-2.19	1	0.45	1	1.11	1	2.53	1	0.75	1	1.28
20040705	0.52	12	2	8.96	8.92	156.95	0.3	-3191900.12	6566432.13	0.22	0.2	20040706	2.14	12	2	9.03	8.97	152.36	0.36	-3206068.47	6618382.76	0.22	0.22	0	-0.98	600000	1	0.99	0	-0.33	0	-2.19	1	0.45	1	1.11	1	2.53	1	0.75	1	1.28	0	-1.26
20040706	2.14	12	2	9.03	8.97	152.36	0.36	-3206068.47	6618382.76	0.22	0.22	20040707	0.41	9	5	9.09	8.99	89.68	0.23	-3227227.82	6597223.41	0.21	0.11	1	0.99	600000	0	-0.33	0	-2.19	1	0.45	1	1.11	1	2.53	1	0.75	1	1.28	0	-1.26	1	0.11
20040707	0.41	9	5	9.09	8.99	89.68	0.23	-3227227.82	6597223.41	0.21	0.11	20040708	0.79	12	4	9.12	9.02	78.69	0.38	-3213118.59	6613897.96	0.2	0.13	0	-0.33	600000	0	-2.19	1	0.45	1	1.11	1	2.53	1	0.75	1	1.28	0	-1.26	1	0.11	0	-2.23
20040708	0.79	12	4	9.12	9.02	78.69	0.38	-3213118.59	6613897.96	0.2	0.13	20040709	1.25	11	3	9.15	9.05	79.15	0.46	-3225628.06	6593048.84	0.2	0.15	0	-2.19	600000	1	0.45	1	1.11	1	2.53	1	0.75	1	1.28	0	-1.26	1	0.11	0	-2.23	1	0.76
20040709	1.25	11	3	9.15	9.05	79.15	0.46	-3225628.06	6593048.84	0.2	0.15	20040712	1.56	7	9	9.11	9.03	-19.59	0.3	-3250517.32	6560501.34	0.2	0.22	1	0.45	600000	1	1.11	1	2.53	1	0.75	1	1.28	0	-1.26	1	0.11	0	-2.23	1	0.76	1	0.32
20040712	1.56	7	9	9.11	9.03	-19.59	0.3	-3250517.32	6560501.34	0.2	0.22	20040713	0.47	12	4	9.07	9.02	-54.1	0.16	-3242249.74	6575855.43	0.19	0.13	1	1.11	600000	1	2.53	1	0.75	1	1.28	0	-1.26	1	0.11	0	-2.23	1	0.76	1	0.32	0	-0.22
20040713	0.47	12	4	9.07	9.02	-54.1	0.16	-3242249.74	6575855.43	0.19	0.13	20040714	2.57	12	2	9.07	9.03	-20.85	0.3	-3215214.21	6615368.89	0.19	0.19	1	2.53	600000	1	0.75	1	1.28	0	-1.26	1	0.11	0	-2.23	1	0.76	1	0.32	0	-0.22	0	-2.27
20040714	2.57	12	2	9.07	9.03	-20.85	0.3	-3215214.21	6615368.89	0.19	0.19	20040715	1.67	3	2	9.1	9.09	121.7	0.31	-3149099.63	6681483.47	0.2	0.23	1	0.75	600000	1	1.28	0	-1.26	1	0.11	0	-2.23	1	0.76	1	0.32	0	-0.22	0	-2.27	1	1.43
20040715	1.67	3	2	9.1	9.09	121.7	0.31	-3149099.63	6681483.47	0.2	0.23	20040716	0.79	12	8	9.15	9.14	183.22	0.37	-3159562.79	6733799.29	0.19	0.16	1	1.28	600000	0	-1.26	1	0.11	0	-2.23	1	0.76	1	0.32	0	-0.22	0	-2.27	1	1.43	0	-0.87
20040716	0.79	12	8	9.15	9.14	183.22	0.37	-3159562.79	6733799.29	0.19	0.16	20040719	0.96	12	2	9.26	9.21	164.13	0.37	-3141452.51	6784105.64	0.2	0.25	0	-1.26	600000	1	0.11	0	-2.23	1	0.76	1	0.32	0	-0.22	0	-2.27	1	1.43	0	-0.87	0	-1.1
20040719	0.96	12	2	9.26	9.21	164.13	0.37	-3141452.51	6784105.64	0.2	0.25	20040720	0.94	11	7	9.34	9.24	99.73	0.21	-3171033.66	6736775.79	0.19	0.16	1	0.11	600000	0	-2.23	1	0.76	1	0.32	0	-0.22	0	-2.27	1	1.43	0	-0.87	0	-1.1	0	-5.33
20040720	0.94	11	7	9.34	9.24	99.73	0.21	-3171033.66	6736775.79	0.19	0.16	20040721	0.35	12	4	9.4	9.27	61.06	0.31	-3157542.46	6753265.04	0.19	0.11	0	-2.23	600000	1	0.76	1	0.32	0	-0.22	0	-2.27	1	1.43	0	-0.87	0	-1.1	0	-5.33	1	1.64
20040721	0.35	12	4	9.4	9.27	61.06	0.31	-3157542.46	6753265.04	0.19	0.11	20040722	3.82	11	1	9.38	9.26	5.16	0.01	-3194421.05	6690354.51	0.2	0.29	1	0.76	600000	1	0.32	0	-0.22	0	-2.27	1	1.43	0	-0.87	0	-1.1	0	-5.33	1	1.64	0	-2.88
20040722	3.82	11	1	9.38	9.26	5.16	0.01	-3194421.05	6690354.51	0.2	0.29	20040723	0.65	12	6	9.35	9.26	-8.68	0.11	-3159210.56	6731433.41	0.19	0.14	1	0.32	600000	0	-0.22	0	-2.27	1	1.43	0	-0.87	0	-1.1	0	-5.33	1	1.64	0	-2.88	1	0.83
20040723	0.65	12	6	9.35	9.26	-8.68	0.11	-3159210.56	6731433.41	0.19	0.14	20040726	1.39	12	2	9.31	9.26	5.07	0.34	-3147830.31	6788334.69	0.19	0.2	0	-0.22	600000	0	-2.27	1	1.43	0	-0.87	0	-1.1	0	-5.33	1	1.64	0	-2.88	1	0.83	1	1.18
20040726	1.39	12	2	9.31	9.26	5.07	0.34	-3147830.31	6788334.69	0.19	0.2	20040727	0.67	12	7	9.28	9.26	-13	0.28	-3155502.48	6749973.82	0.19	0.15	0	-2.27	600000	1	1.43	0	-0.87	0	-1.1	0	-5.33	1	1.64	0	-2.88	1	0.83	1	1.18	1	1.28
20040727	0.67	12	7	9.28	9.26	-13	0.28	-3155502.48	6749973.82	0.19	0.15	20040728	1.04	11	5	9.21	9.23	-132.49	-0.03	-3178148.31	6710074.03	0.21	0.37	1	1.43	600000	0	-0.87	0	-1.1	0	-5.33	1	1.64	0	-2.88	1	0.83	1	1.18	1	1.28	0	-0.46
20040728	1.04	11	5	9.21	9.23	-132.49	-0.03	-3178148.31	6710074.03	0.21	0.37	20040729	0.65	10	6	9.21	9.22	-100.18	-0.13	-3158995.91	6736190.93	0.2	0.15	0	-0.87	600000	0	-1.1	0	-5.33	1	1.64	0	-2.88	1	0.83	1	1.18	1	1.28	0	-0.46	0	-1.15
20040729	0.65	10	6	9.21	9.22	-100.18	-0.13	-3158995.91	6736190.93	0.2	0.15	20040730	1.05	11	3	9.18	9.2	-90	-0.28	-3182304.81	6708644.05	0.19	0.13	0	-1.1	600000	0	-5.33	1	1.64	0	-2.88	1	0.83	1	1.18	1	1.28	0	-0.46	0	-1.15	1	1.75
20040730	1.05	11	3	9.18	9.2	-90	-0.28	-3182304.81	6708644.05	0.19	0.13	20040802	0.92	7	5	9.13	9.17	-148.68	-0.5	-3187371.64	6683309.89	0.19	0.16	0	-5.33	600000	1	1.64	0	-2.88	1	0.83	1	1.18	1	1.28	0	-0.46	0	-1.15	1	1.75	0	-0.11
20040802	0.92	7	5	9.13	9.17	-148.68	-0.5	-3187371.64	6683309.89	0.19	0.16	20040803	4.66	7	5	8.98	9.05	-248.06	-0.86	-3291885.81	6565163.44	0.22	0.52	1	1.64	600000	0	-2.88	1	0.83	1	1.18	1	1.28	0	-0.46	0	-1.15	1	1.75	0	-0.11	0	-0.34
20040803	4.66	7	5	8.98	9.05	-248.06	-0.86	-3291885.81	6565163.44	0.22	0.52	20040804	1.45	12	4	8.9	8.98	-182.83	-0.73	-3178352.49	6736918.98	0.26	0.59	0	-2.88	600000	1	0.83	1	1.18	1	1.28	0	-0.46	0	-1.15	1	1.75	0	-0.11	0	-0.34	1	1.04
20040804	1.45	12	4	8.9	8.98	-182.83	-0.73	-3178352.49	6736918.98	0.26	0.59	20040805	0.19	11	7	8.75	8.88	-131.88	-0.77	-3205915.42	6704344.61	0.26	0.27	1	0.83	600000	1	1.18	1	1.28	0	-0.46	0	-1.15	1	1.75	0	-0.11	0	-0.34	1	1.04	0	-0.46
20040805	0.19	11	7	8.75	8.88	-131.88	-0.77	-3205915.42	6704344.61	0.26	0.27	20040806	1.15	12	4	8.62	8.81	-98.32	-0.77	-3203044.59	6741665.29	0.26	0.26	1	1.18	600000	1	1.28	0	-0.46	0	-1.15	1	1.75	0	-0.11	0	-0.34	1	1.04	0	-0.46	1	0.92
20040806	1.15	12	4	8.62	8.81	-98.32	-0.77	-3203044.59	6741665.29	0.26	0.26	20040809	0.91	12	2	8.54	8.77	-67.86	-0.7	-3184845.83	6775462.99	0.26	0.26	1	1.28	600000	0	-0.46	0	-1.15	1	1.75	0	-0.11	0	-0.34	1	1.04	0	-0.46	1	0.92	0	-2.61
20040809	0.91	12	2	8.54	8.77	-67.86	-0.7	-3184845.83	6775462.99	0.26	0.26	20040810	0.84	12	2	8.57	8.76	-31.92	-0.57	-3163657.86	6803713.62	0.25	0.16	0	-0.46	600000	0	-1.15	1	1.75	0	-0.11	0	-0.34	1	1.04	0	-0.46	1	0.92	0	-2.61	1	0.58
20040810	0.84	12	2	8.57	8.76	-31.92	-0.57	-3163657.86	6803713.62	0.25	0.16	20040811	0.6	11	3	8.57	8.74	-22.75	-0.4	-3164792.09	6786700.12	0.24	0.15	0	-1.15	600000	1	1.75	0	-0.11	0	-0.34	1	1.04	0	-0.46	1	0.92	0	-2.61	1	0.58	0	-0.35
20040811	0.6	11	3	8.57	8.74	-22.75	-0.4	-3164792.09	6786700.12	0.24	0.15	20040812	1.71	7	5	8.6	8.71	-55.96	-0.63	-3153902.45	6757661.06	0.24	0.21	1	1.75	600000	0	-0.11	0	-0.34	1	1.04	0	-0.46	1	0.92	0	-2.61	1	0.58	0	-0.35	0	-0.12
20040812	1.71	7	5	8.6	8.71	-55.96	-0.63	-3153902.45	6757661.06	0.24	0.21	20040813	2.35	12	2	8.64	8.71	13.83	-0.4	-3106608.01	6825975.24	0.24	0.26	0	-0.11	600000	0	-0.34	1	1.04	0	-0.46	1	0.92	0	-2.61	1	0.58	0	-0.35	0	-0.12	0	-0.7
20040813	2.35	12	2	8.64	8.71	13.83	-0.4	-3106608.01	6825975.24	0.24	0.26	20040816	0.38	6	3	8.67	8.71	111.3	-0.31	-3122387.56	6799675.99	0.23	0.15	0	-0.34	600000	1	1.04	0	-0.46	1	0.92	0	-2.61	1	0.58	0	-0.35	0	-0.12	0	-0.7	1	0.82
20040816	0.38	6	3	8.67	8.71	111.3	-0.31	-3122387.56	6799675.99	0.23	0.15	20040817	0.74	11	5	8.66	8.7	62.64	0.14	-3122387.56	6780204.95	0.22	0.16	1	1.04	600000	0	-0.46	1	0.92	0	-2.61	1	0.58	0	-0.35	0	-0.12	0	-0.7	1	0.82	1	1.75
20040817	0.74	11	5	8.66	8.7	62.64	0.14	-3122387.56	6780204.95	0.22	0.16	20040818	2.05	12	2	8.68	8.71	106.18	0.09	-3116073.92	6820191.39	0.22	0.19	0	-0.46	600000	1	0.92	0	-2.61	1	0.58	0	-0.35	0	-0.12	0	-0.7	1	0.82	1	1.75	0	-2.75
20040818	2.05	12	2	8.68	8.71	106.18	0.09	-3116073.92	6820191.39	0.22	0.19	20040819	0.7	11	7	8.71	8.71	94.24	0.3	-3138318.28	6792385.94	0.21	0.1	1	0.92	600000	0	-2.61	1	0.58	0	-0.35	0	-0.12	0	-0.7	1	0.82	1	1.75	0	-2.75	1	0.59
20040819	0.7	11	7	8.71	8.71	94.24	0.3	-3138318.28	6792385.94	0.21	0.1	20040820	0.73	10	0	8.73	8.73	127.73	0.31	-3138318.28	6812616.41	0.21	0.2	0	-2.61	600000	1	0.58	0	-0.35	0	-0.12	0	-0.7	1	0.82	1	1.75	0	-2.75	1	0.59	0	-0.82
20040820	0.73	10	0	8.73	8.73	127.73	0.31	-3138318.28	6812616.41	0.21	0.2	20040823	1.63	7	5	8.7	8.7	-55.56	-0.02	-3163726.58	6779585.61	0.21	0.26	1	0.58	600000	0	-0.35	0	-0.12	0	-0.7	1	0.82	1	1.75	0	-2.75	1	0.59	0	-0.82	0	-0.94
20040823	1.63	7	5	8.7	8.7	-55.56	-0.02	-3163726.58	6779585.61	0.21	0.26	20040824	0.39	12	6	8.69	8.68	-78.3	-0.08	-3159451.78	6792410.03	0.2	0.12	0	-0.35	600000	0	-0.12	0	-0.7	1	0.82	1	1.75	0	-2.75	1	0.59	0	-0.82	0	-0.94	1	1.07
20040824	0.39	12	6	8.69	8.68	-78.3	-0.08	-3159451.78	6792410.03	0.2	0.12	20040825	0.88	11	7	8.66	8.67	-75.4	-0.07	-3161699.14	6781173.19	0.19	0.1	0	-0.12	600000	0	-0.7	1	0.82	1	1.75	0	-2.75	1	0.59	0	-0.82	0	-0.94	1	1.07	0	-0.35
20040825	0.88	11	7	8.66	8.67	-75.4	-0.07	-3161699.14	6781173.19	0.19	0.1	20040826	0.59	11	7	8.63	8.65	-92.48	0.02	-3164547.59	6774526.81	0.18	0.07	0	-0.7	600000	1	0.82	1	1.75	0	-2.75	1	0.59	0	-0.82	0	-0.94	1	1.07	0	-0.35	0	-0.95
20040826	0.59	11	7	8.63	8.65	-92.48	0.02	-3164547.59	6774526.81	0.18	0.07	20040827	1.38	11	5	8.58	8.63	-111.73	-0.19	-3170654.7	6765366.15	0.17	0.12	1	0.82	600000	1	1.75	0	-2.75	1	0.59	0	-0.82	0	-0.94	1	1.07	0	-0.35	0	-0.95	0	-0.12
20040827	1.38	11	5	8.58	8.63	-111.73	-0.19	-3170654.7	6765366.15	0.17	0.12	20040830	0.97	12	0	8.58	8.62	-82.42	-0.11	-3166849.54	6774244.86	0.18	0.21	1	1.75	600000	0	-2.75	1	0.59	0	-0.82	0	-0.94	1	1.07	0	-0.35	0	-0.95	0	-0.12	0	-2.03
20040830	0.97	12	0	8.58	8.62	-82.42	-0.11	-3166849.54	6774244.86	0.18	0.21	20040831	3.09	12	8	8.6	8.64	83.99	0.07	-3175981.62	6801641.11	0.19	0.31	0	-2.75	600000	1	0.59	0	-0.82	0	-0.94	1	1.07	0	-0.35	0	-0.95	0	-0.12	0	-2.03	1	3.05
20040831	3.09	12	8	8.6	8.64	83.99	0.07	-3175981.62	6801641.11	0.19	0.31	20040901	0.63	11	5	8.59	8.62	-52.17	-0.26	-3190869.12	6784371.61	0.2	0.29	1	0.59	600000	0	-0.82	0	-0.94	1	1.07	0	-0.35	0	-0.95	0	-0.12	0	-2.03	1	3.05	1	2.96
20040901	0.63	11	5	8.59	8.62	-52.17	-0.26	-3190869.12	6784371.61	0.2	0.29	20040902	0.86	12	4	8.58	8.6	-108.75	-0.17	-3177997.72	6799223.23	0.2	0.15	0	-0.82	600000	0	-0.94	1	1.07	0	-0.35	0	-0.95	0	-0.12	0	-2.03	1	3.05	1	2.96	1	0.92
20040902	0.86	12	4	8.58	8.6	-108.75	-0.17	-3177997.72	6799223.23	0.2	0.15	20040903	1.07	11	3	8.57	8.58	-119.11	-0.32	-3185958.23	6783302.2	0.19	0.12	0	-0.94	600000	1	1.07	0	-0.35	0	-0.95	0	-0.12	0	-2.03	1	3.05	1	2.96	1	0.92	1	2.85
20040903	1.07	11	3	8.57	8.58	-119.11	-0.32	-3185958.23	6783302.2	0.19	0.12	20040906	1.12	7	5	8.53	8.55	-168.46	-0.17	-3190086.72	6765412.1	0.18	0.13	1	1.07	600000	0	-0.35	0	-0.95	0	-0.12	0	-2.03	1	3.05	1	2.96	1	0.92	1	2.85	1	3.21
20040906	1.12	7	5	8.53	8.55	-168.46	-0.17	-3190086.72	6765412.1	0.18	0.13	20040907	0.57	10	2	8.48	8.54	-88.56	-0.13	-3181873.72	6775678.35	0.17	0.1	0	-0.35	600000	0	-0.95	0	-0.12	0	-2.03	1	3.05	1	2.96	1	0.92	1	2.85	1	3.21	0	-1.39
20040907	0.57	10	2	8.48	8.54	-88.56	-0.13	-3181873.72	6775678.35	0.17	0.1	20040908	0.95	11	3	8.48	8.52	-74.21	-0.13	-3181873.72	6765970.82	0.17	0.12	0	-0.95	600000	0	-0.12	0	-2.03	1	3.05	1	2.96	1	0.92	1	2.85	1	3.21	0	-1.39	0	-3.16
20040908	0.95	11	3	8.48	8.52	-74.21	-0.13	-3181873.72	6765970.82	0.17	0.12	20040909	1.49	7	5	8.44	8.5	-110.04	-0.2	-3187649.96	6751530.22	0.16	0.11	0	-0.12	600000	0	-2.03	1	3.05	1	2.96	1	0.92	1	2.85	1	3.21	0	-1.39	0	-3.16	1	3.26
20040909	1.49	7	5	8.44	8.5	-110.04	-0.2	-3187649.96	6751530.22	0.16	0.11	20040910	1.1	12	5	8.42	8.47	-127.89	-0.15	-3177395.83	6735682.94	0.16	0.17	0	-2.03	600000	1	3.05	1	2.96	1	0.92	1	2.85	1	3.21	0	-1.39	0	-3.16	1	3.26	0	-2.29
20040910	1.1	12	5	8.42	8.47	-127.89	-0.15	-3177395.83	6735682.94	0.16	0.17	20040913	0.96	7	5	8.38	8.42	-149.03	-0.39	-3189282.89	6720399.58	0.17	0.19	1	3.05	600000	1	2.96	1	0.92	1	2.85	1	3.21	0	-1.39	0	-3.16	1	3.26	0	-2.29	0	-3.12
20040913	0.96	7	5	8.38	8.42	-149.03	-0.39	-3189282.89	6720399.58	0.17	0.19	20040914	2.28	12	2	8.37	8.43	-34.83	-0.29	-3166864.34	6755272.88	0.18	0.3	1	2.96	600000	1	0.92	1	2.85	1	3.21	0	-1.39	0	-3.16	1	3.26	0	-2.29	0	-3.12	1	0.46
20040914	2.28	12	2	8.37	8.43	-34.83	-0.29	-3166864.34	6755272.88	0.18	0.3	20040915	2.31	12	2	8.42	8.48	177.41	0.2	-3137400.19	6835808.22	0.2	0.41	1	0.92	600000	1	2.85	1	3.21	0	-1.39	0	-3.16	1	3.26	0	-2.29	0	-3.12	1	0.46	0	-2.06
20040915	2.31	12	2	8.42	8.48	177.41	0.2	-3137400.19	6835808.22	0.2	0.41	20040916	0.94	11	2	8.5	8.53	207.53	0.23	-3189176.74	6911481.63	0.21	0.24	1	2.85	600000	1	3.21	0	-1.39	0	-3.16	1	3.26	0	-2.29	0	-3.12	1	0.46	0	-2.06	0	-0.82
20040916	0.94	11	2	8.5	8.53	207.53	0.23	-3189176.74	6911481.63	0.21	0.24	20040917	1.22	12	2	8.63	8.62	163.14	0.55	-3103131.71	7004145.51	0.21	0.28	1	3.21	600000	0	-1.39	0	-3.16	1	3.26	0	-2.29	0	-3.12	1	0.46	0	-2.06	0	-0.82	1	0.24
20040917	1.22	12	2	8.63	8.62	163.14	0.55	-3103131.71	7004145.51	0.21	0.28	20040920	1.38	10	2	8.86	8.75	166.14	0.92	-2983523.08	7132297.61	0.22	0.3	0	-1.39	600000	0	-3.16	1	3.26	0	-2.29	0	-3.12	1	0.46	0	-2.06	0	-0.82	1	0.24	0	-0.35
20040920	1.38	10	2	8.86	8.75	166.14	0.92	-2983523.08	7132297.61	0.22	0.3	20040921	0.65	7	3	9	8.83	117.95	0.7	-3004207.19	7049561.16	0.22	0.24	0	-3.16	600000	1	3.26	0	-2.29	0	-3.12	1	0.46	0	-2.06	0	-0.82	1	0.24	0	-0.35	0	-2.36
20040921	0.65	7	3	9	8.83	117.95	0.7	-3004207.19	7049561.16	0.22	0.24	20040922	1.34	11	5	9.04	8.84	60.98	0.44	-3090294.62	6938877.32	0.25	0.45	1	3.26	600000	0	-2.29	0	-3.12	1	0.46	0	-2.06	0	-0.82	1	0.24	0	-0.35	0	-2.36	1	0.48
20040922	1.34	11	5	9.04	8.84	60.98	0.44	-3090294.62	6938877.32	0.25	0.45	20040923	0.35	12	4	9.13	8.91	60.83	0.81	-3056885.98	6978013.16	0.26	0.41	0	-2.29	600000	0	-3.12	1	0.46	0	-2.06	0	-0.82	1	0.24	0	-0.35	0	-2.36	1	0.48	0	-0.96
20040923	0.35	12	4	9.13	8.91	60.83	0.81	-3056885.98	6978013.16	0.26	0.41	20040924	4.63	9	3	9.12	8.92	56.1	0.61	-3238033.54	6796865.6	0.27	0.35	0	-3.12	600000	1	0.46	0	-2.06	0	-0.82	1	0.24	0	-0.35	0	-2.36	1	0.48	0	-0.96	0	-0.24
20040924	4.63	9	3	9.12	8.92	56.1	0.61	-3238033.54	6796865.6	0.27	0.35	20040927	0.4	11	5	8.99	8.88	-26.03	0.5	-3303840.3	6725209.35	0.29	0.49	1	0.46	600000	0	-2.06	0	-0.82	1	0.24	0	-0.35	0	-2.36	1	0.48	0	-0.96	0	-0.24	0	-2.19
20040927	0.4	11	5	8.99	8.88	-26.03	0.5	-3303840.3	6725209.35	0.29	0.49	20040928	0.48	12	4	8.9	8.85	-93	0.29	-3301801.24	6759873.39	0.28	0.17	0	-2.06	600000	0	-0.82	1	0.24	0	-0.35	0	-2.36	1	0.48	0	-0.96	0	-0.24	0	-2.19	1	0.12
20040928	0.48	12	4	8.9	8.85	-93	0.29	-3301801.24	6759873.39	0.28	0.17	20040929	1.4	11	5	8.83	8.8	-139.1	-0.14	-3337175.54	6711233.73	0.28	0.22	0	-0.82	600000	1	0.24	0	-0.35	0	-2.36	1	0.48	0	-0.96	0	-0.24	0	-2.19	1	0.12	0	-2.48
20040929	1.4	11	5	8.83	8.8	-139.1	-0.14	-3337175.54	6711233.73	0.28	0.22	20040930	1.03	11	5	8.69	8.74	-141.99	-0.29	-3342735.3	6661195.86	0.27	0.18	1	0.24	600000	0	-0.35	0	-2.36	1	0.48	0	-0.96	0	-0.24	0	-2.19	1	0.12	0	-2.48	0	-7.01
20040930	1.03	11	5	8.69	8.74	-141.99	-0.29	-3342735.3	6661195.86	0.27	0.18	20041008	0.89	12	4	8.6	8.7	-117.54	-0.52	-3301772.47	6705882.58	0.26	0.24	0	-0.35	600000	0	-2.36	1	0.48	0	-0.96	0	-0.24	0	-2.19	1	0.12	0	-2.48	0	-7.01	1	0.41
20041008	0.89	12	4	8.6	8.7	-117.54	-0.52	-3301772.47	6705882.58	0.26	0.24	20041011	0.94	6	3	8.56	8.66	-84.79	-0.84	-3306447.21	6663809.92	0.25	0.18	0	-2.36	600000	1	0.48	0	-0.96	0	-0.24	0	-2.19	1	0.12	0	-2.48	0	-7.01	1	0.41	0	-1.91
20041011	0.94	6	3	8.56	8.66	-84.79	-0.84	-3306447.21	6663809.92	0.25	0.18	20041012	0.95	7	5	8.46	8.59	-106.13	-0.91	-3330314.84	6624030.54	0.25	0.25	1	0.48	600000	0	-0.96	0	-0.24	0	-2.19	1	0.12	0	-2.48	0	-7.01	1	0.41	0	-1.91	1	2.23
20041012	0.95	7	5	8.46	8.59	-106.13	-0.91	-3330314.84	6624030.54	0.25	0.25	20041013	1.53	12	6	8.42	8.54	-89.24	-0.58	-3350576.04	6684814.14	0.24	0.1	0	-0.96	600000	0	-0.24	0	-2.19	1	0.12	0	-2.48	0	-7.01	1	0.41	0	-1.91	1	2.23	1	1.36
20041013	1.53	12	6	8.42	8.54	-89.24	-0.58	-3350576.04	6684814.14	0.24	0.1	20041014	0.77	11	5	8.37	8.49	-96.31	-0.95	-3372485.14	6637866.08	0.23	0.15	0	-0.24	600000	0	-2.19	1	0.12	0	-2.48	0	-7.01	1	0.41	0	-1.91	1	2.23	1	1.36	1	0.81
20041014	0.77	11	5	8.37	8.49	-96.31	-0.95	-3372485.14	6637866.08	0.23	0.15	20041015	0.94	11	5	8.31	8.44	-101.4	-0.76	-3389477.95	6593684.75	0.22	0.13	0	-2.19	600000	1	0.12	0	-2.48	0	-7.01	1	0.41	0	-1.91	1	2.23	1	1.36	1	0.81	0	-1.33
20041015	0.94	11	5	8.31	8.44	-101.4	-0.76	-3389477.95	6593684.75	0.22	0.13	20041018	1.08	11	5	8.22	8.37	-137.86	-0.66	-3413332.08	6545976.49	0.23	0.28	1	0.12	600000	0	-2.48	0	-7.01	1	0.41	0	-1.91	1	2.23	1	1.36	1	0.81	0	-1.33	0	-1.35
20041018	1.08	11	5	8.22	8.37	-137.86	-0.66	-3413332.08	6545976.49	0.23	0.28	20041019	0.65	12	6	8.17	8.31	-121.36	-0.69	-3426931.07	6576883.28	0.23	0.25	0	-2.48	600000	0	-7.01	1	0.41	0	-1.91	1	2.23	1	1.36	1	0.81	0	-1.33	0	-1.35	1	1.78
20041019	0.65	12	6	8.17	8.31	-121.36	-0.69	-3426931.07	6576883.28	0.23	0.25	20041020	2.26	7	5	8.08	8.23	-164.54	-0.71	-3456869.8	6507026.26	0.23	0.28	0	-7.01	600000	1	0.41	0	-1.91	1	2.23	1	1.36	1	0.81	0	-1.33	0	-1.35	1	1.78	1	0.67
20041020	2.26	7	5	8.08	8.23	-164.54	-0.71	-3456869.8	6507026.26	0.23	0.28	20041021	2.84	7	5	7.89	8.06	-208.13	-1.19	-3621616.23	6308658.1	0.27	0.6	1	0.41	600000	0	-1.91	1	2.23	1	1.36	1	0.81	0	-1.33	0	-1.35	1	1.78	1	0.67	0	-1.47
20041021	2.84	7	5	7.89	8.06	-208.13	-1.19	-3621616.23	6308658.1	0.27	0.6	20041022	0.35	12	4	7.71	7.92	-164.02	-1.18	-3618842.96	6377989.86	0.27	0.25	0	-1.91	600000	1	2.23	1	1.36	1	0.81	0	-1.33	0	-1.35	1	1.78	1	0.67	0	-1.47	1	0.81
20041022	0.35	12	4	7.71	7.92	-164.02	-1.18	-3618842.96	6377989.86	0.27	0.25	20041025	0.91	11	1	7.54	7.79	-123.17	-1.29	-3670224.63	6315190.04	0.27	0.33	1	2.23	600000	1	1.36	1	0.81	0	-1.33	0	-1.35	1	1.78	1	0.67	0	-1.47	1	0.81	1	0.13
20041025	0.91	11	1	7.54	7.79	-123.17	-1.29	-3670224.63	6315190.04	0.27	0.33	20041026	1	12	4	7.4	7.71	-92.76	-0.93	-3617722.88	6378192.15	0.27	0.24	1	1.36	600000	1	0.81	0	-1.33	0	-1.35	1	1.78	1	0.67	0	-1.47	1	0.81	1	0.13	0	-0.67
20041026	1	12	4	7.4	7.71	-92.76	-0.93	-3617722.88	6378192.15	0.27	0.24	20041027	0.74	12	2	7.32	7.66	-56.61	-0.87	-3586451.07	6425099.86	0.26	0.18	1	0.81	600000	0	-1.33	0	-1.35	1	1.78	1	0.67	0	-1.47	1	0.81	1	0.13	0	-0.67	1	3.65
20041027	0.74	12	2	7.32	7.66	-56.61	-0.87	-3586451.07	6425099.86	0.26	0.18	20041028	1.38	12	2	7.37	7.64	-33.4	-0.73	-3556163.18	6490002.47	0.25	0.15	0	-1.33	600000	0	-1.35	1	1.78	1	0.67	0	-1.47	1	0.81	1	0.13	0	-0.67	1	3.65	0	-0.91
20041028	1.38	12	2	7.37	7.64	-33.4	-0.73	-3556163.18	6490002.47	0.25	0.15	20041029	4.04	11	1	7.38	7.59	-24.25	-0.81	-3681475.89	6227984.99	0.27	0.46	0	-1.35	600000	1	1.78	1	0.67	0	-1.47	1	0.81	1	0.13	0	-0.67	1	3.65	0	-0.91	1	0.26
20041029	4.04	11	1	7.38	7.59	-24.25	-0.81	-3681475.89	6227984.99	0.27	0.46	20041101	0.22	11	5	7.41	7.54	-60.87	-0.73	-3698785.12	6169133.6	0.26	0.17	1	1.78	600000	1	0.67	0	-1.47	1	0.81	1	0.13	0	-0.67	1	3.65	0	-0.91	1	0.26	0	-0.39
20041101	0.22	11	5	7.41	7.54	-60.87	-0.73	-3698785.12	6169133.6	0.26	0.17	20041102	0.62	12	0	7.42	7.52	-31.5	-0.61	-3665939.63	6205436.51	0.26	0.21	1	0.67	600000	0	-1.47	1	0.81	1	0.13	0	-0.67	1	3.65	0	-0.91	1	0.26	0	-0.39	1	0.66
20041102	0.62	12	0	7.42	7.52	-31.5	-0.61	-3665939.63	6205436.51	0.26	0.21	20041103	1.28	12	2	7.43	7.52	85.37	-0.36	-3663212.51	6251797.67	0.25	0.17	0	-1.47	600000	1	0.81	1	0.13	0	-0.67	1	3.65	0	-0.91	1	0.26	0	-0.39	1	0.66	0	-1.44
20041103	1.28	12	2	7.43	7.52	85.37	-0.36	-3663212.51	6251797.67	0.25	0.17	20041104	0.72	11	1	7.41	7.49	49.3	0.08	-3686758.97	6218336.91	0.25	0.27	1	0.81	600000	1	0.13	0	-0.67	1	3.65	0	-0.91	1	0.26	0	-0.39	1	0.66	0	-1.44	0	0
20041104	0.72	11	1	7.41	7.49	49.3	0.08	-3686758.97	6218336.91	0.25	0.27	20041105	0.53	12	6	7.41	7.48	34.78	0.11	-3685706.74	6236224.78	0.24	0.17	1	0.13	600000	0	-0.67	1	3.65	0	-0.91	1	0.26	0	-0.39	1	0.66	0	-1.44	0	0	1	1.33
20041105	0.53	12	6	7.41	7.48	34.78	0.11	-3685706.74	6236224.78	0.24	0.17	20041108	0.71	12	6	7.44	7.48	13.3	0.26	-3677680.65	6248837.21	0.23	0.11	0	-0.67	600000	1	3.65	0	-0.91	1	0.26	0	-0.39	1	0.66	0	-1.44	0	0	1	1.33	1	0.52
20041108	0.71	12	6	7.44	7.48	13.3	0.26	-3677680.65	6248837.21	0.23	0.11	20041109	1.06	11	3	7.43	7.46	-22.22	0.05	-3683765.1	6235451.42	0.22	0.11	1	3.65	600000	0	-0.91	1	0.26	0	-0.39	1	0.66	0	-1.44	0	0	1	1.33	1	0.52	0	-1.56
20041109	1.06	11	3	7.43	7.46	-22.22	0.05	-3683765.1	6235451.42	0.22	0.11	20041110	5.53	12	2	7.47	7.5	189.63	0.22	-3638551.28	6309437.67	0.23	0.36	0	-0.91	600000	1	0.26	0	-0.39	1	0.66	0	-1.44	0	0	1	1.33	1	0.52	0	-1.56	0	-0.66
20041110	5.53	12	2	7.47	7.5	189.63	0.22	-3638551.28	6309437.67	0.23	0.36	20041111	1.29	11	3	7.51	7.52	172.23	0.09	-3722859.61	6213888.23	0.23	0.17	1	0.26	600000	0	-0.39	1	0.66	0	-1.44	0	0	1	1.33	1	0.52	0	-1.56	0	-0.66	0	-1.33
20041111	1.29	11	3	7.51	7.52	172.23	0.09	-3722859.61	6213888.23	0.23	0.17	20041112	0.34	12	4	7.55	7.54	96.27	0.21	-3710508.41	6246824.77	0.22	0.16	0	-0.39	600000	1	0.66	0	-1.44	0	0	1	1.33	1	0.52	0	-1.56	0	-0.66	0	-1.33	1	0.14
20041112	0.34	12	4	7.55	7.54	96.27	0.21	-3710508.41	6246824.77	0.22	0.16	20041115	1.32	11	1	7.58	7.55	66.35	0.28	-3708611.76	6203201.81	0.22	0.23	1	0.66	600000	0	-1.44	0	0	1	1.33	1	0.52	0	-1.56	0	-0.66	0	-1.33	1	0.14	0	-1.35
20041115	1.32	11	1	7.58	7.55	66.35	0.28	-3708611.76	6203201.81	0.22	0.23	20041116	0.7	12	6	7.62	7.56	71.96	0.2	-3689231.73	6233656.13	0.21	0.11	0	-1.44	600000	0	0	1	1.33	1	0.52	0	-1.56	0	-0.66	0	-1.33	1	0.14	0	-1.35	0	-0.96
20041116	0.7	12	6	7.62	7.56	71.96	0.2	-3689231.73	6233656.13	0.21	0.11	20041117	1.26	7	1	7.6	7.56	16.91	0.04	-3703399.4	6195201.04	0.21	0.19	0	0	600000	1	1.33	1	0.52	0	-1.56	0	-0.66	0	-1.33	1	0.14	0	-1.35	0	-0.96	0	-0.14
20041117	1.26	7	1	7.6	7.56	16.91	0.04	-3703399.4	6195201.04	0.21	0.19	20041118	0.79	12	7	7.58	7.55	-24.03	0.15	-3681817.75	6195201.04	0.19	0.07	1	1.33	600000	1	0.52	0	-1.56	0	-0.66	0	-1.33	1	0.14	0	-1.35	0	-0.96	0	-0.14	1	0.28
20041118	0.79	12	7	7.58	7.55	-24.03	0.15	-3681817.75	6195201.04	0.19	0.07	20041119	1.26	10	8	7.58	7.57	69.82	0.19	-3679275	6233342.29	0.19	0.17	1	0.52	600000	0	-1.56	0	-0.66	0	-1.33	1	0.14	0	-1.35	0	-0.96	0	-0.14	1	0.28	0	-0.28
20041119	1.26	10	8	7.58	7.57	69.82	0.19	-3679275	6233342.29	0.19	0.17	20041122	0.77	12	6	7.6	7.59	70.68	0.22	-3654426.33	6262708.9	0.18	0.13	0	-1.56	600000	0	-0.66	0	-1.33	1	0.14	0	-1.35	0	-0.96	0	-0.14	1	0.28	0	-0.28	1	0.14
20041122	0.77	12	6	7.6	7.59	70.68	0.22	-3654426.33	6262708.9	0.18	0.13	20041123	0.92	7	5	7.58	7.58	-22.17	0.15	-3677218.48	6235772.72	0.18	0.13	0	-0.66	600000	0	-1.33	1	0.14	0	-1.35	0	-0.96	0	-0.14	1	0.28	0	-0.28	1	0.14	1	0.69
20041123	0.92	7	5	7.58	7.58	-22.17	0.15	-3677218.48	6235772.72	0.18	0.13	20041124	0.86	9	5	7.58	7.56	-102.22	-0.17	-3700322.82	6212668.38	0.17	0.11	0	-1.33	600000	1	0.14	0	-1.35	0	-0.96	0	-0.14	1	0.28	0	-0.28	1	0.14	1	0.69	1	0.55
20041124	0.86	9	5	7.58	7.56	-102.22	-0.17	-3700322.82	6212668.38	0.17	0.11	20041125	2.58	7	5	7.55	7.53	-197.18	-0.2	-3732449.37	6153004.78	0.17	0.13	1	0.14	600000	0	-1.35	0	-0.96	0	-0.14	1	0.28	0	-0.28	1	0.14	1	0.69	1	0.55	1	1.36
20041125	2.58	7	5	7.55	7.53	-197.18	-0.2	-3732449.37	6153004.78	0.17	0.13	20041126	0.54	12	6	7.51	7.51	-139.19	-0.21	-3745305.31	6185144.61	0.16	0.1	0	-1.35	600000	0	-0.96	0	-0.14	1	0.28	0	-0.28	1	0.14	1	0.69	1	0.55	1	1.36	0	-1.35
20041126	0.54	12	6	7.51	7.51	-139.19	-0.21	-3745305.31	6185144.61	0.16	0.1	20041129	0.88	11	5	7.43	7.48	-143.26	-0.28	-3770200.23	6156930.36	0.16	0.17	0	-0.96	600000	0	-0.14	1	0.28	0	-0.28	1	0.14	1	0.69	1	0.55	1	1.36	0	-1.35	0	-0.68
20041129	0.88	11	5	7.43	7.48	-143.26	-0.28	-3770200.23	6156930.36	0.16	0.17	20041130	1.59	11	5	7.37	7.43	-157.19	-0.4	-3785182.4	6111983.85	0.16	0.12	0	-0.14	600000	1	0.28	0	-0.28	1	0.14	1	0.69	1	0.55	1	1.36	0	-1.35	0	-0.68	0	-1.1
20041130	1.59	11	5	7.37	7.43	-157.19	-0.4	-3785182.4	6111983.85	0.16	0.12	20041201	0.47	12	7	7.32	7.4	-123.7	-0.3	-3792255.79	6090763.69	0.15	0.06	1	0.28	600000	0	-0.28	1	0.14	1	0.69	1	0.55	1	1.36	0	-1.35	0	-0.68	0	-1.1	0	-0.28
20041201	0.47	12	7	7.32	7.4	-123.7	-0.3	-3792255.79	6090763.69	0.15	0.06	20041202	1.12	12	0	7.29	7.37	-97.66	-0.28	-3784350.12	6114480.71	0.14	0.09	0	-0.28	600000	1	0.14	1	0.69	1	0.55	1	1.36	0	-1.35	0	-0.68	0	-1.1	0	-0.28	1	0.56
20041202	1.12	12	0	7.29	7.37	-97.66	-0.28	-3784350.12	6114480.71	0.14	0.09	20041203	1.04	9	3	7.25	7.34	-74.78	-0.4	-3808925.12	6089905.71	0.14	0.07	1	0.14	600000	1	0.69	1	0.55	1	1.36	0	-1.35	0	-0.68	0	-1.1	0	-0.28	1	0.56	0	-0.69
20041203	1.04	9	3	7.25	7.34	-74.78	-0.4	-3808925.12	6089905.71	0.14	0.07	20041206	0.97	12	4	7.24	7.33	-72.65	-0.43	-3804162.22	6113720.2	0.13	0.1	1	0.69	600000	1	0.55	1	1.36	0	-1.35	0	-0.68	0	-1.1	0	-0.28	1	0.56	0	-0.69	0	-1.39
20041206	0.97	12	4	7.24	7.33	-72.65	-0.43	-3804162.22	6113720.2	0.13	0.1	20041207	1.08	12	2	7.25	7.32	-26.32	-0.26	-3804162.22	6139490.05	0.13	0.12	1	0.55	600000	1	1.36	0	-1.35	0	-0.68	0	-1.1	0	-0.28	1	0.56	0	-0.69	0	-1.39	0	-1.27
20041207	1.08	12	2	7.25	7.32	-26.32	-0.26	-3804162.22	6139490.05	0.13	0.12	20041208	0.88	11	2	7.27	7.32	38.36	-0.17	-3813196.44	6162075.6	0.13	0.11	1	1.36	600000	0	-1.35	0	-0.68	0	-1.1	0	-0.28	1	0.56	0	-0.69	0	-1.39	0	-1.27	1	1.72
20041208	0.88	11	2	7.27	7.32	38.36	-0.17	-3813196.44	6162075.6	0.13	0.11	20041209	4.13	12	0	7.3	7.34	128.89	0.03	-3818687.83	6255429.27	0.15	0.34	0	-1.35	600000	0	-0.68	0	-1.1	0	-0.28	1	0.56	0	-0.69	0	-1.39	0	-1.27	1	1.72	1	0.28
20041209	4.13	12	0	7.3	7.34	128.89	0.03	-3818687.83	6255429.27	0.15	0.34	20041210	0.36	11	7	7.32	7.34	66.52	-0.08	-3838990.12	6221592.12	0.15	0.15	0	-0.68	600000	0	-1.1	0	-0.28	1	0.56	0	-0.69	0	-1.39	0	-1.27	1	1.72	1	0.28	0	-0.14
20041210	0.36	11	7	7.32	7.34	66.52	-0.08	-3838990.12	6221592.12	0.15	0.15	20041213	0.69	12	5	7.33	7.33	-27.25	-0.03	-3833596	6198217.61	0.15	0.13	0	-1.1	600000	0	-0.28	1	0.56	0	-0.69	0	-1.39	0	-1.27	1	1.72	1	0.28	0	-0.14	0	-1.13
20041213	0.69	12	5	7.33	7.33	-27.25	-0.03	-3833596	6198217.61	0.15	0.13	20041214	1.23	7	5	7.31	7.3	-85.53	-0.04	-3844691.45	6169369.46	0.15	0.13	0	-0.28	600000	1	0.56	0	-0.69	0	-1.39	0	-1.27	1	1.72	1	0.28	0	-0.14	0	-1.13	0	-0.14
20041214	1.23	7	5	7.31	7.3	-85.53	-0.04	-3844691.45	6169369.46	0.15	0.13	20041215	1.29	11	5	7.28	7.28	-99.02	-0.05	-3857074.28	6132220.97	0.15	0.15	1	0.56	600000	0	-0.69	0	-1.39	0	-1.27	1	1.72	1	0.28	0	-0.14	0	-1.13	0	-0.14	0	-0.28
20041215	1.29	11	5	7.28	7.28	-99.02	-0.05	-3857074.28	6132220.97	0.15	0.15	20041216	1.72	12	2	7.24	7.27	-40.23	-0.03	-3880086.56	6196143.99	0.16	0.25	0	-0.69	600000	0	-1.39	0	-1.27	1	1.72	1	0.28	0	-0.14	0	-1.13	0	-0.14	0	-0.28	0	0
20041216	1.72	12	2	7.24	7.27	-40.23	-0.03	-3880086.56	6196143.99	0.16	0.25	20041217	0.49	11	7	7.21	7.25	-88.13	-0.06	-3905007.4	6164992.94	0.15	0.1	0	-1.39	600000	0	-1.27	1	1.72	1	0.28	0	-0.14	0	-1.13	0	-0.14	0	-0.28	0	0	0	0
20041217	0.49	11	7	7.21	7.25	-88.13	-0.06	-3905007.4	6164992.94	0.15	0.1	20041220	1.01	11	5	7.17	7.22	-139.17	-0.17	-3932607.32	6133450.18	0.15	0.16	0	-1.27	600000	1	1.72	1	0.28	0	-0.14	0	-1.13	0	-0.14	0	-0.28	0	0	0	0	0	-1.71
20041220	1.01	11	5	7.17	7.22	-139.17	-0.17	-3932607.32	6133450.18	0.15	0.16	20041221	1.02	11	5	7.12	7.18	-157.84	-0.31	-3957571.04	6101353.96	0.15	0.18	1	1.72	600000	1	0.28	0	-0.14	0	-1.13	0	-0.14	0	-0.28	0	0	0	0	0	-1.71	0	-1.6
20041221	1.02	11	5	7.12	7.18	-157.84	-0.31	-3957571.04	6101353.96	0.15	0.18	20041222	1.14	12	6	7.11	7.16	-107.14	-0.23	-3930710.79	6137981.58	0.15	0.15	1	0.28	600000	0	-0.14	0	-1.13	0	-0.14	0	-0.28	0	0	0	0	0	-1.71	0	-1.6	0	-1.33
20041222	1.14	12	6	7.11	7.16	-107.14	-0.23	-3930710.79	6137981.58	0.15	0.15	20041223	3.02	12	2	7.09	7.15	-15.02	-0.31	-4002760.88	6248458.38	0.16	0.23	0	-0.14	600000	0	-1.13	0	-0.14	0	-0.28	0	0	0	0	0	-1.71	0	-1.6	0	-1.33	1	0.3
20041223	3.02	12	2	7.09	7.15	-15.02	-0.31	-4002760.88	6248458.38	0.16	0.23	20041224	0.33	6	5	7.08	7.15	-38.19	-0.22	-4016654.55	6212334.83	0.16	0.13	0	-1.13	600000	0	-0.14	0	-0.28	0	0	0	0	0	-1.71	0	-1.6	0	-1.33	1	0.3	1	3.43
20041224	0.33	6	5	7.08	7.15	-38.19	-0.22	-4016654.55	6212334.83	0.16	0.13	20041227	0.78	11	5	7.07	7.13	-88.89	-0.25	-4030691.3	6184261.33	0.16	0.16	0	-0.14	600000	0	-0.28	0	0	0	0	0	-1.71	0	-1.6	0	-1.33	1	0.3	1	3.43	1	1.15
20041227	0.78	11	5	7.07	7.13	-88.89	-0.25	-4030691.3	6184261.33	0.16	0.16	20041228	0.51	11	5	7.08	7.11	-103.89	-0.18	-4030691.3	6169830.38	0.15	0.1	0	-0.28	600000	0	0	0	0	0	-1.71	0	-1.6	0	-1.33	1	0.3	1	3.43	1	1.15	0	-0.57
20041228	0.51	11	5	7.08	7.11	-103.89	-0.18	-4030691.3	6169830.38	0.15	0.1	20041229	1.33	11	3	7.06	7.09	-81.26	-0.18	-4042892.27	6150657.43	0.15	0.11	0	0	600000	0	0	0	-1.71	0	-1.6	0	-1.33	1	0.3	1	3.43	1	1.15	0	-0.57	0	-0.14
20041229	1.33	11	3	7.06	7.09	-81.26	-0.18	-4042892.27	6150657.43	0.15	0.11	20041230	1.5	6	5	7.03	7.07	-94.97	-0.22	-4039699.84	6150657.43	0.14	0.09	0	0	600000	0	-1.71	0	-1.6	0	-1.33	1	0.3	1	3.43	1	1.15	0	-0.57	0	-0.14	0	-0.57
20041230	1.5	6	5	7.03	7.07	-94.97	-0.22	-4039699.84	6150657.43	0.14	0.09	20041231	0.84	6	3	7.01	7.06	-65.22	-0.17	-4056916.12	6150657.43	0.14	0.07	0	-1.71	600000	0	-1.6	0	-1.33	1	0.3	1	3.43	1	1.15	0	-0.57	0	-0.14	0	-0.57	0	-1.73
20041231	0.84	6	3	7.01	7.06	-65.22	-0.17	-4056916.12	6150657.43	0.14	0.07	20050104	1.58	7	9	6.98	7.03	-187.66	-0.19	-4066438.47	6112568.04	0.14	0.18	0	-1.6	600000	0	-1.33	1	0.3	1	3.43	1	1.15	0	-0.57	0	-0.14	0	-0.57	0	-1.73	1	1.18
20050104	1.58	7	9	6.98	7.03	-187.66	-0.19	-4066438.47	6112568.04	0.14	0.18	20050105	1.37	7	5	6.93	6.98	-204.97	-0.21	-4086033.14	6060315.6	0.14	0.16	0	-1.33	600000	1	0.3	1	3.43	1	1.15	0	-0.57	0	-0.14	0	-0.57	0	-1.73	1	1.18	0	-1.45
20050105	1.37	7	5	6.93	6.98	-204.97	-0.21	-4086033.14	6060315.6	0.14	0.16	20050106	0.82	11	5	6.87	6.92	-163.41	-0.42	-4107523.63	6017334.61	0.15	0.2	1	0.3	600000	1	3.43	1	1.15	0	-0.57	0	-0.14	0	-0.57	0	-1.73	1	1.18	0	-1.45	0	-0.89
20050106	0.82	11	5	6.87	6.92	-163.41	-0.42	-4107523.63	6017334.61	0.15	0.2	20050107	1.02	12	6	6.81	6.88	-120.89	-0.42	-4111489.87	6060963.25	0.14	0.11	1	3.43	600000	1	1.15	0	-0.57	0	-0.14	0	-0.57	0	-1.73	1	1.18	0	-1.45	0	-0.89	1	9.97
20050107	1.02	12	6	6.81	6.88	-120.89	-0.42	-4111489.87	6060963.25	0.14	0.11	20050110	1.63	12	2	6.79	6.89	-22.35	-0.18	-4053274.11	6132115.85	0.15	0.25	1	1.15	600000	0	-0.57	0	-0.14	0	-0.57	0	-1.73	1	1.18	0	-1.45	0	-0.89	1	9.97	1	3.52
20050110	1.63	12	2	6.79	6.89	-22.35	-0.18	-4053274.11	6132115.85	0.15	0.25	20050111	0.97	12	2	6.82	6.91	47.86	-0.02	-3995814.32	6201067.6	0.15	0.12	0	-0.57	600000	0	-0.14	0	-0.57	0	-1.73	1	1.18	0	-1.45	0	-0.89	1	9.97	1	3.52	0	-2.35
20050111	0.97	12	2	6.82	6.91	47.86	-0.02	-3995814.32	6201067.6	0.15	0.12	20050112	0.41	11	3	6.86	6.92	49.12	-0.05	-3995814.32	6173093.11	0.15	0.12	0	-0.14	600000	0	-0.57	0	-1.73	1	1.18	0	-1.45	0	-0.89	1	9.97	1	3.52	0	-2.35	0	-0.67
20050112	0.41	11	3	6.86	6.92	49.12	-0.05	-3995814.32	6173093.11	0.15	0.12	20050113	0.46	12	7	6.91	6.93	57.08	-0.04	-4002238.45	6160244.84	0.14	0.08	0	-0.57	600000	0	-1.73	1	1.18	0	-1.45	0	-0.89	1	9.97	1	3.52	0	-2.35	0	-0.67	0	-1.62
20050113	0.46	12	7	6.91	6.93	57.08	-0.04	-4002238.45	6160244.84	0.14	0.08	20050114	1.35	11	1	6.96	6.93	55.95	-0.08	-4015702.16	6142934.36	0.15	0.18	0	-1.73	600000	1	1.18	0	-1.45	0	-0.89	1	9.97	1	3.52	0	-2.35	0	-0.67	0	-1.62	1	1.92
20050114	1.35	11	1	6.96	6.93	55.95	-0.08	-4015702.16	6142934.36	0.15	0.18	20050117	1.51	11	5	6.93	6.91	-25.09	-0.2	-4037877.93	6116726.63	0.14	0.13	1	1.18	600000	0	-1.45	0	-0.89	1	9.97	1	3.52	0	-2.35	0	-0.67	0	-1.62	1	1.92	0	-0.94
20050117	1.51	11	5	6.93	6.91	-25.09	-0.2	-4037877.93	6116726.63	0.14	0.13	20050118	0.61	8	4	6.91	6.9	-24.91	0	-4021919.83	6132684.73	0.14	0.15	0	-1.45	600000	0	-0.89	1	9.97	1	3.52	0	-2.35	0	-0.67	0	-1.62	1	1.92	0	-0.94	1	1.76
20050118	0.61	8	4	6.91	6.9	-24.91	0	-4021919.83	6132684.73	0.14	0.15	20050119	0.65	7	3	6.87	6.88	-44.62	0.01	-4028782.43	6122390.83	0.14	0.12	0	-0.89	600000	1	9.97	1	3.52	0	-2.35	0	-0.67	0	-1.62	1	1.92	0	-0.94	1	1.76	1	5.07
20050119	0.65	7	3	6.87	6.88	-44.62	0.01	-4028782.43	6122390.83	0.14	0.12	20050120	2.05	11	5	6.82	6.85	-114.54	0.04	-4027158.91	6101285.05	0.14	0.13	1	9.97	600000	1	3.52	0	-2.35	0	-0.67	0	-1.62	1	1.92	0	-0.94	1	1.76	1	5.07	0	-2.79
20050120	2.05	11	5	6.82	6.85	-114.54	0.04	-4027158.91	6101285.05	0.14	0.13	20050121	19.6	8	2	6.91	6.95	168.47	0.69	-3613422.06	6515021.9	0.2	0.69	1	3.52	600000	0	-2.35	0	-0.67	0	-1.62	1	1.92	0	-0.94	1	1.76	1	5.07	0	-2.79	1	6.01
20050121	19.6	8	2	6.91	6.95	168.47	0.69	-3613422.06	6515021.9	0.2	0.69	20050124	1.13	11	8	7.08	7.08	260.34	0.72	-3448419.2	6982529.99	0.21	0.37	0	-2.35	600000	0	-0.67	0	-1.62	1	1.92	0	-0.94	1	1.76	1	5.07	0	-2.79	1	6.01	0	-0.99
20050124	1.13	11	8	7.08	7.08	260.34	0.72	-3448419.2	6982529.99	0.21	0.37	20050125	0.57	11	5	7.2	7.15	126.47	0.46	-3421623.92	6714577.17	0.22	0.29	0	-0.67	600000	0	-1.62	1	1.92	0	-0.94	1	1.76	1	5.07	0	-2.79	1	6.01	0	-0.99	0	-2.11
20050125	0.57	11	5	7.2	7.15	126.47	0.46	-3421623.92	6714577.17	0.22	0.29	20050126	0.61	11	3	7.33	7.2	92.89	0.45	-3522100.27	6552269.22	0.22	0.21	0	-1.62	600000	1	1.92	0	-0.94	1	1.76	1	5.07	0	-2.79	1	6.01	0	-0.99	0	-2.11	0	-0.89
20050126	0.61	11	3	7.33	7.2	92.89	0.45	-3522100.27	6552269.22	0.22	0.21	20050127	0.67	11	5	7.45	7.22	53.61	0.34	-3588610.82	6444189.58	0.22	0.26	1	1.92	600000	0	-0.94	1	1.76	1	5.07	0	-2.79	1	6.01	0	-0.99	0	-2.11	0	-0.89	1	3.46
20050127	0.67	11	5	7.45	7.22	53.61	0.34	-3588610.82	6444189.58	0.22	0.26	20050128	0.96	12	4	7.46	7.26	47.88	0.52	-3501157.23	6548300.99	0.23	0.25	0	-0.94	600000	1	1.76	1	5.07	0	-2.79	1	6.01	0	-0.99	0	-2.11	0	-0.89	1	3.46	1	0.5
20050128	0.96	12	4	7.46	7.26	47.88	0.52	-3501157.23	6548300.99	0.23	0.25	20050131	0.74	11	7	7.4	7.28	37.19	0.57	-3491579	6471675.11	0.22	0.16	1	1.76	600000	1	5.07	0	-2.79	1	6.01	0	-0.99	0	-2.11	0	-0.89	1	3.46	1	0.5	0	-2.47
20050131	0.74	11	7	7.4	7.28	37.19	0.57	-3491579	6471675.11	0.22	0.16	20050201	1.49	12	2	7.41	7.32	53.29	0.62	-3434450.26	6585932.58	0.22	0.24	1	5.07	600000	0	-2.79	1	6.01	0	-0.99	0	-2.11	0	-0.89	1	3.46	1	0.5	0	-2.47	0	-0.38
20050201	1.49	12	2	7.41	7.32	53.29	0.62	-3434450.26	6585932.58	0.22	0.24	20050202	2.09	12	2	7.5	7.42	145.08	1.1	-3263685.01	6825003.93	0.25	0.49	0	-2.79	600000	1	6.01	0	-0.99	0	-2.11	0	-0.89	1	3.46	1	0.5	0	-2.47	0	-0.38	1	1.14
20050202	2.09	12	2	7.5	7.42	145.08	1.1	-3263685.01	6825003.93	0.25	0.49	20050203	0.58	11	7	7.57	7.46	125.22	0.94	-3370840.26	6687232.9	0.25	0.27	1	6.01	600000	0	-0.99	0	-2.11	0	-0.89	1	3.46	1	0.5	0	-2.47	0	-0.38	1	1.14	0	-2.89
20050203	0.58	11	7	7.57	7.46	125.22	0.94	-3370840.26	6687232.9	0.25	0.27	20050204	1.75	12	0	7.71	7.58	170.47	0.73	-3253441.18	6928936.88	0.3	0.7	0	-0.99	600000	0	-2.11	0	-0.89	1	3.46	1	0.5	0	-2.47	0	-0.38	1	1.14	0	-2.89	0	-1.55
20050204	1.75	12	0	7.71	7.58	170.47	0.73	-3253441.18	6928936.88	0.3	0.7	20050216	0.53	11	7	7.84	7.67	142.12	0.39	-3352363.97	6801750.44	0.29	0.27	0	-2.11	600000	0	-0.89	1	3.46	1	0.5	0	-2.47	0	-0.38	1	1.14	0	-2.89	0	-1.55	0	-0.26
20050216	0.53	11	7	7.84	7.67	142.12	0.39	-3352363.97	6801750.44	0.29	0.27	20050217	0.91	7	5	7.91	7.7	66.84	0.4	-3400561.39	6686076.63	0.29	0.24	0	-0.89	600000	1	3.46	1	0.5	0	-2.47	0	-0.38	1	1.14	0	-2.89	0	-1.55	0	-0.26	1	1.71
20050217	0.91	7	5	7.91	7.7	66.84	0.4	-3400561.39	6686076.63	0.29	0.24	20050218	0.7	11	5	7.9	7.72	40.43	0.38	-3442947.58	6605157.54	0.28	0.21	1	3.46	600000	1	0.5	0	-2.47	0	-0.38	1	1.14	0	-2.89	0	-1.55	0	-0.26	1	1.71	0	-0.91
20050218	0.7	11	5	7.9	7.72	40.43	0.38	-3442947.58	6605157.54	0.28	0.21	20050221	2.08	12	2	7.98	7.78	78.13	0.77	-3336937.17	6773527.02	0.28	0.32	1	0.5	600000	0	-2.47	0	-0.38	1	1.14	0	-2.89	0	-1.55	0	-0.26	1	1.71	0	-0.91	0	-0.13
20050221	2.08	12	2	7.98	7.78	78.13	0.77	-3336937.17	6773527.02	0.28	0.32	20050222	0.61	12	2	7.98	7.84	88.86	0.67	-3309822.09	6876564.33	0.27	0.19	0	-2.47	600000	0	-0.38	1	1.14	0	-2.89	0	-1.55	0	-0.26	1	1.71	0	-0.91	0	-0.13	1	1.7
20050222	0.61	12	2	7.98	7.84	88.86	0.67	-3309822.09	6876564.33	0.27	0.19	20050223	1.49	7	5	7.95	7.86	34.21	0.54	-3423453.72	6722827.41	0.27	0.23	0	-0.38	600000	1	1.14	0	-2.89	0	-1.55	0	-0.26	1	1.71	0	-0.91	0	-0.13	1	1.7	0	-2.7
20050223	1.49	7	5	7.95	7.86	34.21	0.54	-3423453.72	6722827.41	0.27	0.23	20050224	0.66	11	5	7.95	7.86	-11.11	0.38	-3482430.8	6620957.91	0.26	0.19	1	1.14	600000	0	-2.89	0	-1.55	0	-0.26	1	1.71	0	-0.91	0	-0.13	1	1.7	0	-2.7	0	-1.59
20050224	0.66	11	5	7.95	7.86	-11.11	0.38	-3482430.8	6620957.91	0.26	0.19	20050225	1.13	12	2	7.99	7.88	27.44	0.09	-3520675.51	6735692.03	0.26	0.23	0	-2.89	600000	0	-1.55	0	-0.26	1	1.71	0	-0.91	0	-0.13	1	1.7	0	-2.7	0	-1.59	0	-0.54
20050225	1.13	12	2	7.99	7.88	27.44	0.09	-3520675.51	6735692.03	0.26	0.23	20050228	1.52	7	5	7.92	7.85	-145.77	0.08	-3598845.4	6561313.05	0.26	0.31	0	-1.55	600000	0	-0.26	1	1.71	0	-0.91	0	-0.13	1	1.7	0	-2.7	0	-1.59	0	-0.54	0	-0.54
20050228	1.52	7	5	7.92	7.85	-145.77	0.08	-3598845.4	6561313.05	0.26	0.31	20050301	0.63	7	5	7.82	7.81	-171.05	-0.5	-3647395.65	6452074.99	0.26	0.18	0	-0.26	600000	1	1.71	0	-0.91	0	-0.13	1	1.7	0	-2.7	0	-1.59	0	-0.54	0	-0.54	0	-2.85
20050301	0.63	7	5	7.82	7.81	-171.05	-0.5	-3647395.65	6452074.99	0.26	0.18	20050302	0.81	11	5	7.76	7.77	-136.59	-0.44	-3683698.99	6363909.73	0.25	0.17	1	1.71	600000	0	-0.91	0	-0.13	1	1.7	0	-2.7	0	-1.59	0	-0.54	0	-0.54	0	-2.85	0	0
20050302	0.81	11	5	7.76	7.77	-136.59	-0.44	-3683698.99	6363909.73	0.25	0.17	20050303	0.71	12	2	7.73	7.77	-81.48	-0.14	-3628745.76	6426713.42	0.24	0.16	0	-0.91	600000	0	-0.13	1	1.7	0	-2.7	0	-1.59	0	-0.54	0	-0.54	0	-2.85	0	0	0	-0.42
20050303	0.71	12	2	7.73	7.77	-81.48	-0.14	-3628745.76	6426713.42	0.24	0.16	20050304	0.81	11	3	7.67	7.75	-71.46	-0.14	-3640472.96	6375895.53	0.23	0.13	0	-0.13	600000	1	1.7	0	-2.7	0	-1.59	0	-0.54	0	-0.54	0	-2.85	0	0	0	-0.42	1	0.84
20050304	0.81	11	3	7.67	7.75	-71.46	-0.14	-3640472.96	6375895.53	0.23	0.13	20050307	0.55	12	5	7.65	7.73	-65.82	-0.42	-3643036.71	6347694.34	0.22	0.11	1	1.7	600000	0	-2.7	0	-1.59	0	-0.54	0	-0.54	0	-2.85	0	0	0	-0.42	1	0.84	1	0.7
20050307	0.55	12	5	7.65	7.73	-65.82	-0.42	-3643036.71	6347694.34	0.22	0.11	20050308	4.66	12	0	7.68	7.74	-36.63	-0.33	-3537130.5	6479018.04	0.23	0.31	0	-2.7	600000	0	-1.59	0	-0.54	0	-0.54	0	-2.85	0	0	0	-0.42	1	0.84	1	0.7	0	-5.52
20050308	4.66	12	0	7.68	7.74	-36.63	-0.33	-3537130.5	6479018.04	0.23	0.31	20050309	1	11	7	7.68	7.71	-60.28	-0.34	-3647884.63	6347167.89	0.23	0.25	0	-1.59	600000	0	-0.54	0	-0.54	0	-2.85	0	0	0	-0.42	1	0.84	1	0.7	0	-5.52	1	1.02
20050309	1	11	7	7.68	7.71	-60.28	-0.34	-3647884.63	6347167.89	0.23	0.25	20050310	0.63	11	5	7.62	7.66	-152.96	-0.43	-3699130.18	6263893.87	0.23	0.26	0	-0.54	600000	0	-0.54	0	-2.85	0	0	0	-0.42	1	0.84	1	0.7	0	-5.52	1	1.02	0	0
20050310	0.63	11	5	7.62	7.66	-152.96	-0.43	-3699130.18	6263893.87	0.23	0.26	20050311	0.7	11	5	7.57	7.62	-191.19	-0.56	-3735742.12	6205314.76	0.22	0.16	0	-0.54	600000	0	-2.85	0	0	0	-0.42	1	0.84	1	0.7	0	-5.52	1	1.02	0	0	0	-0.72
20050311	0.7	11	5	7.57	7.62	-191.19	-0.56	-3735742.12	6205314.76	0.22	0.16	20050314	1.21	11	5	7.52	7.57	-166.08	-0.37	-3721585.98	6134534.04	0.22	0.2	0	-2.85	600000	0	0	0	-0.42	1	0.84	1	0.7	0	-5.52	1	1.02	0	0	0	-0.72	1	0.58
20050314	1.21	11	5	7.52	7.57	-166.08	-0.37	-3721585.98	6134534.04	0.22	0.2	20050315	1.08	11	5	7.39	7.5	-160	-0.46	-3781268.31	6057799.61	0.23	0.27	0	0	600000	0	-0.42	1	0.84	1	0.7	0	-5.52	1	1.02	0	0	0	-0.72	1	0.58	1	0.29
20050315	1.08	11	5	7.39	7.5	-160	-0.46	-3781268.31	6057799.61	0.23	0.27	20050316	0.67	6	7	7.31	7.43	-136.04	-0.44	-3798432.74	6057799.61	0.21	0.09	0	-0.42	600000	1	0.84	1	0.7	0	-5.52	1	1.02	0	0	0	-0.72	1	0.58	1	0.29	0	-2.46
20050316	0.67	6	7	7.31	7.43	-136.04	-0.44	-3798432.74	6057799.61	0.21	0.09	20050317	1.24	9	3	7.25	7.38	-103.48	-0.6	-3862343.68	5993888.67	0.21	0.14	1	0.84	600000	1	0.7	0	-5.52	1	1.02	0	0	0	-0.72	1	0.58	1	0.29	0	-2.46	1	2.52
20050317	1.24	9	3	7.25	7.38	-103.48	-0.6	-3862343.68	5993888.67	0.21	0.14	20050318	0.83	12	0	7.2	7.34	-78.45	-0.47	-3865893.18	6047131.12	0.2	0.15	1	0.7	600000	0	-5.52	1	1.02	0	0	0	-0.72	1	0.58	1	0.29	0	-2.46	1	2.52	1	4.62
20050318	0.83	12	0	7.2	7.34	-78.45	-0.47	-3865893.18	6047131.12	0.2	0.15	20050321	0.67	12	2	7.18	7.33	-55.11	-0.41	-3854014.47	6082767.24	0.19	0.12	0	-5.52	600000	1	1.02	0	0	0	-0.72	1	0.58	1	0.29	0	-2.46	1	2.52	1	4.62	0	-3.31
20050321	0.67	12	2	7.18	7.33	-55.11	-0.41	-3854014.47	6082767.24	0.19	0.12	20050322	2.51	7	5	7.11	7.24	-137.3	-0.94	-3939099.22	5993319.17	0.21	0.41	1	1.02	600000	0	0	0	-0.72	1	0.58	1	0.29	0	-2.46	1	2.52	1	4.62	0	-3.31	1	0.29
20050322	2.51	7	5	7.11	7.24	-137.3	-0.94	-3939099.22	5993319.17	0.21	0.41	20050323	0.83	12	4	7.06	7.18	-156.54	-0.66	-3929428.12	6067464.28	0.22	0.23	0	0	600000	0	-0.72	1	0.58	1	0.29	0	-2.46	1	2.52	1	4.62	0	-3.31	1	0.29	1	2.42
20050323	0.83	12	4	7.06	7.18	-156.54	-0.66	-3929428.12	6067464.28	0.22	0.23	20050324	0.48	6	7	7.02	7.13	-125.26	-0.54	-3914232.83	6067464.28	0.21	0.14	0	-0.72	600000	1	0.58	1	0.29	0	-2.46	1	2.52	1	4.62	0	-3.31	1	0.29	1	2.42	1	2.92
20050324	0.48	6	7	7.02	7.13	-125.26	-0.54	-3914232.83	6067464.28	0.21	0.14	20050325	0.85	11	7	6.95	7.08	-98.66	-0.55	-3924236.81	6037452.34	0.2	0.12	1	0.58	600000	1	0.29	0	-2.46	1	2.52	1	4.62	0	-3.31	1	0.29	1	2.42	1	2.92	1	1.62
20050325	0.85	11	7	6.95	7.08	-98.66	-0.55	-3924236.81	6037452.34	0.2	0.12	20050328	0.98	8	4	6.88	7.05	-82.67	-0.47	-3894841.45	6066847.7	0.19	0.11	1	0.29	600000	0	-2.46	1	2.52	1	4.62	0	-3.31	1	0.29	1	2.42	1	2.92	1	1.62	0	-0.4
20050328	0.98	8	4	6.88	7.05	-82.67	-0.47	-3894841.45	6066847.7	0.19	0.11	20050329	1.16	10	2	6.9	7.02	-37.69	-0.24	-3916492.07	6100870.11	0.18	0.11	0	-2.46	600000	1	2.52	1	4.62	0	-3.31	1	0.29	1	2.42	1	2.92	1	1.62	0	-0.4	0	-1.47
20050329	1.16	10	2	6.9	7.02	-37.69	-0.24	-3916492.07	6100870.11	0.18	0.11	20050330	1.26	11	5	6.87	6.97	-92.01	-0.41	-3954888.32	6057956.66	0.18	0.19	1	2.52	600000	1	4.62	0	-3.31	1	0.29	1	2.42	1	2.92	1	1.62	0	-0.4	0	-1.47	1	1.36
20050330	1.26	11	5	6.87	6.97	-92.01	-0.41	-3954888.32	6057956.66	0.18	0.19	20050331	0.92	12	0	6.87	6.96	-63.34	-0.21	-3918994.81	6097268.59	0.19	0.23	1	4.62	600000	0	-3.31	1	0.29	1	2.42	1	2.92	1	1.62	0	-0.4	0	-1.47	1	1.36	0	-1.74
20050331	0.92	12	0	6.87	6.96	-63.34	-0.21	-3918994.81	6097268.59	0.19	0.23	20050401	2.86	12	2	6.95	7.01	136.56	0.05	-3869691.72	6209679.64	0.23	0.57	0	-3.31	600000	1	0.29	1	2.42	1	2.92	1	1.62	0	-0.4	0	-1.47	1	1.36	0	-1.74	0	-1.22
20050401	2.86	12	2	6.95	7.01	136.56	0.05	-3869691.72	6209679.64	0.23	0.57	20050404	0.56	11	7	6.97	7.01	83.33	-0.24	-3899126.67	6146604.76	0.23	0.28	1	0.29	600000	1	2.42	1	2.92	1	1.62	0	-0.4	0	-1.47	1	1.36	0	-1.74	0	-1.22	0	-1.65
20050404	0.56	11	7	6.97	7.01	83.33	-0.24	-3899126.67	6146604.76	0.23	0.28	20050405	0.41	12	6	6.99	7.01	64.21	0.18	-3890485.97	6172526.85	0.22	0.09	1	2.42	600000	1	2.92	1	1.62	0	-0.4	0	-1.47	1	1.36	0	-1.74	0	-1.22	0	-1.65	1	0.98
20050405	0.41	12	6	6.99	7.01	64.21	0.18	-3890485.97	6172526.85	0.22	0.09	20050406	3.23	12	0	7.07	7.05	92.17	0.28	-3811663.61	6256126.32	0.23	0.35	1	2.92	600000	1	1.62	0	-0.4	0	-1.47	1	1.36	0	-1.74	0	-1.22	0	-1.65	1	0.98	0	-4.16
20050406	3.23	12	0	7.07	7.05	92.17	0.28	-3811663.61	6256126.32	0.23	0.35	20050407	2.32	12	2	7.17	7.11	209.43	0.49	-3845094.48	6450025.34	0.27	0.58	1	1.62	600000	0	-0.4	0	-1.47	1	1.36	0	-1.74	0	-1.22	0	-1.65	1	0.98	0	-4.16	1	0.14
20050407	2.32	12	2	7.17	7.11	209.43	0.49	-3845094.48	6450025.34	0.27	0.58	20050408	0.51	12	6	7.23	7.18	153.77	0.66	-3791549.7	6549465.64	0.26	0.26	0	-0.4	600000	0	-1.47	1	1.36	0	-1.74	0	-1.22	0	-1.65	1	0.98	0	-4.16	1	0.14	1	0.58
20050408	0.51	12	6	7.23	7.18	153.77	0.66	-3791549.7	6549465.64	0.26	0.26	20050411	1.38	11	3	7.32	7.24	126.42	0.59	-3862468.45	6412356.05	0.27	0.29	0	-1.47	600000	1	1.36	0	-1.74	0	-1.22	0	-1.65	1	0.98	0	-4.16	1	0.14	1	0.58	1	0.57
20050411	1.38	11	3	7.32	7.24	126.42	0.59	-3862468.45	6412356.05	0.27	0.29	20050412	0.47	11	5	7.4	7.27	68.3	0.46	-3908811.06	6347476.4	0.25	0.14	1	1.36	600000	0	-1.74	0	-1.22	0	-1.65	1	0.98	0	-4.16	1	0.14	1	0.58	1	0.57	1	0.57
20050412	0.47	11	5	7.4	7.27	68.3	0.46	-3908811.06	6347476.4	0.25	0.14	20050413	1.44	10	2	7.45	7.3	80.41	0.73	-3950781.14	6441101.95	0.26	0.31	0	-1.74	600000	0	-1.22	0	-1.65	1	0.98	0	-4.16	1	0.14	1	0.58	1	0.57	1	0.57	0	-2.41
20050413	1.44	10	2	7.45	7.3	80.41	0.73	-3950781.14	6441101.95	0.26	0.31	20050414	0.59	11	5	7.44	7.31	35.17	0.43	-3995772.68	6385524.16	0.26	0.21	0	-1.22	600000	0	-1.65	1	0.98	0	-4.16	1	0.14	1	0.58	1	0.57	1	0.57	0	-2.41	1	2.18
20050414	0.59	11	5	7.44	7.31	35.17	0.43	-3995772.68	6385524.16	0.26	0.21	20050415	1.04	11	9	7.39	7.3	-29.49	0.02	-3966768	6327514.8	0.25	0.21	0	-1.65	600000	1	0.98	0	-4.16	1	0.14	1	0.58	1	0.57	1	0.57	0	-2.41	1	2.18	0	-1.71
20050415	1.04	11	9	7.39	7.3	-29.49	0.02	-3966768	6327514.8	0.25	0.21	20050418	0.87	11	5	7.32	7.27	-67.53	0.14	-3985587.05	6277330.68	0.24	0.17	1	0.98	600000	0	-4.16	1	0.14	1	0.58	1	0.57	1	0.57	0	-2.41	1	2.18	0	-1.71	1	2.03
20050418	0.87	11	5	7.32	7.27	-67.53	0.14	-3985587.05	6277330.68	0.24	0.17	20050419	1.24	10	6	7.29	7.26	-75.66	0.19	-3934560.84	6339696.04	0.23	0.11	0	-4.16	600000	1	0.14	1	0.58	1	0.57	1	0.57	0	-2.41	1	2.18	0	-1.71	1	2.03	1	0.28
20050419	1.24	10	6	7.29	7.26	-75.66	0.19	-3934560.84	6339696.04	0.23	0.11	20050420	1.21	7	5	7.17	7.2	-147.96	-0.28	-3991377.83	6263940.05	0.24	0.34	1	0.14	600000	1	0.58	1	0.57	1	0.57	0	-2.41	1	2.18	0	-1.71	1	2.03	1	0.28	0	-1.73
20050420	1.21	7	5	7.17	7.2	-147.96	-0.28	-3991377.83	6263940.05	0.24	0.34	20050421	0.5	12	6	7.09	7.15	-125.31	-0.48	-4008435.4	6301466.7	0.23	0.11	1	0.58	600000	1	0.57	1	0.57	0	-2.41	1	2.18	0	-1.71	1	2.03	1	0.28	0	-1.73	1	0.59
20050421	0.5	12	6	7.09	7.15	-125.31	-0.48	-4008435.4	6301466.7	0.23	0.11	20050422	1.48	12	4	7.03	7.11	-103.77	-0.56	-3976685.62	6357028.82	0.22	0.14	1	0.57	600000	1	0.57	0	-2.41	1	2.18	0	-1.71	1	2.03	1	0.28	0	-1.73	1	0.59	1	0.29
20050422	1.48	12	4	7.03	7.11	-103.77	-0.56	-3976685.62	6357028.82	0.22	0.14	20050425	0.97	12	2	7	7.09	-74.26	-0.49	-3953576.8	6410949.41	0.21	0.14	1	0.57	600000	0	-2.41	1	2.18	0	-1.71	1	2.03	1	0.28	0	-1.73	1	0.59	1	0.29	1	0.87
20050425	0.97	12	2	7	7.09	-74.26	-0.49	-3953576.8	6410949.41	0.21	0.14	20050426	0.64	12	2	6.97	7.08	-40.38	-0.34	-3953576.8	6445556.4	0.2	0.14	0	-2.41	600000	1	2.18	0	-1.71	1	2.03	1	0.28	0	-1.73	1	0.59	1	0.29	1	0.87	0	-0.58
20050426	0.64	12	2	6.97	7.08	-40.38	-0.34	-3953576.8	6445556.4	0.2	0.14	20050428	2.87	7	9	6.96	7.04	-121.5	-0.61	-3899661.49	6346238.73	0.23	0.44	1	2.18	600000	0	-1.71	1	2.03	1	0.28	0	-1.73	1	0.59	1	0.29	1	0.87	0	-0.58	1	2.03
20050428	2.87	7	9	6.96	7.04	-121.5	-0.61	-3899661.49	6346238.73	0.23	0.44	20050429	0.92	12	2	6.98	7.04	-13.16	-0.33	-3890522.05	6437633.09	0.24	0.4	0	-1.71	600000	1	2.03	1	0.28	0	-1.73	1	0.59	1	0.29	1	0.87	0	-0.58	1	2.03	0	-1.14
20050429	0.92	12	2	6.98	7.04	-13.16	-0.33	-3890522.05	6437633.09	0.24	0.4	20050509	0.48	11	7	6.97	7.01	-31.21	-0.36	-3930411.2	6393545.09	0.24	0.21	1	2.03	600000	1	0.28	0	-1.73	1	0.59	1	0.29	1	0.87	0	-0.58	1	2.03	0	-1.14	0	-2.16
20050509	0.48	11	7	6.97	7.01	-31.21	-0.36	-3930411.2	6393545.09	0.24	0.21	20050510	1.11	12	2	6.97	7.02	27.84	-0.1	-3909382.31	6442612.5	0.24	0.21	1	0.28	600000	0	-1.73	1	0.59	1	0.29	1	0.87	0	-0.58	1	2.03	0	-1.14	0	-2.16	1	0.59
20050510	1.11	12	2	6.97	7.02	27.84	-0.1	-3909382.31	6442612.5	0.24	0.21	20050511	1.13	12	2	6.98	7.03	135.74	-0.15	-3930113.56	6497895.85	0.23	0.16	0	-1.73	600000	1	0.59	1	0.29	1	0.87	0	-0.58	1	2.03	0	-1.14	0	-2.16	1	0.59	0	-0.44
20050511	1.13	12	2	6.98	7.03	135.74	-0.15	-3930113.56	6497895.85	0.23	0.16	20050512	0.98	2	5	6.97	6.99	-78.93	-0.09	-3984288.03	6443721.38	0.23	0.24	1	0.59	600000	1	0.29	1	0.87	0	-0.58	1	2.03	0	-1.14	0	-2.16	1	0.59	0	-0.44	0	-1.17
20050512	0.98	2	5	6.97	6.99	-78.93	-0.09	-3984288.03	6443721.38	0.23	0.24	20050513	0.71	12	4	6.94	6.97	-99.87	-0.06	-3982453.76	6482240.98	0.23	0.21	1	0.29	600000	1	0.87	0	-0.58	1	2.03	0	-1.14	0	-2.16	1	0.59	0	-0.44	0	-1.17	0	-0.59
20050513	0.71	12	4	6.94	6.97	-99.87	-0.06	-3982453.76	6482240.98	0.23	0.21	20050516	0.56	12	6	6.93	6.95	-81.15	-0.08	-3973629.99	6503670.15	0.22	0.17	1	0.87	600000	0	-0.58	1	2.03	0	-1.14	0	-2.16	1	0.59	0	-0.44	0	-1.17	0	-0.59	1	1.34
20050516	0.56	12	6	6.93	6.95	-81.15	-0.08	-3973629.99	6503670.15	0.22	0.17	20050517	1.4	12	2	6.91	6.95	-7.74	-0.06	-3972202.18	6533654.16	0.22	0.21	0	-0.58	600000	1	2.03	0	-1.14	0	-2.16	1	0.59	0	-0.44	0	-1.17	0	-0.59	1	1.34	0	-1.33
20050517	1.4	12	2	6.91	6.95	-7.74	-0.06	-3972202.18	6533654.16	0.22	0.21	20050518	1.27	11	7	6.88	6.94	-13.47	-0.14	-3984902.4	6495553.51	0.22	0.18	1	2.03	600000	0	-1.14	0	-2.16	1	0.59	0	-0.44	0	-1.17	0	-0.59	1	1.34	0	-1.33	0	-1.64
20050518	1.27	11	7	6.88	6.94	-13.47	-0.14	-3984902.4	6495553.51	0.22	0.18	20050519	0.92	12	2	6.92	6.96	46.97	0.17	-3957554.66	6530714.88	0.21	0.18	0	-1.14	600000	0	-2.16	1	0.59	0	-0.44	0	-1.17	0	-0.59	1	1.34	0	-1.33	0	-1.64	0	-1.67
20050519	0.92	12	2	6.92	6.96	46.97	0.17	-3957554.66	6530714.88	0.21	0.18	20050520	0.64	11	3	6.94	6.96	46.39	-0.06	-3976064.2	6508092.11	0.2	0.11	0	-2.16	600000	1	0.59	0	-0.44	0	-1.17	0	-0.59	1	1.34	0	-1.33	0	-1.64	0	-1.67	1	1.85
20050520	0.64	11	3	6.94	6.96	46.39	-0.06	-3976064.2	6508092.11	0.2	0.11	20050523	3.06	7	5	6.93	6.93	-101.66	-0.09	-4005706.78	6438926.1	0.2	0.21	1	0.59	600000	0	-0.44	0	-1.17	0	-0.59	1	1.34	0	-1.33	0	-1.64	0	-1.67	1	1.85	1	1.21
20050523	3.06	7	5	6.93	6.93	-101.66	-0.09	-4005706.78	6438926.1	0.2	0.21	20050524	0.46	12	6	6.91	6.92	-91	-0.19	-3993578.32	6470460.1	0.2	0.13	0	-0.44	600000	0	-1.17	0	-0.59	1	1.34	0	-1.33	0	-1.64	0	-1.67	1	1.85	1	1.21	0	-0.3
20050524	0.46	12	6	6.91	6.92	-91	-0.19	-3993578.32	6470460.1	0.2	0.13	20050525	1	11	3	6.9	6.9	-51.8	-0.24	-4017117.55	6439074.46	0.19	0.16	0	-1.17	600000	0	-0.59	1	1.34	0	-1.33	0	-1.64	0	-1.67	1	1.85	1	1.21	0	-0.3	1	7.81
20050525	1	11	3	6.9	6.9	-51.8	-0.24	-4017117.55	6439074.46	0.19	0.16	20050526	1.03	11	5	6.84	6.87	-126.88	-0.08	-4035035.92	6406821.39	0.19	0.18	0	-0.59	600000	1	1.34	0	-1.33	0	-1.64	0	-1.67	1	1.85	1	1.21	0	-0.3	1	7.81	0	-0.84
20050526	1.03	11	5	6.84	6.87	-126.88	-0.08	-4035035.92	6406821.39	0.19	0.18	20050527	0.82	11	5	6.78	6.84	-140.17	-0.16	-4048237.4	6380418.42	0.19	0.16	1	1.34	600000	0	-1.33	0	-1.64	0	-1.67	1	1.85	1	1.21	0	-0.3	1	7.81	0	-0.84	1	0.7
20050527	0.82	11	5	6.78	6.84	-140.17	-0.16	-4048237.4	6380418.42	0.19	0.16	20050530	0.73	12	4	6.78	6.83	-104.66	-0.09	-4031121.27	6399674.07	0.19	0.18	0	-1.33	600000	0	-1.64	0	-1.67	1	1.85	1	1.21	0	-0.3	1	7.81	0	-0.84	1	0.7	0	-0.84
20050530	0.73	12	4	6.78	6.83	-104.66	-0.09	-4031121.27	6399674.07	0.19	0.18	20050531	1.47	11	3	6.75	6.81	-87.09	-0.24	-4051879.07	6371367.98	0.18	0.15	0	-1.64	600000	0	-1.67	1	1.85	1	1.21	0	-0.3	1	7.81	0	-0.84	1	0.7	0	-0.84	0	-0.56
20050531	1.47	11	3	6.75	6.81	-87.09	-0.24	-4051879.07	6371367.98	0.18	0.15	20050601	1.24	11	5	6.7	6.77	-134.55	-0.31	-4072173.76	6336313.51	0.18	0.19	0	-1.67	600000	1	1.85	1	1.21	0	-0.3	1	7.81	0	-0.84	1	0.7	0	-0.84	0	-0.56	0	-1.13
20050601	1.24	11	5	6.7	6.77	-134.55	-0.31	-4072173.76	6336313.51	0.18	0.19	20050602	1.9	11	5	6.65	6.71	-174.45	-0.56	-4099970.28	6269601.88	0.19	0.24	1	1.85	600000	1	1.21	0	-0.3	1	7.81	0	-0.84	1	0.7	0	-0.84	0	-0.56	0	-1.13	1	4.72
20050602	1.9	11	5	6.65	6.71	-174.45	-0.56	-4099970.28	6269601.88	0.19	0.24	20050603	0.8	10	2	6.63	6.69	-104.46	-0.36	-4088334.28	6323127.48	0.19	0.23	1	1.21	600000	0	-0.3	1	7.81	0	-0.84	1	0.7	0	-0.84	0	-0.56	0	-1.13	1	4.72	1	1.91
20050603	0.8	10	2	6.63	6.69	-104.46	-0.36	-4088334.28	6323127.48	0.19	0.23	20050606	0.53	12	2	6.61	6.69	-50.81	-0.13	-4070232.29	6351573.46	0.2	0.22	0	-0.3	600000	1	7.81	0	-0.84	1	0.7	0	-0.84	0	-0.56	0	-1.13	1	4.72	1	1.91	1	1.34
20050606	0.53	12	2	6.61	6.69	-50.81	-0.13	-4070232.29	6351573.46	0.2	0.22	20050607	1.2	11	3	6.6	6.69	1.69	-0.19	-4086393.86	6317454.59	0.2	0.19	1	7.81	600000	0	-0.84	1	0.7	0	-0.84	0	-0.56	0	-1.13	1	4.72	1	1.91	1	1.34	1	0.53
20050607	1.2	11	3	6.6	6.69	1.69	-0.19	-4086393.86	6317454.59	0.2	0.19	20050608	4.6	7	2	6.72	6.78	240.27	0.36	-4003048.8	6474339.41	0.24	0.67	0	-0.84	600000	1	0.7	0	-0.84	0	-0.56	0	-1.13	1	4.72	1	1.91	1	1.34	1	0.53	1	1.58
20050608	4.6	7	2	6.72	6.78	240.27	0.36	-4003048.8	6474339.41	0.24	0.67	20050609	0.84	11	7	6.85	6.84	181.58	0.38	-4020257.89	6342403	0.24	0.23	1	0.7	600000	0	-0.84	0	-0.56	0	-1.13	1	4.72	1	1.91	1	1.34	1	0.53	1	1.58	0	-1.55
20050609	0.84	11	7	6.85	6.84	181.58	0.38	-4020257.89	6342403	0.24	0.23	20050610	1.14	12	2	6.96	6.9	133.22	0.47	-4063882.2	6492664.48	0.25	0.31	0	-0.84	600000	0	-0.56	0	-1.13	1	4.72	1	1.91	1	1.34	1	0.53	1	1.58	0	-1.55	1	0.26
20050610	1.14	12	2	6.96	6.9	133.22	0.47	-4063882.2	6492664.48	0.25	0.31	20050613	0.4	11	5	7.05	6.94	82.18	0.32	-4075804.18	6433054.56	0.25	0.25	0	-0.56	600000	0	-1.13	1	4.72	1	1.91	1	1.34	1	0.53	1	1.58	0	-1.55	1	0.26	1	0.52
20050613	0.4	11	5	7.05	6.94	82.18	0.32	-4075804.18	6433054.56	0.25	0.25	20050614	0.92	11	7	7.13	6.96	60.28	0.37	-4113624.79	6378424.79	0.24	0.13	0	-1.13	600000	1	4.72	1	1.91	1	1.34	1	0.53	1	1.58	0	-1.55	1	0.26	1	0.52	0	-1.7
20050614	0.92	11	7	7.13	6.96	60.28	0.37	-4113624.79	6378424.79	0.24	0.13	20050615	0.76	11	5	7.09	6.97	28.24	0.4	-4129505.07	6337136.07	0.23	0.13	1	4.72	600000	1	1.91	1	1.34	1	0.53	1	1.58	0	-1.55	1	0.26	1	0.52	0	-1.7	1	1.59
20050615	0.76	11	5	7.09	6.97	28.24	0.4	-4129505.07	6337136.07	0.23	0.13	20050616	5.37	10	2	7.13	7.03	80.72	0.84	-3934695.65	6558815.75	0.24	0.35	1	1.91	600000	1	1.34	1	0.53	1	1.58	0	-1.55	1	0.26	1	0.52	0	-1.7	1	1.59	0	-3.79
20050616	5.37	10	2	7.13	7.03	80.72	0.84	-3934695.65	6558815.75	0.24	0.35	20050617	0.85	12	2	7.19	7.11	138.43	0.86	-3830485.97	6746393.18	0.24	0.27	1	1.34	600000	1	0.53	1	1.58	0	-1.55	1	0.26	1	0.52	0	-1.7	1	1.59	0	-3.79	1	0.95
20050617	0.85	12	2	7.19	7.11	138.43	0.86	-3830485.97	6746393.18	0.24	0.27	20050620	1.12	12	2	7.28	7.19	170.36	0.88	-3810184.87	6956171.18	0.25	0.31	1	0.53	600000	1	1.58	0	-1.55	1	0.26	1	0.52	0	-1.7	1	1.59	0	-3.79	1	0.95	0	-0.4
20050620	1.12	12	2	7.28	7.19	170.36	0.88	-3810184.87	6956171.18	0.25	0.31	20050621	0.69	12	2	7.39	7.27	143.8	0.94	-3817070.21	7100763.3	0.24	0.21	1	1.58	600000	0	-1.55	1	0.26	1	0.52	0	-1.7	1	1.59	0	-3.79	1	0.95	0	-0.4	1	0.14
20050621	0.69	12	2	7.39	7.27	143.8	0.94	-3817070.21	7100763.3	0.24	0.21	20050622	0.92	12	2	7.53	7.35	118.89	0.54	-3711031.59	7233311.58	0.24	0.2	0	-1.55	600000	1	0.26	1	0.52	0	-1.7	1	1.59	0	-3.79	1	0.95	0	-0.4	1	0.14	0	-0.81
20050622	0.92	12	2	7.53	7.35	118.89	0.54	-3711031.59	7233311.58	0.24	0.2	20050623	0.67	11	3	7.59	7.39	85.77	0.48	-3757276.75	7145025.36	0.24	0.21	1	0.26	600000	1	0.52	0	-1.7	1	1.59	0	-3.79	1	0.95	0	-0.4	1	0.14	0	-0.81	0	-1.77
20050623	0.67	11	3	7.59	7.39	85.77	0.48	-3757276.75	7145025.36	0.24	0.21	20050624	1.5	12	4	7.62	7.43	60.56	0.45	-3709028.3	7277708.58	0.24	0.22	1	0.52	600000	0	-1.7	1	1.59	0	-3.79	1	0.95	0	-0.4	1	0.14	0	-0.81	0	-1.77	1	1.39
20050624	1.5	12	4	7.62	7.43	60.56	0.45	-3709028.3	7277708.58	0.24	0.22	20050627	0.89	11	2	7.64	7.48	80.08	0.55	-3770216.65	7395378.48	0.24	0.25	0	-1.7	600000	1	1.59	0	-3.79	1	0.95	0	-0.4	1	0.14	0	-0.81	0	-1.77	1	1.39	1	7.51
20050627	0.89	11	2	7.64	7.48	80.08	0.55	-3770216.65	7395378.48	0.24	0.25	20050629	0.51	11	5	7.63	7.49	16.18	0.46	-3773754.45	7335235.91	0.23	0.21	1	1.59	600000	0	-3.79	1	0.95	0	-0.4	1	0.14	0	-0.81	0	-1.77	1	1.39	1	7.51	0	-1.78
20050629	0.51	11	5	7.63	7.49	16.18	0.46	-3773754.45	7335235.91	0.23	0.21	20050630	1.2	12	0	7.61	7.52	44.06	0.66	-3757130.97	7407271.01	0.25	0.39	0	-3.79	600000	1	0.95	0	-0.4	1	0.14	0	-0.81	0	-1.77	1	1.39	1	7.51	0	-1.78	1	0.52
20050630	1.2	12	0	7.61	7.52	44.06	0.66	-3757130.97	7407271.01	0.25	0.39	20050701	0.65	7	5	7.56	7.49	-136.23	0.04	-3786778.33	7360184.02	0.26	0.34	1	0.95	600000	0	-0.4	1	0.14	0	-0.81	0	-1.77	1	1.39	1	7.51	0	-1.78	1	0.52	1	0.26
20050701	0.65	7	5	7.56	7.49	-136.23	0.04	-3786778.33	7360184.02	0.26	0.34	20050704	0.66	12	4	7.53	7.48	-159.78	-0.03	-3759328.71	7391064.84	0.25	0.18	0	-0.4	600000	1	0.14	0	-0.81	0	-1.77	1	1.39	1	7.51	0	-1.78	1	0.52	1	0.26	1	1.28
20050704	0.66	12	4	7.53	7.48	-159.78	-0.03	-3759328.71	7391064.84	0.25	0.18	20050705	0.83	11	3	7.47	7.46	-104.73	-0.16	-3759328.71	7365281.96	0.25	0.2	1	0.14	600000	0	-0.81	0	-1.77	1	1.39	1	7.51	0	-1.78	1	0.52	1	0.26	1	1.28	1	0.38
20050705	0.83	11	3	7.47	7.46	-104.73	-0.16	-3759328.71	7365281.96	0.25	0.2	20050706	0.86	11	2	7.45	7.45	-65.83	-0.19	-3771244.95	7387412.11	0.23	0.13	0	-0.81	600000	0	-1.77	1	1.39	1	7.51	0	-1.78	1	0.52	1	0.26	1	1.28	1	0.38	0	-0.25
20050706	0.86	11	2	7.45	7.45	-65.83	-0.19	-3771244.95	7387412.11	0.23	0.13	20050707	0.97	11	5	7.39	7.43	-76.6	-0.37	-3783643.85	7365995.82	0.23	0.19	0	-1.77	600000	1	1.39	1	7.51	0	-1.78	1	0.52	1	0.26	1	1.28	1	0.38	0	-0.25	1	0.25
20050707	0.97	11	5	7.39	7.43	-76.6	-0.37	-3783643.85	7365995.82	0.23	0.19	20050708	1.26	11	5	7.36	7.4	-126.24	-0.38	-3803906.6	7338978.82	0.22	0.16	1	1.39	600000	1	7.51	0	-1.78	1	0.52	1	0.26	1	1.28	1	0.38	0	-0.25	1	0.25	1	3.28
20050708	1.26	11	5	7.36	7.4	-126.24	-0.38	-3803906.6	7338978.82	0.22	0.16	20050711	1.3	12	2	7.34	7.38	-58.21	-0.3	-3830179.57	7374009.44	0.22	0.24	1	7.51	600000	0	-1.78	1	0.52	1	0.26	1	1.28	1	0.38	0	-0.25	1	0.25	1	3.28	1	1.1
20050711	1.3	12	2	7.34	7.38	-58.21	-0.3	-3830179.57	7374009.44	0.22	0.24	20050712	5.59	12	0	7.43	7.47	171.06	0.21	-3714630.39	7569940.65	0.28	0.78	0	-1.78	600000	1	0.52	1	0.26	1	1.28	1	0.38	0	-0.25	1	0.25	1	3.28	1	1.1	1	0.48
20050712	5.59	12	0	7.43	7.47	171.06	0.21	-3714630.39	7569940.65	0.28	0.78	20050713	0.3	11	7	7.5	7.52	140.18	0.2	-3744270.14	7510661.16	0.27	0.18	1	0.52	600000	1	0.26	1	1.28	1	0.38	0	-0.25	1	0.25	1	3.28	1	1.1	1	0.48	0	-0.12
20050713	0.3	11	7	7.5	7.52	140.18	0.2	-3744270.14	7510661.16	0.27	0.18	20050714	0.73	12	0	7.58	7.56	120.6	0.12	-3744270.14	7553777.19	0.26	0.18	1	0.26	600000	1	1.28	1	0.38	0	-0.25	1	0.25	1	3.28	1	1.1	1	0.48	0	-0.12	0	-0.24
20050714	0.73	12	0	7.58	7.56	120.6	0.12	-3744270.14	7553777.19	0.26	0.18	20050715	1.64	12	2	7.7	7.6	100.63	0.43	-3782381.02	7624554.54	0.25	0.13	1	1.28	600000	1	0.38	0	-0.25	1	0.25	1	3.28	1	1.1	1	0.48	0	-0.12	0	-0.24	1	0.72
20050715	1.64	12	2	7.7	7.6	100.63	0.43	-3782381.02	7624554.54	0.25	0.13	20050718	0.9	12	0	7.81	7.66	87.16	0.46	-3737832.38	7688195.45	0.24	0.2	1	0.38	600000	0	-0.25	1	0.25	1	3.28	1	1.1	1	0.48	0	-0.12	0	-0.24	1	0.72	0	-2.52
20050718	0.9	12	0	7.81	7.66	87.16	0.46	-3737832.38	7688195.45	0.24	0.2	20050719	1.79	12	2	7.82	7.7	101.85	0.52	-3783331.4	7801942.99	0.25	0.3	0	-0.25	600000	1	0.25	1	3.28	1	1.1	1	0.48	0	-0.12	0	-0.24	1	0.72	0	-2.52	1	0.98
20050719	1.79	12	2	7.82	7.7	101.85	0.52	-3783331.4	7801942.99	0.25	0.3	20050720	0.56	6	7	7.85	7.74	84.38	0.49	-3819500.15	7737952.11	0.25	0.23	1	0.25	600000	1	3.28	1	1.1	1	0.48	0	-0.12	0	-0.24	1	0.72	0	-2.52	1	0.98	1	0.12
20050720	0.56	6	7	7.85	7.74	84.38	0.49	-3819500.15	7737952.11	0.25	0.23	20050721	1	6	4	7.88	7.77	60.59	0.57	-3790473.74	7801810.23	0.24	0.22	1	3.28	600000	1	1.1	1	0.48	0	-0.12	0	-0.24	1	0.72	0	-2.52	1	0.98	1	0.12	0	-0.37
20050721	1	6	4	7.88	7.77	60.59	0.57	-3790473.74	7801810.23	0.24	0.22	20050722	3.58	12	2	7.96	7.85	162.04	0.96	-3739723.84	8030184.76	0.26	0.4	1	1.1	600000	1	0.48	0	-0.12	0	-0.24	1	0.72	0	-2.52	1	0.98	1	0.12	0	-0.37	1	2.81
20050722	3.58	12	2	7.96	7.85	162.04	0.96	-3739723.84	8030184.76	0.26	0.4	20050725	0.52	12	2	8.04	7.92	167.67	0.95	-3696653.04	8148629.45	0.26	0.22	1	0.48	600000	0	-0.12	0	-0.24	1	0.72	0	-2.52	1	0.98	1	0.12	0	-0.37	1	2.81	1	0.59
20050725	0.52	12	2	8.04	7.92	167.67	0.95	-3696653.04	8148629.45	0.26	0.22	20050726	1.3	12	2	8.12	7.99	149.33	0.44	-3744340.55	8302289.19	0.26	0.29	0	-0.12	600000	0	-0.24	1	0.72	0	-2.52	1	0.98	1	0.12	0	-0.37	1	2.81	1	0.59	1	0.35
20050726	1.3	12	2	8.12	7.99	149.33	0.44	-3744340.55	8302289.19	0.26	0.29	20050727	0.56	6	5	8.2	8.05	90.89	0.57	-3706372.19	8216860.38	0.25	0.18	0	-0.24	600000	1	0.72	0	-2.52	1	0.98	1	0.12	0	-0.37	1	2.81	1	0.59	1	0.35	1	1.76
20050727	0.56	6	5	8.2	8.05	90.89	0.57	-3706372.19	8216860.38	0.25	0.18	20050728	0.94	11	3	8.27	8.09	78.4	0.51	-3722400.1	8136720.84	0.25	0.2	1	0.72	600000	0	-2.52	1	0.98	1	0.12	0	-0.37	1	2.81	1	0.59	1	0.35	1	1.76	1	1.27
20050728	0.94	11	3	8.27	8.09	78.4	0.51	-3722400.1	8136720.84	0.25	0.2	20050729	0.92	8	6	8.3	8.14	66.12	0.55	-3648912.49	8210208.45	0.24	0.14	0	-2.52	600000	1	0.98	1	0.12	0	-0.37	1	2.81	1	0.59	1	0.35	1	1.76	1	1.27	0	-2.85
20050729	0.92	8	6	8.3	8.14	66.12	0.55	-3648912.49	8210208.45	0.24	0.14	20050801	1.36	11	1	8.27	8.14	21.33	0.24	-3722131.62	8110364.18	0.24	0.3	1	0.98	600000	1	0.12	0	-0.37	1	2.81	1	0.59	1	0.35	1	1.76	1	1.27	0	-2.85	1	1.65
20050801	1.36	11	1	8.27	8.14	21.33	0.24	-3722131.62	8110364.18	0.24	0.3	20050802	0.75	10	6	8.25	8.15	-2.37	0.29	-3659962.18	8184967.51	0.23	0.12	1	0.12	600000	0	-0.37	1	2.81	1	0.59	1	0.35	1	1.76	1	1.27	0	-2.85	1	1.65	0	-1.85
20050802	0.75	10	6	8.25	8.15	-2.37	0.29	-3659962.18	8184967.51	0.23	0.12	20050803	1.2	6	2	8.24	8.16	28.04	0.32	-3711269.5	8274755.32	0.22	0.14	0	-0.37	600000	1	2.81	1	0.59	1	0.35	1	1.76	1	1.27	0	-2.85	1	1.65	0	-1.85	1	0.71
20050803	1.2	6	2	8.24	8.16	28.04	0.32	-3711269.5	8274755.32	0.22	0.14	20050804	0.48	11	5	8.22	8.17	-56.03	0.27	-3723635.48	8231474.37	0.21	0.14	1	2.81	600000	1	0.59	1	0.35	1	1.76	1	1.27	0	-2.85	1	1.65	0	-1.85	1	0.71	0	-3.74
20050804	0.48	11	5	8.22	8.17	-56.03	0.27	-3723635.48	8231474.37	0.21	0.14	20050805	2.8	12	2	8.23	8.21	115.84	0.24	-3633626.85	8352790.35	0.22	0.31	1	0.59	600000	1	0.35	1	1.76	1	1.27	0	-2.85	1	1.65	0	-1.85	1	0.71	0	-3.74	1	1.82
20050805	2.8	12	2	8.23	8.21	115.84	0.24	-3633626.85	8352790.35	0.22	0.31	20050808	0.78	12	2	8.3	8.26	220.26	0.2	-3706053.94	8447502.7	0.22	0.2	1	0.35	600000	1	1.76	1	1.27	0	-2.85	1	1.65	0	-1.85	1	0.71	0	-3.74	1	1.82	0	0
20050808	0.78	12	2	8.3	8.26	220.26	0.2	-3706053.94	8447502.7	0.22	0.2	20050809	0.73	12	4	8.36	8.3	131.43	0.19	-3667533.5	8516839.5	0.22	0.18	1	1.76	600000	1	1.27	0	-2.85	1	1.65	0	-1.85	1	0.71	0	-3.74	1	1.82	0	0	0	-0.95
20050809	0.73	12	4	8.36	8.3	131.43	0.19	-3667533.5	8516839.5	0.22	0.18	20050810	1.33	12	2	8.45	8.37	154.49	0.35	-3628050.74	8608965.93	0.22	0.28	1	1.27	600000	0	-2.85	1	1.65	0	-1.85	1	0.71	0	-3.74	1	1.82	0	0	0	-0.95	1	2.05
20050810	1.33	12	2	8.45	8.37	154.49	0.35	-3628050.74	8608965.93	0.22	0.28	20050811	1.4	12	2	8.56	8.44	148.04	0.48	-3595898.44	8737575.14	0.22	0.24	0	-2.85	600000	1	1.65	0	-1.85	1	0.71	0	-3.74	1	1.82	0	0	0	-0.95	1	2.05	1	0.59
20050811	1.4	12	2	8.56	8.44	148.04	0.48	-3595898.44	8737575.14	0.22	0.24	20050812	0.82	11	1	8.58	8.45	77.92	0.17	-3689918.17	8632159.08	0.24	0.37	1	1.65	600000	0	-1.85	1	0.71	0	-3.74	1	1.82	0	0	0	-0.95	1	2.05	1	0.59	0	-0.12
20050812	0.82	11	1	8.58	8.45	77.92	0.17	-3689918.17	8632159.08	0.24	0.37	20050815	0.74	8	4	8.61	8.49	56.66	0.52	-3611441.8	8710635.45	0.23	0.17	0	-1.85	600000	1	0.71	0	-3.74	1	1.82	0	0	0	-0.95	1	2.05	1	0.59	0	-0.12	0	-0.71
20050815	0.74	8	4	8.61	8.49	56.66	0.52	-3611441.8	8710635.45	0.23	0.17	20050816	1.83	11	1	8.61	8.49	44.33	0.28	-3713180.1	8566798.55	0.25	0.41	1	0.71	600000	0	-3.74	1	1.82	0	0	0	-0.95	1	2.05	1	0.59	0	-0.12	0	-0.71	1	0.12
20050816	1.83	11	1	8.61	8.49	44.33	0.28	-3713180.1	8566798.55	0.25	0.41	20050817	0.73	12	4	8.59	8.5	-10.48	0.33	-3650424.54	8671391.15	0.25	0.25	0	-3.74	600000	1	1.82	0	0	0	-0.95	1	2.05	1	0.59	0	-0.12	0	-0.71	1	0.12	1	0.24
20050817	0.73	12	4	8.59	8.5	-10.48	0.33	-3650424.54	8671391.15	0.25	0.25	20050818	1.15	11	5	8.49	8.45	-135.56	0.04	-3740082.65	8550816.45	0.26	0.39	1	1.82	600000	0	0	0	-0.95	1	2.05	1	0.59	0	-0.12	0	-0.71	1	0.12	1	0.24	1	1.65
20050818	1.15	11	5	8.49	8.45	-135.56	0.04	-3740082.65	8550816.45	0.26	0.39	20050819	0.62	10	6	8.46	8.44	-130.7	-0.04	-3686733.93	8625504.65	0.26	0.21	0	0	600000	0	-0.95	1	2.05	1	0.59	0	-0.12	0	-0.71	1	0.12	1	0.24	1	1.65	1	0.12
20050819	0.62	10	6	8.46	8.44	-130.7	-0.04	-3686733.93	8625504.65	0.26	0.21	20050822	0.6	6	3	8.41	8.43	-91.97	-0.09	-3662907.51	8625504.65	0.25	0.17	0	-0.95	600000	1	2.05	1	0.59	0	-0.12	0	-0.71	1	0.12	1	0.24	1	1.65	1	0.12	0	-0.81
20050822	0.6	6	3	8.41	8.43	-91.97	-0.09	-3662907.51	8625504.65	0.25	0.17	20050823	1.05	11	1	8.37	8.4	-90.42	-0.2	-3675303.91	8578398.33	0.24	0.19	1	2.05	600000	1	0.59	0	-0.12	0	-0.71	1	0.12	1	0.24	1	1.65	1	0.12	0	-0.81	0	-1.87
20050823	1.05	11	1	8.37	8.4	-90.42	-0.2	-3675303.91	8578398.33	0.24	0.19	20050824	2.97	12	2	8.35	8.42	-24.07	-0.18	-3601934.19	8718467.79	0.24	0.22	1	0.59	600000	0	-0.12	0	-0.71	1	0.12	1	0.24	1	1.65	1	0.12	0	-0.81	0	-1.87	1	0.48
20050824	2.97	12	2	8.35	8.42	-24.07	-0.18	-3601934.19	8718467.79	0.24	0.22	20050825	0.34	12	2	8.41	8.43	30.15	-0.24	-3585907.36	8766548.27	0.23	0.15	0	-0.12	600000	0	-0.71	1	0.12	1	0.24	1	1.65	1	0.12	0	-0.81	0	-1.87	1	0.48	1	1.18
20050825	0.34	12	2	8.41	8.43	30.15	-0.24	-3585907.36	8766548.27	0.23	0.15	20050826	0.88	11	3	8.44	8.45	72.54	0	-3612898.31	8724133.93	0.23	0.22	0	-0.71	600000	1	0.12	1	0.24	1	1.65	1	0.12	0	-0.81	0	-1.87	1	0.48	1	1.18	0	-0.7
20050826	0.88	11	3	8.44	8.45	72.54	0	-3612898.31	8724133.93	0.23	0.22	20050829	1.19	9	5	8.45	8.45	44.69	-0.2	-3663392.24	8673640	0.22	0.15	1	0.12	600000	1	0.24	1	1.65	1	0.12	0	-0.81	0	-1.87	1	0.48	1	1.18	0	-0.7	1	1.53
20050829	1.19	9	5	8.45	8.45	44.69	-0.2	-3663392.24	8673640	0.22	0.15	20050830	0.49	12	4	8.48	8.45	25.33	-0.03	-3661138.51	8698431.02	0.21	0.11	1	0.24	600000	1	1.65	1	0.12	0	-0.81	0	-1.87	1	0.48	1	1.18	0	-0.7	1	1.53	1	0.35
20050830	0.49	12	4	8.48	8.45	25.33	-0.03	-3661138.51	8698431.02	0.21	0.11	20050831	1.79	12	2	8.48	8.46	38.16	-0.07	-3646332.9	8742847.83	0.2	0.12	1	1.65	600000	1	0.12	0	-0.81	0	-1.87	1	0.48	1	1.18	0	-0.7	1	1.53	1	0.35	1	2.43
20050831	1.79	12	2	8.48	8.46	38.16	-0.07	-3646332.9	8742847.83	0.2	0.12	20050901	2.13	12	0	8.5	8.49	106.9	0.39	-3590940.63	8837340.54	0.21	0.29	1	0.12	600000	0	-0.81	0	-1.87	1	0.48	1	1.18	0	-0.7	1	1.53	1	0.35	1	2.43	1	0.11
20050901	2.13	12	0	8.5	8.49	106.9	0.39	-3590940.63	8837340.54	0.21	0.29	20050902	0.57	12	6	8.53	8.51	126.13	0.25	-3558706.76	8891063.65	0.2	0.1	0	-0.81	600000	0	-1.87	1	0.48	1	1.18	0	-0.7	1	1.53	1	0.35	1	2.43	1	0.11	1	0.45
20050902	0.57	12	6	8.53	8.51	126.13	0.25	-3558706.76	8891063.65	0.2	0.1	20050905	0.7	11	1	8.55	8.52	89.85	0.18	-3583768.73	8853470.7	0.19	0.12	0	-1.87	600000	1	0.48	1	1.18	0	-0.7	1	1.53	1	0.35	1	2.43	1	0.11	1	0.45	0	-0.56
20050905	0.7	11	1	8.55	8.52	89.85	0.18	-3583768.73	8853470.7	0.19	0.12	20050906	1.55	11	5	8.54	8.5	-85.19	0.1	-3628442.83	8795050.72	0.19	0.18	1	0.48	600000	1	1.18	0	-0.7	1	1.53	1	0.35	1	2.43	1	0.11	1	0.45	0	-0.56	0	-1.58
20050906	1.55	11	5	8.54	8.5	-85.19	0.1	-3628442.83	8795050.72	0.19	0.18	20050907	0.94	12	4	8.53	8.49	-122.51	-0.03	-3593977.99	8850194.47	0.19	0.16	1	1.18	600000	0	-0.7	1	1.53	1	0.35	1	2.43	1	0.11	1	0.45	0	-0.56	0	-1.58	0	-2.53
20050907	0.94	12	4	8.53	8.49	-122.51	-0.03	-3593977.99	8850194.47	0.19	0.16	20050908	1.17	12	2	8.51	8.5	-14.18	0.02	-3538177.6	8914579.53	0.18	0.15	0	-0.7	600000	1	1.53	1	0.35	1	2.43	1	0.11	1	0.45	0	-0.56	0	-1.58	0	-2.53	0	-2.59
20050908	1.17	12	2	8.51	8.5	-14.18	0.02	-3538177.6	8914579.53	0.18	0.15	20050909	0.69	11	3	8.48	8.49	3.97	-0.03	-3567809.33	8870131.93	0.18	0.12	1	1.53	600000	1	0.35	1	2.43	1	0.11	1	0.45	0	-0.56	0	-1.58	0	-2.53	0	-2.59	0	-1.21
20050909	0.69	11	3	8.48	8.49	3.97	-0.03	-3567809.33	8870131.93	0.18	0.12	20050912	1.5	10	2	8.49	8.52	88.86	0.16	-3548154	8936960.05	0.18	0.19	1	0.35	600000	1	2.43	1	0.11	1	0.45	0	-0.56	0	-1.58	0	-2.53	0	-2.59	0	-1.21	1	0.49
20050912	1.5	10	2	8.49	8.52	88.86	0.16	-3548154	8936960.05	0.18	0.19	20050913	0.52	8	6	8.54	8.54	76.49	0.18	-3513300.43	8971813.62	0.17	0.12	1	2.43	600000	1	0.11	1	0.45	0	-0.56	0	-1.58	0	-2.53	0	-2.59	0	-1.21	1	0.49	0	-1.83
20050913	0.52	8	6	8.54	8.54	76.49	0.18	-3513300.43	8971813.62	0.17	0.12	20050914	3.19	12	2	8.62	8.59	208.62	0.37	-3472018.58	9082957.07	0.19	0.35	1	0.11	600000	1	0.45	0	-0.56	0	-1.58	0	-2.53	0	-2.59	0	-1.21	1	0.49	0	-1.83	1	1.49
20050914	3.19	12	2	8.62	8.59	208.62	0.37	-3472018.58	9082957.07	0.19	0.35	20050915	0.31	6	6	8.69	8.64	168.52	0.24	-3454595.92	9117802.4	0.18	0.08	1	0.45	600000	0	-0.56	0	-1.58	0	-2.53	0	-2.59	0	-1.21	1	0.49	0	-1.83	1	1.49	1	1.47
20050915	0.31	6	6	8.69	8.64	168.52	0.24	-3454595.92	9117802.4	0.18	0.08	20050916	1.79	12	2	8.77	8.69	140.27	0.27	-3475407.89	9180238.33	0.18	0.18	0	-0.56	600000	0	-1.58	0	-2.53	0	-2.59	0	-1.21	1	0.49	0	-1.83	1	1.49	1	1.47	1	1.08
20050916	1.79	12	2	8.77	8.69	140.27	0.27	-3475407.89	9180238.33	0.18	0.18	20050919	0.63	11	5	8.82	8.72	89.84	0.29	-3498853.25	9141162.73	0.18	0.15	0	-1.58	600000	0	-2.53	0	-2.59	0	-1.21	1	0.49	0	-1.83	1	1.49	1	1.47	1	1.08	1	0.95
20050919	0.63	11	5	8.82	8.72	89.84	0.29	-3498853.25	9141162.73	0.18	0.15	20050920	1.09	11	5	8.83	8.72	30.08	0.31	-3525221.45	9098567.95	0.18	0.21	0	-2.53	600000	0	-2.59	0	-1.21	1	0.49	0	-1.83	1	1.49	1	1.47	1	1.08	1	0.95	1	0.35
20050920	1.09	11	5	8.83	8.72	30.08	0.31	-3525221.45	9098567.95	0.18	0.21	20050921	1.17	11	5	8.76	8.68	-57.7	0.05	-3568256.11	9048647.74	0.19	0.29	0	-2.59	600000	0	-1.21	1	0.49	0	-1.83	1	1.49	1	1.47	1	1.08	1	0.95	1	0.35	0	0
20050921	1.17	11	5	8.76	8.68	-57.7	0.05	-3568256.11	9048647.74	0.19	0.29	20050922	1.43	11	5	8.64	8.6	-154.29	-0.27	-3584697.45	8977401.95	0.21	0.39	0	-1.21	600000	1	0.49	0	-1.83	1	1.49	1	1.47	1	1.08	1	0.95	1	0.35	0	0	0	-3.18
20050922	1.43	11	5	8.64	8.6	-154.29	-0.27	-3584697.45	8977401.95	0.21	0.39	20050923	0.49	11	7	8.5	8.52	-151.41	-0.31	-3607926.51	8942558.36	0.21	0.18	1	0.49	600000	0	-1.83	1	1.49	1	1.47	1	1.08	1	0.95	1	0.35	0	0	0	-3.18	1	0.85
20050923	0.49	11	7	8.5	8.52	-151.41	-0.31	-3607926.51	8942558.36	0.21	0.18	20050926	0.66	12	2	8.37	8.47	-109.62	-0.4	-3620994.67	8965427.64	0.2	0.15	0	-1.83	600000	1	1.49	1	1.47	1	1.08	1	0.95	1	0.35	0	0	0	-3.18	1	0.85	0	-1.81
20050926	0.66	12	2	8.37	8.47	-109.62	-0.4	-3620994.67	8965427.64	0.2	0.15	20050927	1.76	11	5	8.24	8.39	-108.17	-0.58	-3638206.54	8925266.61	0.22	0.35	1	1.49	600000	1	1.47	1	1.08	1	0.95	1	0.35	0	0	0	-3.18	1	0.85	0	-1.81	1	3.07
20050927	1.76	11	5	8.24	8.39	-108.17	-0.58	-3638206.54	8925266.61	0.22	0.35	20050929	0.65	10	6	8.18	8.35	-71.67	-0.67	-3641492.04	8951550.59	0.22	0.21	1	1.47	600000	1	1.08	1	0.95	1	0.35	0	0	0	-3.18	1	0.85	0	-1.81	1	3.07	1	4.52
20050929	0.65	10	6	8.18	8.35	-71.67	-0.67	-3641492.04	8951550.59	0.22	0.21	20050930	1.06	10	2	8.18	8.34	-43.64	-0.56	-3621508.41	8979527.67	0.21	0.14	1	1.08	600000	1	0.95	1	0.35	0	0	0	-3.18	1	0.85	0	-1.81	1	3.07	1	4.52	0	-0.68
20050930	1.06	10	2	8.18	8.34	-43.64	-0.56	-3621508.41	8979527.67	0.21	0.14	20051010	0.98	12	2	8.23	8.35	-15.44	-0.51	-3599503.02	9007034.4	0.21	0.2	1	0.95	600000	1	0.35	0	0	0	-3.18	1	0.85	0	-1.81	1	3.07	1	4.52	0	-0.68	1	0.11
20051010	0.98	12	2	8.23	8.35	-15.44	-0.51	-3599503.02	9007034.4	0.21	0.2	20051011	1.14	8	2	8.28	8.37	35.64	-0.38	-3568020.29	9038517.13	0.2	0.16	1	0.35	600000	0	0	0	-3.18	1	0.85	0	-1.81	1	3.07	1	4.52	0	-0.68	1	0.11	0	-1.37
20051011	1.14	8	2	8.28	8.37	35.64	-0.38	-3568020.29	9038517.13	0.2	0.16	20051012	1.68	12	2	8.37	8.4	95.87	-0.21	-3536320.67	9091349.83	0.2	0.15	0	0	600000	0	-3.18	1	0.85	0	-1.81	1	3.07	1	4.52	0	-0.68	1	0.11	0	-1.37	0	-3.25
20051012	1.68	12	2	8.37	8.4	95.87	-0.21	-3536320.67	9091349.83	0.2	0.15	20051013	1.11	10	3	8.43	8.42	141.2	0.01	-3584269.9	9091349.83	0.19	0.11	0	-3.18	600000	1	0.85	0	-1.81	1	3.07	1	4.52	0	-0.68	1	0.11	0	-1.37	0	-3.25	0	-0.36
20051013	1.11	10	3	8.43	8.42	141.2	0.01	-3584269.9	9091349.83	0.19	0.11	20051014	0.61	9	5	8.42	8.38	14.65	-0.04	-3619974.15	9055645.58	0.2	0.31	1	0.85	600000	0	-1.81	1	3.07	1	4.52	0	-0.68	1	0.11	0	-1.37	0	-3.25	0	-0.36	0	0
20051014	0.61	9	5	8.42	8.38	14.65	-0.04	-3619974.15	9055645.58	0.2	0.31	20051017	0.7	12	4	8.4	8.37	-29.95	0.13	-3605018.55	9080571.58	0.2	0.15	0	-1.81	600000	1	3.07	1	4.52	0	-0.68	1	0.11	0	-1.37	0	-3.25	0	-0.36	0	0	1	2.65
20051017	0.7	12	4	8.4	8.37	-29.95	0.13	-3605018.55	9080571.58	0.2	0.15	20051018	1.38	11	1	8.34	8.33	-67.52	-0.06	-3630369.71	9046272.95	0.2	0.23	1	3.07	600000	1	4.52	0	-0.68	1	0.11	0	-1.37	0	-3.25	0	-0.36	0	0	1	2.65	1	0.94
20051018	1.38	11	1	8.34	8.33	-67.52	-0.06	-3630369.71	9046272.95	0.2	0.23	20051019	1.91	10	2	8.32	8.34	10.58	0.34	-3596427.39	9111894.78	0.21	0.32	1	4.52	600000	0	-0.68	1	0.11	0	-1.37	0	-3.25	0	-0.36	0	0	1	2.65	1	0.94	0	-0.7
20051019	1.91	10	2	8.32	8.34	10.58	0.34	-3596427.39	9111894.78	0.21	0.32	20051020	1.86	12	2	8.37	8.42	166.46	0.6	-3495261.33	9233812.85	0.24	0.47	0	-0.68	600000	1	0.11	0	-1.37	0	-3.25	0	-0.36	0	0	1	2.65	1	0.94	0	-0.7	0	-3.98
20051020	1.86	12	2	8.37	8.42	166.46	0.6	-3495261.33	9233812.85	0.24	0.47	20051021	0.85	11	3	8.47	8.48	168.26	0.42	-3581567.45	9130245.5	0.24	0.24	1	0.11	600000	0	-1.37	0	-3.25	0	-0.36	0	0	1	2.65	1	0.94	0	-0.7	0	-3.98	1	1.22
20051021	0.85	11	3	8.47	8.48	168.26	0.42	-3581567.45	9130245.5	0.24	0.24	20051024	0.32	12	4	8.56	8.52	92.3	0.34	-3552694.32	9163243.37	0.23	0.16	0	-1.37	600000	0	-3.25	0	-0.36	0	0	1	2.65	1	0.94	0	-0.7	0	-3.98	1	1.22	0	-1.69
20051024	0.32	12	4	8.56	8.52	92.3	0.34	-3552694.32	9163243.37	0.23	0.16	20051025	0.93	11	1	8.65	8.54	60.52	0.14	-3569775.39	9132497.43	0.22	0.18	0	-3.25	600000	0	-0.36	0	0	1	2.65	1	0.94	0	-0.7	0	-3.98	1	1.22	0	-1.69	1	1.59
20051025	0.93	11	1	8.65	8.54	60.52	0.14	-3569775.39	9132497.43	0.22	0.18	20051026	2.28	11	5	8.63	8.5	-29.53	-0.17	-3622379.42	9062358.73	0.23	0.32	0	-0.36	600000	0	0	1	2.65	1	0.94	0	-0.7	0	-3.98	1	1.22	0	-1.69	1	1.59	1	0.97
20051026	2.28	11	5	8.63	8.5	-29.53	-0.17	-3622379.42	9062358.73	0.23	0.32	20051027	0.66	11	5	8.54	8.46	-51.64	-0.2	-3639217.25	9016054.7	0.23	0.22	0	0	600000	1	2.65	1	0.94	0	-0.7	0	-3.98	1	1.22	0	-1.69	1	1.59	1	0.97	0	-0.96
20051027	0.66	11	5	8.54	8.46	-51.64	-0.2	-3639217.25	9016054.7	0.23	0.22	20051028	1.28	6	5	8.45	8.43	-70.33	0.07	-3616649.14	9016054.7	0.24	0.29	1	2.65	600000	1	0.94	0	-0.7	0	-3.98	1	1.22	0	-1.69	1	1.59	1	0.97	0	-0.96	1	0.48
20051028	1.28	6	5	8.45	8.43	-70.33	0.07	-3616649.14	9016054.7	0.24	0.29	20051031	1.16	12	2	8.41	8.45	4.71	0.22	-3601317.55	9085046.88	0.25	0.36	1	0.94	600000	0	-0.7	0	-3.98	1	1.22	0	-1.69	1	1.59	1	0.97	0	-0.96	1	0.48	0	-2.4
20051031	1.16	12	2	8.41	8.45	4.71	0.22	-3601317.55	9085046.88	0.25	0.36	20051101	0.68	10	6	8.41	8.48	22.12	0.45	-3567737.09	9132059.52	0.24	0.14	0	-0.7	600000	0	-3.98	1	1.22	0	-1.69	1	1.59	1	0.97	0	-0.96	1	0.48	0	-2.4	1	0.25
20051101	0.68	10	6	8.41	8.48	22.12	0.45	-3567737.09	9132059.52	0.24	0.14	20051102	0.77	7	3	8.45	8.49	16.87	0.14	-3587857.7	9095842.42	0.23	0.18	0	-3.98	600000	1	1.22	0	-1.69	1	1.59	1	0.97	0	-0.96	1	0.48	0	-2.4	1	0.25	1	1.35
20051102	0.77	7	3	8.45	8.49	16.87	0.14	-3587857.7	9095842.42	0.23	0.18	20051103	3.39	11	5	8.43	8.44	-99.17	-0.58	-3647965.89	8973221.71	0.26	0.51	1	1.22	600000	0	-1.69	1	1.59	1	0.97	0	-0.96	1	0.48	0	-2.4	1	0.25	1	1.35	0	0
20051103	3.39	11	5	8.43	8.44	-99.17	-0.58	-3647965.89	8973221.71	0.26	0.51	20051104	0.42	12	6	8.43	8.41	-89.57	-0.42	-3613679.77	9024650.89	0.25	0.18	0	-1.69	600000	1	1.59	1	0.97	0	-0.96	1	0.48	0	-2.4	1	0.25	1	1.35	0	0	1	4.72
20051104	0.42	12	6	8.43	8.41	-89.57	-0.42	-3613679.77	9024650.89	0.25	0.18	20051107	0.88	7	5	8.36	8.37	-104.39	-0.57	-3633875.75	8979209.94	0.25	0.19	1	1.59	600000	1	0.97	0	-0.96	1	0.48	0	-2.4	1	0.25	1	1.35	0	0	1	4.72	0	-0.46
20051107	0.88	7	5	8.36	8.37	-104.39	-0.57	-3633875.75	8979209.94	0.25	0.19	20051108	0.89	12	0	8.3	8.35	-74.11	-0.32	-3597030.27	9019739.97	0.24	0.22	1	0.97	600000	0	-0.96	1	0.48	0	-2.4	1	0.25	1	1.35	0	0	1	4.72	0	-0.46	0	-1.74
20051108	0.89	12	0	8.3	8.35	-74.11	-0.32	-3597030.27	9019739.97	0.24	0.22	20051109	1.31	12	2	8.26	8.36	-5	0.04	-3573420.89	9072861.07	0.24	0.18	0	-0.96	600000	1	0.48	0	-2.4	1	0.25	1	1.35	0	0	1	4.72	0	-0.46	0	-1.74	1	1.54
20051109	1.31	12	2	8.26	8.36	-5	0.04	-3573420.89	9072861.07	0.24	0.18	20051110	0.88	11	3	8.28	8.34	-16.33	-0.01	-3602778.04	9025889.62	0.23	0.16	1	0.48	600000	0	-2.4	1	0.25	1	1.35	0	0	1	4.72	0	-0.46	0	-1.74	1	1.54	1	1.51
20051110	0.88	11	3	8.28	8.34	-16.33	-0.01	-3602778.04	9025889.62	0.23	0.16	20051111	0.48	10	4	8.29	8.34	-32.51	0.03	-3590724.97	9048656.53	0.22	0.17	0	-2.4	600000	1	0.25	1	1.35	0	0	1	4.72	0	-0.46	0	-1.74	1	1.54	1	1.51	1	0.11
20051111	0.48	10	4	8.29	8.34	-32.51	0.03	-3590724.97	9048656.53	0.22	0.17	20051114	1.43	11	5	8.28	8.3	-86.73	-0.39	-3620234.41	9016040.84	0.22	0.21	1	0.25	600000	1	1.35	0	0	1	4.72	0	-0.46	0	-1.74	1	1.54	1	1.51	1	0.11	0	-0.8
20051114	1.43	11	5	8.28	8.3	-86.73	-0.39	-3620234.41	9016040.84	0.22	0.21	20051115	0.88	12	6	8.25	8.27	-90.4	-0.45	-3637403.95	9044656.75	0.22	0.15	1	1.35	600000	0	0	1	4.72	0	-0.46	0	-1.74	1	1.54	1	1.51	1	0.11	0	-0.8	0	-0.12
20051115	0.88	12	6	8.25	8.27	-90.4	-0.45	-3637403.95	9044656.75	0.22	0.15	20051116	0.74	12	2	8.23	8.27	-22.22	-0.28	-3627518.85	9065839.11	0.21	0.15	0	0	600000	1	4.72	0	-0.46	0	-1.74	1	1.54	1	1.51	1	0.11	0	-0.8	0	-0.12	1	1.85
20051116	0.74	12	2	8.23	8.27	-22.22	-0.28	-3627518.85	9065839.11	0.21	0.15	20051117	0.35	6	3	8.23	8.27	-3.88	0.06	-3625376.21	9065839.11	0.2	0.14	1	4.72	600000	0	-0.46	0	-1.74	1	1.54	1	1.51	1	0.11	0	-0.8	0	-0.12	1	1.85	0	-1.36
20051117	0.35	6	3	8.23	8.27	-3.88	0.06	-3625376.21	9065839.11	0.2	0.14	20051118	11	10	2	8.29	8.34	213.14	0.35	-3546991.8	9148349.02	0.22	0.4	0	-0.46	600000	0	-1.74	1	1.54	1	1.51	1	0.11	0	-0.8	0	-0.12	1	1.85	0	-1.36	1	1.04
20051118	11	10	2	8.29	8.34	213.14	0.35	-3546991.8	9148349.02	0.22	0.4	20051121	0.4	12	7	8.39	8.39	178.25	0.45	-3534454.03	9115750.81	0.21	0.13	0	-1.74	600000	1	1.54	1	1.51	1	0.11	0	-0.8	0	-0.12	1	1.85	0	-1.36	1	1.04	0	-0.68
20051121	0.4	12	7	8.39	8.39	178.25	0.45	-3534454.03	9115750.81	0.21	0.13	20051122	0.58	2	5	8.45	8.4	90.29	0.17	-3553301.02	9096903.82	0.21	0.15	1	1.54	600000	1	1.51	1	0.11	0	-0.8	0	-0.12	1	1.85	0	-1.36	1	1.04	0	-0.68	1	1.72
20051122	0.58	2	5	8.45	8.4	90.29	0.17	-3553301.02	9096903.82	0.21	0.15	20051123	1.12	12	0	8.51	8.44	88.01	0.22	-3543993.2	9118057.95	0.21	0.25	1	1.51	600000	1	0.11	0	-0.8	0	-0.12	1	1.85	0	-1.36	1	1.04	0	-0.68	1	1.72	1	0.23
20051123	1.12	12	0	8.51	8.44	88.01	0.22	-3543993.2	9118057.95	0.21	0.25	20051124	2.89	12	2	8.61	8.49	112.5	0.43	-3522020.07	9179094.42	0.21	0.25	1	0.11	600000	0	-0.8	0	-0.12	1	1.85	0	-1.36	1	1.04	0	-0.68	1	1.72	1	0.23	0	-1.12
20051124	2.89	12	2	8.61	8.49	112.5	0.43	-3522020.07	9179094.42	0.21	0.25	20051125	0.43	12	6	8.62	8.53	98.18	0.4	-3510118.51	9205277.85	0.2	0.11	0	-0.8	600000	0	-0.12	1	1.85	0	-1.36	1	1.04	0	-0.68	1	1.72	1	0.23	0	-1.12	1	3.07
20051125	0.43	12	6	8.62	8.53	98.18	0.4	-3510118.51	9205277.85	0.2	0.11	20051128	1.27	11	1	8.63	8.55	74.84	0.53	-3518455.41	9171930.26	0.2	0.16	0	-0.12	600000	1	1.85	0	-1.36	1	1.04	0	-0.68	1	1.72	1	0.23	0	-1.12	1	3.07	1	0.55
20051128	1.27	11	1	8.63	8.55	74.84	0.53	-3518455.41	9171930.26	0.2	0.16	20051129	1.1	12	5	8.67	8.57	46.19	0.5	-3493928.79	9135140.33	0.19	0.12	1	1.85	600000	0	-1.36	1	1.04	0	-0.68	1	1.72	1	0.23	0	-1.12	1	3.07	1	0.55	0	0
20051129	1.1	12	5	8.67	8.57	46.19	0.5	-3493928.79	9135140.33	0.19	0.12	20051130	1.98	12	2	8.71	8.62	107.51	0.55	-3452273.33	9208037.38	0.2	0.28	0	-1.36	600000	1	1.04	0	-0.68	1	1.72	1	0.23	0	-1.12	1	3.07	1	0.55	0	0	1	2.31
20051130	1.98	12	2	8.71	8.62	107.51	0.55	-3452273.33	9208037.38	0.2	0.28	20051201	1.31	11	7	8.71	8.63	72.57	0.43	-3490602.67	9112214.04	0.2	0.2	1	1.04	600000	0	-0.68	1	1.72	1	0.23	0	-1.12	1	3.07	1	0.55	0	0	1	2.31	1	0.11
20051201	1.31	11	7	8.71	8.63	72.57	0.43	-3490602.67	9112214.04	0.2	0.2	20051202	0.51	12	6	8.72	8.66	84.27	0.13	-3463646.42	9160735.29	0.2	0.18	0	-0.68	600000	1	1.72	1	0.23	0	-1.12	1	3.07	1	0.55	0	0	1	2.31	1	0.11	0	-0.21
20051202	0.51	12	6	8.72	8.66	84.27	0.13	-3463646.42	9160735.29	0.2	0.18	20051205	0.77	11	3	8.73	8.67	62.4	0.11	-3473012.87	9123269.49	0.19	0.16	1	1.72	600000	1	0.23	0	-1.12	1	3.07	1	0.55	0	0	1	2.31	1	0.11	0	-0.21	0	-0.11
20051205	0.77	11	3	8.73	8.67	62.4	0.11	-3473012.87	9123269.49	0.19	0.16	20051206	1.62	12	0	8.77	8.7	122.87	0.41	-3425224.77	9184090.71	0.2	0.28	1	0.23	600000	0	-1.12	1	3.07	1	0.55	0	0	1	2.31	1	0.11	0	-0.21	0	-0.11	1	2.8
20051206	1.62	12	0	8.77	8.7	122.87	0.41	-3425224.77	9184090.71	0.2	0.28	20051207	0.68	6	2	8.79	8.74	183.33	0.3	-3397682.91	9225403.49	0.19	0.12	0	-1.12	600000	1	3.07	1	0.55	0	0	1	2.31	1	0.11	0	-0.21	0	-0.11	1	2.8	1	0.21
20051207	0.68	6	2	8.79	8.74	183.33	0.3	-3397682.91	9225403.49	0.19	0.12	20051208	1.4	11	1	8.81	8.75	126.09	0.07	-3450054.73	9167518.85	0.2	0.21	1	3.07	600000	1	0.55	0	0	1	2.31	1	0.11	0	-0.21	0	-0.11	1	2.8	1	0.21	1	1.46
20051208	1.4	11	1	8.81	8.75	126.09	0.07	-3450054.73	9167518.85	0.2	0.21	20051209	1.65	10	0	8.87	8.8	166.38	0.33	-3386467.04	9262900.39	0.22	0.42	1	0.55	600000	0	0	1	2.31	1	0.11	0	-0.21	0	-0.11	1	2.8	1	0.21	1	1.46	1	0.21
20051209	1.65	10	0	8.87	8.8	166.38	0.33	-3386467.04	9262900.39	0.22	0.42	20051212	0.72	12	2	8.94	8.86	180.81	0.45	-3371143.74	9331855.23	0.21	0.18	0	0	600000	1	2.31	1	0.11	0	-0.21	0	-0.11	1	2.8	1	0.21	1	1.46	1	0.21	1	1.54
20051212	0.72	12	2	8.94	8.86	180.81	0.45	-3371143.74	9331855.23	0.21	0.18	20051213	0.52	6	7	8.99	8.91	136.2	0.46	-3360984.2	9331855.23	0.21	0.14	1	2.31	600000	1	0.11	0	-0.21	0	-0.11	1	2.8	1	0.21	1	1.46	1	0.21	1	1.54	0	-2.33
20051213	0.52	6	7	8.99	8.91	136.2	0.46	-3360984.2	9331855.23	0.21	0.14	20051214	3.76	10	2	9.08	8.98	158.61	0.51	-3326640.72	9465413.23	0.22	0.35	1	0.11	600000	0	-0.21	0	-0.11	1	2.8	1	0.21	1	1.46	1	0.21	1	1.54	0	-2.33	0	0
20051214	3.76	10	2	9.08	8.98	158.61	0.51	-3326640.72	9465413.23	0.22	0.35	20051215	0.55	11	2	9.19	9.04	135.68	0.64	-3353774.93	9539063.24	0.22	0.19	0	-0.21	600000	0	-0.11	1	2.8	1	0.21	1	1.46	1	0.21	1	1.54	0	-2.33	0	0	1	0.83
20051215	0.55	11	2	9.19	9.04	135.68	0.64	-3353774.93	9539063.24	0.22	0.19	20051216	0.87	11	5	9.24	9.09	98.8	0.53	-3375143.54	9474957.43	0.21	0.15	0	-0.11	600000	1	2.8	1	0.21	1	1.46	1	0.21	1	1.54	0	-2.33	0	0	1	0.83	1	0.1
20051216	0.87	11	5	9.24	9.09	98.8	0.53	-3375143.54	9474957.43	0.21	0.15	20051219	1.08	6	5	9.27	9.13	67.27	0.58	-3333789.27	9406033.65	0.21	0.15	1	2.8	600000	1	0.21	1	1.46	1	0.21	1	1.54	0	-2.33	0	0	1	0.83	1	0.1	1	5.13
20051219	1.08	6	5	9.27	9.13	67.27	0.58	-3333789.27	9406033.65	0.21	0.15	20051220	1.12	12	2	9.36	9.21	114.98	0.69	-3271475.43	9483302.81	0.22	0.31	1	0.21	600000	1	1.46	1	0.21	1	1.54	0	-2.33	0	0	1	0.83	1	0.1	1	5.13	1	1.66
20051220	1.12	12	2	9.36	9.21	114.98	0.69	-3271475.43	9483302.81	0.22	0.31	20051221	1.85	12	2	9.42	9.28	147.16	0.69	-3369741.25	9626234.92	0.23	0.32	1	1.46	600000	1	0.21	1	1.54	0	-2.33	0	0	1	0.83	1	0.1	1	5.13	1	1.66	1	2.88
20051221	1.85	12	2	9.42	9.28	147.16	0.69	-3369741.25	9626234.92	0.23	0.32	20051222	0.41	10	6	9.49	9.36	134.34	0.93	-3330072.41	9684212.46	0.22	0.19	1	0.21	600000	1	1.54	0	-2.33	0	0	1	0.83	1	0.1	1	5.13	1	1.66	1	2.88	0	-1.21
20051222	0.41	10	6	9.49	9.36	134.34	0.93	-3330072.41	9684212.46	0.22	0.19	20051223	1.05	12	2	9.58	9.43	121	0.68	-3336173.51	9745223.41	0.22	0.2	1	1.54	600000	0	-2.33	0	0	1	0.83	1	0.1	1	5.13	1	1.66	1	2.88	0	-1.21	1	0.28
20051223	1.05	12	2	9.58	9.43	121	0.68	-3336173.51	9745223.41	0.22	0.2	20051226	2	12	2	9.7	9.51	128.81	0.78	-3328024.81	9867453.79	0.23	0.3	0	-2.33	600000	0	0	1	0.83	1	0.1	1	5.13	1	1.66	1	2.88	0	-1.21	1	0.28	1	0.28
20051226	2	12	2	9.7	9.51	128.81	0.78	-3328024.81	9867453.79	0.23	0.3	20051227	0.61	11	5	9.72	9.54	65.77	0.55	-3377407.44	9792306.32	0.24	0.35	0	0	600000	1	0.83	1	0.1	1	5.13	1	1.66	1	2.88	0	-1.21	1	0.28	1	0.28	1	0.56
20051227	0.61	11	5	9.72	9.54	65.77	0.55	-3377407.44	9792306.32	0.24	0.35	20051228	1.01	12	5	9.73	9.56	28.53	0.34	-3367922.52	9792306.32	0.23	0.16	1	0.83	600000	1	0.1	1	5.13	1	1.66	1	2.88	0	-1.21	1	0.28	1	0.28	1	0.56	0	-2.71
20051228	1.01	12	5	9.73	9.56	28.53	0.34	-3367922.52	9792306.32	0.23	0.16	20051229	1.01	12	2	9.74	9.59	47	0.41	-3349716.14	9868773.11	0.23	0.21	1	0.1	600000	1	5.13	1	1.66	1	2.88	0	-1.21	1	0.28	1	0.28	1	0.56	0	-2.71	0	-3.36
20051229	1.01	12	2	9.74	9.59	47	0.41	-3349716.14	9868773.11	0.23	0.21	20051230	1.59	11	2	9.74	9.62	80.36	0.44	-3439602.43	9990383.97	0.23	0.23	1	5.13	600000	1	1.66	1	2.88	0	-1.21	1	0.28	1	0.28	1	0.56	0	-2.71	0	-3.36	1	2.28
20051230	1.59	11	2	9.74	9.62	80.36	0.44	-3439602.43	9990383.97	0.23	0.23	20060104	1.34	12	2	9.81	9.74	216.27	0.95	-3296685.96	10153717.08	0.26	0.53	1	1.66	600000	1	2.88	0	-1.21	1	0.28	1	0.28	1	0.56	0	-2.71	0	-3.36	1	2.28	1	6.31
20060104	1.34	12	2	9.81	9.74	216.27	0.95	-3296685.96	10153717.08	0.26	0.53	20060105	1.09	12	2	9.96	9.86	206.29	0.86	-3202778.14	10331098.51	0.27	0.34	1	2.88	600000	0	-1.21	1	0.28	1	0.28	1	0.56	0	-2.71	0	-3.36	1	2.28	1	6.31	1	1.64
20060105	1.09	12	2	9.96	9.86	206.29	0.86	-3202778.14	10331098.51	0.27	0.34	20060106	1.05	12	2	10.18	10.02	176.72	1.14	-3093732.72	10517531	0.29	0.53	0	-1.21	600000	1	0.28	1	0.28	1	0.56	0	-2.71	0	-3.36	1	2.28	1	6.31	1	1.64	0	-0.18
20060106	1.05	12	2	10.18	10.02	176.72	1.14	-3093732.72	10517531	0.29	0.53	20060109	0.91	11	7	10.35	10.12	120.2	0.87	-3104291.34	10348593.16	0.3	0.32	1	0.28	600000	1	0.28	1	0.56	0	-2.71	0	-3.36	1	2.28	1	6.31	1	1.64	0	-0.18	0	-1.08
20060109	0.91	11	7	10.35	10.12	120.2	0.87	-3104291.34	10348593.16	0.3	0.32	20060110	0.85	12	4	10.52	10.21	88.24	0.88	-3045548.8	10492186.04	0.31	0.44	1	0.28	600000	1	0.56	0	-2.71	0	-3.36	1	2.28	1	6.31	1	1.64	0	-0.18	0	-1.08	0	-0.55
20060110	0.85	12	4	10.52	10.21	88.24	0.88	-3045548.8	10492186.04	0.31	0.44	20060111	0.65	12	6	10.6	10.29	78.15	0.76	-3007560.15	10585430.89	0.31	0.27	1	0.56	600000	0	-2.71	0	-3.36	1	2.28	1	6.31	1	1.64	0	-0.18	0	-1.08	0	-0.55	1	3.11
20060111	0.65	12	6	10.6	10.29	78.15	0.76	-3007560.15	10585430.89	0.31	0.27	20060112	0.62	12	2	10.66	10.37	70.22	1.05	-2962871.73	10643525.84	0.3	0.26	0	-2.71	600000	0	-3.36	1	2.28	1	6.31	1	1.64	0	-0.18	0	-1.08	0	-0.55	1	3.11	1	2.4
20060112	0.62	12	2	10.66	10.37	70.22	1.05	-2962871.73	10643525.84	0.3	0.26	20060113	2.35	11	1	10.6	10.38	47.95	0.76	-3059709.94	10507072	0.33	0.62	0	-3.36	600000	1	2.28	1	6.31	1	1.64	0	-0.18	0	-1.08	0	-0.55	1	3.11	1	2.4	0	-2.43
20060113	2.35	11	1	10.6	10.38	47.95	0.76	-3059709.94	10507072	0.33	0.62	20060116	0.98	11	5	10.49	10.32	-64.49	0.33	-3166955.35	10373827.7	0.34	0.41	1	2.28	600000	1	6.31	1	1.64	0	-0.18	0	-1.08	0	-0.55	1	3.11	1	2.4	0	-2.43	1	0.71
20060116	0.98	11	5	10.49	10.32	-64.49	0.33	-3166955.35	10373827.7	0.34	0.41	20060117	0.88	12	4	10.43	10.32	-78.75	0.55	-3108609.44	10490519.53	0.35	0.4	1	6.31	600000	1	1.64	0	-0.18	0	-1.08	0	-0.55	1	3.11	1	2.4	0	-2.43	1	0.71	0	-2.73
20060117	0.88	12	4	10.43	10.32	-78.75	0.55	-3108609.44	10490519.53	0.35	0.4	20060118	1.14	8	8	10.49	10.43	119.04	0.7	-2975151.49	10623977.48	0.38	0.65	1	1.64	600000	0	-0.18	0	-1.08	0	-0.55	1	3.11	1	2.4	0	-2.43	1	0.71	0	-2.73	1	0.36
20060118	1.14	8	8	10.49	10.43	119.04	0.7	-2975151.49	10623977.48	0.38	0.65	20060119	1.39	12	2	10.57	10.56	208.6	0.71	-2944975.96	10809341.4	0.38	0.43	0	-0.18	600000	0	-1.08	0	-0.55	1	3.11	1	2.4	0	-2.43	1	0.71	0	-2.73	1	0.36	0	-0.09
20060119	1.39	12	2	10.57	10.56	208.6	0.71	-2944975.96	10809341.4	0.38	0.43	20060120	0.47	12	7	10.71	10.66	135.35	0.39	-2909921.54	10721705.33	0.37	0.3	0	-1.08	600000	0	-0.55	1	3.11	1	2.4	0	-2.43	1	0.71	0	-2.73	1	0.36	0	-0.09	1	0.72
20060120	0.47	12	7	10.71	10.66	135.35	0.39	-2909921.54	10721705.33	0.37	0.3	20060123	1.03	11	3	10.9	10.72	92.41	0.4	-2949368.61	10631540.6	0.37	0.32	0	-0.55	600000	1	3.11	1	2.4	0	-2.43	1	0.71	0	-2.73	1	0.36	0	-0.09	1	0.72	1	1.35
20060123	1.03	11	3	10.9	10.72	92.41	0.4	-2949368.61	10631540.6	0.37	0.32	20060124	0.97	11	5	11.02	10.76	59.85	0.31	-2976991.03	10543651.06	0.37	0.35	1	3.11	600000	1	2.4	0	-2.43	1	0.71	0	-2.73	1	0.36	0	-0.09	1	0.72	1	1.35	1	2.57
20060124	0.97	11	5	11.02	10.76	59.85	0.31	-2976991.03	10543651.06	0.37	0.35	20060125	1.01	12	2	11.09	10.85	86	0.62	-2897448.94	10632551.05	0.37	0.38	1	2.4	600000	0	-2.43	1	0.71	0	-2.73	1	0.36	0	-0.09	1	0.72	1	1.35	1	2.57	1	1.12
20060125	1.01	12	2	11.09	10.85	86	0.62	-2897448.94	10632551.05	0.37	0.38	20060206	1.45	12	8	11.17	10.98	126.5	0.83	-2841083.69	10761385.9	0.37	0.36	0	-2.43	600000	1	0.71	0	-2.73	1	0.36	0	-0.09	1	0.72	1	1.35	1	2.57	1	1.12	1	1.62
20060206	1.45	12	8	11.17	10.98	126.5	0.83	-2841083.69	10761385.9	0.37	0.36	20060207	0.73	11	5	11.2	11.03	80.63	0.84	-2878945.31	10667728.2	0.38	0.47	1	0.71	600000	0	-2.73	1	0.36	0	-0.09	1	0.72	1	1.35	1	2.57	1	1.12	1	1.62	0	-0.59
20060207	0.73	11	5	11.2	11.03	80.63	0.84	-2878945.31	10667728.2	0.38	0.47	20060208	1.5	10	6	11.27	11.08	85.26	1.27	-2900249.64	10808336.79	0.37	0.33	0	-2.73	600000	1	0.36	0	-0.09	1	0.72	1	1.35	1	2.57	1	1.12	1	1.62	0	-0.59	1	1.44
20060208	1.5	10	6	11.27	11.08	85.26	1.27	-2900249.64	10808336.79	0.37	0.33	20060209	0.89	7	5	11.29	11.07	-20.02	0.73	-2961099.91	10683433.62	0.38	0.41	1	0.36	600000	0	-0.09	1	0.72	1	1.35	1	2.57	1	1.12	1	1.62	0	-0.59	1	1.44	1	1.58
20060209	0.89	7	5	11.29	11.07	-20.02	0.73	-2961099.91	10683433.62	0.38	0.41	20060210	0.94	12	4	11.25	11.07	-74.52	0.12	-2872268.07	10800317.62	0.36	0.25	0	-0.09	600000	1	0.72	1	1.35	1	2.57	1	1.12	1	1.62	0	-0.59	1	1.44	1	1.58	0	-9.68
20060210	0.94	12	4	11.25	11.07	-74.52	0.12	-2872268.07	10800317.62	0.36	0.25	20060213	0.57	11	1	11.15	11.07	-70.02	-0.07	-2825072.04	10733249.58	0.35	0.27	1	0.72	600000	1	1.35	1	2.57	1	1.12	1	1.62	0	-0.59	1	1.44	1	1.58	0	-9.68	0	-1.54
20060213	0.57	11	1	11.15	11.07	-70.02	-0.07	-2825072.04	10733249.58	0.35	0.27	20060214	0.69	12	2	11.13	11.08	-28.62	0.03	-2799176.55	10779861.45	0.35	0.27	1	1.35	600000	1	2.57	1	1.12	1	1.62	0	-0.59	1	1.44	1	1.58	0	-9.68	0	-1.54	1	1.57
20060214	0.69	12	2	11.13	11.08	-28.62	0.03	-2799176.55	10779861.45	0.35	0.27	20060216	3.9	11	2	11.12	11.12	55.7	0.3	-2826741.61	10961790.82	0.35	0.34	1	2.57	600000	1	1.12	1	1.62	0	-0.59	1	1.44	1	1.58	0	-9.68	0	-1.54	1	1.57	0	-3.36
20060216	3.9	11	2	11.12	11.12	55.7	0.3	-2826741.61	10961790.82	0.35	0.34	20060217	1.04	12	2	11.23	11.2	106.01	0.65	-2733954.08	11150802.46	0.37	0.55	1	1.12	600000	1	1.62	0	-0.59	1	1.44	1	1.58	0	-9.68	0	-1.54	1	1.57	0	-3.36	1	1.03
20060217	1.04	12	2	11.23	11.2	106.01	0.65	-2733954.08	11150802.46	0.37	0.55	20060220	0.72	12	2	11.36	11.3	136.77	0.44	-2693247.55	11286490.89	0.37	0.4	1	1.62	600000	0	-0.59	1	1.44	1	1.58	0	-9.68	0	-1.54	1	1.57	0	-3.36	1	1.03	1	0.84
20060220	0.72	12	2	11.36	11.3	136.77	0.44	-2693247.55	11286490.89	0.37	0.4	20060221	1.38	12	2	11.52	11.41	160.69	0.36	-2593500.34	11473516.91	0.36	0.3	0	-0.59	600000	1	1.44	1	1.58	0	-9.68	0	-1.54	1	1.57	0	-3.36	1	1.03	1	0.84	0	-0.65
20060221	1.38	12	2	11.52	11.41	160.69	0.36	-2593500.34	11473516.91	0.36	0.3	20060222	0.73	11	3	11.66	11.48	117.95	0.57	-2657959.31	11337436.87	0.35	0.19	1	1.44	600000	1	1.58	0	-9.68	0	-1.54	1	1.57	0	-3.36	1	1.03	1	0.84	0	-0.65	1	0.84
20060222	0.73	11	3	11.66	11.48	117.95	0.57	-2657959.31	11337436.87	0.35	0.19	20060223	0.84	12	0	11.8	11.58	101.61	0.66	-2581552.27	11452047.43	0.34	0.3	1	1.58	600000	0	-9.68	0	-1.54	1	1.57	0	-3.36	1	1.03	1	0.84	0	-0.65	1	0.84	0	-5.99
20060223	0.84	12	0	11.8	11.58	101.61	0.66	-2581552.27	11452047.43	0.34	0.3	20060224	2.75	12	2	11.93	11.69	110.73	1.16	-2293483.33	11767551.5	0.33	0.23	0	-9.68	600000	0	-1.54	1	1.57	0	-3.36	1	1.03	1	0.84	0	-0.65	1	0.84	0	-5.99	0	-1.27
20060224	2.75	12	2	11.93	11.69	110.73	1.16	-2293483.33	11767551.5	0.33	0.23	20060309	1.24	7	9	11.79	11.57	-76.76	-0.06	-2624398.31	11376470.16	0.42	1.22	0	-1.54	600000	1	1.57	0	-3.36	1	1.03	1	0.84	0	-0.65	1	0.84	0	-5.99	0	-1.27	0	-0.4
20060309	1.24	7	9	11.79	11.57	-76.76	-0.06	-2624398.31	11376470.16	0.42	1.22	20060310	0.36	11	5	11.57	11.43	-122.77	-0.22	-2695541.82	11234183.15	0.41	0.32	1	1.57	600000	0	-3.36	1	1.03	1	0.84	0	-0.65	1	0.84	0	-5.99	0	-1.27	0	-0.4	1	1.1
20060310	0.36	11	5	11.57	11.43	-122.77	-0.22	-2695541.82	11234183.15	0.41	0.32	20060313	0.66	10	6	11.41	11.36	-102.8	-0.13	-2637318.1	11328236.84	0.39	0.21	0	-3.36	600000	1	1.03	1	0.84	0	-0.65	1	0.84	0	-5.99	0	-1.27	0	-0.4	1	1.1	0	-1.87
20060313	0.66	10	6	11.41	11.36	-102.8	-0.13	-2637318.1	11328236.84	0.39	0.21	20060314	1.4	11	1	11.14	11.23	-109.94	-0.65	-2752947.74	11196472.84	0.4	0.49	1	1.03	600000	1	0.84	0	-0.65	1	0.84	0	-5.99	0	-1.27	0	-0.4	1	1.1	0	-1.87	1	1.31
20060314	1.4	11	1	11.14	11.23	-109.94	-0.65	-2752947.74	11196472.84	0.4	0.49	20060315	0.91	12	4	10.85	11.14	-91.99	-0.83	-2703017.79	11316304.72	0.38	0.24	1	0.84	600000	0	-0.65	1	0.84	0	-5.99	0	-1.27	0	-0.4	1	1.1	0	-1.87	1	1.31	0	-2.18
20060315	0.91	12	4	10.85	11.14	-91.99	-0.83	-2703017.79	11316304.72	0.38	0.24	20060316	1.16	12	2	10.82	11.09	-60.36	-0.87	-2727605.37	11455634.37	0.38	0.34	0	-0.65	600000	1	0.84	0	-5.99	0	-1.27	0	-0.4	1	1.1	0	-1.87	1	1.31	0	-2.18	0	-3.65
20060316	1.16	12	2	10.82	11.09	-60.36	-0.87	-2727605.37	11455634.37	0.38	0.34	20060317	0.72	11	7	10.8	11.03	-57.98	-1.13	-2803871.91	11355901.2	0.36	0.17	1	0.84	600000	0	-5.99	0	-1.27	0	-0.4	1	1.1	0	-1.87	1	1.31	0	-2.18	0	-3.65	1	5.15
20060317	0.72	11	7	10.8	11.03	-57.98	-1.13	-2803871.91	11355901.2	0.36	0.17	20060320	1.86	12	0	10.77	11	-57.45	-0.97	-2683534.46	11541035.74	0.36	0.4	0	-5.99	600000	0	-1.27	0	-0.4	1	1.1	0	-1.87	1	1.31	0	-2.18	0	-3.65	1	5.15	1	0.81
20060320	1.86	12	0	10.77	11	-57.45	-0.97	-2683534.46	11541035.74	0.36	0.4	20060512	7.62	12	5	10.69	10.85	-162.46	-1.79	-2749156.27	10130166.98	0.43	1.06	0	-1.27	600000	0	-0.4	1	1.1	0	-1.87	1	1.31	0	-2.18	0	-3.65	1	5.15	1	0.81	1	2.71
20060512	7.62	12	5	10.69	10.85	-162.46	-1.79	-2749156.27	10130166.98	0.43	1.06	20060515	0.68	11	5	10.55	10.71	-193.39	-2.11	-2474519.24	9168937.4	0.44	0.56	0	-0.4	600000	1	1.1	0	-1.87	1	1.31	0	-2.18	0	-3.65	1	5.15	1	0.81	1	2.71	1	0.1
20060515	0.68	11	5	10.55	10.71	-193.39	-2.11	-2474519.24	9168937.4	0.44	0.56	20060516	0.62	11	3	10.39	10.59	-124.31	-0.97	-2451467.59	8569594.4	0.45	0.52	1	1.1	600000	0	-1.87	1	1.31	0	-2.18	0	-3.65	1	5.15	1	0.81	1	2.71	1	0.1	0	-2.54
20060516	0.62	11	3	10.39	10.59	-124.31	-0.97	-2451467.59	8569594.4	0.45	0.52	20060517	0.7	12	6	10.27	10.51	-80.6	-0.69	-2292647.01	8988303.2	0.44	0.29	0	-1.87	600000	1	1.31	0	-2.18	0	-3.65	1	5.15	1	0.81	1	2.71	1	0.1	0	-2.54	1	2.01
20060517	0.7	12	6	10.27	10.51	-80.6	-0.69	-2292647.01	8988303.2	0.44	0.29	20060518	0.66	11	5	10.09	10.41	-87.82	-1.05	-2283735.99	8712061.66	0.43	0.35	1	1.31	600000	0	-2.18	0	-3.65	1	5.15	1	0.81	1	2.71	1	0.1	0	-2.54	1	2.01	0	-1.67
20060518	0.66	11	5	10.09	10.41	-87.82	-1.05	-2283735.99	8712061.66	0.43	0.35	20060519	1.39	12	2	10.06	10.35	-61.5	-0.55	-2073310.72	9095778.34	0.42	0.31	0	-2.18	600000	0	-3.65	1	5.15	1	0.81	1	2.71	1	0.1	0	-2.54	1	2.01	0	-1.67	0	-0.8
20060519	1.39	12	2	10.06	10.35	-61.5	-0.55	-2073310.72	9095778.34	0.42	0.31	20060522	1.03	11	5	10.02	10.26	-71.36	-0.88	-2347185.46	8700181.49	0.4	0.26	0	-3.65	600000	1	5.15	1	0.81	1	2.71	1	0.1	0	-2.54	1	2.01	0	-1.67	0	-0.8	0	-1.31
20060522	1.03	11	5	10.02	10.26	-71.36	-0.88	-2347185.46	8700181.49	0.4	0.26	20060523	0.79	11	9	9.92	10.13	-135.62	-1.33	-2574193.14	8385863.16	0.4	0.41	1	5.15	600000	1	0.81	1	2.71	1	0.1	0	-2.54	1	2.01	0	-1.67	0	-0.8	0	-1.31	0	-7.25
20060523	0.79	11	9	9.92	10.13	-135.62	-1.33	-2574193.14	8385863.16	0.4	0.41	20060524	2.01	10	2	9.89	10.1	-49.5	-0.77	-2380179.75	9018515.52	0.44	0.75	1	0.81	600000	1	2.71	1	0.1	0	-2.54	1	2.01	0	-1.67	0	-0.8	0	-1.31	0	-7.25	0	-1.43
20060524	2.01	10	2	9.89	10.1	-49.5	-0.77	-2380179.75	9018515.52	0.44	0.75	20060525	0.34	6	7	9.88	10.08	-19.61	-0.91	-2372294.47	8805612.95	0.42	0.27	1	2.71	600000	1	0.1	0	-2.54	1	2.01	0	-1.67	0	-0.8	0	-1.31	0	-7.25	0	-1.43	0	-2.23
20060525	0.34	6	7	9.88	10.08	-19.61	-0.91	-2372294.47	8805612.95	0.42	0.27	20060526	1.79	12	2	9.91	10.1	125.25	0.01	-2206228.31	9186588.27	0.42	0.39	1	0.1	600000	0	-2.54	1	2.01	0	-1.67	0	-0.8	0	-1.31	0	-7.25	0	-1.43	0	-2.23	1	3.66
20060526	1.79	12	2	9.91	10.1	125.25	0.01	-2206228.31	9186588.27	0.42	0.39	20060529	0.61	6	6	9.98	10.13	116.48	0.15	-2117487.13	9417315.32	0.4	0.26	0	-2.54	600000	1	2.01	0	-1.67	0	-0.8	0	-1.31	0	-7.25	0	-1.43	0	-2.23	1	3.66	0	-1.98
20060529	0.61	6	6	9.98	10.13	116.48	0.15	-2117487.13	9417315.32	0.4	0.26	20060531	1	11	5	10.07	10.1	41.96	-0.07	-2309894.96	9186425.93	0.4	0.36	1	2.01	600000	0	-1.67	0	-0.8	0	-1.31	0	-7.25	0	-1.43	0	-2.23	1	3.66	0	-1.98	0	-1.91
20060531	1	11	5	10.07	10.1	41.96	-0.07	-2309894.96	9186425.93	0.4	0.36	20060601	1.62	12	0	10.11	10.11	83.86	0.02	-2275985.04	9559435.03	0.4	0.44	0	-1.67	600000	0	-0.8	0	-1.31	0	-7.25	0	-1.43	0	-2.23	1	3.66	0	-1.98	0	-1.91	1	6.65
20060601	1.62	12	0	10.11	10.11	83.86	0.02	-2275985.04	9559435.03	0.4	0.44	20060602	0.58	11	7	10.12	10.09	27.51	0.04	-2416027.75	9341590.82	0.39	0.28	0	-0.8	600000	0	-1.31	0	-7.25	0	-1.43	0	-2.23	1	3.66	0	-1.98	0	-1.91	1	6.65	0	-0.97
20060602	0.58	11	7	10.12	10.09	27.51	0.04	-2416027.75	9341590.82	0.39	0.28	20060605	0.96	7	5	10.06	10.06	-63.8	-0.17	-2287649.7	9132131.91	0.38	0.33	0	-1.31	600000	0	-7.25	0	-1.43	0	-2.23	1	3.66	0	-1.98	0	-1.91	1	6.65	0	-0.97	1	3.04
20060605	0.96	7	5	10.06	10.06	-63.8	-0.17	-2287649.7	9132131.91	0.38	0.33	20060606	0.67	11	7	9.97	10.01	-64.57	-0.08	-2377449.52	8991017.91	0.37	0.22	0	-7.25	600000	0	-1.43	0	-2.23	1	3.66	0	-1.98	0	-1.91	1	6.65	0	-0.97	1	3.04	0	-0.95
20060606	0.67	11	7	9.97	10.01	-64.57	-0.08	-2377449.52	8991017.91	0.37	0.22	20060607	2.16	11	9	9.79	9.84	-245.35	-0.43	-2672911.03	8686176.67	0.4	0.72	0	-1.43	600000	0	-2.23	1	3.66	0	-1.98	0	-1.91	1	6.65	0	-0.97	1	3.04	0	-0.95	1	2.02
20060607	2.16	11	9	9.79	9.84	-245.35	-0.43	-2672911.03	8686176.67	0.4	0.72	20060608	0.95	11	9	9.55	9.68	-208.32	-1.05	-2549363.36	8397898.77	0.4	0.38	0	-2.23	600000	1	3.66	0	-1.98	0	-1.91	1	6.65	0	-0.97	1	3.04	0	-0.95	1	2.02	1	2.4
20060608	0.95	11	9	9.55	9.68	-208.32	-1.05	-2549363.36	8397898.77	0.4	0.38	20060609	0.46	11	7	9.3	9.51	-138.64	-1.2	-2653713.13	8265089.97	0.39	0.28	1	3.66	600000	0	-1.98	0	-1.91	1	6.65	0	-0.97	1	3.04	0	-0.95	1	2.02	1	2.4	1	1.83
20060609	0.46	11	7	9.3	9.51	-138.64	-1.2	-2653713.13	8265089.97	0.39	0.28	20060612	1.52	12	0	9.13	9.43	-91.09	-1.15	-2495763.48	8467118.6	0.4	0.55	0	-1.98	600000	0	-1.91	1	6.65	0	-0.97	1	3.04	0	-0.95	1	2.02	1	2.4	1	1.83	0	-2
20060612	1.52	12	0	9.13	9.43	-91.09	-1.15	-2495763.48	8467118.6	0.4	0.55	20060613	0.62	11	7	8.95	9.33	-71.72	-1.34	-2569120.52	8341363.67	0.39	0.24	0	-1.91	600000	1	6.65	0	-0.97	1	3.04	0	-0.95	1	2.02	1	2.4	1	1.83	0	-2	0	-0.61
20060613	0.62	11	7	8.95	9.33	-71.72	-1.34	-2569120.52	8341363.67	0.39	0.24	20060614	0.67	11	5	8.88	9.22	-80.64	-1.25	-2609124.44	8256910.94	0.37	0.22	1	6.65	600000	0	-0.97	1	3.04	0	-0.95	1	2.02	1	2.4	1	1.83	0	-2	0	-0.61	1	1.44
20060614	0.67	11	5	8.88	9.22	-80.64	-1.25	-2609124.44	8256910.94	0.37	0.22	20060616	2.42	12	2	8.95	9.24	-17.86	-0.87	-2434710.95	8461011.83	0.4	0.62	0	-0.97	600000	1	3.04	0	-0.95	1	2.02	1	2.4	1	1.83	0	-2	0	-0.61	1	1.44	1	0.3
20060616	2.42	12	2	8.95	9.24	-17.86	-0.87	-2434710.95	8461011.83	0.4	0.62	20060619	0.85	12	7	9.04	9.23	2.81	-0.79	-2368022.12	8287620.85	0.38	0.27	1	3.04	600000	0	-0.95	1	2.02	1	2.4	1	1.83	0	-2	0	-0.61	1	1.44	1	0.3	1	3.94
20060619	0.85	12	7	9.04	9.23	2.81	-0.79	-2368022.12	8287620.85	0.38	0.27	20060620	0.98	12	2	9.12	9.28	69.17	-0.43	-2230372.24	8456733.56	0.39	0.43	0	-0.95	600000	1	2.02	1	2.4	1	1.83	0	-2	0	-0.61	1	1.44	1	0.3	1	3.94	0	-1.65
20060620	0.98	12	2	9.12	9.28	69.17	-0.43	-2230372.24	8456733.56	0.39	0.43	20060621	0.93	11	7	9.22	9.3	106.84	-0.39	-2230372.24	8298688.29	0.37	0.22	1	2.02	600000	1	2.4	1	1.83	0	-2	0	-0.61	1	1.44	1	0.3	1	3.94	0	-1.65	0	-4.54
20060621	0.93	11	7	9.22	9.3	106.84	-0.39	-2230372.24	8298688.29	0.37	0.22	20060622	1.01	10	2	9.4	9.35	128.59	0.51	-2174916.68	8457660.89	0.38	0.43	1	2.4	600000	1	1.83	0	-2	0	-0.61	1	1.44	1	0.3	1	3.94	0	-1.65	0	-4.54	1	0.62
20060622	1.01	10	2	9.4	9.35	128.59	0.51	-2174916.68	8457660.89	0.38	0.43	20060623	1.31	12	2	9.5	9.44	140.17	0.87	-2035876.42	8666221.28	0.38	0.36	1	1.83	600000	0	-2	0	-0.61	1	1.44	1	0.3	1	3.94	0	-1.65	0	-4.54	1	0.62	0	-1.95
20060623	1.31	12	2	9.5	9.44	140.17	0.87	-2035876.42	8666221.28	0.38	0.36	20060626	0.81	12	2	9.66	9.54	141.53	1.25	-1898949.76	8835365.97	0.36	0.21	0	-2	600000	0	-0.61	1	1.44	1	0.3	1	3.94	0	-1.65	0	-4.54	1	0.62	0	-1.95	1	1.36
20060626	0.81	12	2	9.66	9.54	141.53	1.25	-1898949.76	8835365.97	0.36	0.21	20060627	0.57	11	1	9.72	9.59	101.75	0.73	-1960678.8	8739343.03	0.35	0.28	0	-0.61	600000	1	1.44	1	0.3	1	3.94	0	-1.65	0	-4.54	1	0.62	0	-1.95	1	1.36	1	0.93
20060627	0.57	11	1	9.72	9.59	101.75	0.73	-1960678.8	8739343.03	0.35	0.28	20060628	0.51	11	5	9.79	9.61	66.52	0.85	-1990216.53	8690113.48	0.33	0.15	1	1.44	600000	1	0.3	1	3.94	0	-1.65	0	-4.54	1	0.62	0	-1.95	1	1.36	1	0.93	0	-0.51
20060628	0.51	11	5	9.79	9.61	66.52	0.85	-1990216.53	8690113.48	0.33	0.15	20060629	2.87	10	2	9.85	9.66	77.43	1.16	-1990216.53	8831491.9	0.33	0.34	1	0.3	600000	1	3.94	0	-1.65	0	-4.54	1	0.62	0	-1.95	1	1.36	1	0.93	0	-0.51	0	-4.43
20060629	2.87	10	2	9.85	9.66	77.43	1.16	-1990216.53	8831491.9	0.33	0.34	20060630	0.91	11	6	9.87	9.71	78.29	0.61	-2037401.57	8959565.6	0.32	0.19	1	3.94	600000	0	-1.65	0	-4.54	1	0.62	0	-1.95	1	1.36	1	0.93	0	-0.51	0	-4.43	1	0.86
20060630	0.91	11	6	9.87	9.71	78.29	0.61	-2037401.57	8959565.6	0.32	0.19	20060703	2.44	12	2	9.93	9.82	137.62	1.09	-1740494.8	9271698.36	0.33	0.41	0	-1.65	600000	0	-4.54	1	0.62	0	-1.95	1	1.36	1	0.93	0	-0.51	0	-4.43	1	0.86	0	0
20060703	2.44	12	2	9.93	9.82	137.62	1.09	-1740494.8	9271698.36	0.33	0.41	20060704	0.62	11	3	9.99	9.87	115.65	0.64	-1781636.44	9077744.94	0.33	0.33	0	-4.54	600000	1	0.62	0	-1.95	1	1.36	1	0.93	0	-0.51	0	-4.43	1	0.86	0	0	0	-0.11
20060704	0.62	11	3	9.99	9.87	115.65	0.64	-1781636.44	9077744.94	0.33	0.33	20060705	0.8	11	5	9.98	9.84	-31.5	0.27	-1924720.28	8921653.47	0.34	0.48	1	0.62	600000	0	-1.95	1	1.36	1	0.93	0	-0.51	0	-4.43	1	0.86	0	0	0	-0.11	0	-1.28
20060705	0.8	11	5	9.98	9.84	-31.5	0.27	-1924720.28	8921653.47	0.34	0.48	20060706	0.57	12	6	9.95	9.82	-94.05	0.14	-1924720.28	9009981.32	0.32	0.16	0	-1.95	600000	1	1.36	1	0.93	0	-0.51	0	-4.43	1	0.86	0	0	0	-0.11	0	-1.28	1	0.43
20060706	0.57	12	6	9.95	9.82	-94.05	0.14	-1924720.28	9009981.32	0.32	0.16	20060707	1.69	11	5	9.87	9.77	-139.91	-0.28	-2041906.8	8860834.84	0.32	0.28	1	1.36	600000	1	0.93	0	-0.51	0	-4.43	1	0.86	0	0	0	-0.11	0	-1.28	1	0.43	1	1.29
20060707	1.69	11	5	9.87	9.77	-139.91	-0.28	-2041906.8	8860834.84	0.32	0.28	20060710	0.89	11	2	9.75	9.75	-82.93	-0.33	-2081671.57	8993384.05	0.31	0.26	1	0.93	600000	0	-0.51	0	-4.43	1	0.86	0	0	0	-0.11	0	-1.28	1	0.43	1	1.29	1	0.64
20060710	0.89	11	2	9.75	9.75	-82.93	-0.33	-2081671.57	8993384.05	0.31	0.26	20060711	0.85	12	6	9.67	9.75	-59.51	-0.04	-1994184.88	9105866.93	0.3	0.18	0	-0.51	600000	0	-4.43	1	0.86	0	0	0	-0.11	0	-1.28	1	0.43	1	1.29	1	0.64	0	-1.48
20060711	0.85	12	6	9.67	9.75	-59.51	-0.04	-1994184.88	9105866.93	0.3	0.18	20060712	1.01	11	3	9.68	9.74	-40.6	-0.03	-2092657.32	8992244.89	0.29	0.15	0	-4.43	600000	1	0.86	0	0	0	-0.11	0	-1.28	1	0.43	1	1.29	1	0.64	0	-1.48	0	0
20060712	1.01	11	3	9.68	9.74	-40.6	-0.03	-2092657.32	8992244.89	0.29	0.15	20060713	1.61	7	9	9.59	9.66	-156.09	-0.6	-2205599.35	8809200.91	0.31	0.52	1	0.86	600000	0	0	0	-0.11	0	-1.28	1	0.43	1	1.29	1	0.64	0	-1.48	0	0	0	-1.29
20060713	1.61	7	9	9.59	9.66	-156.09	-0.6	-2205599.35	8809200.91	0.31	0.52	20060714	0.67	12	6	9.56	9.6	-131.8	-0.55	-2212370.32	8931078.43	0.31	0.36	0	0	600000	0	-0.11	0	-1.28	1	0.43	1	1.29	1	0.64	0	-1.48	0	0	0	-1.29	0	-1.41
20060714	0.67	12	6	9.56	9.6	-131.8	-0.55	-2212370.32	8931078.43	0.31	0.36	20060717	0.46	12	7	9.49	9.56	-113.67	-0.94	-2193625.2	8931078.43	0.3	0.18	0	-0.11	600000	0	-1.28	1	0.43	1	1.29	1	0.64	0	-1.48	0	0	0	-1.29	0	-1.41	0	-2.87
20060717	0.46	12	7	9.49	9.56	-113.67	-0.94	-2193625.2	8931078.43	0.3	0.18	20060718	0.75	11	7	9.41	9.52	-92.19	-0.78	-2172547.15	8888922.33	0.28	0.12	0	-1.28	600000	1	0.43	1	1.29	1	0.64	0	-1.48	0	0	0	-1.29	0	-1.41	0	-2.87	0	-0.45
20060718	0.75	11	7	9.41	9.52	-92.19	-0.78	-2172547.15	8888922.33	0.28	0.12	20060719	1.27	7	5	9.32	9.47	-94.84	-0.44	-2203235.55	8835217.64	0.27	0.15	1	0.43	600000	1	1.29	1	0.64	0	-1.48	0	0	0	-1.29	0	-1.41	0	-2.87	0	-0.45	0	-0.68
20060719	1.27	7	5	9.32	9.47	-94.84	-0.44	-2203235.55	8835217.64	0.27	0.15	20060720	0.83	12	6	9.31	9.43	-74.6	-0.46	-2208170.27	8879630.17	0.25	0.09	1	1.29	600000	1	0.64	0	-1.48	0	0	0	-1.29	0	-1.41	0	-2.87	0	-0.45	0	-0.68	1	1.95
20060720	0.83	12	6	9.31	9.43	-74.6	-0.46	-2208170.27	8879630.17	0.25	0.09	20060721	1.8	12	2	9.32	9.42	-23.08	-0.15	-2210921.06	8959403.01	0.26	0.29	1	0.64	600000	0	-1.48	0	0	0	-1.29	0	-1.41	0	-2.87	0	-0.45	0	-0.68	1	1.95	0	-0.45
20060721	1.8	12	2	9.32	9.42	-23.08	-0.15	-2210921.06	8959403.01	0.26	0.29	20060724	0.79	12	0	9.34	9.43	-23.41	-0.22	-2180029.38	9022529.49	0.28	0.47	0	-1.48	600000	0	0	0	-1.29	0	-1.41	0	-2.87	0	-0.45	0	-0.68	1	1.95	0	-0.45	1	0.57
20060724	0.79	12	0	9.34	9.43	-23.41	-0.22	-2180029.38	9022529.49	0.28	0.47	20060725	1.39	11	7	9.33	9.41	-14.3	-0.45	-2251228.14	8934578.08	0.27	0.21	0	0	600000	0	-1.29	0	-1.41	0	-2.87	0	-0.45	0	-0.68	1	1.95	0	-0.45	1	0.57	1	2.59
20060725	1.39	11	7	9.33	9.41	-14.3	-0.45	-2251228.14	8934578.08	0.27	0.21	20060726	0.82	11	5	9.35	9.39	-51.74	-0.4	-2251228.14	8934578.08	0.26	0.18	0	-1.29	600000	0	-1.41	0	-2.87	0	-0.45	0	-0.68	1	1.95	0	-0.45	1	0.57	1	2.59	0	-1.21
20060726	0.82	11	5	9.35	9.39	-51.74	-0.4	-2251228.14	8934578.08	0.26	0.18	20060727	1	11	1	9.33	9.35	-107.37	-0.09	-2300089.11	8862449.98	0.27	0.31	0	-1.41	600000	0	-2.87	0	-0.45	0	-0.68	1	1.95	0	-0.45	1	0.57	1	2.59	0	-1.21	1	2.33
20060727	1	11	1	9.33	9.35	-107.37	-0.09	-2300089.11	8862449.98	0.27	0.31	20060728	1.26	11	5	9.26	9.3	-216.31	-0.3	-2340104.38	8771506.17	0.26	0.25	0	-2.87	600000	0	-0.45	0	-0.68	1	1.95	0	-0.45	1	0.57	1	2.59	0	-1.21	1	2.33	1	0.54
20060728	1.26	11	5	9.26	9.3	-216.31	-0.3	-2340104.38	8771506.17	0.26	0.25	20060731	1.07	7	5	9.13	9.21	-237.39	-0.56	-2421347.03	8674015	0.27	0.28	0	-0.45	600000	0	-0.68	1	1.95	0	-0.45	1	0.57	1	2.59	0	-1.21	1	2.33	1	0.54	0	-0.32
20060731	1.07	7	5	9.13	9.21	-237.39	-0.56	-2421347.03	8674015	0.27	0.28	20060801	0.72	11	5	9.02	9.13	-159.42	-0.59	-2473870.96	8603983.09	0.26	0.16	0	-0.68	600000	1	1.95	0	-0.45	1	0.57	1	2.59	0	-1.21	1	2.33	1	0.54	0	-0.32	1	1.84
20060801	0.72	11	5	9.02	9.13	-159.42	-0.59	-2473870.96	8603983.09	0.26	0.16	20060802	1.2	11	5	8.9	9.05	-130.36	-0.53	-2487820.67	8520284.84	0.25	0.24	1	1.95	600000	0	-0.45	1	0.57	1	2.59	0	-1.21	1	2.33	1	0.54	0	-0.32	1	1.84	1	1.28
20060802	1.2	11	5	8.9	9.05	-130.36	-0.53	-2487820.67	8520284.84	0.25	0.24	20060803	0.67	12	2	8.84	9.02	-75.38	-0.4	-2457323.75	8576195.86	0.25	0.22	0	-0.45	600000	1	0.57	1	2.59	0	-1.21	1	2.33	1	0.54	0	-0.32	1	1.84	1	1.28	0	-1.89
20060803	0.67	12	2	8.84	9.02	-75.38	-0.4	-2457323.75	8576195.86	0.25	0.22	20060804	1.43	11	3	8.79	8.98	-49.62	-0.56	-2513180.96	8496399.84	0.25	0.2	1	0.57	600000	1	2.59	0	-1.21	1	2.33	1	0.54	0	-0.32	1	1.84	1	1.28	0	-1.89	0	-0.54
20060804	1.43	11	3	8.79	8.98	-49.62	-0.56	-2513180.96	8496399.84	0.25	0.2	20060807	0.77	12	0	8.81	8.96	-35.02	-0.57	-2520883.16	8558017.42	0.25	0.32	1	2.59	600000	0	-1.21	1	2.33	1	0.54	0	-0.32	1	1.84	1	1.28	0	-1.89	0	-0.54	1	1.18
20060807	0.77	12	0	8.81	8.96	-35.02	-0.57	-2520883.16	8558017.42	0.25	0.32	20060808	1	10	2	8.88	8.99	31.95	-0.2	-2481321.09	8619558.42	0.26	0.28	0	-1.21	600000	1	2.33	1	0.54	0	-0.32	1	1.84	1	1.28	0	-1.89	0	-0.54	1	1.18	1	1.91
20060808	1	10	2	8.88	8.99	31.95	-0.2	-2481321.09	8619558.42	0.26	0.28	20060809	1.12	9	3	8.94	8.99	62.24	-0.31	-2550185.7	8550693.81	0.25	0.23	1	2.33	600000	1	0.54	0	-0.32	1	1.84	1	1.28	0	-1.89	0	-0.54	1	1.18	1	1.91	1	0.94
20060809	1.12	9	3	8.94	8.99	62.24	-0.31	-2550185.7	8550693.81	0.25	0.23	20060810	1.3	10	2	9.01	9.03	114.44	0.02	-2484085.07	8640124.07	0.25	0.24	1	0.54	600000	0	-0.32	1	1.84	1	1.28	0	-1.89	0	-0.54	1	1.18	1	1.91	1	0.94	1	0.1
20060810	1.3	10	2	9.01	9.03	114.44	0.02	-2484085.07	8640124.07	0.25	0.24	20060811	0.59	12	2	9.09	9.07	133.24	0.2	-2442843.37	8693149.11	0.24	0.09	0	-0.32	600000	1	1.84	1	1.28	0	-1.89	0	-0.54	1	1.18	1	1.91	1	0.94	1	0.1	0	-0.93
20060811	0.59	12	2	9.09	9.07	133.24	0.2	-2442843.37	8693149.11	0.24	0.09	20060814	1.61	11	3	9.16	9.1	116.37	0.43	-2496563.26	8607829.29	0.24	0.27	1	1.84	600000	1	1.28	0	-1.89	0	-0.54	1	1.18	1	1.91	1	0.94	1	0.1	0	-0.93	1	3.34
20060814	1.61	11	3	9.16	9.1	116.37	0.43	-2496563.26	8607829.29	0.24	0.27	20060815	0.68	12	4	9.22	9.16	107.93	0.64	-2447183.85	8665796.42	0.24	0.27	1	1.28	600000	0	-1.89	0	-0.54	1	1.18	1	1.91	1	0.94	1	0.1	0	-0.93	1	3.34	0	-1.41
20060815	0.68	12	4	9.22	9.16	107.93	0.64	-2447183.85	8665796.42	0.24	0.27	20060816	2.98	12	2	9.32	9.22	146.96	0.82	-2447183.85	8838519.5	0.25	0.28	0	-1.89	600000	0	-0.54	1	1.18	1	1.91	1	0.94	1	0.1	0	-0.93	1	3.34	0	-1.41	0	-0.31
20060816	2.98	12	2	9.32	9.22	146.96	0.82	-2447183.85	8838519.5	0.25	0.28	20060817	0.3	7	5	9.35	9.24	78.72	0.47	-2478488.31	8786345.4	0.24	0.22	0	-0.54	600000	1	1.18	1	1.91	1	0.94	1	0.1	0	-0.93	1	3.34	0	-1.41	0	-0.31	1	0.92
20060817	0.3	7	5	9.35	9.24	78.72	0.47	-2478488.31	8786345.4	0.24	0.22	20060818	0.81	10	5	9.36	9.25	53.28	0.46	-2515844.8	8744319.35	0.24	0.18	1	1.18	600000	1	1.91	1	0.94	1	0.1	0	-0.93	1	3.34	0	-1.41	0	-0.31	1	0.92	0	-2.34
20060818	0.81	10	5	9.36	9.25	53.28	0.46	-2515844.8	8744319.35	0.24	0.18	20060821	1.51	12	4	9.39	9.28	1.86	0.52	-2462817.4	8807952.23	0.26	0.48	1	1.91	600000	1	0.94	1	0.1	0	-0.93	1	3.34	0	-1.41	0	-0.31	1	0.92	0	-2.34	1	1.46
20060821	1.51	12	4	9.39	9.28	1.86	0.52	-2462817.4	8807952.23	0.26	0.48	20060822	2.12	10	2	9.43	9.33	140.88	0.47	-2422679.69	8942960.89	0.27	0.37	1	0.94	600000	1	0.1	0	-0.93	1	3.34	0	-1.41	0	-0.31	1	0.92	0	-2.34	1	1.46	1	1.54
20060822	2.12	10	2	9.43	9.33	140.88	0.47	-2422679.69	8942960.89	0.27	0.37	20060823	1.05	10	2	9.46	9.39	163.33	0.67	-2448386.98	9084350.97	0.27	0.22	1	0.1	600000	0	-0.93	1	3.34	0	-1.41	0	-0.31	1	0.92	0	-2.34	1	1.46	1	1.54	1	1.42
20060823	1.05	10	2	9.46	9.39	163.33	0.67	-2448386.98	9084350.97	0.27	0.22	20060824	0.6	12	4	9.52	9.45	104.05	0.47	-2397399.69	9169329.78	0.26	0.2	0	-0.93	600000	1	3.34	0	-1.41	0	-0.31	1	0.92	0	-2.34	1	1.46	1	1.54	1	1.42	1	0.2
20060824	0.6	12	4	9.52	9.45	104.05	0.47	-2397399.69	9169329.78	0.26	0.2	20060825	1.06	11	3	9.58	9.47	75.51	0.33	-2444938.84	9079533.61	0.25	0.17	1	3.34	600000	0	-1.41	0	-0.31	1	0.92	0	-2.34	1	1.46	1	1.54	1	1.42	1	0.2	1	1.99
20060825	1.06	11	3	9.58	9.47	75.51	0.33	-2444938.84	9079533.61	0.25	0.17	20060828	3.54	12	0	9.69	9.55	141.71	0.68	-2301639.52	9397284.27	0.28	0.51	0	-1.41	600000	0	-0.31	1	0.92	0	-2.34	1	1.46	1	1.54	1	1.42	1	0.2	1	1.99	1	3.41
20060828	3.54	12	0	9.69	9.55	141.71	0.68	-2301639.52	9397284.27	0.28	0.51	20060829	0.67	11	3	9.72	9.59	119.49	0.37	-2451391.88	9185135.1	0.28	0.34	0	-0.31	600000	1	0.92	0	-2.34	1	1.46	1	1.54	1	1.42	1	0.2	1	1.99	1	3.41	0	-0.94
20060829	0.67	11	3	9.72	9.59	119.49	0.37	-2451391.88	9185135.1	0.28	0.34	20060830	0.36	6	5	9.74	9.62	52.61	0.22	-2423216.06	9108657.87	0.27	0.19	1	0.92	600000	0	-2.34	1	1.46	1	1.54	1	1.42	1	0.2	1	1.99	1	3.41	0	-0.94	1	0.67
20060830	0.36	6	5	9.74	9.62	52.61	0.22	-2423216.06	9108657.87	0.27	0.19	20060831	2.39	10	2	9.77	9.66	97.2	0.49	-2488907.19	9291133.24	0.27	0.26	0	-2.34	600000	1	1.46	1	1.54	1	1.42	1	0.2	1	1.99	1	3.41	0	-0.94	1	0.67	0	-1.04
20060831	2.39	10	2	9.77	9.66	97.2	0.49	-2488907.19	9291133.24	0.27	0.26	20060901	0.64	11	5	9.77	9.65	-13.69	0.31	-2532544.01	9174768.38	0.28	0.33	1	1.46	600000	1	1.54	1	1.42	1	0.2	1	1.99	1	3.41	0	-0.94	1	0.67	0	-1.04	1	0.1
20060901	0.64	11	5	9.77	9.65	-13.69	0.31	-2532544.01	9174768.38	0.28	0.33	20060904	0.71	12	2	9.74	9.66	7.29	0.34	-2509883.7	9257856.2	0.27	0.22	1	1.54	600000	1	1.42	1	0.2	1	1.99	1	3.41	0	-0.94	1	0.67	0	-1.04	1	0.1	0	-2.1
20060904	0.71	12	2	9.74	9.66	7.29	0.34	-2509883.7	9257856.2	0.27	0.22	20060905	4.2	10	2	9.76	9.7	106.69	0.31	-2509883.7	9606421.83	0.27	0.28	1	1.42	600000	1	0.2	1	1.99	1	3.41	0	-0.94	1	0.67	0	-1.04	1	0.1	0	-2.1	1	1.37
20060905	4.2	10	2	9.76	9.7	106.69	0.31	-2509883.7	9606421.83	0.27	0.28	20060906	0.54	8	2	9.82	9.76	125.47	0.36	-2319984.72	9796320.81	0.26	0.16	1	0.2	600000	1	1.99	1	3.41	0	-0.94	1	0.67	0	-1.04	1	0.1	0	-2.1	1	1.37	1	2.12
20060906	0.54	8	2	9.82	9.76	125.47	0.36	-2319984.72	9796320.81	0.26	0.16	20060907	1.15	10	2	9.86	9.82	164.22	0.37	-2486532.62	10015462.79	0.26	0.25	1	1.99	600000	1	3.41	0	-0.94	1	0.67	0	-1.04	1	0.1	0	-2.1	1	1.37	1	2.12	1	2.64
20060907	1.15	10	2	9.86	9.82	164.22	0.37	-2486532.62	10015462.79	0.26	0.25	20060908	0.95	12	4	9.99	9.89	147.74	0.66	-2291781.29	10224124.93	0.26	0.3	1	3.41	600000	0	-0.94	1	0.67	0	-1.04	1	0.1	0	-2.1	1	1.37	1	2.12	1	2.64	0	-2.3
20060908	0.95	12	4	9.99	9.89	147.74	0.66	-2291781.29	10224124.93	0.26	0.3	20060911	1.78	12	2	10.16	10.02	186.35	0.69	-1940136.11	10595305.96	0.28	0.38	0	-0.94	600000	1	0.67	0	-1.04	1	0.1	0	-2.1	1	1.37	1	2.12	1	2.64	0	-2.3	0	-2.82
20060911	1.78	12	2	10.16	10.02	186.35	0.69	-1940136.11	10595305.96	0.28	0.38	20060912	0.67	11	3	10.29	10.11	143.49	0.73	-2137645.71	10348418.96	0.27	0.2	1	0.67	600000	0	-1.04	1	0.1	0	-2.1	1	1.37	1	2.12	1	2.64	0	-2.3	0	-2.82	0	-1.84
20060912	0.67	11	3	10.29	10.11	143.49	0.73	-2137645.71	10348418.96	0.27	0.2	20060913	0.9	12	2	10.39	10.19	126.43	0.83	-2262737.01	10571407.81	0.28	0.41	0	-1.04	600000	1	0.1	0	-2.1	1	1.37	1	2.12	1	2.64	0	-2.3	0	-2.82	0	-1.84	1	2.46
20060913	0.9	12	2	10.39	10.19	126.43	0.83	-2262737.01	10571407.81	0.28	0.41	20060914	0.87	11	5	10.48	10.24	79.52	0.63	-2354215.01	10376519.9	0.3	0.49	1	0.1	600000	0	-2.1	1	1.37	1	2.12	1	2.64	0	-2.3	0	-2.82	0	-1.84	1	2.46	1	0.58
20060914	0.87	11	5	10.48	10.24	79.52	0.63	-2354215.01	10376519.9	0.3	0.49	20060915	1.03	11	6	10.52	10.28	59.71	0.87	-2447581.82	10576591.64	0.3	0.3	0	-2.1	600000	1	1.37	1	2.12	1	2.64	0	-2.3	0	-2.82	0	-1.84	1	2.46	1	0.58	1	1.53
20060915	1.03	11	6	10.52	10.28	59.71	0.87	-2447581.82	10576591.64	0.3	0.3	20060918	1.46	11	5	10.45	10.28	-11.76	0.51	-2490997.63	10285085.52	0.32	0.47	1	1.37	600000	1	2.12	1	2.64	0	-2.3	0	-2.82	0	-1.84	1	2.46	1	0.58	1	1.53	1	9.98
20060918	1.46	11	5	10.45	10.28	-11.76	0.51	-2490997.63	10285085.52	0.32	0.47	20060919	0.61	12	2	10.43	10.3	7.01	0.5	-2480614.28	10461602.5	0.32	0.34	1	2.12	600000	1	2.64	0	-2.3	0	-2.82	0	-1.84	1	2.46	1	0.58	1	1.53	1	9.98	1	1.03
20060919	0.61	12	2	10.43	10.3	7.01	0.5	-2480614.28	10461602.5	0.32	0.34	20060920	1.18	12	2	10.44	10.35	54.33	0.58	-2341228.82	10670680.68	0.32	0.3	1	2.64	600000	0	-2.3	0	-2.82	0	-1.84	1	2.46	1	0.58	1	1.53	1	9.98	1	1.03	1	1.44
20060920	1.18	12	2	10.44	10.35	54.33	0.58	-2341228.82	10670680.68	0.32	0.3	20060921	1.39	10	2	10.52	10.45	163.52	0.84	-2143963.99	10961881.15	0.32	0.33	0	-2.3	600000	0	-2.82	0	-1.84	1	2.46	1	0.58	1	1.53	1	9.98	1	1.03	1	1.44	1	1.25
20060921	1.39	10	2	10.52	10.45	163.52	0.84	-2143963.99	10961881.15	0.32	0.33	20060922	1.48	11	1	10.56	10.49	126.24	0.39	-2475973.76	10530268.45	0.34	0.52	0	-2.82	600000	0	-1.84	1	2.46	1	0.58	1	1.53	1	9.98	1	1.03	1	1.44	1	1.25	1	0.5
20060922	1.48	11	1	10.56	10.49	126.24	0.39	-2475973.76	10530268.45	0.34	0.52	20060925	0.66	11	5	10.57	10.46	-78.45	-0.26	-2582439.45	10246359.93	0.35	0.48	0	-1.84	600000	1	2.46	1	0.58	1	1.53	1	9.98	1	1.03	1	1.44	1	1.25	1	0.5	1	1.81
20060925	0.66	11	5	10.57	10.46	-78.45	-0.26	-2582439.45	10246359.93	0.35	0.48	20060926	0.86	11	5	10.53	10.4	-135.81	-0.35	-2689257.96	10003590.59	0.35	0.26	1	2.46	600000	1	0.58	1	1.53	1	9.98	1	1.03	1	1.44	1	1.25	1	0.5	1	1.81	0	-2.82
20060926	0.86	11	5	10.53	10.4	-135.81	-0.35	-2689257.96	10003590.59	0.35	0.26	20060927	0.44	12	2	10.48	10.4	-63.66	-0.17	-2598662.96	10109284.76	0.34	0.28	1	0.58	600000	1	1.53	1	9.98	1	1.03	1	1.44	1	1.25	1	0.5	1	1.81	0	-2.82	1	7.14
20060927	0.44	12	2	10.48	10.4	-63.66	-0.17	-2598662.96	10109284.76	0.34	0.28	20060928	1.17	12	2	10.4	10.41	-10.82	0	-2561411.23	10233457.21	0.32	0.2	1	1.53	600000	1	9.98	1	1.03	1	1.44	1	1.25	1	0.5	1	1.81	0	-2.82	1	7.14	1	0.31
20060928	1.17	12	2	10.4	10.41	-10.82	0	-2561411.23	10233457.21	0.32	0.2	20060929	1.04	12	2	10.39	10.45	44.54	0.15	-2466957.55	10362257.67	0.31	0.18	1	9.98	600000	1	1.03	1	1.44	1	1.25	1	0.5	1	1.81	0	-2.82	1	7.14	1	0.31	1	1.54
20060929	1.04	12	2	10.39	10.45	44.54	0.15	-2466957.55	10362257.67	0.31	0.18	20061009	4.29	3	8	10.66	10.67	220.95	1.43	-1913824.6	10915390.62	0.39	1.06	1	1.03	600000	1	1.44	1	1.25	1	0.5	1	1.81	0	-2.82	1	7.14	1	0.31	1	1.54	0	-2.97
20061009	4.29	3	8	10.66	10.67	220.95	1.43	-1913824.6	10915390.62	0.39	1.06	20061010	0.85	12	2	10.99	10.88	187.28	1.41	-1877616.11	11386101.1	0.4	0.52	1	1.44	600000	1	1.25	1	0.5	1	1.81	0	-2.82	1	7.14	1	0.31	1	1.54	0	-2.97	1	2.82
20061010	0.85	12	2	10.99	10.88	187.28	1.41	-1877616.11	11386101.1	0.4	0.52	20061011	0.36	12	2	11.31	11.08	137.37	1.36	-1778722.27	11556917.73	0.4	0.38	1	1.25	600000	1	0.5	1	1.81	0	-2.82	1	7.14	1	0.31	1	1.54	0	-2.97	1	2.82	1	5.11
20061011	0.36	12	2	11.31	11.08	137.37	1.36	-1778722.27	11556917.73	0.4	0.38	20061012	1.47	12	2	11.64	11.27	119.95	1.23	-1856824.58	11808580.73	0.42	0.58	1	0.5	600000	1	1.81	0	-2.82	1	7.14	1	0.31	1	1.54	0	-2.97	1	2.82	1	5.11	1	1.67
20061012	1.47	12	2	11.64	11.27	119.95	1.23	-1856824.58	11808580.73	0.42	0.58	20061013	0.74	12	2	11.95	11.43	96.25	1.54	-1912865.62	11995384.2	0.43	0.6	1	1.81	600000	0	-2.82	1	7.14	1	0.31	1	1.54	0	-2.97	1	2.82	1	5.11	1	1.67	0	-2.14
20061013	0.74	12	2	11.95	11.43	96.25	1.54	-1912865.62	11995384.2	0.43	0.6	20061016	1.13	12	2	12.09	11.61	89.8	2.06	-1878597.97	12205885.46	0.43	0.43	0	-2.82	600000	1	7.14	1	0.31	1	1.54	0	-2.97	1	2.82	1	5.11	1	1.67	0	-2.14	0	-2.33
20061016	1.13	12	2	12.09	11.61	89.8	2.06	-1878597.97	12205885.46	0.43	0.43	20061017	0.95	7	5	12.14	11.69	56.98	1.9	-1963334.4	12005193.93	0.44	0.48	1	7.14	600000	1	0.31	1	1.54	0	-2.97	1	2.82	1	5.11	1	1.67	0	-2.14	0	-2.33	1	4.33
20061017	0.95	7	5	12.14	11.69	56.98	1.9	-1963334.4	12005193.93	0.44	0.48	20061018	1.14	12	2	12.33	11.91	97.18	2.51	-1739709.36	12233526.86	0.49	0.97	1	0.31	600000	1	1.54	0	-2.97	1	2.82	1	5.11	1	1.67	0	-2.14	0	-2.33	1	4.33	0	-1.07
20061018	1.14	12	2	12.33	11.91	97.18	2.51	-1739709.36	12233526.86	0.49	0.97	20061019	0.71	12	2	12.5	12.1	122.74	2.49	-1590076.39	12395130.47	0.47	0.27	1	1.54	600000	0	-2.97	1	2.82	1	5.11	1	1.67	0	-2.14	0	-2.33	1	4.33	0	-1.07	0	-3.62
20061019	0.71	12	2	12.5	12.1	122.74	2.49	-1590076.39	12395130.47	0.47	0.27	20061020	1.42	12	2	12.69	12.29	148.65	2.53	-1545756.66	12624787.23	0.48	0.57	0	-2.97	600000	1	2.82	1	5.11	1	1.67	0	-2.14	0	-2.33	1	4.33	0	-1.07	0	-3.62	1	1.88
20061020	1.42	12	2	12.69	12.29	148.65	2.53	-1545756.66	12624787.23	0.48	0.57	20061023	0.77	11	5	12.76	12.38	93.89	1.08	-1690228.96	12447604.22	0.5	0.65	1	2.82	600000	1	5.11	1	1.67	0	-2.14	0	-2.33	1	4.33	0	-1.07	0	-3.62	1	1.88	0	0
20061023	0.77	11	5	12.76	12.38	93.89	1.08	-1690228.96	12447604.22	0.5	0.65	20061024	0.77	10	6	12.98	12.51	82.91	1.32	-1560135.55	12584369.09	0.49	0.41	1	5.11	600000	1	1.67	0	-2.14	0	-2.33	1	4.33	0	-1.07	0	-3.62	1	1.88	0	0	1	5.82
20061024	0.77	10	6	12.98	12.51	82.91	1.32	-1560135.55	12584369.09	0.49	0.41	20061025	2.26	10	8	13.15	12.74	154.53	1.82	-1394319.63	12893389.67	0.52	0.86	1	1.67	600000	0	-2.14	0	-2.33	1	4.33	0	-1.07	0	-3.62	1	1.88	0	0	1	5.82	0	-2.71
20061025	2.26	10	8	13.15	12.74	154.53	1.82	-1394319.63	12893389.67	0.52	0.86	20061026	0.64	12	2	13.37	12.98	150.75	1.9	-1236452.15	13089918.57	0.53	0.61	0	-2.14	600000	0	-2.33	1	4.33	0	-1.07	0	-3.62	1	1.88	0	0	1	5.82	0	-2.71	1	5.36
20061026	0.64	12	2	13.37	12.98	150.75	1.9	-1236452.15	13089918.57	0.53	0.61	20061027	1.35	11	3	13.48	13.11	128.68	1.54	-1488377.48	12824734.01	0.56	0.8	0	-2.33	600000	1	4.33	0	-1.07	0	-3.62	1	1.88	0	0	1	5.82	0	-2.71	1	5.36	1	2.92
20061027	1.35	11	3	13.48	13.11	128.68	1.54	-1488377.48	12824734.01	0.56	0.8	20061030	0.62	11	9	13.61	13.16	41.2	1	-1526829.68	12660438.26	0.55	0.5	1	4.33	600000	0	-1.07	0	-3.62	1	1.88	0	0	1	5.82	0	-2.71	1	5.36	1	2.92	0	-4.88
20061030	0.62	11	9	13.61	13.16	41.2	1	-1526829.68	12660438.26	0.55	0.5	20061031	0.75	10	2	13.78	13.31	78.33	1.93	-1440098.33	12783307.68	0.57	0.68	0	-1.07	600000	0	-3.62	1	1.88	0	0	1	5.82	0	-2.71	1	5.36	1	2.92	0	-4.88	1	3.95
20061031	0.75	10	2	13.78	13.31	78.33	1.93	-1440098.33	12783307.68	0.57	0.68	20061101	1.51	7	7	13.79	13.41	56.1	0.92	-1357512.86	12597490.39	0.56	0.54	0	-3.62	600000	1	1.88	0	0	1	5.82	0	-2.71	1	5.36	1	2.92	0	-4.88	1	3.95	1	1.6
20061101	1.51	7	7	13.79	13.41	56.1	0.92	-1357512.86	12597490.39	0.56	0.54	20061102	0.9	7	5	13.65	13.39	-16.3	0.38	-1423144.49	12430887.03	0.58	0.7	1	1.88	600000	0	0	1	5.82	0	-2.71	1	5.36	1	2.92	0	-4.88	1	3.95	1	1.6	1	7.68
20061102	0.9	7	5	13.65	13.39	-16.3	0.38	-1423144.49	12430887.03	0.58	0.7	20061103	1.01	10	6	13.62	13.43	2.36	0.43	-1386490.85	12599493.8	0.57	0.46	0	0	600000	1	5.82	0	-2.71	1	5.36	1	2.92	0	-4.88	1	3.95	1	1.6	1	7.68	1	0.91
20061103	1.01	10	6	13.62	13.43	2.36	0.43	-1386490.85	12599493.8	0.57	0.46	20061106	0.89	12	7	13.66	13.45	-13.46	0.82	-1360905.15	12599493.8	0.55	0.41	1	5.82	600000	0	-2.71	1	5.36	1	2.92	0	-4.88	1	3.95	1	1.6	1	7.68	1	0.91	0	-3.02
20061106	0.89	12	7	13.66	13.45	-13.46	0.82	-1360905.15	12599493.8	0.55	0.41	20061107	1.58	10	2	13.74	13.62	151.78	1.25	-1173015.21	12835871.46	0.58	0.87	0	-2.71	600000	1	5.36	1	2.92	0	-4.88	1	3.95	1	1.6	1	7.68	1	0.91	0	-3.02	0	-3.12
20061107	1.58	10	2	13.74	13.62	151.78	1.25	-1173015.21	12835871.46	0.58	0.87	20061108	0.51	11	7	13.77	13.69	85.8	0.19	-1216881.41	12715970.53	0.58	0.52	1	5.36	600000	1	2.92	0	-4.88	1	3.95	1	1.6	1	7.68	1	0.91	0	-3.02	0	-3.12	1	1.93
20061108	0.51	11	7	13.77	13.69	85.8	0.19	-1216881.41	12715970.53	0.58	0.52	20061109	1.84	12	2	14.05	13.88	168.56	0.71	-1098267	12936838.73	0.63	1.08	1	2.92	600000	0	-4.88	1	3.95	1	1.6	1	7.68	1	0.91	0	-3.02	0	-3.12	1	1.93	1	0.5
20061109	1.84	12	2	14.05	13.88	168.56	0.71	-1098267	12936838.73	0.63	1.08	20061110	1.67	12	2	14.36	14.11	193.86	1.44	-1128769.66	13306259.86	0.67	1.09	0	-4.88	600000	1	3.95	1	1.6	1	7.68	1	0.91	0	-3.02	0	-3.12	1	1.93	1	0.5	1	5.65
20061110	1.67	12	2	14.36	14.11	193.86	1.44	-1128769.66	13306259.86	0.67	1.09	20061113	0.82	11	5	14.53	14.17	100.62	1.02	-1403836.94	13001721.09	0.73	1.24	1	3.95	600000	1	1.6	1	7.68	1	0.91	0	-3.02	0	-3.12	1	1.93	1	0.5	1	5.65	0	-1.72
20061113	0.82	11	5	14.53	14.17	100.62	1.02	-1403836.94	13001721.09	0.73	1.24	20061114	0.81	12	6	14.66	14.32	84.91	1.01	-1266417.24	13249076.55	0.73	0.73	1	1.6	600000	1	7.68	1	0.91	0	-3.02	0	-3.12	1	1.93	1	0.5	1	5.65	0	-1.72	1	3.87
20061114	0.81	12	6	14.66	14.32	84.91	1.01	-1266417.24	13249076.55	0.73	0.73	20061115	1.12	12	2	14.91	14.48	88.86	1.4	-1056173.3	13526216.29	0.71	0.58	1	7.68	600000	1	0.91	0	-3.02	0	-3.12	1	1.93	1	0.5	1	5.65	0	-1.72	1	3.87	1	0.58
20061115	1.12	12	2	14.91	14.48	88.86	1.4	-1056173.3	13526216.29	0.71	0.58	20061122	1.59	12	8	15.24	14.83	167.75	3.07	-832116.36	13967928.55	0.79	1.51	1	0.91	600000	0	-3.02	0	-3.12	1	1.93	1	0.5	1	5.65	0	-1.72	1	3.87	1	0.58	0	-1.62
20061122	1.59	12	8	15.24	14.83	167.75	3.07	-832116.36	13967928.55	0.79	1.51	20061123	0.4	12	2	15.52	15.14	164.12	2.97	-869006.96	14146706.09	0.78	0.63	0	-3.02	600000	0	-3.12	1	1.93	1	0.5	1	5.65	0	-1.72	1	3.87	1	0.58	0	-1.62	1	0.41
20061123	0.4	12	2	15.52	15.14	164.12	2.97	-869006.96	14146706.09	0.78	0.63	20061124	0.93	11	5	15.84	15.31	90.37	2.47	-889481.43	13980635.39	0.78	0.82	0	-3.12	600000	1	1.93	1	0.5	1	5.65	0	-1.72	1	3.87	1	0.58	0	-1.62	1	0.41	0	-4.1
20061124	0.93	11	5	15.84	15.31	90.37	2.47	-889481.43	13980635.39	0.78	0.82	20061127	1.05	11	5	15.96	15.35	28.72	1.18	-903246.1	13806282.85	0.79	0.85	1	1.93	600000	1	0.5	1	5.65	0	-1.72	1	3.87	1	0.58	0	-1.62	1	0.41	0	-4.1	1	3.42
20061127	1.05	11	5	15.96	15.35	28.72	1.18	-903246.1	13806282.85	0.79	0.85	20061128	0.78	12	2	16.08	15.44	35.34	1.87	-841532.99	13942051.71	0.76	0.55	1	0.5	600000	1	5.65	0	-1.72	1	3.87	1	0.58	0	-1.62	1	0.41	0	-4.1	1	3.42	1	2.07
20061128	0.78	12	2	16.08	15.44	35.34	1.87	-841532.99	13942051.71	0.76	0.55	20061129	1.08	12	0	15.99	15.53	23.8	1.2	-757745.35	14088269.35	0.78	0.89	1	5.65	600000	0	-1.72	1	3.87	1	0.58	0	-1.62	1	0.41	0	-4.1	1	3.42	1	2.07	0	-1.74
20061129	1.08	12	0	15.99	15.53	23.8	1.2	-757745.35	14088269.35	0.78	0.89	20061130	2.09	12	2	16.04	15.77	100.42	1.67	-463850.3	14393577.8	0.81	1.07	0	-1.72	600000	1	3.87	1	0.58	0	-1.62	1	0.41	0	-4.1	1	3.42	1	2.07	0	-1.74	0	-0.71
20061130	2.09	12	2	16.04	15.77	100.42	1.67	-463850.3	14393577.8	0.81	1.07	20061201	0.72	11	3	16.14	15.91	100.7	2.12	-552121.93	14172898.73	0.81	0.8	1	3.87	600000	1	0.58	0	-1.62	1	0.41	0	-4.1	1	3.42	1	2.07	0	-1.74	0	-0.71	1	4.69
20061201	0.72	11	3	16.14	15.91	100.7	2.12	-552121.93	14172898.73	0.81	0.8	20061204	1.32	12	2	16.47	16.14	121.79	2.19	-335903.62	14463249.03	0.82	0.94	1	0.58	600000	0	-1.62	1	0.41	0	-4.1	1	3.42	1	2.07	0	-1.74	0	-0.71	1	4.69	1	2.1
20061204	1.32	12	2	16.47	16.14	121.79	2.19	-335903.62	14463249.03	0.82	0.94	20061205	0.81	12	2	16.75	16.35	155.12	2.05	-481421.83	14698723.95	0.83	0.89	0	-1.62	600000	1	0.41	0	-4.1	1	3.42	1	2.07	0	-1.74	0	-0.71	1	4.69	1	2.1	0	-1.28
20061205	0.81	12	2	16.75	16.35	155.12	2.05	-481421.83	14698723.95	0.83	0.89	20061206	1	11	5	16.97	16.47	79.63	0.6	-506786.24	14463680.43	0.88	1.39	1	0.41	600000	0	-4.1	1	3.42	1	2.07	0	-1.74	0	-0.71	1	4.69	1	2.1	0	-1.28	0	-1.07
20061206	1	11	5	16.97	16.47	79.63	0.6	-506786.24	14463680.43	0.88	1.39	20061207	1.11	12	2	17.01	16.58	87.89	0.52	-676122.1	14725381.31	0.88	0.85	0	-4.1	600000	1	3.42	1	2.07	0	-1.74	0	-0.71	1	4.69	1	2.1	0	-1.28	0	-1.07	0	-2.27
20061207	1.11	12	2	17.01	16.58	87.89	0.52	-676122.1	14725381.31	0.88	0.85	20061208	0.85	11	5	16.98	16.54	8.41	0.32	-862962.98	14504122.37	0.88	0.9	1	3.42	600000	1	2.07	0	-1.74	0	-0.71	1	4.69	1	2.1	0	-1.28	0	-1.07	0	-2.27	1	1.1
20061208	0.85	11	5	16.98	16.54	8.41	0.32	-862962.98	14504122.37	0.88	0.9	20061211	0.94	10	4	16.93	16.61	0.54	1.38	-669474.39	14712494.7	0.88	0.84	1	2.07	600000	0	-1.74	0	-0.71	1	4.69	1	2.1	0	-1.28	0	-1.07	0	-2.27	1	1.1	1	5.58
20061211	0.94	10	4	16.93	16.61	0.54	1.38	-669474.39	14712494.7	0.88	0.84	20061212	0.84	12	2	16.93	16.73	72.6	1.43	-635429.36	14886502.63	0.88	0.92	0	-1.74	600000	0	-0.71	1	4.69	1	2.1	0	-1.28	0	-1.07	0	-2.27	1	1.1	1	5.58	0	-1.2
20061212	0.84	12	2	16.93	16.73	72.6	1.43	-635429.36	14886502.63	0.88	0.92	20061213	1.47	11	7	16.93	16.78	35.71	1.05	-754188.38	14630990.79	0.86	0.71	0	-0.71	600000	1	4.69	1	2.1	0	-1.28	0	-1.07	0	-2.27	1	1.1	1	5.58	0	-1.2	1	6.78
20061213	1.47	11	7	16.93	16.78	35.71	1.05	-754188.38	14630990.79	0.86	0.71	20061214	0.62	11	1	16.88	16.79	-11.43	0.03	-798479.32	14472808.87	0.88	1	1	4.69	600000	1	2.1	0	-1.28	0	-1.07	0	-2.27	1	1.1	1	5.58	0	-1.2	1	6.78	1	4.13
20061214	0.62	11	1	16.88	16.79	-11.43	0.03	-798479.32	14472808.87	0.88	1	20061215	1.42	12	2	17.14	16.95	96.3	1.11	-588935.79	14697684.86	0.88	0.88	1	2.1	600000	0	-1.28	0	-1.07	0	-2.27	1	1.1	1	5.58	0	-1.2	1	6.78	1	4.13	1	5.65
20061215	1.42	12	2	17.14	16.95	96.3	1.11	-588935.79	14697684.86	0.88	0.88	20061218	1.06	12	2	17.36	17.14	184.33	0.84	-515271.61	14937093.43	0.85	0.55	0	-1.28	600000	0	-1.07	0	-2.27	1	1.1	1	5.58	0	-1.2	1	6.78	1	4.13	1	5.65	1	0.7
20061218	1.06	12	2	17.36	17.14	184.33	0.84	-515271.61	14937093.43	0.85	0.55	20061219	0.77	11	1	17.46	17.26	131.98	0.51	-560209.42	14752848.41	0.84	0.82	0	-1.07	600000	0	-2.27	1	1.1	1	5.58	0	-1.2	1	6.78	1	4.13	1	5.65	1	0.7	0	-2.94
20061219	0.77	11	1	17.46	17.26	131.98	0.51	-560209.42	14752848.41	0.84	0.82	20061220	0.91	12	5	17.58	17.32	56.78	0.6	-514475	14585155.55	0.81	0.55	0	-2.27	600000	1	1.1	1	5.58	0	-1.2	1	6.78	1	4.13	1	5.65	1	0.7	0	-2.94	1	2.02
20061220	0.91	12	5	17.58	17.32	56.78	0.6	-514475	14585155.55	0.81	0.55	20061221	1.32	11	1	17.65	17.3	19.69	0.13	-684040.85	14363415.6	0.8	0.68	1	1.1	600000	1	5.58	0	-1.2	1	6.78	1	4.13	1	5.65	1	0.7	0	-2.94	1	2.02	1	7.25
20061221	1.32	11	1	17.65	17.3	19.69	0.13	-684040.85	14363415.6	0.8	0.68	20061222	0.96	12	4	17.6	17.32	-5.48	1.02	-606350.88	14576218.55	0.78	0.63	1	5.58	600000	0	-1.2	1	6.78	1	4.13	1	5.65	1	0.7	0	-2.94	1	2.02	1	7.25	1	3.69
20061222	0.96	12	4	17.6	17.32	-5.48	1.02	-606350.88	14576218.55	0.78	0.63	20061225	1.55	12	2	17.67	17.51	145.82	1.43	-459283.55	14905649.38	0.83	1.28	0	-1.2	600000	1	6.78	1	4.13	1	5.65	1	0.7	0	-2.94	1	2.02	1	7.25	1	3.69	0	-1.74
20061225	1.55	12	2	17.67	17.51	145.82	1.43	-459283.55	14905649.38	0.83	1.28	20061226	0.67	11	3	17.74	17.62	115.14	0.86	-548177.85	14683413.63	0.83	0.8	1	6.78	600000	1	4.13	1	5.65	1	0.7	0	-2.94	1	2.02	1	7.25	1	3.69	0	-1.74	0	-2.67
20061226	0.67	11	3	17.74	17.62	115.14	0.86	-548177.85	14683413.63	0.83	0.8	20061227	0.9	12	2	18.09	17.94	165.03	2.39	-351883.21	14882594.95	0.88	1.38	1	4.13	600000	1	5.65	1	0.7	0	-2.94	1	2.02	1	7.25	1	3.69	0	-1.74	0	-2.67	1	5.97
20061227	0.9	12	2	18.09	17.94	165.03	2.39	-351883.21	14882594.95	0.88	1.38	20061228	1.34	12	8	18.69	18.34	224.94	3.31	-392851.03	15148885.77	0.98	1.85	1	5.65	600000	1	0.7	0	-2.94	1	2.02	1	7.25	1	3.69	0	-1.74	0	-2.67	1	5.97	0	-0.71
20061228	1.34	12	8	18.69	18.34	224.94	3.31	-392851.03	15148885.77	0.98	1.85	20061229	1.06	12	2	19.47	18.88	178.67	3.66	-213892.18	15430106.82	1.02	1.36	1	0.7	600000	0	-2.94	1	2.02	1	7.25	1	3.69	0	-1.74	0	-2.67	1	5.97	0	-0.71	0	-3.53
20061229	1.06	12	2	19.47	18.88	178.67	3.66	-213892.18	15430106.82	1.02	1.36	20070104	1.81	11	0	20.09	19.35	142.66	3.44	-284084.49	15939001.05	1.27	3.48	0	-2.94	600000	1	2.02	1	7.25	1	3.69	0	-1.74	0	-2.67	1	5.97	0	-0.71	0	-3.53	0	-6.76
20070104	1.81	11	0	20.09	19.35	142.66	3.44	-284084.49	15939001.05	1.27	3.48	20070105	0.7	7	5	20.63	19.62	70.08	3.04	-158930.89	15581945.19	1.33	1.94	1	2.02	600000	1	7.25	1	3.69	0	-1.74	0	-2.67	1	5.97	0	-0.71	0	-3.53	0	-6.76	1	2.01
20070105	0.7	7	5	20.63	19.62	70.08	3.04	-158930.89	15581945.19	1.33	1.94	20070108	0.71	12	2	21	19.92	77.39	3.65	-108905.99	15836833.95	1.31	1.07	1	7.25	600000	1	3.69	0	-1.74	0	-2.67	1	5.97	0	-0.71	0	-3.53	0	-6.76	1	2.01	1	3.53
20070108	0.71	12	2	21	19.92	77.39	3.65	-108905.99	15836833.95	1.31	1.07	20070109	1.29	12	2	21.53	20.44	105.32	5.59	182547	16166453.41	1.37	1.9	1	3.69	600000	0	-1.74	0	-2.67	1	5.97	0	-0.71	0	-3.53	0	-6.76	1	2.01	1	3.53	1	10
20070109	1.29	12	2	21.53	20.44	105.32	5.59	182547	16166453.41	1.37	1.9	20070110	1.07	10	2	21.99	21.02	148.06	6.24	219040.28	16519221.77	1.38	1.49	0	-1.74	600000	0	-2.67	1	5.97	0	-0.71	0	-3.53	0	-6.76	1	2.01	1	3.53	1	10	0	-0.6
20070110	1.07	10	2	21.99	21.02	148.06	6.24	219040.28	16519221.77	1.38	1.49	20070111	0.65	11	1	22.34	21.42	116.52	4.86	167199.22	16290362.46	1.42	1.81	0	-2.67	600000	1	5.97	0	-0.71	0	-3.53	0	-6.76	1	2.01	1	3.53	1	10	0	-0.6	0	-1.34
20070111	0.65	11	1	22.34	21.42	116.52	4.86	167199.22	16290362.46	1.42	1.81	20070112	1.01	11	5	22.7	21.63	67.9	4.46	93784.78	16058214.07	1.4	1.17	1	5.97	600000	0	-0.71	0	-3.53	0	-6.76	1	2.01	1	3.53	1	10	0	-0.6	0	-1.34	1	9.07
20070112	1.01	11	5	22.7	21.63	67.9	4.46	93784.78	16058214.07	1.4	1.17	20070115	0.98	12	2	23.24	22.06	95.55	4.58	304321.45	16286442.9	1.4	1.4	0	-0.71	600000	0	-3.53	0	-6.76	1	2.01	1	3.53	1	10	0	-0.6	0	-1.34	1	9.07	1	2.3
20070115	0.98	12	2	23.24	22.06	95.55	4.58	304321.45	16286442.9	1.4	1.4	20070116	0.88	11	3	23.44	22.37	92.81	3.61	289781.64	16084501.06	1.38	1.25	0	-3.53	600000	0	-6.76	1	2.01	1	3.53	1	10	0	-0.6	0	-1.34	1	9.07	1	2.3	0	-3.16
20070116	0.88	11	3	23.44	22.37	92.81	3.61	289781.64	16084501.06	1.38	1.25	20070117	1.45	11	5	23.3	22.47	41.28	1.63	156615.1	15792329.71	1.39	1.47	0	-6.76	600000	1	2.01	1	3.53	1	10	0	-0.6	0	-1.34	1	9.07	1	2.3	0	-3.16	0	-5.09
20070117	1.45	11	5	23.3	22.47	41.28	1.63	156615.1	15792329.71	1.39	1.47	20070118	1.21	11	5	22.93	22.28	-64.78	-0.07	24820.16	15438879.65	1.49	2.36	1	2.01	600000	1	3.53	1	10	0	-0.6	0	-1.34	1	9.07	1	2.3	0	-3.16	0	-5.09	0	-1.6
20070118	1.21	11	5	22.93	22.28	-64.78	-0.07	24820.16	15438879.65	1.49	2.36	20070119	0.84	10	6	22.78	22.19	-72.06	0.99	-34510.19	15735531.43	1.43	0.91	1	3.53	600000	1	10	0	-0.6	0	-1.34	1	9.07	1	2.3	0	-3.16	0	-5.09	0	-1.6	0	-6.47
20070119	0.84	10	6	22.78	22.19	-72.06	0.99	-34510.19	15735531.43	1.43	0.91	20070122	1.42	12	2	22.5	22.27	-31.77	1.34	13163.18	16157257.45	1.41	1.28	1	10	600000	0	-0.6	0	-1.34	1	9.07	1	2.3	0	-3.16	0	-5.09	0	-1.6	0	-6.47	0	-5.65
20070122	1.42	12	2	22.5	22.27	-31.77	1.34	13163.18	16157257.45	1.41	1.28	20070123	1.17	8	2	22.72	22.74	98.93	2.06	504514.92	16648609.19	1.53	2.53	0	-0.6	600000	0	-1.34	1	9.07	1	2.3	0	-3.16	0	-5.09	0	-1.6	0	-6.47	0	-5.65	1	6.77
20070123	1.17	8	2	22.72	22.74	98.93	2.06	504514.92	16648609.19	1.53	2.53	20070124	0.72	11	3	23.07	23.09	153.7	1.07	373101.71	16295670.83	1.56	1.88	0	-1.34	600000	1	9.07	1	2.3	0	-3.16	0	-5.09	0	-1.6	0	-6.47	0	-5.65	1	6.77	1	3.58
20070124	0.72	11	3	23.07	23.09	153.7	1.07	373101.71	16295670.83	1.56	1.88	20070125	0.81	12	5	23.67	23.32	95.77	1.15	276614.55	16009594.89	1.57	1.69	1	9.07	600000	1	2.3	0	-3.16	0	-5.09	0	-1.6	0	-6.47	0	-5.65	1	6.77	1	3.58	0	-2
20070125	0.81	12	5	23.67	23.32	95.77	1.15	276614.55	16009594.89	1.57	1.69	20070126	1.3	12	0	24.62	23.92	139.86	3.98	591519.59	16381306.32	1.72	3.01	1	2.3	600000	0	-3.16	0	-5.09	0	-1.6	0	-6.47	0	-5.65	1	6.77	1	3.58	0	-2	0	-4.17
20070126	1.3	12	0	24.62	23.92	139.86	3.98	591519.59	16381306.32	1.72	3.01	20070129	1.01	12	2	25.54	24.51	155.12	3.24	716354.91	16755812.3	1.73	1.83	0	-3.16	600000	0	-5.09	0	-1.6	0	-6.47	0	-5.65	1	6.77	1	3.58	0	-2	0	-4.17	1	7.1
20070129	1.01	12	2	25.54	24.51	155.12	3.24	716354.91	16755812.3	1.73	1.83	20070130	1.04	11	1	25.83	24.84	109.57	2.55	490620.72	16367303.8	1.81	2.53	0	-5.09	600000	0	-1.6	0	-6.47	0	-5.65	1	6.77	1	3.58	0	-2	0	-4.17	1	7.1	1	2.03
20070130	1.04	11	1	25.83	24.84	109.57	2.55	490620.72	16367303.8	1.81	2.53	20070131	0.72	7	5	25.89	24.87	25.5	2.05	490620.72	16086133.96	1.89	2.63	0	-1.6	600000	0	-6.47	0	-5.65	1	6.77	1	3.58	0	-2	0	-4.17	1	7.1	1	2.03	1	1.66
20070131	0.72	7	5	25.89	24.87	25.5	2.05	490620.72	16086133.96	1.89	2.63	20070201	0.62	12	7	25.94	24.82	-3.36	3.2	457782.11	15910994.7	1.8	0.96	0	-6.47	600000	0	-5.65	1	6.77	1	3.58	0	-2	0	-4.17	1	7.1	1	2.03	1	1.66	1	2.32
20070201	0.62	12	7	25.94	24.82	-3.36	3.2	457782.11	15910994.7	1.8	0.96	20070202	1.14	11	5	25.22	24.49	-93.04	1.18	359745.43	15711904.82	1.88	2.64	0	-5.65	600000	1	6.77	1	3.58	0	-2	0	-4.17	1	7.1	1	2.03	1	1.66	1	2.32	0	-0.51
20070202	1.14	11	5	25.22	24.49	-93.04	1.18	359745.43	15711904.82	1.88	2.64	20070205	1.37	11	5	24.12	23.98	-169.11	-0.89	149421.63	15439518.26	1.85	1.58	1	6.77	600000	1	3.58	0	-2	0	-4.17	1	7.1	1	2.03	1	1.66	1	2.32	0	-0.51	0	-4.83
20070205	1.37	11	5	24.12	23.98	-169.11	-0.89	149421.63	15439518.26	1.85	1.58	20070206	1.91	12	0	23.49	23.83	-122.45	-1.68	570125.99	15958569.09	1.95	2.85	1	3.58	600000	0	-2	0	-4.17	1	7.1	1	2.03	1	1.66	1	2.32	0	-0.51	0	-4.83	0	-9.93
20070206	1.91	12	0	23.49	23.83	-122.45	-1.68	570125.99	15958569.09	1.95	2.85	20070207	0.77	12	2	23.29	23.86	-39.78	-0.7	732723.48	16360280.55	1.92	1.68	0	-2	600000	0	-4.17	1	7.1	1	2.03	1	1.66	1	2.32	0	-0.51	0	-4.83	0	-9.93	1	2.15
20070207	0.77	12	2	23.29	23.86	-39.78	-0.7	732723.48	16360280.55	1.92	1.68	20070208	0.42	11	7	23.08	23.8	-42.57	-0.85	716433.94	16192942.47	1.85	1.13	0	-4.17	600000	1	7.1	1	2.03	1	1.66	1	2.32	0	-0.51	0	-4.83	0	-9.93	1	2.15	0	-2.02
20070208	0.42	11	7	23.08	23.8	-42.57	-0.85	716433.94	16192942.47	1.85	1.13	20070209	0.97	11	5	22.99	23.57	-62.25	-4.04	566235.65	16031300.51	1.77	1.13	1	7.1	600000	1	2.03	1	1.66	1	2.32	0	-0.51	0	-4.83	0	-9.93	1	2.15	0	-2.02	1	0.37
20070209	0.97	11	5	22.99	23.57	-62.25	-4.04	566235.65	16031300.51	1.77	1.13	20070212	0.9	12	2	23.47	23.68	-12.05	-3.05	701209.44	16177218.12	1.76	1.66	1	2.03	600000	1	1.66	1	2.32	0	-0.51	0	-4.83	0	-9.93	1	2.15	0	-2.02	1	0.37	0	-1.37
20070212	0.9	12	2	23.47	23.68	-12.05	-3.05	701209.44	16177218.12	1.76	1.66	20070213	0.75	12	2	23.77	23.85	95.85	-1.7	691119.13	16286376.94	1.71	1.19	1	1.66	600000	1	2.32	0	-0.51	0	-4.83	0	-9.93	1	2.15	0	-2.02	1	0.37	0	-1.37	1	9.01
20070213	0.75	12	2	23.77	23.85	95.85	-1.7	691119.13	16286376.94	1.71	1.19	20070214	1.19	12	2	23.97	24.07	128.01	0.05	693487.68	16416646.97	1.64	1.1	1	2.32	600000	0	-0.51	0	-4.83	0	-9.93	1	2.15	0	-2.02	1	0.37	0	-1.37	1	9.01	1	1.27
20070214	1.19	12	2	23.97	24.07	128.01	0.05	693487.68	16416646.97	1.64	1.1	20070215	1.04	12	2	24.39	24.35	153.12	1.03	661252.75	16552033.69	1.59	1.1	0	-0.51	600000	0	-4.83	0	-9.93	1	2.15	0	-2.02	1	0.37	0	-1.37	1	9.01	1	1.27	1	1.05
20070215	1.04	12	2	24.39	24.35	153.12	1.03	661252.75	16552033.69	1.59	1.1	20070216	1.66	11	1	24.98	24.56	107.15	2.49	556586.71	16327749.32	1.52	0.9	0	-4.83	600000	0	-9.93	1	2.15	0	-2.02	1	0.37	0	-1.37	1	9.01	1	1.27	1	1.05	1	2.77
20070216	1.66	11	1	24.98	24.56	107.15	2.49	556586.71	16327749.32	1.52	0.9	20070226	1.13	7	5	25.01	24.5	21.72	2.56	434082.41	16073317.32	1.53	1.58	0	-9.93	600000	1	2.15	0	-2.02	1	0.37	0	-1.37	1	9.01	1	1.27	1	1.05	1	2.77	0	-3.3
20070226	1.13	7	5	25.01	24.5	21.72	2.56	434082.41	16073317.32	1.53	1.58	20070227	1.53	11	5	24.45	24.02	-112.84	-1.32	50669.14	15683842.18	1.63	2.57	1	2.15	600000	0	-2.02	1	0.37	0	-1.37	1	9.01	1	1.27	1	1.05	1	2.77	0	-3.3	0	-1.63
20070227	1.53	11	5	24.45	24.02	-112.84	-1.32	50669.14	15683842.18	1.63	2.57	20070228	0.85	12	4	23.91	23.71	-126.57	-1.68	301394.63	16016437.22	1.6	1.3	0	-2.02	600000	1	0.37	0	-1.37	1	9.01	1	1.27	1	1.05	1	2.77	0	-3.3	0	-1.63	0	-2.96
20070228	0.85	12	4	23.91	23.71	-126.57	-1.68	301394.63	16016437.22	1.6	1.3	20070301	0.71	11	3	23.16	23.38	-97.6	-1.65	167504.16	15781643.78	1.56	1.21	1	0.37	600000	0	-1.37	1	9.01	1	1.27	1	1.05	1	2.77	0	-3.3	0	-1.63	0	-2.96	1	5.24
20070301	0.71	11	3	23.16	23.38	-97.6	-1.65	167504.16	15781643.78	1.56	1.21	20070302	1.01	12	4	22.45	23.12	-97.03	-0.59	255236.45	16019774.29	1.48	0.76	0	-1.37	600000	1	9.01	1	1.27	1	1.05	1	2.77	0	-3.3	0	-1.63	0	-2.96	1	5.24	0	-4.15
20070302	1.01	12	4	22.45	23.12	-97.03	-0.59	255236.45	16019774.29	1.48	0.76	20070305	0.76	11	1	21.93	22.85	-81.41	-2.49	212456.58	15839487.7	1.45	1.18	1	9.01	600000	1	1.27	1	1.05	1	2.77	0	-3.3	0	-1.63	0	-2.96	1	5.24	0	-4.15	1	9.78
20070305	0.76	11	1	21.93	22.85	-81.41	-2.49	212456.58	15839487.7	1.45	1.18	20070306	3.03	12	2	22.28	22.99	-16.79	-1.03	639707.66	16384971.78	1.52	2.17	1	1.27	600000	1	1.05	1	2.77	0	-3.3	0	-1.63	0	-2.96	1	5.24	0	-4.15	1	9.78	0	-1.34
20070306	3.03	12	2	22.28	22.99	-16.79	-1.03	639707.66	16384971.78	1.52	2.17	20070307	0.62	12	2	22.59	23.15	28.26	-1.14	669033.13	16724309.37	1.53	1.62	1	1.05	600000	1	2.77	0	-3.3	0	-1.63	0	-2.96	1	5.24	0	-4.15	1	9.78	0	-1.34	1	4.55
20070307	0.62	12	2	22.59	23.15	28.26	-1.14	669033.13	16724309.37	1.53	1.62	20070308	0.36	12	6	23.05	23.33	50.38	-1.47	755845.05	16848123.09	1.47	0.87	1	2.77	600000	0	-3.3	0	-1.63	0	-2.96	1	5.24	0	-4.15	1	9.78	0	-1.34	1	4.55	1	0.42
20070308	0.36	12	6	23.05	23.33	50.38	-1.47	755845.05	16848123.09	1.47	0.87	20070309	2.46	12	2	23.62	23.6	116.83	-0.67	824721.36	17153146.76	1.42	1.03	0	-3.3	600000	0	-1.63	0	-2.96	1	5.24	0	-4.15	1	9.78	0	-1.34	1	4.55	1	0.42	0	-1.98
20070309	2.46	12	2	23.62	23.6	116.83	-0.67	824721.36	17153146.76	1.42	1.03	20070312	0.62	11	5	24.09	23.68	81.51	-0.26	740085.76	16963563.01	1.39	1.13	0	-1.63	600000	0	-2.96	1	5.24	0	-4.15	1	9.78	0	-1.34	1	4.55	1	0.42	0	-1.98	1	0.27
20070312	0.62	11	5	24.09	23.68	81.51	-0.26	740085.76	16963563.01	1.39	1.13	20070313	0.59	7	5	24.1	23.66	36.69	1.76	725591.71	16852442	1.32	0.69	0	-2.96	600000	1	5.24	0	-4.15	1	9.78	0	-1.34	1	4.55	1	0.42	0	-1.98	1	0.27	0	-2.01
20070313	0.59	7	5	24.1	23.66	36.69	1.76	725591.71	16852442	1.32	0.69	20070314	2.02	11	9	23.9	23.53	-24.55	0.59	754066.71	16627805.89	1.3	1.1	1	5.24	600000	0	-4.15	1	9.78	0	-1.34	1	4.55	1	0.42	0	-1.98	1	0.27	0	-2.01	1	2.49
20070314	2.02	11	9	23.9	23.53	-24.55	0.59	754066.71	16627805.89	1.3	1.1	20070315	0.91	12	2	23.89	23.63	36.63	2.24	924886.65	16832047.12	1.3	1.29	0	-4.15	600000	1	9.78	0	-1.34	1	4.55	1	0.42	0	-1.98	1	0.27	0	-2.01	1	2.49	1	2.89
20070315	0.91	12	2	23.89	23.63	36.63	2.24	924886.65	16832047.12	1.3	1.29	20070316	0.78	11	1	23.55	23.54	-1.63	1.16	808534.04	16672531.45	1.34	1.7	1	9.78	600000	0	-1.34	1	4.55	1	0.42	0	-1.98	1	0.27	0	-2.01	1	2.49	1	2.89	1	0.11
20070316	0.78	11	1	23.55	23.54	-1.63	1.16	808534.04	16672531.45	1.34	1.7	20070319	3.26	12	0	23.82	23.87	100.26	3.72	1311061.48	17193200.67	1.49	2.87	0	-1.34	600000	1	4.55	1	0.42	0	-1.98	1	0.27	0	-2.01	1	2.49	1	2.89	1	0.11	1	4.94
20070319	3.26	12	0	23.82	23.87	100.26	3.72	1311061.48	17193200.67	1.49	2.87	20070320	0.45	11	3	24.11	24.08	144.16	1.43	1308031.48	16959890.78	1.42	0.77	1	4.55	600000	1	0.42	0	-1.98	1	0.27	0	-2.01	1	2.49	1	2.89	1	0.11	1	4.94	0	-0.18
20070320	0.45	11	3	24.11	24.08	144.16	1.43	1308031.48	16959890.78	1.42	0.77	20070321	1.92	12	2	24.76	24.46	171.12	2.27	1555361.88	17408749.66	1.43	1.47	1	0.42	600000	0	-1.98	1	0.27	0	-2.01	1	2.49	1	2.89	1	0.11	1	4.94	0	-0.18	1	1.75
20070321	1.92	12	2	24.76	24.46	171.12	2.27	1555361.88	17408749.66	1.43	1.47	20070322	0.78	11	2	25.19	24.79	143.55	2.13	1610326.53	17759677.8	1.37	0.83	0	-1.98	600000	1	0.27	0	-2.01	1	2.49	1	2.89	1	0.11	1	4.94	0	-0.18	1	1.75	1	2.14
20070322	0.78	11	2	25.19	24.79	143.55	2.13	1610326.53	17759677.8	1.37	0.83	20070323	0.77	11	5	25.72	24.97	88.53	0.94	1575961.68	17490184.97	1.38	1.49	1	0.27	600000	0	-2.01	1	2.49	1	2.89	1	0.11	1	4.94	0	-0.18	1	1.75	1	2.14	0	-2.89
20070323	0.77	11	5	25.72	24.97	88.53	0.94	1575961.68	17490184.97	1.38	1.49	20070326	0.79	12	4	25.81	25.12	58.46	1.83	1690946.86	17704185.17	1.37	1.34	0	-2.01	600000	1	2.49	1	2.89	1	0.11	1	4.94	0	-0.18	1	1.75	1	2.14	0	-2.89	1	1.24
20070326	0.79	12	4	25.81	25.12	58.46	1.83	1690946.86	17704185.17	1.37	1.34	20070327	0.68	7	7	25.87	25.16	36.64	1.7	1649294.77	17558402.88	1.32	0.84	1	2.49	600000	1	2.89	1	0.11	1	4.94	0	-0.18	1	1.75	1	2.14	0	-2.89	1	1.24	1	2.41
20070327	0.68	7	7	25.87	25.16	36.64	1.7	1649294.77	17558402.88	1.32	0.84	20070328	1.97	12	0	25.82	25.3	50.06	3.03	1788904.9	17845835.5	1.33	1.4	1	2.89	600000	1	0.11	1	4.94	0	-0.18	1	1.75	1	2.14	0	-2.89	1	1.24	1	2.41	1	4.3
20070328	1.97	12	0	25.82	25.3	50.06	3.03	1788904.9	17845835.5	1.33	1.4	20070329	1.54	12	2	25.91	25.55	145.33	2.58	1634930.11	18289429.55	1.44	2.42	1	0.11	600000	1	4.94	0	-0.18	1	1.75	1	2.14	0	-2.89	1	1.24	1	2.41	1	4.3	0	-1.67
20070329	1.54	12	2	25.91	25.55	145.33	2.58	1634930.11	18289429.55	1.44	2.42	20070330	0.34	12	6	26.1	25.77	106.33	3.61	1683053.04	18441201.86	1.38	0.82	1	4.94	600000	0	-0.18	1	1.75	1	2.14	0	-2.89	1	1.24	1	2.41	1	4.3	0	-1.67	0	-0.67
20070330	0.34	12	6	26.1	25.77	106.33	3.61	1683053.04	18441201.86	1.38	0.82	20070402	1.43	12	2	26.54	26.18	168.48	2.67	1830006.41	18658910.56	1.4	1.6	0	-0.18	600000	1	1.75	1	2.14	0	-2.89	1	1.24	1	2.41	1	4.3	0	-1.67	0	-0.67	1	2.88
20070402	1.43	12	2	26.54	26.18	168.48	2.67	1830006.41	18658910.56	1.4	1.6	20070403	0.99	11	3	27.08	26.51	148.36	2.96	1746649.33	18443571.44	1.32	0.62	1	1.75	600000	1	2.14	0	-2.89	1	1.24	1	2.41	1	4.3	0	-1.67	0	-0.67	1	2.88	0	-2.8
20070403	0.99	11	3	27.08	26.51	148.36	2.96	1746649.33	18443571.44	1.32	0.62	20070404	0.73	12	2	27.58	26.87	130.39	2.31	1767663.23	18601175.69	1.31	1.2	1	2.14	600000	0	-2.89	1	1.24	1	2.41	1	4.3	0	-1.67	0	-0.67	1	2.88	0	-2.8	0	-3.45
20070404	0.73	12	2	27.58	26.87	130.39	2.31	1767663.23	18601175.69	1.31	1.2	20070405	1.46	10	2	28.06	27.27	131.06	2.81	1746470.77	18830760.72	1.31	1.32	0	-2.89	600000	1	1.24	1	2.41	1	4.3	0	-1.67	0	-0.67	1	2.88	0	-2.8	0	-3.45	0	-6.18
20070405	1.46	10	2	28.06	27.27	131.06	2.81	1746470.77	18830760.72	1.31	1.32	20070406	0.78	11	5	28.37	27.45	71.64	2.49	1667248.44	18650709.97	1.3	1.25	1	1.24	600000	1	2.41	1	4.3	0	-1.67	0	-0.67	1	2.88	0	-2.8	0	-3.45	0	-6.18	1	3.4
20070406	0.78	11	5	28.37	27.45	71.64	2.49	1667248.44	18650709.97	1.3	1.25	20070409	0.79	12	2	28.48	27.66	72.14	2.77	1649409.62	18793420.53	1.33	1.6	1	2.41	600000	1	4.3	0	-1.67	0	-0.67	1	2.88	0	-2.8	0	-3.45	0	-6.18	1	3.4	1	2.33
20070409	0.79	12	2	28.48	27.66	72.14	2.77	1649409.62	18793420.53	1.33	1.6	20070410	1.82	12	6	28.74	27.95	83.07	3.98	1888343.73	19053593.23	1.3	0.98	1	4.3	600000	0	-1.67	0	-0.67	1	2.88	0	-2.8	0	-3.45	0	-6.18	1	3.4	1	2.33	0	-2.31
20070410	1.82	12	6	28.74	27.95	83.07	3.98	1888343.73	19053593.23	1.3	0.98	20070411	0.97	10	2	29.16	28.43	169.64	4.61	1957672.13	19305229.63	1.37	1.97	0	-1.67	600000	0	-0.67	1	2.88	0	-2.8	0	-3.45	0	-6.18	1	3.4	1	2.33	0	-2.31	1	3.15
20070411	0.97	10	2	29.16	28.43	169.64	4.61	1957672.13	19305229.63	1.37	1.97	20070412	0.68	11	7	29.35	28.72	132.38	3.35	1835262.96	19133237	1.34	1.11	0	-0.67	600000	1	2.88	0	-2.8	0	-3.45	0	-6.18	1	3.4	1	2.33	0	-2.31	1	3.15	0	-1.53
20070412	0.68	11	7	29.35	28.72	132.38	3.35	1835262.96	19133237	1.34	1.11	20070413	0.91	11	5	29.66	28.92	81.47	3.12	1799758.3	18977016.5	1.29	0.88	1	2.88	600000	0	-2.8	0	-3.45	0	-6.18	1	3.4	1	2.33	0	-2.31	1	3.15	0	-1.53	0	-3.14
20070413	0.91	11	5	29.66	28.92	81.47	3.12	1799758.3	18977016.5	1.29	0.88	20070416	0.99	12	0	30.08	29.25	96.78	2.66	1863157.42	19131596.39	1.38	2.17	0	-2.8	600000	0	-3.45	0	-6.18	1	3.4	1	2.33	0	-2.31	1	3.15	0	-1.53	0	-3.14	0	-2.15
20070416	0.99	12	0	30.08	29.25	96.78	2.66	1863157.42	19131596.39	1.38	2.17	20070417	1.11	11	5	30.19	29.35	41.44	1.85	1847752.13	18960516.58	1.45	2.11	0	-3.45	600000	0	-6.18	1	3.4	1	2.33	0	-2.31	1	3.15	0	-1.53	0	-3.14	0	-2.15	1	4.57
20070417	1.11	11	5	30.19	29.35	41.44	1.85	1847752.13	18960516.58	1.45	2.11	20070418	1.43	7	5	29.85	29.26	-47.75	0.33	1723125.52	18716681.9	1.44	1.36	0	-6.18	600000	1	3.4	1	2.33	0	-2.31	1	3.15	0	-1.53	0	-3.14	0	-2.15	1	4.57	1	2.7
20070418	1.43	7	5	29.85	29.26	-47.75	0.33	1723125.52	18716681.9	1.44	1.36	20070419	1.07	11	5	29.24	28.85	-150.78	-2.06	1588533.59	18455533.39	1.56	2.6	1	3.4	600000	1	2.33	0	-2.31	1	3.15	0	-1.53	0	-3.14	0	-2.15	1	4.57	1	2.7	1	1.38
20070419	1.07	11	5	29.24	28.85	-150.78	-2.06	1588533.59	18455533.39	1.56	2.6	20070420	0.81	12	6	28.87	28.69	-114.05	-0.3	1706652.25	18666597.88	1.52	1.16	1	2.33	600000	0	-2.31	1	3.15	0	-1.53	0	-3.14	0	-2.15	1	4.57	1	2.7	1	1.38	0	0
20070420	0.81	12	6	28.87	28.69	-114.05	-0.3	1706652.25	18666597.88	1.52	1.16	20070423	1.46	12	2	28.45	28.67	-68.19	0	1980136.89	18974995.45	1.47	1.06	0	-2.31	600000	1	3.15	0	-1.53	0	-3.14	0	-2.15	1	4.57	1	2.7	1	1.38	0	0	0	-0.1
20070423	1.46	12	2	28.45	28.67	-68.19	0	1980136.89	18974995.45	1.47	1.06	20070424	0.66	11	3	28.07	28.54	-65.31	-1.35	1849748.39	18770655.27	1.43	1.05	1	3.15	600000	0	-1.53	0	-3.14	0	-2.15	1	4.57	1	2.7	1	1.38	0	0	0	-0.1	0	-7.48
20070424	0.66	11	3	28.07	28.54	-65.31	-1.35	1849748.39	18770655.27	1.43	1.05	20070425	1.34	12	0	28.07	28.59	-22.74	-1.73	1889043.28	19043891.81	1.59	2.99	0	-1.53	600000	0	-3.14	0	-2.15	1	4.57	1	2.7	1	1.38	0	0	0	-0.1	0	-7.48	1	1.07
20070425	1.34	12	0	28.07	28.59	-22.74	-1.73	1889043.28	19043891.81	1.59	2.99	20070426	0.88	11	7	28.34	28.55	-17.75	-1.66	1775062.12	18804366.19	1.57	1.45	0	-3.14	600000	0	-2.15	1	4.57	1	2.7	1	1.38	0	0	0	-0.1	0	-7.48	1	1.07	1	2.12
20070426	0.88	11	7	28.34	28.55	-17.75	-1.66	1775062.12	18804366.19	1.57	1.45	20070427	1.5	11	5	28.25	28.36	-79.6	-2.35	1584879.63	18444020.41	1.56	1.44	0	-2.15	600000	1	4.57	1	2.7	1	1.38	0	0	0	-0.1	0	-7.48	1	1.07	1	2.12	0	-0.72
20070427	1.5	11	5	28.25	28.36	-79.6	-2.35	1584879.63	18444020.41	1.56	1.44	20070430	1.06	11	5	27.91	28.09	-131.52	-3.8	1451893.9	18061686.45	1.5	0.92	1	4.57	600000	1	2.7	1	1.38	0	0	0	-0.1	0	-7.48	1	1.07	1	2.12	0	-0.72	0	-0.68
20070430	1.06	11	5	27.91	28.09	-131.52	-3.8	1451893.9	18061686.45	1.5	0.92	20070508	0.87	12	2	27.94	28.1	-18.88	-1.71	1624636.08	18395654.66	1.5	1.51	1	2.7	600000	1	1.38	0	0	0	-0.1	0	-7.48	1	1.07	1	2.12	0	-0.72	0	-0.68	1	0.54
20070508	0.87	12	2	27.94	28.1	-18.88	-1.71	1624636.08	18395654.66	1.5	1.51	20070509	1.47	12	2	27.96	28.24	65.31	0.08	2034717.56	18887752.44	1.52	1.68	1	1.38	600000	0	0	0	-0.1	0	-7.48	1	1.07	1	2.12	0	-0.72	0	-0.68	1	0.54	1	5.09
20070509	1.47	12	2	27.96	28.24	65.31	0.08	2034717.56	18887752.44	1.52	1.68	20070510	1.02	12	2	28.14	28.43	176.6	2.26	1830606.23	19390414.69	1.53	1.65	0	0	600000	0	-0.1	0	-7.48	1	1.07	1	2.12	0	-0.72	0	-0.68	1	0.54	1	5.09	1	1.13
20070510	1.02	12	2	28.14	28.43	176.6	2.26	1830606.23	19390414.69	1.53	1.65	20070511	0.72	12	5	28.5	28.59	87.67	1.34	2047945.05	19390414.69	1.52	1.41	0	-0.1	600000	0	-7.48	1	1.07	1	2.12	0	-0.72	0	-0.68	1	0.54	1	5.09	1	1.13	1	0.71
20070511	0.72	12	5	28.5	28.59	87.67	1.34	2047945.05	19390414.69	1.52	1.41	20070514	2.79	12	3	28.97	28.71	97.9	0.66	1985754.34	18382925.18	1.53	1.62	0	-7.48	600000	1	1.07	1	2.12	0	-0.72	0	-0.68	1	0.54	1	5.09	1	1.13	1	0.71	1	0.24
20070514	2.79	12	3	28.97	28.71	97.9	0.66	1985754.34	18382925.18	1.53	1.62	20070515	0.58	11	5	28.76	28.41	-65.23	-0.87	1443230.11	17800027.06	1.61	2.31	1	1.07	600000	1	2.12	0	-0.72	0	-0.68	1	0.54	1	5.09	1	1.13	1	0.71	1	0.24	1	3.26
20070515	0.58	11	5	28.76	28.41	-65.23	-0.87	1443230.11	17800027.06	1.61	2.31	20070516	0.64	12	6	28.45	28.22	-83.22	-1.46	1390954.35	18174670	1.53	0.86	1	2.12	600000	0	-0.72	0	-0.68	1	0.54	1	5.09	1	1.13	1	0.71	1	0.24	1	3.26	1	10
20070516	0.64	12	6	28.45	28.22	-83.22	-1.46	1390954.35	18174670	1.53	0.86	20070517	1.2	12	2	28.18	28.17	-34.42	-0.44	1526025.04	18623453.25	1.48	1.03	0	-0.72	600000	0	-0.68	1	0.54	1	5.09	1	1.13	1	0.71	1	0.24	1	3.26	1	10	0	-2.22
20070517	1.2	12	2	28.18	28.17	-34.42	-0.44	1526025.04	18623453.25	1.48	1.03	20070518	0.59	11	7	27.87	28.09	-39.58	0.25	1466963.1	18359643.24	1.4	0.67	0	-0.68	600000	1	0.54	1	5.09	1	1.13	1	0.71	1	0.24	1	3.26	1	10	0	-2.22	0	-1.73
20070518	0.59	11	7	27.87	28.09	-39.58	0.25	1466963.1	18359643.24	1.4	0.67	20070521	1.66	12	5	27.53	27.99	-80.97	0.65	1631376.34	17921207.92	1.34	0.8	1	0.54	600000	1	5.09	1	1.13	1	0.71	1	0.24	1	3.26	1	10	0	-2.22	0	-1.73	1	1.08
20070521	1.66	12	5	27.53	27.99	-80.97	0.65	1631376.34	17921207.92	1.34	0.8	20070523	1.01	12	2	27.66	27.94	-48.85	-0.43	1567954.56	18365160.41	1.28	0.7	1	5.09	600000	1	1.13	1	0.71	1	0.24	1	3.26	1	10	0	-2.22	0	-1.73	1	1.08	0	-1.59
20070523	1.01	12	2	27.66	27.94	-48.85	-0.43	1567954.56	18365160.41	1.28	0.7	20070524	1.81	12	2	28.01	28.15	54.58	0.22	1963601.88	19166866.82	1.33	1.8	1	1.13	600000	1	0.71	1	0.24	1	3.26	1	10	0	-2.22	0	-1.73	1	1.08	0	-1.59	1	1.43
20070524	1.81	12	2	28.01	28.15	54.58	0.22	1963601.88	19166866.82	1.33	1.8	20070525	0.65	12	2	28.31	28.39	127.12	0.15	1761912.61	19685131.65	1.4	2.03	1	0.71	600000	1	0.24	1	3.26	1	10	0	-2.22	0	-1.73	1	1.08	0	-1.59	1	1.43	0	-3.45
20070525	0.65	12	2	28.31	28.39	127.12	0.15	1761912.61	19685131.65	1.4	2.03	20070528	0.58	11	6	28.69	28.62	112.59	0.36	1609321.52	19986189.75	1.33	0.76	1	0.24	600000	1	3.26	1	10	0	-2.22	0	-1.73	1	1.08	0	-1.59	1	1.43	0	-3.45	1	2.28
20070528	0.58	11	6	28.69	28.62	112.59	0.36	1609321.52	19986189.75	1.33	0.76	20070529	0.88	12	6	29.12	28.82	101.03	0.46	1552486.3	20251420.76	1.26	0.56	1	3.26	600000	1	10	0	-2.22	0	-1.73	1	1.08	0	-1.59	1	1.43	0	-3.45	1	2.28	1	0.22
20070529	0.88	12	6	29.12	28.82	101.03	0.46	1552486.3	20251420.76	1.26	0.56	20070530	2.85	10	0	29.72	29.16	82.44	3.62	2086642.84	21008142.52	1.51	3.74	1	10	600000	0	-2.22	0	-1.73	1	1.08	0	-1.59	1	1.43	0	-3.45	1	2.28	1	0.22	1	3.83
20070530	2.85	10	0	29.72	29.16	82.44	3.62	2086642.84	21008142.52	1.51	3.74	20070531	0.86	8	8	30.65	29.99	204.04	6.4	2736344.23	21657843.91	1.66	3.07	0	-2.22	600000	0	-1.73	1	1.08	0	-1.59	1	1.43	0	-3.45	1	2.28	1	0.22	1	3.83	1	1.67
20070531	0.86	8	8	30.65	29.99	204.04	6.4	2736344.23	21657843.91	1.66	3.07	20070601	0.73	11	3	31.37	30.54	187.44	5.07	2268834.48	21186792.42	1.76	2.66	0	-1.73	600000	1	1.08	0	-1.59	1	1.43	0	-3.45	1	2.28	1	0.22	1	3.83	1	1.67	1	5.03
20070601	0.73	11	3	31.37	30.54	187.44	5.07	2268834.48	21186792.42	1.76	2.66	20070604	0.6	11	5	31.92	30.89	86.91	4.7	2258443.55	20904347.97	1.88	2.99	1	1.08	600000	0	-1.59	1	1.43	0	-3.45	1	2.28	1	0.22	1	3.83	1	1.67	1	5.03	1	3.01
20070604	0.6	11	5	31.92	30.89	86.91	4.7	2258443.55	20904347.97	1.88	2.99	20070605	1.17	12	4	32.54	31.23	40.18	5.24	2551326.18	21233624.31	2.08	3.8	0	-1.59	600000	1	1.43	0	-3.45	1	2.28	1	0.22	1	3.83	1	1.67	1	5.03	1	3.01	0	-0.05
20070605	1.17	12	4	32.54	31.23	40.18	5.24	2551326.18	21233624.31	2.08	3.8	20070606	0.72	12	7	32.85	31.42	42.04	4.57	2637853.57	20996946.47	2.05	1.86	1	1.43	600000	0	-3.45	1	2.28	1	0.22	1	3.83	1	1.67	1	5.03	1	3.01	0	-0.05	0	-4.49
20070606	0.72	12	7	32.85	31.42	42.04	4.57	2637853.57	20996946.47	2.05	1.86	20070607	1.08	12	2	32.65	31.66	70	3.62	2540732.63	21252235.79	2.03	1.84	0	-3.45	600000	1	2.28	1	0.22	1	3.83	1	1.67	1	5.03	1	3.01	0	-0.05	0	-4.49	1	3.09
20070607	1.08	12	2	32.65	31.66	70	3.62	2540732.63	21252235.79	2.03	1.84	20070608	1.07	7	5	32.37	31.65	6.42	2.16	2418682.53	20979417.91	1.98	1.55	1	2.28	600000	1	0.22	1	3.83	1	1.67	1	5.03	1	3.01	0	-0.05	0	-4.49	1	3.09	1	2.72
20070608	1.07	7	5	32.37	31.65	6.42	2.16	2418682.53	20979417.91	1.98	1.55	20070611	1.46	12	0	32.34	31.77	3.87	2.67	2593889.44	21377615.45	2.01	2.25	1	0.22	600000	1	3.83	1	1.67	1	5.03	1	3.01	0	-0.05	0	-4.49	1	3.09	1	2.72	1	1.28
20070611	1.46	12	0	32.34	31.77	3.87	2.67	2593889.44	21377615.45	2.01	2.25	20070612	0.78	12	6	32.26	31.88	-15.76	2.67	2833522.19	21688543.89	1.97	1.57	1	3.83	600000	1	1.67	1	5.03	1	3.01	0	-0.05	0	-4.49	1	3.09	1	2.72	1	1.28	0	-1.8
20070612	0.78	12	6	32.26	31.88	-15.76	2.67	2833522.19	21688543.89	1.97	1.57	20070613	1.22	10	2	32.53	32.2	95.16	2.94	2958508.65	22067290.73	1.97	2	1	1.67	600000	1	5.03	1	3.01	0	-0.05	0	-4.49	1	3.09	1	2.72	1	1.28	0	-1.8	1	3.93
20070613	1.22	10	2	32.53	32.2	95.16	2.94	2958508.65	22067290.73	1.97	2	20070614	0.9	12	2	32.83	32.56	107.61	0.43	3133433.05	22407343.77	2.02	2.43	1	5.03	600000	1	3.01	0	-0.05	0	-4.49	1	3.09	1	2.72	1	1.28	0	-1.8	1	3.93	0	-2.74
20070614	0.9	12	2	32.83	32.56	107.61	0.43	3133433.05	22407343.77	2.02	2.43	20070615	1.26	12	2	33.69	33.17	195.15	2.9	3324537.27	22834442.45	2.15	3.33	1	3.01	600000	0	-0.05	0	-4.49	1	3.09	1	2.72	1	1.28	0	-1.8	1	3.93	0	-2.74	0	-2.66
20070615	1.26	12	2	33.69	33.17	195.15	2.9	3324537.27	22834442.45	2.15	3.33	20070618	1.05	10	2	34.62	33.87	192.43	4.55	3165742.01	23281512.17	2.16	2.32	0	-0.05	600000	0	-4.49	1	3.09	1	2.72	1	1.28	0	-1.8	1	3.93	0	-2.74	0	-2.66	0	-3.03
20070618	1.05	10	2	34.62	33.87	192.43	4.55	3165742.01	23281512.17	2.16	2.32	20070619	0.5	12	5	35.54	34.43	132.57	4.18	3108099.18	23055953.29	2.13	1.8	0	-4.49	600000	1	3.09	1	2.72	1	1.28	0	-1.8	1	3.93	0	-2.74	0	-2.66	0	-3.03	1	1.16
20070619	0.5	12	5	35.54	34.43	132.57	4.18	3108099.18	23055953.29	2.13	1.8	20070620	0.64	7	5	35.87	34.59	62.29	3.04	2981544.96	22911436.53	2.09	1.77	1	3.09	600000	1	2.72	1	1.28	0	-1.8	1	3.93	0	-2.74	0	-2.66	0	-3.03	1	1.16	0	-4.49
20070620	0.64	7	5	35.87	34.59	62.29	3.04	2981544.96	22911436.53	2.09	1.77	20070621	1.63	12	0	36.32	34.92	62.63	3.67	3035381	23147118.73	2.08	1.97	1	2.72	600000	1	1.28	0	-1.8	1	3.93	0	-2.74	0	-2.66	0	-3.03	1	1.16	0	-4.49	0	-2.13
20070621	1.63	12	0	36.32	34.92	62.63	3.67	3035381	23147118.73	2.08	1.97	20070622	0.95	12	2	36.61	35.37	83.01	5.79	3071568.62	23370135.51	2.14	2.65	1	1.28	600000	0	-1.8	1	3.93	0	-2.74	0	-2.66	0	-3.03	1	1.16	0	-4.49	0	-2.13	1	3.25
20070622	0.95	12	2	36.61	35.37	83.01	5.79	3071568.62	23370135.51	2.14	2.65	20070625	1.59	12	2	36.79	35.82	103.72	5.55	2933055.71	23724112.96	2.11	1.84	0	-1.8	600000	1	3.93	0	-2.74	0	-2.66	0	-3.03	1	1.16	0	-4.49	0	-2.13	1	3.25	1	2.86
20070625	1.59	12	2	36.79	35.82	103.72	5.55	2933055.71	23724112.96	2.11	1.84	20070626	0.56	11	5	36.83	36.07	48.43	4.8	2978742.26	23524234.28	2.11	2.1	1	3.93	600000	0	-2.74	0	-2.66	0	-3.03	1	1.16	0	-4.49	0	-2.13	1	3.25	1	2.86	1	1.49
20070626	0.56	11	5	36.83	36.07	48.43	4.8	2978742.26	23524234.28	2.11	2.1	20070627	1.01	12	2	37.5	36.54	92.15	5.02	3153803.39	23727082.89	2.12	2.19	0	-2.74	600000	0	-2.66	0	-3.03	1	1.16	0	-4.49	0	-2.13	1	3.25	1	2.86	1	1.49	1	0.8
20070627	1.01	12	2	37.5	36.54	92.15	5.02	3153803.39	23727082.89	2.12	2.19	20070628	0.63	11	3	37.74	36.73	102.84	3.4	3049902.72	23598877.96	2.11	2.11	0	-2.66	600000	0	-3.03	1	1.16	0	-4.49	0	-2.13	1	3.25	1	2.86	1	1.49	1	0.8	1	2.33
20070628	0.63	11	3	37.74	36.73	102.84	3.4	3049902.72	23598877.96	2.11	2.11	20070629	1.29	11	5	37.58	36.71	-30.06	0.68	2957227.79	23433828.34	2.09	1.87	0	-3.03	600000	1	1.16	0	-4.49	0	-2.13	1	3.25	1	2.86	1	1.49	1	0.8	1	2.33	0	-2.31
20070629	1.29	11	5	37.58	36.71	-30.06	0.68	2957227.79	23433828.34	2.09	1.87	20070702	1	11	5	37.1	36.48	-145.72	-1.51	2966393.53	23268845.11	2.11	2.25	1	1.16	600000	0	-4.49	0	-2.13	1	3.25	1	2.86	1	1.49	1	0.8	1	2.33	0	-2.31	0	-4.25
20070702	1	11	5	37.1	36.48	-145.72	-1.51	2966393.53	23268845.11	2.11	2.25	20070703	0.58	12	6	36.84	36.38	-98.78	-1.08	3017286.54	23365329.77	2.08	1.82	0	-4.49	600000	0	-2.13	1	3.25	1	2.86	1	1.49	1	0.8	1	2.33	0	-2.31	0	-4.25	1	4.13
20070703	0.58	12	6	36.84	36.38	-98.78	-1.08	3017286.54	23365329.77	2.08	1.82	20070704	1.13	11	5	35.97	35.99	-128.63	-1.03	2926931.23	23256280.26	2.08	2.1	0	-2.13	600000	1	3.25	1	2.86	1	1.49	1	0.8	1	2.33	0	-2.31	0	-4.25	1	4.13	1	1.11
20070704	1.13	11	5	35.97	35.99	-128.63	-1.03	2926931.23	23256280.26	2.08	2.1	20070705	0.63	11	5	35.16	35.55	-142.87	-2.85	2886703.14	23187956.36	1.98	1.07	1	3.25	600000	1	2.86	1	1.49	1	0.8	1	2.33	0	-2.31	0	-4.25	1	4.13	1	1.11	1	2.19
20070705	0.63	11	5	35.16	35.55	-142.87	-2.85	2886703.14	23187956.36	1.98	1.07	20070706	1.55	12	0	34.77	35.38	-101.34	-2.75	2986819.64	23293904.89	2	2.18	1	2.86	600000	1	1.49	1	0.8	1	2.33	0	-2.31	0	-4.25	1	4.13	1	1.11	1	2.19	1	9.87
20070706	1.55	12	0	34.77	35.38	-101.34	-2.75	2986819.64	23293904.89	2	2.18	20070709	1.19	12	2	34.8	35.43	-31.79	-2.24	3047672.97	23420204.25	2.02	2.2	1	1.49	600000	1	0.8	1	2.33	0	-2.31	0	-4.25	1	4.13	1	1.11	1	2.19	1	9.87	1	1.49
20070709	1.19	12	2	34.8	35.43	-31.79	-2.24	3047672.97	23420204.25	2.02	2.2	20070710	1.04	10	2	34.85	35.56	30.83	-1.03	2986225.49	23552111.5	1.99	1.71	1	0.8	600000	1	2.33	0	-2.31	0	-4.25	1	4.13	1	1.11	1	2.19	1	9.87	1	1.49	1	0.36
20070710	1.04	10	2	34.85	35.56	30.83	-1.03	2986225.49	23552111.5	1.99	1.71	20070711	0.76	12	4	35.29	35.72	41.03	-2.2	3022213.39	23652077.88	1.91	1.25	1	2.33	600000	0	-2.31	0	-4.25	1	4.13	1	1.11	1	2.19	1	9.87	1	1.49	1	0.36	1	1.12
20070711	0.76	12	4	35.29	35.72	41.03	-2.2	3022213.39	23652077.88	1.91	1.25	20070712	1.19	12	2	36.04	36.01	103.92	-0.29	3136726.16	23770644.2	1.84	1.17	0	-2.31	600000	0	-4.25	1	4.13	1	1.11	1	2.19	1	9.87	1	1.49	1	0.36	1	1.12	0	-2.17
20070712	1.19	12	2	36.04	36.01	103.92	-0.29	3136726.16	23770644.2	1.84	1.17	20070713	0.36	7	5	36.4	36.09	82.16	-0.15	3127000.24	23728093.33	1.8	1.4	0	-4.25	600000	1	4.13	1	1.11	1	2.19	1	9.87	1	1.49	1	0.36	1	1.12	0	-2.17	0	-2.2
[truncated: 3,350 more rows]
