# Supplementary material for: Improving stock trading decisions based on pattern recognition using machine learning technology
Source: PLoS One. 2021 Aug 6;16(8):e0255558. doi: 10.1371/journal.pone.0255558 (PMC8345893; doi:10.1371/journal.pone.0255558)
Supplement: S1 Data — (ZIP) [file pone.0255558.s001.zip › 000001.csv]

Date	ROC(1)	Shape	Loc	MA5	EMA10	CCI10	MOM10	AD	OBV	ATR10	TR	Date_1	ROC(1)_1	Shape_1	Loc_1	MA5_1	EMA10_1	CCI10_1	MOM10_1	AD_1	OBV_1	ATR10_1	TR_1	Result_1_1	Return_1_1	Code	Result_1_2	Return_1_2	Result_1_3	Return_1_3	Result_1_4	Return_1_4	Result_1_5	Return_1_5	Result_1_6	Return_1_6	Result_1_7	Return_1_7	Result_1_8	Return_1_8	Result_1_9	Return_1_9	Result_1_10	Return_1_10
20000105	1.14	11	3					-30209.6	-11832		0.85	20000106	1.28	12	0					40074.03	108390		1.3	1	4.05	1	1	3.07	0	-5.66	0	-4	0	-0.55	0	-1.43	1	1.12	0	-2.16	1	0.57	1	0.11
20000106	1.28	12	0					40074.03	108390		1.3	20000107	1.91	12	2					148156.63	337736		0.99	1	3.07	1	0	-5.66	0	-4	0	-0.55	0	-1.43	1	1.12	0	-2.16	1	0.57	1	0.11	1	0.84
20000107	1.91	12	2					148156.63	337736		0.99	20000110	0.81	12	2	18.96				155982.45	522947		0.94	0	-5.66	1	0	-4	0	-0.55	0	-1.43	1	1.12	0	-2.16	1	0.57	1	0.11	1	0.84	0	-2.56
20000110	0.81	12	2	18.96				155982.45	522947		0.94	20000111	0.68	11	5	19.1				65508.87	396284		1.4	0	-4	1	0	-0.55	0	-1.43	1	1.12	0	-2.16	1	0.57	1	0.11	1	0.84	0	-2.56	1	1.31
20000111	0.68	11	5	19.1				65508.87	396284		1.4	20000112	0.72	11	5	19.14				-7379.02	304531		1.07	0	-0.55	1	0	-1.43	1	1.12	0	-2.16	1	0.57	1	0.11	1	0.84	0	-2.56	1	1.31	0	-0.51
20000112	0.72	11	5	19.14				-7379.02	304531		1.07	20000113	0.55	11	5	19.01				-9381.38	254472		0.5	0	-1.43	1	1	1.12	0	-2.16	1	0.57	1	0.11	1	0.84	0	-2.56	1	1.31	0	-0.51	1	1.42
20000113	0.55	11	5	19.01				-9381.38	254472		0.5	20000114	1.12	11	5	18.68				-42615.35	198499		0.64	1	1.12	1	0	-2.16	1	0.57	1	0.11	1	0.84	0	-2.56	1	1.31	0	-0.51	1	1.42	1	3.41
20000114	1.12	11	5	18.68				-42615.35	198499		0.64	20000117	0.62	12	4	18.27	18.61	-82.1		-10414.42	233000		0.6	0	-2.16	1	1	0.57	1	0.11	1	0.84	0	-2.56	1	1.31	0	-0.51	1	1.42	1	3.41	1	10.11
20000117	0.62	12	4	18.27	18.61	-82.1		-10414.42	233000		0.6	20000118	1.35	11	7	18.01	18.45	-89.75	-0.6	-36490.26	186436	0.88	0.5	1	0.57	1	1	0.11	1	0.84	0	-2.56	1	1.31	0	-0.51	1	1.42	1	3.41	1	10.11	0	-4.47
20000118	1.35	11	7	18.01	18.45	-89.75	-0.6	-36490.26	186436	0.88	0.5	20000119	0.81	10	4	17.92	18.33	-85.97	-0.27	-11643.03	224247	0.83	0.35	1	0.11	1	1	0.84	0	-2.56	1	1.31	0	-0.51	1	1.42	1	3.41	1	10.11	0	-4.47	0	-3.24
20000119	0.81	10	4	17.92	18.33	-85.97	-0.27	-11643.03	224247	0.83	0.35	20000120	1.55	12	2	17.85	18.23	-67.83	-0.97	16741.14	282685	0.78	0.35	1	0.84	1	0	-2.56	1	1.31	0	-0.51	1	1.42	1	3.41	1	10.11	0	-4.47	0	-3.24	0	-0.16
20000120	1.55	12	2	17.85	18.23	-67.83	-0.97	16741.14	282685	0.78	0.35	20000121	1.48	12	2	17.87	18.18	-40.3	-1.58	16741.14	368947	0.76	0.6	0	-2.56	1	1	1.31	0	-0.51	1	1.42	1	3.41	1	10.11	0	-4.47	0	-3.24	0	-0.16	0	-2.07
20000121	1.48	12	2	17.87	18.18	-40.3	-1.58	16741.14	368947	0.76	0.6	20000124	1.3	11	5	17.75	18.06	-95.39	-2.64	-5762.26	256430	0.76	0.76	1	1.31	1	0	-0.51	1	1.42	1	3.41	1	10.11	0	-4.47	0	-3.24	0	-0.16	0	-2.07	1	2.72
20000124	1.3	11	5	17.75	18.06	-95.39	-2.64	-5762.26	256430	0.76	0.76	20000125	0.74	10	2	17.76	18	-26.5	-1.27	-40733.49	340149	0.76	0.79	0	-0.51	1	1	1.42	1	3.41	1	10.11	0	-4.47	0	-3.24	0	-0.16	0	-2.07	1	2.72	0	-3.49
20000125	0.74	10	2	17.76	18	-26.5	-1.27	-40733.49	340149	0.76	0.79	20000126	0.57	11	7	17.73	17.93	-77.02	-0.6	-53292.17	292426	0.73	0.38	1	1.42	1	1	3.41	1	10.11	0	-4.47	0	-3.24	0	-0.16	0	-2.07	1	2.72	0	-3.49	0	-0.82
20000126	0.57	11	7	17.73	17.93	-77.02	-0.6	-53292.17	292426	0.73	0.38	20000127	1.54	12	2	17.74	17.93	39.92	-0.25	-46172.59	365995	0.71	0.62	1	3.41	1	1	10.11	0	-4.47	0	-3.24	0	-0.16	0	-2.07	1	2.72	0	-3.49	0	-0.82	1	0.44
20000127	1.54	12	2	17.74	17.93	39.92	-0.25	-46172.59	365995	0.71	0.62	20000128	2.27	12	2	17.85	18.03	208.65	0.62	92087.11	533362	0.74	0.92	1	10.11	1	0	-4.47	0	-3.24	0	-0.16	0	-2.07	1	2.72	0	-3.49	0	-0.82	1	0.44	0	-0.5
20000128	2.27	12	2	17.85	18.03	208.65	0.62	92087.11	533362	0.74	0.92	20000214	1.4	12	8	18.43	18.46	296.08	2.29	323014.84	767072	0.85	1.88	0	-4.47	1	0	-3.24	0	-0.16	0	-2.07	1	2.72	0	-3.49	0	-0.82	1	0.44	0	-0.5	1	2.6
20000214	1.4	12	8	18.43	18.46	296.08	2.29	323014.84	767072	0.85	1.88	20000215	1.5	11	3	18.77	18.64	167.77	1.77	104495.95	416340	0.96	1.91	0	-3.24	1	0	-0.16	0	-2.07	1	2.72	0	-3.49	0	-0.82	1	0.44	0	-0.5	1	2.6	0	-1.29
20000215	1.5	11	3	18.77	18.64	167.77	1.77	104495.95	416340	0.96	1.91	20000216	0.61	7	5	19.01	18.67	51.95	1.04	46281.63	200947	0.95	0.9	0	-0.16	1	0	-2.07	1	2.72	0	-3.49	0	-0.82	1	0.44	0	-0.5	1	2.6	0	-1.29	1	2.67
20000216	0.61	7	5	19.01	18.67	51.95	1.04	46281.63	200947	0.95	0.9	20000217	1.67	11	1	19.19	18.7	40.86	0.99	-32368.67	-157895	1	1.46	0	-2.07	1	1	2.72	0	-3.49	0	-0.82	1	0.44	0	-0.5	1	2.6	0	-1.29	1	2.67	0	-2.29
20000217	1.67	11	1	19.19	18.7	40.86	0.99	-32368.67	-157895	1	1.46	20000218	0.39	7	5	19.17	18.64	-5.89	0.45	-58486.3	-297189	0.97	0.65	1	2.72	1	0	-3.49	0	-0.82	1	0.44	0	-0.5	1	2.6	0	-1.29	1	2.67	0	-2.29	1	1.09
20000218	0.39	7	5	19.17	18.64	-5.89	0.45	-58486.3	-297189	0.97	0.65	20000221	1.71	12	0	18.88	18.69	17.99	1.41	-7730.67	-59272	1.02	1.5	0	-3.49	1	0	-0.82	1	0.44	0	-0.5	1	2.6	0	-1.29	1	2.67	0	-2.29	1	1.09	0	-1.83
20000221	1.71	12	0	18.88	18.69	17.99	1.41	-7730.67	-59272	1.02	1.5	20000222	0.52	11	7	18.64	18.61	-17.3	0.52	-120724.58	-184160	1.02	1.05	0	-0.82	1	1	0.44	0	-0.5	1	2.6	0	-1.29	1	2.67	0	-2.29	1	1.09	0	-1.83	1	4.33
20000222	0.52	11	7	18.64	18.61	-17.3	0.52	-120724.58	-184160	1.02	1.05	20000223	0.71	11	5	18.49	18.52	-72.81	0.46	-178495.06	-272336	0.98	0.58	1	0.44	1	0	-0.5	1	2.6	0	-1.29	1	2.67	0	-2.29	1	1.09	0	-1.83	1	4.33	0	-1.58
20000223	0.71	11	5	18.49	18.52	-72.81	0.46	-178495.06	-272336	0.98	0.58	20000224	0.72	12	6	18.37	18.46	-91.14	0.29	-165827.26	-208997	0.91	0.3	0	-0.5	1	1	2.6	0	-1.29	1	2.67	0	-2.29	1	1.09	0	-1.83	1	4.33	0	-1.58	1	7.21
20000224	0.72	12	6	18.37	18.46	-91.14	0.29	-165827.26	-208997	0.91	0.3	20000225	1.54	11	7	18.31	18.39	-95.03	-0.41	-175589.76	-306622	0.84	0.2	1	2.6	1	0	-1.29	1	2.67	0	-2.29	1	1.09	0	-1.83	1	4.33	0	-1.58	1	7.21	0	-5.18
20000225	1.54	11	7	18.31	18.39	-95.03	-0.41	-175589.76	-306622	0.84	0.2	20000228	1.58	12	0	18.24	18.42	-44.02	-1.81	-90534.8	-152263	0.85	0.98	0	-1.29	1	1	2.67	0	-2.29	1	1.09	0	-1.83	1	4.33	0	-1.58	1	7.21	0	-5.18	1	0.47
20000228	1.58	12	0	18.24	18.42	-44.02	-1.81	-90534.8	-152263	0.85	0.98	20000229	0.93	11	3	18.25	18.4	-11.32	-1.14	-151766.71	-296158	0.86	0.94	1	2.67	1	0	-2.29	1	1.09	0	-1.83	1	4.33	0	-1.58	1	7.21	0	-5.18	1	0.47	0	-2.82
20000229	0.93	11	3	18.25	18.4	-11.32	-1.14	-151766.71	-296158	0.86	0.94	20000301	2.1	12	2	18.39	18.48	96.6	-0.02	-158487.02	6256	0.91	1.35	0	-2.29	1	1	1.09	0	-1.83	1	4.33	0	-1.58	1	7.21	0	-5.18	1	0.47	0	-2.82	0	-0.81
20000301	2.1	12	2	18.39	18.48	96.6	-0.02	-158487.02	6256	0.91	1.35	20000302	0.39	11	7	18.43	18.46	2.35	-0.42	-200937.02	-112604	0.88	0.61	1	1.09	1	0	-1.83	1	4.33	0	-1.58	1	7.21	0	-5.18	1	0.47	0	-2.82	0	-0.81	0	-2.82
20000302	0.39	11	7	18.43	18.46	2.35	-0.42	-200937.02	-112604	0.88	0.61	20000303	1.02	12	2	18.53	18.48	54.38	0.17	-225993.57	8123	0.85	0.53	0	-1.83	1	1	4.33	0	-1.58	1	7.21	0	-5.18	1	0.47	0	-2.82	0	-0.81	0	-2.82	1	1.4
20000303	1.02	12	2	18.53	18.48	54.38	0.17	-225993.57	8123	0.85	0.53	20000306	1.49	11	1	18.47	18.44	65.77	-0.67	-394085.04	-171975	0.88	1.2	1	4.33	1	0	-1.58	1	7.21	0	-5.18	1	0.47	0	-2.82	0	-0.81	0	-2.82	1	1.4	1	0.28
20000306	1.49	11	1	18.47	18.44	65.77	-0.67	-394085.04	-171975	0.88	1.2	20000307	1.54	10	4	18.61	18.55	106.89	0.78	-231822.7	105579	0.92	1.3	0	-1.58	1	1	7.21	0	-5.18	1	0.47	0	-2.82	0	-0.81	0	-2.82	1	1.4	1	0.28	1	0.22
20000307	1.54	10	4	18.61	18.55	106.89	0.78	-231822.7	105579	0.92	1.3	20000308	0.39	11	7	18.59	18.58	92.91	0.63	-270065.64	-2776	0.9	0.68	1	7.21	1	0	-5.18	1	0.47	0	-2.82	0	-0.81	0	-2.82	1	1.4	1	0.28	1	0.22	1	1.2
20000308	0.39	11	7	18.59	18.58	92.91	0.63	-270065.64	-2776	0.9	0.68	20000309	7.2	12	0	18.93	18.85	242.33	1.9	136720.7	777814	1.02	2.13	0	-5.18	1	1	0.47	0	-2.82	0	-0.81	0	-2.82	1	1.4	1	0.28	1	0.22	1	1.2	1	0.7
20000309	7.2	12	0	18.93	18.85	242.33	1.9	136720.7	777814	1.02	2.13	20000310	0.37	7	7	19.02	18.89	120.77	0.95	-121677.77	490382	1.03	1.09	1	0.47	1	0	-2.82	0	-0.81	0	-2.82	1	1.4	1	0.28	1	0.22	1	1.2	1	0.7	0	-0.59
20000310	0.37	7	7	19.02	18.89	120.77	0.95	-121677.77	490382	1.03	1.09	20000313	0.39	12	4	19.2	18.93	68.09	0.57	-160192.63	602717	1	0.7	0	-2.82	1	0	-0.81	0	-2.82	1	1.4	1	0.28	1	0.22	1	1.2	1	0.7	0	-0.59	1	1.57
20000313	0.39	12	4	19.2	18.93	68.09	0.57	-160192.63	602717	1	0.7	20000314	1.53	11	5	19.11	18.87	-58.05	0.27	-185516.15	430517	0.98	0.83	0	-0.81	1	0	-2.82	1	1.4	1	0.28	1	0.22	1	1.2	1	0.7	0	-0.59	1	1.57	0	-0.53
20000314	1.53	11	5	19.11	18.87	-58.05	0.27	-185516.15	430517	0.98	0.83	20000315	0.42	11	7	19.06	18.79	-65.13	-0.37	-224455.35	357506	0.94	0.6	0	-2.82	1	1	1.4	1	0.28	1	0.22	1	1.2	1	0.7	0	-0.59	1	1.57	0	-0.53	0	-1.07
20000315	0.42	11	7	19.06	18.79	-65.13	-0.37	-224455.35	357506	0.94	0.6	20000316	2.3	7	5	18.62	18.63	-148.8	-0.46	-335437.05	189448	0.91	0.61	1	1.4	1	1	0.28	1	0.22	1	1.2	1	0.7	0	-0.59	1	1.57	0	-0.53	0	-1.07	1	0.43
20000316	2.3	7	5	18.62	18.63	-148.8	-0.46	-335437.05	189448	0.91	0.61	20000317	0.53	12	4	18.45	18.55	-116.16	-0.41	-296028.16	278118	0.87	0.54	1	0.28	1	1	0.22	1	1.2	1	0.7	0	-0.59	1	1.57	0	-0.53	0	-1.07	1	0.43	0	-1.08
20000317	0.53	12	4	18.45	18.55	-116.16	-0.41	-296028.16	278118	0.87	0.54	20000320	0.85	12	0	18.27	18.49	-94.69	-0.02	-253272.86	353762	0.85	0.69	1	0.22	1	1	1.2	1	0.7	0	-0.59	1	1.57	0	-0.53	0	-1.07	1	0.43	0	-1.08	0	-0.49
20000320	0.85	12	0	18.27	18.49	-94.69	-0.02	-253272.86	353762	0.85	0.69	20000321	0.92	12	2	18.2	18.45	-62.58	-0.77	-230048.53	423435	0.81	0.39	1	1.2	1	1	0.7	0	-0.59	1	1.57	0	-0.53	0	-1.07	1	0.43	0	-1.08	0	-0.49	0	-0.93
20000321	0.92	12	2	18.2	18.45	-62.58	-0.77	-230048.53	423435	0.81	0.39	20000322	1.06	12	2	18.21	18.45	-28.4	-0.25	-206423.25	497264	0.78	0.5	1	0.7	1	0	-0.59	1	1.57	0	-0.53	0	-1.07	1	0.43	0	-1.08	0	-0.49	0	-0.93	1	1.33
20000322	1.06	12	2	18.21	18.45	-28.4	-0.25	-206423.25	497264	0.78	0.5	20000323	1.11	12	2	18.35	18.48	3.81	-1.47	-163483.59	579565	0.74	0.46	0	-0.59	1	1	1.57	0	-0.53	0	-1.07	1	0.43	0	-1.08	0	-0.49	0	-0.93	1	1.33	1	0.71
20000323	1.11	12	2	18.35	18.48	3.81	-1.47	-163483.59	579565	0.74	0.46	20000324	1.43	11	3	18.41	18.48	82.65	-0.54	-271884.95	461938	0.77	1.02	1	1.57	1	0	-0.53	0	-1.07	1	0.43	0	-1.08	0	-0.49	0	-0.93	1	1.33	1	0.71	1	2.33
20000324	1.43	11	3	18.41	18.48	82.65	-0.54	-271884.95	461938	0.77	1.02	20000327	0.84	12	4	18.53	18.54	76.31	-0.34	-195602.86	560656	0.74	0.44	0	-0.53	1	0	-1.07	1	0.43	0	-1.08	0	-0.49	0	-0.93	1	1.33	1	0.71	1	2.33	0	-0.48
20000327	0.84	12	4	18.53	18.54	76.31	-0.34	-195602.86	560656	0.74	0.44	20000328	0.94	11	3	18.61	18.57	92.36	0.1	-246837.56	467502	0.71	0.4	0	-1.07	1	1	0.43	0	-1.08	0	-0.49	0	-0.93	1	1.33	1	0.71	1	2.33	0	-0.48	1	0.43
20000328	0.94	11	3	18.61	18.57	92.36	0.1	-246837.56	467502	0.71	0.4	20000329	0.82	11	5	18.62	18.55	38.82	0.05	-278792.5	391088	0.69	0.55	1	0.43	1	0	-1.08	0	-0.49	0	-0.93	1	1.33	1	0.71	1	2.33	0	-0.48	1	0.43	1	1.16
20000329	0.82	11	5	18.62	18.55	38.82	0.05	-278792.5	391088	0.69	0.55	20000330	0.96	12	6	18.61	18.56	24.29	0.65	-265084.75	464196	0.65	0.32	0	-1.08	1	0	-0.49	0	-0.93	1	1.33	1	0.71	1	2.33	0	-0.48	1	0.43	1	1.16	1	0.05
20000330	0.96	12	6	18.61	18.56	24.29	0.65	-265084.75	464196	0.65	0.32	20000331	0.98	11	5	18.58	18.52	-30.61	0.2	-307166.79	392409	0.62	0.29	0	-0.49	1	0	-0.93	1	1.33	1	0.71	1	2.33	0	-0.48	1	0.43	1	1.16	1	0.05	1	1.88
20000331	0.98	11	5	18.58	18.52	-30.61	0.2	-307166.79	392409	0.62	0.29	20000403	0.85	11	5	18.48	18.48	-93.72	0.06	-335799.12	331054	0.58	0.3	0	-0.93	1	1	1.33	1	0.71	1	2.33	0	-0.48	1	0.43	1	1.16	1	0.05	1	1.88	0	-1.59
20000403	0.85	11	5	18.48	18.48	-93.72	0.06	-335799.12	331054	0.58	0.3	20000404	1.04	11	5	18.36	18.41	-158.69	-0.15	-373060.19	267491	0.56	0.29	1	1.33	1	1	0.71	1	2.33	0	-0.48	1	0.43	1	1.16	1	0.05	1	1.88	0	-1.59	0	-0.42
20000404	1.04	11	5	18.36	18.41	-158.69	-0.15	-373060.19	267491	0.56	0.29	20000405	0.93	12	2	18.34	18.4	-67.59	-0.13	-374962.74	326470	0.56	0.62	1	0.71	1	1	2.33	0	-0.48	1	0.43	1	1.16	1	0.05	1	1.88	0	-1.59	0	-0.42	1	0.26
20000405	0.93	12	2	18.34	18.4	-67.59	-0.13	-374962.74	326470	0.56	0.62	20000406	0.89	12	6	18.32	18.41	-37.89	-0.13	-330908.94	378915	0.53	0.25	1	2.33	1	0	-0.48	1	0.43	1	1.16	1	0.05	1	1.88	0	-1.59	0	-0.42	1	0.26	0	-0.68
20000406	0.89	12	6	18.32	18.41	-37.89	-0.13	-330908.94	378915	0.53	0.25	20000407	4.22	12	2	18.43	18.5	129.3	0.41	-272144.29	599982	0.56	0.79	0	-0.48	1	1	0.43	1	1.16	1	0.05	1	1.88	0	-1.59	0	-0.42	1	0.26	0	-0.68	0	-1.1
20000407	4.22	12	2	18.43	18.5	129.3	0.41	-272144.29	599982	0.56	0.79	20000410	0.48	11	3	18.53	18.56	136.94	0.03	-335179.69	494923	0.56	0.6	1	0.43	1	1	1.16	1	0.05	1	1.88	0	-1.59	0	-0.42	1	0.26	0	-0.68	0	-1.1	0	-1.28
20000410	0.48	11	3	18.53	18.56	136.94	0.03	-335179.69	494923	0.56	0.6	20000411	0.96	12	2	18.69	18.62	125.51	0.21	-368624.02	595256	0.56	0.6	1	1.16	1	1	0.05	1	1.88	0	-1.59	0	-0.42	1	0.26	0	-0.68	0	-1.1	0	-1.28	1	0.65
20000411	0.96	12	2	18.69	18.62	125.51	0.21	-368624.02	595256	0.56	0.6	20000412	1.57	12	2	18.85	18.71	127.55	0.63	-410664.02	752906	0.57	0.6	1	0.05	1	1	1.88	0	-1.59	0	-0.42	1	0.26	0	-0.68	0	-1.1	0	-1.28	1	0.65	1	2.35
20000412	1.57	12	2	18.85	18.71	127.55	0.63	-410664.02	752906	0.57	0.6	20000413	0.61	11	6	18.98	18.79	84.84	0.56	-380587.2	848605	0.55	0.35	1	1.88	1	0	-1.59	0	-0.42	1	0.26	0	-0.68	0	-1.1	0	-1.28	1	0.65	1	2.35	0	-1.93
20000413	0.61	11	6	18.98	18.79	84.84	0.56	-380587.2	848605	0.55	0.35	20000414	3.32	10	2	19.09	18.92	136.45	1.12	-444113.4	1166236	0.58	0.87	0	-1.59	1	0	-0.42	1	0.26	0	-0.68	0	-1.1	0	-1.28	1	0.65	1	2.35	0	-1.93	1	1.6
20000414	3.32	10	2	19.09	18.92	136.45	1.12	-444113.4	1166236	0.58	0.87	20000417	0.67	11	1	19.16	18.96	92.96	0.9	-565436.12	953424	0.63	1.07	0	-0.42	1	1	0.26	0	-0.68	0	-1.1	0	-1.28	1	0.65	1	2.35	0	-1.93	1	1.6	0	-1.36
20000417	0.67	11	1	19.16	18.96	92.96	0.9	-565436.12	953424	0.63	1.07	20000418	0.36	11	7	19.2	18.99	43.17	0.99	-600250.67	877465	0.61	0.48	1	0.26	1	0	-0.68	0	-1.1	0	-1.28	1	0.65	1	2.35	0	-1.93	1	1.6	0	-1.36	0	-2.29
20000418	0.36	11	7	19.2	18.99	43.17	0.99	-600250.67	877465	0.61	0.48	20000419	0.91	11	2	19.21	19.02	64.04	0.8	-657171.22	946244	0.61	0.58	0	-0.68	1	0	-1.1	0	-1.28	1	0.65	1	2.35	0	-1.93	1	1.6	0	-1.36	0	-2.29	0	-1.25
20000419	0.91	11	2	19.21	19.02	64.04	0.8	-657171.22	946244	0.61	0.58	20000420	1.35	11	5	19.19	19.02	-27.12	0.54	-698202.38	853384	0.59	0.43	0	-1.1	1	0	-1.28	1	0.65	1	2.35	0	-1.93	1	1.6	0	-1.36	0	-2.29	0	-1.25	0	-0.83
20000420	1.35	11	5	19.19	19.02	-27.12	0.54	-698202.38	853384	0.59	0.43	20000421	0.86	11	5	19.05	18.98	-107.88	-0.1	-763159.32	773437	0.56	0.32	0	-1.28	1	1	0.65	1	2.35	0	-1.93	1	1.6	0	-1.36	0	-2.29	0	-1.25	0	-0.83	1	0.17
20000421	0.86	11	5	19.05	18.98	-107.88	-0.1	-763159.32	773437	0.56	0.32	20000424	0.77	11	5	18.93	18.91	-163.29	-0.25	-805242.5	711715	0.55	0.44	1	0.65	1	1	2.35	0	-1.93	1	1.6	0	-1.36	0	-2.29	0	-1.25	0	-0.83	1	0.17	0	-2.89
20000424	0.77	11	5	18.93	18.91	-163.29	-0.25	-805242.5	711715	0.55	0.44	20000425	0.65	12	6	18.85	18.87	-119.37	-0.21	-817907.27	752012	0.53	0.35	1	2.35	1	0	-1.93	1	1.6	0	-1.36	0	-2.29	0	-1.25	0	-0.83	1	0.17	0	-2.89	1	1.37
20000425	0.65	12	6	18.85	18.87	-119.37	-0.21	-817907.27	752012	0.53	0.35	20000426	2.54	12	2	18.84	18.91	26.73	0.01	-834797.94	854245	0.59	1.15	0	-1.93	1	1	1.6	0	-1.36	0	-2.29	0	-1.25	0	-0.83	1	0.17	0	-2.89	1	1.37	0	-0.51
20000426	2.54	12	2	18.84	18.91	26.73	0.01	-834797.94	854245	0.59	1.15	20000427	0.47	11	7	18.79	18.89	-40.27	-0.37	-875980.8	806082	0.6	0.69	1	1.6	1	0	-1.36	0	-2.29	0	-1.25	0	-0.83	1	0.17	0	-2.89	1	1.37	0	-0.51	1	1.02
20000427	0.47	11	7	18.79	18.89	-40.27	-0.37	-875980.8	806082	0.6	0.69	20000428	1.44	12	4	18.84	18.92	-22.99	-0.43	-842046.71	875207	0.6	0.55	0	-1.36	1	0	-2.29	0	-1.25	0	-0.83	1	0.17	0	-2.89	1	1.37	0	-0.51	1	1.02	1	0.56
20000428	1.44	12	4	18.84	18.92	-22.99	-0.43	-842046.71	875207	0.6	0.55	20000508	0.64	11	7	18.89	18.9	-33.94	-0.38	-874045.98	831208	0.58	0.44	0	-2.29	1	0	-1.25	0	-0.83	1	0.17	0	-2.89	1	1.37	0	-0.51	1	1.02	1	0.56	1	0.84
20000508	0.64	11	7	18.89	18.9	-33.94	-0.38	-874045.98	831208	0.58	0.44	20000509	1.32	11	5	18.82	18.8	-157.34	-0.73	-903941.92	773077	0.59	0.7	0	-1.25	1	0	-0.83	1	0.17	0	-2.89	1	1.37	0	-0.51	1	1.02	1	0.56	1	0.84	1	0.44
20000509	1.32	11	5	18.82	18.8	-157.34	-0.73	-903941.92	773077	0.59	0.7	20000510	0.89	11	5	18.63	18.68	-178.19	-1.01	-924948.41	721261	0.57	0.37	0	-0.83	1	1	0.17	0	-2.89	1	1.37	0	-0.51	1	1.02	1	0.56	1	0.84	1	0.44	0	-0.5
20000510	0.89	11	5	18.63	18.68	-178.19	-1.01	-924948.41	721261	0.57	0.37	20000511	1.01	11	5	18.47	18.56	-144.75	-1.03	-967577.32	669159	0.56	0.44	1	0.17	1	0	-2.89	1	1.37	0	-0.51	1	1.02	1	0.56	1	0.84	1	0.44	0	-0.5	1	3.21
20000511	1.01	11	5	18.47	18.56	-144.75	-1.03	-967577.32	669159	0.56	0.44	20000512	0.89	12	4	18.26	18.46	-121.72	-0.79	-960950.6	715546	0.54	0.35	0	-2.89	1	1	1.37	0	-0.51	1	1.02	1	0.56	1	0.84	1	0.44	0	-0.5	1	3.21	0	-1.77
20000512	0.89	12	4	18.26	18.46	-121.72	-0.79	-960950.6	715546	0.54	0.35	20000515	0.92	11	5	18	18.28	-131.62	-1.07	-1000746.16	672747	0.54	0.57	1	1.37	1	0	-0.51	1	1.02	1	0.56	1	0.84	1	0.44	0	-0.5	1	3.21	0	-1.77	0	-0.27
20000515	0.92	11	5	18	18.28	-131.62	-1.07	-1000746.16	672747	0.54	0.57	20000516	0.67	10	6	17.88	18.18	-99.89	-0.95	-988898.46	701520	0.52	0.34	0	-0.51	1	1	1.02	1	0.56	1	0.84	1	0.44	0	-0.5	1	3.21	0	-1.77	0	-0.27	0	-1.2
20000516	0.67	10	6	17.88	18.18	-99.89	-0.95	-988898.46	701520	0.52	0.34	20000517	1.09	11	3	17.78	18.09	-84.99	-1.48	-998832.09	670300	0.51	0.44	1	1.02	1	1	0.56	1	0.84	1	0.44	0	-0.5	1	3.21	0	-1.77	0	-0.27	0	-1.2	0	-0.28
20000517	1.09	11	3	17.78	18.09	-84.99	-1.48	-998832.09	670300	0.51	0.44	20000518	1.02	12	6	17.75	18.04	-70.96	-0.93	-970513.15	702273	0.5	0.35	1	0.56	1	1	0.84	1	0.44	0	-0.5	1	3.21	0	-1.77	0	-0.27	0	-1.2	0	-0.28	1	0.33
20000518	1.02	12	6	17.75	18.04	-70.96	-0.93	-970513.15	702273	0.5	0.35	20000519	1.29	12	2	17.73	18.02	-15.54	-1.13	-984997.9	743658	0.49	0.4	1	0.84	1	1	0.44	0	-0.5	1	3.21	0	-1.77	0	-0.27	0	-1.2	0	-0.28	1	0.33	1	0.78
20000519	1.29	12	2	17.73	18.02	-15.54	-1.13	-984997.9	743658	0.49	0.4	20000522	1.37	12	2	17.85	18.03	39.8	-0.72	-990969.48	800388	0.48	0.38	1	0.44	1	0	-0.5	1	3.21	0	-1.77	0	-0.27	0	-1.2	0	-0.28	1	0.33	1	0.78	0	-0.55
20000522	1.37	12	2	17.85	18.03	39.8	-0.72	-990969.48	800388	0.48	0.38	20000523	0.96	12	4	17.93	18.05	36.17	-0.21	-945004.71	854710	0.48	0.52	0	-0.5	1	1	3.21	0	-1.77	0	-0.27	0	-1.2	0	-0.28	1	0.33	1	0.78	0	-0.55	1	0.88
20000523	0.96	12	4	17.93	18.05	36.17	-0.21	-945004.71	854710	0.48	0.52	20000524	1.05	11	3	18.01	18.06	73.41	-0.07	-958740.88	797803	0.46	0.29	1	3.21	1	0	-1.77	0	-0.27	0	-1.2	0	-0.28	1	0.33	1	0.78	0	-0.55	1	0.88	1	1.31
20000524	1.05	11	3	18.01	18.06	73.41	-0.07	-958740.88	797803	0.46	0.29	20000525	2.15	10	2	18.18	18.17	202.55	0.66	-929888.77	920081	0.51	0.92	0	-1.77	1	0	-0.27	0	-1.2	0	-0.28	1	0.33	1	0.78	0	-0.55	1	0.88	1	1.31	1	1.08
20000525	2.15	10	2	18.18	18.17	202.55	0.66	-929888.77	920081	0.51	0.92	20000526	0.48	11	7	18.26	18.19	132.1	0.3	-984452.5	861549	0.52	0.59	0	-0.27	1	0	-1.2	0	-0.28	1	0.33	1	0.78	0	-0.55	1	0.88	1	1.31	1	1.08	0	-1.87
20000526	0.48	11	7	18.26	18.19	132.1	0.3	-984452.5	861549	0.52	0.59	20000529	1.63	11	5	18.29	18.21	53.26	0.77	-976800.66	765901	0.51	0.5	0	-1.2	1	0	-0.28	1	0.33	1	0.78	0	-0.55	1	0.88	1	1.31	1	1.08	0	-1.87	1	0.71
20000529	1.63	11	5	18.29	18.21	53.26	0.77	-976800.66	765901	0.51	0.5	20000530	0.55	11	7	18.27	18.18	19.35	0.31	-1018424.09	713028	0.51	0.47	0	-0.28	1	1	0.33	1	0.78	0	-0.55	1	0.88	1	1.31	1	1.08	0	-1.87	1	0.71	1	0.6
20000530	0.55	11	7	18.27	18.18	19.35	0.31	-1018424.09	713028	0.51	0.47	20000531	1.02	11	5	18.26	18.15	-34.77	0.35	-1041639.8	658858	0.49	0.35	1	0.33	1	1	0.78	0	-0.55	1	0.88	1	1.31	1	1.08	0	-1.87	1	0.71	1	0.6	1	0.48
20000531	1.02	11	5	18.26	18.15	-34.77	0.35	-1041639.8	658858	0.49	0.35	20000601	0.81	12	2	18.14	18.13	-34.31	0.23	-1057983.4	702860	0.48	0.35	1	0.78	1	0	-0.55	1	0.88	1	1.31	1	1.08	0	-1.87	1	0.71	1	0.6	1	0.48	1	0.59
20000601	0.81	12	2	18.14	18.13	-34.31	0.23	-1057983.4	702860	0.48	0.35	20000602	1.63	12	2	18.12	18.14	10.61	0.27	-1072319.6	774541	0.48	0.5	0	-0.55	1	1	0.88	1	1.31	1	1.08	0	-1.87	1	0.71	1	0.6	1	0.48	1	0.59	0	-1.6
20000602	1.63	12	2	18.12	18.14	10.61	0.27	-1072319.6	774541	0.48	0.5	20000605	1.05	11	7	18.08	18.14	-9.97	0.02	-1129021.1	698939	0.47	0.4	1	0.88	1	1	1.31	1	1.08	0	-1.87	1	0.71	1	0.6	1	0.48	1	0.59	0	-1.6	0	-1.14
20000605	1.05	11	7	18.08	18.14	-9.97	0.02	-1129021.1	698939	0.47	0.4	20000606	0.78	12	4	18.12	18.16	-24.22	0.1	-1092380.47	757564	0.46	0.32	1	1.31	1	1	1.08	0	-1.87	1	0.71	1	0.6	1	0.48	1	0.59	0	-1.6	0	-1.14	0	-0.49
20000606	0.78	12	4	18.12	18.16	-24.22	0.1	-1092380.47	757564	0.46	0.32	20000607	1.65	12	2	18.22	18.22	89.12	0.43	-1070060.01	854286	0.45	0.39	1	1.08	1	0	-1.87	1	0.71	1	0.6	1	0.48	1	0.59	0	-1.6	0	-1.14	0	-0.49	1	0.22
20000607	1.65	12	2	18.22	18.22	89.12	0.43	-1070060.01	854286	0.45	0.39	20000608	2.49	10	2	18.35	18.31	198.34	0.05	-1234171.9	1094729	0.48	0.73	0	-1.87	1	1	0.71	1	0.6	1	0.48	1	0.59	0	-1.6	0	-1.14	0	-0.49	1	0.22	0	-0.05
20000608	2.49	10	2	18.35	18.31	198.34	0.05	-1234171.9	1094729	0.48	0.73	20000609	0.29	11	5	18.38	18.32	80.76	0.03	-1290119.87	1024276	0.5	0.68	1	0.71	1	1	0.6	1	0.48	1	0.59	0	-1.6	0	-1.14	0	-0.49	1	0.22	0	-0.05	0	-0.11
20000609	0.29	11	5	18.38	18.32	80.76	0.03	-1290119.87	1024276	0.5	0.68	20000612	0.63	12	4	18.46	18.35	33.56	0.21	-1271171.87	1068488	0.49	0.42	1	0.6	1	1	0.48	1	0.59	0	-1.6	0	-1.14	0	-0.49	1	0.22	0	-0.05	0	-0.11	0	-0.38
20000612	0.63	12	4	18.46	18.35	33.56	0.21	-1271171.87	1068488	0.49	0.42	20000613	1.02	12	2	18.52	18.39	66.02	0.54	-1259147.34	1113580	0.47	0.3	1	0.48	1	1	0.59	0	-1.6	0	-1.14	0	-0.49	1	0.22	0	-0.05	0	-0.11	0	-0.38	1	0.11
20000613	1.02	12	2	18.52	18.39	66.02	0.54	-1259147.34	1113580	0.47	0.3	20000614	1.95	11	2	18.56	18.44	107.73	0.68	-1308455.97	1201478	0.47	0.41	1	0.59	1	0	-1.6	0	-1.14	0	-0.49	1	0.22	0	-0.05	0	-0.11	0	-0.38	1	0.11	0	-0.44
20000614	1.95	11	2	18.56	18.44	107.73	0.68	-1308455.97	1201478	0.47	0.41	20000615	0.87	12	0	18.58	18.51	99.15	0.73	-1309750.31	1277844	0.48	0.59	0	-1.6	1	0	-1.14	0	-0.49	1	0.22	0	-0.05	0	-0.11	0	-0.38	1	0.11	0	-0.44	1	0.33
20000615	0.87	12	0	18.58	18.51	99.15	0.73	-1309750.31	1277844	0.48	0.59	20000616	0.61	11	5	18.61	18.5	28.46	0.29	-1339154.02	1230957	0.49	0.59	0	-1.14	1	0	-0.49	1	0.22	0	-0.05	0	-0.11	0	-0.38	1	0.11	0	-0.44	1	0.33	0	-2.15
20000616	0.61	11	5	18.61	18.5	28.46	0.29	-1339154.02	1230957	0.49	0.59	20000619	1.08	11	5	18.57	18.46	-87.56	0.18	-1365871.85	1180490	0.47	0.34	0	-0.49	1	1	0.22	0	-0.05	0	-0.11	0	-0.38	1	0.11	0	-0.44	1	0.33	0	-2.15	1	0.56
20000619	1.08	11	5	18.57	18.46	-87.56	0.18	-1365871.85	1180490	0.47	0.34	20000620	0.96	11	5	18.49	18.41	-140.46	-0.07	-1379018.39	1132286	0.46	0.33	1	0.22	1	0	-0.05	0	-0.11	0	-0.38	1	0.11	0	-0.44	1	0.33	0	-2.15	1	0.56	0	-0.95
20000620	0.96	11	5	18.49	18.41	-140.46	-0.07	-1379018.39	1132286	0.46	0.33	20000621	0.66	6	6	18.4	18.38	-112.32	-0.27	-1375498.5	1163965	0.44	0.27	0	-0.05	1	0	-0.11	0	-0.38	1	0.11	0	-0.44	1	0.33	0	-2.15	1	0.56	0	-0.95	1	0.28
20000621	0.66	6	6	18.4	18.38	-112.32	-0.27	-1375498.5	1163965	0.44	0.27	20000623	1.34	7	3	18.28	18.35	-74.64	-0.48	-1392476.9	1121519	0.44	0.4	0	-0.11	1	0	-0.38	1	0.11	0	-0.44	1	0.33	0	-2.15	1	0.56	0	-0.95	1	0.28	1	1.24
20000623	1.34	7	3	18.28	18.35	-74.64	-0.48	-1392476.9	1121519	0.44	0.4	20000626	1.52	11	7	18.22	18.32	-80.91	-0.15	-1398351.81	1056895	0.42	0.22	0	-0.38	1	1	0.11	0	-0.44	1	0.33	0	-2.15	1	0.56	0	-0.95	1	0.28	1	1.24	0	-1.28
20000626	1.52	11	7	18.22	18.32	-80.91	-0.15	-1398351.81	1056895	0.42	0.22	20000627	1.15	11	5	18.19	18.29	-79.48	-0.35	-1424993.61	982890	0.4	0.25	1	0.11	1	0	-0.44	1	0.33	0	-2.15	1	0.56	0	-0.95	1	0.28	1	1.24	0	-1.28	1	1.81
20000627	1.15	11	5	18.19	18.29	-79.48	-0.35	-1424993.61	982890	0.4	0.25	20000628	0.65	12	2	18.19	18.26	-62.37	-0.44	-1449191.11	1031285	0.38	0.2	0	-0.44	1	1	0.33	0	-2.15	1	0.56	0	-0.95	1	0.28	1	1.24	0	-1.28	1	1.81	1	1
20000628	0.65	12	2	18.19	18.26	-62.37	-0.44	-1449191.11	1031285	0.38	0.2	20000629	1.27	11	5	18.15	18.23	-89.8	-0.61	-1467642.01	969782	0.36	0.2	1	0.33	1	0	-2.15	1	0.56	0	-0.95	1	0.28	1	1.24	0	-1.28	1	1.81	1	1	0	-1.15
20000629	1.27	11	5	18.15	18.23	-89.8	-0.61	-1467642.01	969782	0.36	0.2	20000630	1.18	12	0	18.14	18.21	-94.7	-0.66	-1447419.51	1042583	0.36	0.36	0	-2.15	1	1	0.56	0	-0.95	1	0.28	1	1.24	0	-1.28	1	1.81	1	1	0	-1.15	0	-0.22
20000630	1.18	12	0	18.14	18.21	-94.7	-0.66	-1447419.51	1042583	0.36	0.36	20000703	0.76	11	5	18.04	18.12	-237.03	-0.75	-1489260.42	987353	0.37	0.43	1	0.56	1	0	-0.95	1	0.28	1	1.24	0	-1.28	1	1.81	1	1	0	-1.15	0	-0.22	0	-0.78
20000703	0.76	11	5	18.04	18.12	-237.03	-0.75	-1489260.42	987353	0.37	0.43	20000704	0.91	12	4	17.99	18.07	-163.24	-0.44	-1476674.67	1037696	0.37	0.4	0	-0.95	1	1	0.28	1	1.24	0	-1.28	1	1.81	1	1	0	-1.15	0	-0.22	0	-0.78	1	0.11
20000704	0.91	12	4	17.99	18.07	-163.24	-0.44	-1476674.67	1037696	0.37	0.4	20000705	0.73	11	7	17.89	18	-139.19	-0.52	-1493672.21	1000868	0.36	0.26	1	0.28	1	1	1.24	0	-1.28	1	1.81	1	1	0	-1.15	0	-0.22	0	-0.78	1	0.11	1	1.12
20000705	0.73	11	7	17.89	18	-139.19	-0.52	-1493672.21	1000868	0.36	0.26	20000706	0.66	12	6	17.82	17.95	-92.94	-0.51	-1502651	1025239	0.34	0.19	1	1.24	1	0	-1.28	1	1.81	1	1	0	-1.15	0	-0.22	0	-0.78	1	0.11	1	1.12	0	-0.78
20000706	0.66	12	6	17.82	17.95	-92.94	-0.51	-1502651	1025239	0.34	0.19	20000707	0.98	12	2	17.78	17.95	-28.46	-0.28	-1493778.31	1049127	0.34	0.35	0	-1.28	1	1	1.81	1	1	0	-1.15	0	-0.22	0	-0.78	1	0.11	1	1.12	0	-0.78	0	-0.34
20000707	0.98	12	2	17.78	17.95	-28.46	-0.28	-1493778.31	1049127	0.34	0.35	20000710	1.8	11	3	17.78	17.9	-41.28	-0.49	-1534676.76	1006076	0.35	0.4	1	1.81	1	1	1	0	-1.15	0	-0.22	0	-0.78	1	0.11	1	1.12	0	-0.78	0	-0.34	0	-0.67
20000710	1.8	11	3	17.78	17.9	-41.28	-0.49	-1534676.76	1006076	0.35	0.4	20000711	1.03	12	2	17.81	17.93	28.13	-0.1	-1517150.16	1050408	0.36	0.45	1	1	1	0	-1.15	0	-0.22	0	-0.78	1	0.11	1	1.12	0	-0.78	0	-0.34	0	-0.67	1	0.34
20000711	1.03	12	2	17.81	17.93	28.13	-0.1	-1517150.16	1050408	0.36	0.45	20000712	1.6	12	2	17.92	17.98	150.71	0.06	-1530837.83	1121335	0.38	0.57	0	-1.15	1	0	-0.22	0	-0.78	1	0.11	1	1.12	0	-0.78	0	-0.34	0	-0.67	1	0.34	0	-0.45
20000712	1.6	12	2	17.92	17.98	150.71	0.06	-1530837.83	1121335	0.38	0.57	20000713	0.72	11	5	17.98	17.98	87.12	-0.07	-1570629.72	1070174	0.39	0.45	0	-0.22	1	0	-0.78	1	0.11	1	1.12	0	-0.78	0	-0.34	0	-0.67	1	0.34	0	-0.45	1	7.23
20000713	0.72	11	5	17.98	17.98	87.12	-0.07	-1570629.72	1070174	0.39	0.45	20000714	0.75	11	5	17.98	17.98	26.36	-0.17	-1572293.28	1031912	0.37	0.23	0	-0.78	1	1	0.11	1	1.12	0	-0.78	0	-0.34	0	-0.67	1	0.34	0	-0.45	1	7.23	0	-2.69
20000714	0.75	11	5	17.98	17.98	26.36	-0.17	-1572293.28	1031912	0.37	0.23	20000717	1.02	11	5	18	17.95	-30.38	0.08	-1589404	993024	0.36	0.25	1	0.11	1	1	1.12	0	-0.78	0	-0.34	0	-0.67	1	0.34	0	-0.45	1	7.23	0	-2.69	1	0.22
20000717	1.02	11	5	18	17.95	-30.38	0.08	-1589404	993024	0.36	0.25	20000718	0.4	11	2	17.97	17.93	-26.27	0	-1596527.64	1008696	0.35	0.22	1	1.12	1	0	-0.78	0	-0.34	0	-0.67	1	0.34	0	-0.45	1	7.23	0	-2.69	1	0.22	1	0.32
20000718	0.4	11	2	17.97	17.93	-26.27	0	-1596527.64	1008696	0.35	0.22	20000719	2.33	12	2	17.93	17.95	58.16	0.37	-1600591.3	1045269	0.36	0.45	0	-0.78	1	0	-0.34	0	-0.67	1	0.34	0	-0.45	1	7.23	0	-2.69	1	0.22	1	0.32	0	-1.67
20000719	2.33	12	2	17.93	17.95	58.16	0.37	-1600591.3	1045269	0.36	0.45	20000720	0.73	11	5	17.91	17.94	-18.4	0.18	-1612066.3	1018494	0.36	0.35	0	-0.34	1	0	-0.67	1	0.34	0	-0.45	1	7.23	0	-2.69	1	0.22	1	0.32	0	-1.67	0	-0.11
20000720	0.73	11	5	17.91	17.94	-18.4	0.18	-1612066.3	1018494	0.36	0.35	20000721	1.32	11	5	17.89	17.92	-58.61	-0.1	-1631637.41	983266	0.35	0.27	0	-0.67	1	1	0.34	0	-0.45	1	7.23	0	-2.69	1	0.22	1	0.32	0	-1.67	0	-0.11	1	0.05
20000721	1.32	11	5	17.89	17.92	-58.61	-0.1	-1631637.41	983266	0.35	0.27	20000724	1.03	7	5	17.87	17.89	-140.37	0.01	-1652438.56	946864	0.33	0.15	1	0.34	1	0	-0.45	1	7.23	0	-2.69	1	0.22	1	0.32	0	-1.67	0	-0.11	1	0.05	1	0.27
20000724	1.03	7	5	17.87	17.89	-140.37	0.01	-1652438.56	946864	0.33	0.15	20000725	1.11	12	2	17.86	17.87	-92.96	-0.25	-1654557.98	987133	0.31	0.19	0	-0.45	1	1	7.23	0	-2.69	1	0.22	1	0.32	0	-1.67	0	-0.11	1	0.05	1	0.27	0	-0.49
20000725	1.11	12	2	17.86	17.87	-92.96	-0.25	-1654557.98	987133	0.31	0.19	20000726	0.77	10	1	17.79	17.84	-100.72	-0.51	-1666497.21	956091	0.32	0.39	1	7.23	1	0	-2.69	1	0.22	1	0.32	0	-1.67	0	-0.11	1	0.05	1	0.27	0	-0.49	1	0.77
20000726	0.77	10	1	17.79	17.84	-100.72	-0.51	-1666497.21	956091	0.32	0.39	20000727	20.77	12	2	18	18.04	298.74	0.98	-1411796.96	1600801	0.47	1.77	0	-2.69	1	1	0.22	1	0.32	0	-1.67	0	-0.11	1	0.05	1	0.27	0	-0.49	1	0.77	0	-0.71
20000727	20.77	12	2	18	18.04	298.74	0.98	-1411796.96	1600801	0.47	1.77	20000728	0.27	11	7	18.13	18.12	146.73	0.51	-1574510.5	1424528	0.47	0.53	1	0.22	1	1	0.32	0	-1.67	0	-0.11	1	0.05	1	0.27	0	-0.49	1	0.77	0	-0.71	1	0.38
20000728	0.27	11	7	18.13	18.12	146.73	0.51	-1574510.5	1424528	0.47	0.53	20000731	0.47	6	6	18.29	18.19	99.49	0.69	-1633178.36	1506663	0.47	0.42	1	0.32	1	0	-1.67	0	-0.11	1	0.05	1	0.27	0	-0.49	1	0.77	0	-0.71	1	0.38	1	1.2
20000731	0.47	6	6	18.29	18.19	99.49	0.69	-1633178.36	1506663	0.47	0.42	20000801	0.59	12	6	18.45	18.26	80.88	0.73	-1669427.36	1554995	0.45	0.34	0	-1.67	1	0	-0.11	1	0.05	1	0.27	0	-0.49	1	0.77	0	-0.71	1	0.38	1	1.2	0	-1.13
20000801	0.59	12	6	18.45	18.26	80.88	0.73	-1669427.36	1554995	0.45	0.34	20000802	1.13	11	5	18.56	18.26	32.32	0.22	-1712367.62	1500604	0.47	0.57	0	-0.11	1	1	0.05	1	0.27	0	-0.49	1	0.77	0	-0.71	1	0.38	1	1.2	0	-1.13	1	0.66
20000802	1.13	11	5	18.56	18.26	32.32	0.22	-1712367.62	1500604	0.47	0.57	20000803	1.34	11	5	18.41	18.26	8.91	0.34	-1743130.73	1427744	0.46	0.45	1	0.05	1	1	0.27	0	-0.49	1	0.77	0	-0.71	1	0.38	1	1.2	0	-1.13	1	0.66	1	0.87
20000803	1.34	11	5	18.41	18.26	8.91	0.34	-1743130.73	1427744	0.46	0.45	20000804	1.37	6	4	18.37	18.26	-13.55	0.41	-1723195.33	1527421	0.46	0.45	1	0.27	1	0	-0.49	1	0.77	0	-0.71	1	0.38	1	1.2	0	-1.13	1	0.66	1	0.87	0	-0.54
20000804	1.37	6	4	18.37	18.26	-13.55	0.41	-1723195.33	1527421	0.46	0.45	20000807	0.31	11	2	18.32	18.26	4.4	0.58	-1738885.33	1558801	0.46	0.4	0	-0.49	1	1	0.77	0	-0.71	1	0.38	1	1.2	0	-1.13	1	0.66	1	0.87	0	-0.54	0	-0.43
20000807	0.31	11	2	18.32	18.26	4.4	0.58	-1738885.33	1558801	0.46	0.4	20000808	1.44	11	5	18.25	18.25	-48	0.43	-1750925.87	1513649	0.44	0.3	1	0.77	1	0	-0.71	1	0.38	1	1.2	0	-1.13	1	0.66	1	0.87	0	-0.54	0	-0.43	0	-1.3
20000808	1.44	11	5	18.25	18.25	-48	0.43	-1750925.87	1513649	0.44	0.3	20000809	0.98	12	2	18.27	18.27	-38.04	0.65	-1754000.52	1557719	0.44	0.43	0	-0.71	1	1	0.38	1	1.2	0	-1.13	1	0.66	1	0.87	0	-0.54	0	-0.43	0	-1.3	0	-0.39
20000809	0.98	12	2	18.27	18.27	-38.04	0.65	-1754000.52	1557719	0.44	0.43	20000810	1.02	11	7	18.27	18.26	-61.34	-0.76	-1791167	1512728	0.42	0.23	1	0.38	1	1	1.2	0	-1.13	1	0.66	1	0.87	0	-0.54	0	-0.43	0	-1.3	0	-0.39	1	0.06
20000810	1.02	11	7	18.27	18.26	-61.34	-0.76	-1791167	1512728	0.42	0.23	20000811	1.04	12	2	18.27	18.27	-37.99	-0.18	-1804234.04	1559396	0.4	0.25	1	1.2	1	0	-1.13	1	0.66	1	0.87	0	-0.54	0	-0.43	0	-1.3	0	-0.39	1	0.06	0	0
20000811	1.04	12	2	18.27	18.27	-37.99	-0.18	-1804234.04	1559396	0.4	0.25	20000814	1.45	12	2	18.32	18.31	124.21	0	-1823434.6	1627238	0.42	0.56	0	-1.13	1	1	0.66	1	0.87	0	-0.54	0	-0.43	0	-1.3	0	-0.39	1	0.06	0	0	0	-0.11
20000814	1.45	12	2	18.32	18.31	124.21	0	-1823434.6	1627238	0.42	0.56	20000815	0.42	11	5	18.33	18.31	41.7	-0.27	-1848304.21	1598684	0.41	0.31	1	0.66	1	1	0.87	0	-0.54	0	-0.43	0	-1.3	0	-0.39	1	0.06	0	0	0	-0.11	0	-0.28
20000815	0.42	11	5	18.33	18.31	41.7	-0.27	-1848304.21	1598684	0.41	0.31	20000816	1.63	12	0	18.35	18.33	64.86	0.16	-1846973.93	1645244	0.4	0.35	1	0.87	1	0	-0.54	0	-0.43	0	-1.3	0	-0.39	1	0.06	0	0	0	-0.11	0	-0.28	0	-0.78
20000816	1.63	12	0	18.35	18.33	64.86	0.16	-1846973.93	1645244	0.4	0.35	20000817	1.78	12	2	18.42	18.37	178.36	0.34	-1875675.67	1728328	0.42	0.55	0	-0.54	1	0	-0.43	0	-1.3	0	-0.39	1	0.06	0	0	0	-0.11	0	-0.28	0	-0.78	0	-0.78
20000817	1.78	12	2	18.42	18.37	178.36	0.34	-1875675.67	1728328	0.42	0.55	20000818	0.42	11	7	18.46	18.39	84.94	0.23	-1901926.07	1693788	0.4	0.25	0	-0.43	1	0	-1.3	0	-0.39	1	0.06	0	0	0	-0.11	0	-0.28	0	-0.78	0	-0.78	0	-0.06
20000818	0.42	11	7	18.46	18.39	84.94	0.23	-1901926.07	1693788	0.4	0.25	20000821	1.49	11	1	18.44	18.4	42.48	0.1	-1946897.57	1642392	0.39	0.32	0	-1.3	1	0	-0.39	1	0.06	0	0	0	-0.11	0	-0.28	0	-0.78	0	-0.78	0	-0.06	0	-0.51
20000821	1.49	11	1	18.44	18.4	42.48	0.1	-1946897.57	1642392	0.39	0.32	20000822	0.86	11	5	18.41	18.35	-106.91	-0.05	-1977936.27	1598051	0.39	0.4	0	-0.39	1	1	0.06	0	0	0	-0.11	0	-0.28	0	-0.78	0	-0.78	0	-0.06	0	-0.51	0	-2.49
20000822	0.86	11	5	18.41	18.35	-106.91	-0.05	-1977936.27	1598051	0.39	0.4	20000823	1.98	11	5	18.34	18.3	-173.33	-0.26	-1952690.99	1510435	0.41	0.59	1	0.06	1	0	0	0	-0.11	0	-0.28	0	-0.78	0	-0.78	0	-0.06	0	-0.51	0	-2.49	0	-2.15
20000823	1.98	11	5	18.34	18.3	-173.33	-0.26	-1952690.99	1510435	0.41	0.59	20000824	0.57	12	2	18.25	18.27	-100.63	-0.12	-1968640.17	1560561	0.41	0.44	0	0	1	0	-0.11	0	-0.28	0	-0.78	0	-0.78	0	-0.06	0	-0.51	0	-2.49	0	-2.15	1	0.95
20000824	0.57	12	2	18.25	18.27	-100.63	-0.12	-1968640.17	1560561	0.41	0.44	20000825	0.62	11	7	18.17	18.24	-95.7	-0.19	-1968640.17	1560561	0.39	0.2	0	-0.11	1	0	-0.28	0	-0.78	0	-0.78	0	-0.06	0	-0.51	0	-2.49	0	-2.15	1	0.95	0	-0.29
20000825	0.62	11	7	18.17	18.24	-95.7	-0.19	-1968640.17	1560561	0.39	0.2	20000828	1.09	11	3	18.11	18.21	-67.64	-0.43	-1987370.17	1526847	0.38	0.27	0	-0.28	1	0	-0.78	0	-0.78	0	-0.06	0	-0.51	0	-2.49	0	-2.15	1	0.95	0	-0.29	0	-0.06
20000828	1.09	11	3	18.11	18.21	-67.64	-0.43	-1987370.17	1526847	0.38	0.27	20000829	1.12	11	5	18.08	18.18	-76.39	-0.27	-2009976.37	1489170	0.36	0.15	0	-0.78	1	0	-0.78	0	-0.06	0	-0.51	0	-2.49	0	-2.15	1	0.95	0	-0.29	0	-0.06	1	1.36
20000829	1.12	11	5	18.08	18.18	-76.39	-0.27	-2009976.37	1489170	0.36	0.15	20000830	1.34	11	5	18.04	18.12	-96.76	-0.53	-2044319.77	1438665	0.35	0.25	0	-0.78	1	0	-0.06	0	-0.51	0	-2.49	0	-2.15	1	0.95	0	-0.29	0	-0.06	1	1.36	1	1.34
20000830	1.34	11	5	18.04	18.12	-96.76	-0.53	-2044319.77	1438665	0.35	0.25	20000831	0.86	11	5	17.97	18.06	-136.39	-0.83	-2077020.52	1395064	0.34	0.24	0	-0.06	1	0	-0.51	0	-2.49	0	-2.15	1	0.95	0	-0.29	0	-0.06	1	1.36	1	1.34	0	-1.61
20000831	0.86	11	5	17.97	18.06	-136.39	-0.83	-2077020.52	1395064	0.34	0.24	20000901	0.88	12	5	17.9	18	-144.06	-0.74	-2077020.52	1356483	0.32	0.22	0	-0.51	1	0	-2.49	0	-2.15	1	0.95	0	-0.29	0	-0.06	1	1.36	1	1.34	0	-1.61	0	-0.47
20000901	0.88	12	5	17.9	18	-144.06	-0.74	-2077020.52	1356483	0.32	0.22	20000904	0.96	11	5	17.81	17.94	-141.97	-0.75	-2074709.21	1319502	0.32	0.32	0	-2.49	1	0	-2.15	1	0.95	0	-0.29	0	-0.06	1	1.36	1	1.34	0	-1.61	0	-0.47	0	-1.29
20000904	0.96	11	5	17.81	17.94	-141.97	-0.75	-2074709.21	1319502	0.32	0.32	20000905	1.06	11	5	17.65	17.8	-173.63	-0.95	-2102485.98	1280362	0.35	0.62	0	-2.15	1	1	0.95	0	-0.29	0	-0.06	1	1.36	1	1.34	0	-1.61	0	-0.47	0	-1.29	0	-2.5
20000905	1.06	11	5	17.65	17.8	-173.63	-0.95	-2102485.98	1280362	0.35	0.62	20000906	1.33	11	5	17.44	17.63	-190.96	-1.25	-2148889.89	1228333.37	0.36	0.39	1	0.95	1	0	-0.29	0	-0.06	1	1.36	1	1.34	0	-1.61	0	-0.47	0	-1.29	0	-2.5	1	0.73
20000906	1.33	11	5	17.44	17.63	-190.96	-1.25	-2148889.89	1228333.37	0.36	0.39	20000907	0.58	12	0	17.29	17.51	-128.28	-1.1	-2149662	1258445.37	0.36	0.39	0	-0.29	1	0	-0.06	1	1.36	1	1.34	0	-1.61	0	-0.47	0	-1.29	0	-2.5	1	0.73	0	-0.36
20000907	0.58	12	0	17.29	17.51	-128.28	-1.1	-2149662	1258445.37	0.36	0.39	20000908	0.8	11	7	17.13	17.41	-99.08	-1.15	-2161111.89	1234273.37	0.34	0.19	0	-0.06	1	1	1.36	1	1.34	0	-1.61	0	-0.47	0	-1.29	0	-2.5	1	0.73	0	-0.36	0	-1.22
20000908	0.8	11	7	17.13	17.41	-99.08	-1.15	-2161111.89	1234273.37	0.34	0.19	20000911	0.91	11	1	16.99	17.33	-72.96	-1.14	-2174104.8	1212285.37	0.35	0.44	1	1.36	1	1	1.34	0	-1.61	0	-0.47	0	-1.29	0	-2.5	1	0.73	0	-0.36	0	-1.22	1	0.98
20000911	0.91	11	1	16.99	17.33	-72.96	-1.14	-2174104.8	1212285.37	0.35	0.44	20000912	1.39	10	2	16.98	17.3	-44.14	-0.86	-2164483.26	1242899.37	0.35	0.35	1	1.34	1	0	-1.61	0	-0.47	0	-1.29	0	-2.5	1	0.73	0	-0.36	0	-1.22	1	0.98	1	1.1
20000912	1.39	10	2	16.98	17.3	-44.14	-0.86	-2164483.26	1242899.37	0.35	0.35	20000913	2.33	10	2	17.09	17.32	33.56	-0.49	-2183765.84	1314358.37	0.38	0.63	0	-1.61	1	0	-0.47	0	-1.29	0	-2.5	1	0.73	0	-0.36	0	-1.22	1	0.98	1	1.1	1	2.83
20000913	2.33	10	2	17.09	17.32	33.56	-0.49	-2183765.84	1314358.37	0.38	0.63	20000914	0.25	11	5	17.12	17.28	-4.5	-0.63	-2199890.97	1296390.37	0.38	0.39	0	-0.47	1	0	-1.29	0	-2.5	1	0.73	0	-0.36	0	-1.22	1	0.98	1	1.1	1	2.83	0	-1.05
20000914	0.25	11	5	17.12	17.28	-4.5	-0.63	-2199890.97	1296390.37	0.38	0.39	20000915	1.01	11	5	17.13	17.24	-37.56	-0.7	-2210771.97	1278255.37	0.36	0.2	0	-1.29	1	0	-2.5	1	0.73	0	-0.36	0	-1.22	1	0.98	1	1.1	1	2.83	0	-1.05	1	0.41
20000915	1.01	11	5	17.13	17.24	-37.56	-0.7	-2210771.97	1278255.37	0.36	0.2	20000918	1.34	11	5	17.11	17.16	-94.04	-0.83	-2231890.91	1253887.37	0.36	0.3	0	-2.5	1	1	0.73	0	-0.36	0	-1.22	1	0.98	1	1.1	1	2.83	0	-1.05	1	0.41	0	-1.24
20000918	1.34	11	5	17.11	17.16	-94.04	-0.83	-2231890.91	1253887.37	0.36	0.3	20000919	1.27	7	5	16.96	17.02	-213.28	-0.81	-2259884.24	1222947.37	0.37	0.44	1	0.73	1	0	-0.36	0	-1.22	1	0.98	1	1.1	1	2.83	0	-1.05	1	0.41	0	-1.24	1	5.01
20000919	1.27	7	5	16.96	17.02	-213.28	-0.81	-2259884.24	1222947.37	0.37	0.44	20000920	1.14	12	4	16.78	16.93	-170.61	-0.32	-2243213.4	1258141.37	0.39	0.57	0	-0.36	1	0	-1.22	1	0.98	1	1.1	1	2.83	0	-1.05	1	0.41	0	-1.24	1	5.01	0	-0.74
20000920	1.14	12	4	16.78	16.93	-170.61	-0.32	-2243213.4	1258141.37	0.39	0.57	20000921	1.09	11	3	16.65	16.85	-104.04	-0.54	-2254106.79	1219651.37	0.4	0.53	0	-1.22	1	1	0.98	1	1.1	1	2.83	0	-1.05	1	0.41	0	-1.24	1	5.01	0	-0.74	0	-1.49
20000921	1.09	11	3	16.65	16.85	-104.04	-0.54	-2254106.79	1219651.37	0.4	0.53	20000922	0.65	11	5	16.49	16.74	-104.43	-0.69	-2272458.04	1194503.37	0.4	0.37	1	0.98	1	1	1.1	1	2.83	0	-1.05	1	0.41	0	-1.24	1	5.01	0	-0.74	0	-1.49	0	-0.06
20000922	0.65	11	5	16.49	16.74	-104.43	-0.69	-2272458.04	1194503.37	0.4	0.37	20000925	0.81	10	2	16.41	16.68	-67.79	-0.52	-2278249.75	1214774.37	0.39	0.34	1	1.1	1	1	2.83	0	-1.05	1	0.41	0	-1.24	1	5.01	0	-0.74	0	-1.49	0	-0.06	0	-2.39
20000925	0.81	10	2	16.41	16.68	-67.79	-0.52	-2278249.75	1214774.37	0.39	0.34	20000926	0.94	10	2	16.45	16.67	-28.63	-0.57	-2280492.1	1233834.37	0.39	0.37	1	2.83	1	0	-1.05	1	0.41	0	-1.24	1	5.01	0	-0.74	0	-1.49	0	-0.06	0	-2.39	1	0.89
20000926	0.94	10	2	16.45	16.67	-28.63	-0.57	-2280492.1	1233834.37	0.39	0.37	20000927	2.49	10	2	16.56	16.74	68.01	-0.33	-2261538.9	1281217.37	0.42	0.65	0	-1.05	1	1	0.41	0	-1.24	1	5.01	0	-0.74	0	-1.49	0	-0.06	0	-2.39	1	0.89	1	0.35
20000927	2.49	10	2	16.56	16.74	68.01	-0.33	-2261538.9	1281217.37	0.42	0.65	20000928	0.94	11	3	16.65	16.77	85.58	-0.23	-2299398.75	1236676.37	0.41	0.4	1	0.41	1	0	-1.24	1	5.01	0	-0.74	0	-1.49	0	-0.06	0	-2.39	1	0.89	1	0.35	0	-1.18
20000928	0.94	11	3	16.65	16.77	85.58	-0.23	-2299398.75	1236676.37	0.41	0.4	20000929	0.43	11	6	16.79	16.8	86.16	-0.08	-2305780.09	1255820.37	0.39	0.19	0	-1.24	1	1	5.01	0	-0.74	0	-1.49	0	-0.06	0	-2.39	1	0.89	1	0.35	0	-1.18	1	1.55
20000929	0.43	11	6	16.79	16.8	86.16	-0.08	-2305780.09	1255820.37	0.39	0.19	20001009	0.8	11	1	16.85	16.79	55.59	-0.07	-2315780.66	1240525.37	0.4	0.52	1	5.01	1	0	-0.74	0	-1.49	0	-0.06	0	-2.39	1	0.89	1	0.35	0	-1.18	1	1.55	1	2.11
20001009	0.8	11	1	16.85	16.79	55.59	-0.07	-2315780.66	1240525.37	0.4	0.52	20001010	5.08	12	2	17.05	16.94	136.88	1.19	-2255212.88	1318176.37	0.46	1	0	-0.74	1	0	-1.49	0	-0.06	0	-2.39	1	0.89	1	0.35	0	-1.18	1	1.55	1	2.11	1	0.75
20001010	5.08	12	2	17.05	16.94	136.88	1.19	-2255212.88	1318176.37	0.46	1	20001011	1.67	11	3	17.13	17.03	152.44	0.94	-2351297.62	1188179.37	0.46	0.46	0	-1.49	1	0	-0.06	0	-2.39	1	0.89	1	0.35	0	-1.18	1	1.55	1	2.11	1	0.75	1	1.2
20001011	1.67	11	3	17.13	17.03	152.44	0.94	-2351297.62	1188179.37	0.46	0.46	20001012	0.25	11	5	17.19	17.06	74.35	0.74	-2369491.18	1155747.37	0.46	0.41	0	-0.06	1	0	-2.39	1	0.89	1	0.35	0	-1.18	1	1.55	1	2.11	1	0.75	1	1.2	0	-2.08
20001012	0.25	11	5	17.19	17.06	74.35	0.74	-2369491.18	1155747.37	0.46	0.41	20001013	0.7	10	5	17.24	17.09	51.61	0.93	-2378623.98	1132915.37	0.44	0.3	0	-2.39	1	1	0.89	1	0.35	0	-1.18	1	1.55	1	2.11	1	0.75	1	1.2	0	-2.08	1	0.52
20001013	0.7	10	5	17.24	17.09	51.61	0.93	-2378623.98	1132915.37	0.44	0.3	20001016	0.92	11	5	17.24	17.03	-53.88	0.36	-2396532.03	1111937.37	0.44	0.44	1	0.89	1	1	0.35	0	-1.18	1	1.55	1	2.11	1	0.75	1	1.2	0	-2.08	1	0.52	1	0.4
20001016	0.92	11	5	17.24	17.03	-53.88	0.36	-2396532.03	1111937.37	0.44	0.44	20001017	0.56	12	4	17.11	17.01	-66.78	0.33	-2394328.36	1123585.37	0.43	0.37	1	0.35	1	0	-1.18	1	1.55	1	2.11	1	0.75	1	1.2	0	-2.08	1	0.52	1	0.4	1	0.06
20001017	0.56	12	4	17.11	17.01	-66.78	0.33	-2394328.36	1123585.37	0.43	0.37	20001018	1.56	11	2	17.02	17.01	-22.05	-0.08	-2403149.41	1141746.37	0.43	0.35	0	-1.18	1	1	1.55	1	2.11	1	0.75	1	1.2	0	-2.08	1	0.52	1	0.4	1	0.06	1	0.85
20001018	1.56	11	2	17.02	17.01	-22.05	-0.08	-2403149.41	1141746.37	0.43	0.35	20001019	0.92	11	5	16.94	16.97	-79.5	-0.1	-2411533.91	1124977.37	0.42	0.36	1	1.55	1	1	2.11	1	0.75	1	1.2	0	-2.08	1	0.52	1	0.4	1	0.06	1	0.85	1	0.96
20001019	0.92	11	5	16.94	16.97	-79.5	-0.1	-2411533.91	1124977.37	0.42	0.36	20001020	1.35	12	2	16.91	16.98	-31.79	0.09	-2403222.08	1147696.37	0.42	0.41	1	2.11	1	1	0.75	1	1.2	0	-2.08	1	0.52	1	0.4	1	0.06	1	0.85	1	0.96	0	-0.95
20001020	1.35	12	2	16.91	16.98	-31.79	0.09	-2403222.08	1147696.37	0.42	0.41	20001023	4.46	11	8	17.03	17.06	93.87	0.66	-2443756.08	1249031.37	0.44	0.64	1	0.75	1	1	1.2	0	-2.08	1	0.52	1	0.4	1	0.06	1	0.85	1	0.96	0	-0.95	0	-1.4
20001023	4.46	11	8	17.03	17.06	93.87	0.66	-2443756.08	1249031.37	0.44	0.64	20001024	0.37	12	6	17.16	17.15	91.93	-0.05	-2424070.96	1286887.37	0.42	0.25	1	1.2	1	0	-2.08	1	0.52	1	0.4	1	0.06	1	0.85	1	0.96	0	-0.95	0	-1.4	0	-1.87
20001024	0.37	12	6	17.16	17.15	91.93	-0.05	-2424070.96	1286887.37	0.42	0.25	20001025	1.71	12	2	17.31	17.26	138.74	0.29	-2396316.68	1351647.37	0.41	0.35	0	-2.08	1	1	0.52	1	0.4	1	0.06	1	0.85	1	0.96	0	-0.95	0	-1.4	0	-1.87	1	1.51
20001025	1.71	12	2	17.31	17.26	138.74	0.29	-2396316.68	1351647.37	0.41	0.35	20001026	0.5	11	5	17.43	17.28	73.42	0.18	-2424472.95	1319045.37	0.42	0.44	1	0.52	1	1	0.4	1	0.06	1	0.85	1	0.96	0	-0.95	0	-1.4	0	-1.87	1	1.51	1	0.19
20001026	0.5	11	5	17.43	17.28	73.42	0.18	-2424472.95	1319045.37	0.42	0.44	20001027	0.94	12	4	17.51	17.31	49.28	0.28	-2417983.95	1349636.37	0.41	0.33	1	0.4	1	1	0.06	1	0.85	1	0.96	0	-0.95	0	-1.4	0	-1.87	1	1.51	1	0.19	1	0.32
20001027	0.94	12	4	17.51	17.31	49.28	0.28	-2417983.95	1349636.37	0.41	0.33	20001030	0.9	12	2	17.54	17.36	62.37	0.76	-2426113.07	1377275.37	0.39	0.18	1	0.06	1	1	0.85	1	0.96	0	-0.95	0	-1.4	0	-1.87	1	1.51	1	0.19	1	0.32	1	0.84
20001030	0.9	12	2	17.54	17.36	62.37	0.76	-2426113.07	1377275.37	0.39	0.18	20001031	1.26	6	2	17.54	17.39	59.95	0.62	-2444569.42	1412137.37	0.36	0.17	1	0.85	1	1	0.96	0	-0.95	0	-1.4	0	-1.87	1	1.51	1	0.19	1	0.32	1	0.84	1	0.57
20001031	1.26	6	2	17.54	17.39	59.95	0.62	-2444569.42	1412137.37	0.36	0.17	20001101	1.51	10	2	17.53	17.45	84.44	0.71	-2434048.82	1464740.37	0.35	0.25	1	0.96	1	0	-0.95	0	-1.4	0	-1.87	1	1.51	1	0.19	1	0.32	1	0.84	1	0.57	1	1.4
20001101	1.51	10	2	17.53	17.45	84.44	0.71	-2434048.82	1464740.37	0.35	0.25	20001102	1.81	12	2	17.63	17.52	154.35	1.08	-2437851.98	1559819.37	0.35	0.3	0	-0.95	1	0	-1.4	0	-1.87	1	1.51	1	0.19	1	0.32	1	0.84	1	0.57	1	1.4	0	-0.06
20001102	1.81	12	2	17.63	17.52	154.35	1.08	-2437851.98	1559819.37	0.35	0.3	20001103	1.24	11	5	17.67	17.56	92.16	0.65	-2514285.16	1441695.37	0.35	0.34	0	-1.4	1	0	-1.87	1	1.51	1	0.19	1	0.32	1	0.84	1	0.57	1	1.4	0	-0.06	0	-1.63
20001103	1.24	11	5	17.67	17.56	92.16	0.65	-2514285.16	1441695.37	0.35	0.34	20001106	0.45	7	9	17.27	17.19	-333.33	-1.89	-2529873.98	1388693.37	0.54	2.3	0	-1.87	1	1	1.51	1	0.19	1	0.32	1	0.84	1	0.57	1	1.4	0	-0.06	0	-1.63	0	-0.45
20001106	0.45	7	9	17.27	17.19	-333.33	-1.89	-2529873.98	1388693.37	0.54	2.3	20001107	1.05	11	5	16.8	16.83	-177.1	-2.31	-2569988.7	1333050.37	0.53	0.43	1	1.51	1	1	0.19	1	0.32	1	0.84	1	0.57	1	1.4	0	-0.06	0	-1.63	0	-0.45	0	0
20001107	1.05	11	5	16.8	16.83	-177.1	-2.31	-2569988.7	1333050.37	0.53	0.43	20001108	0.53	10	6	16.36	16.58	-112.87	-2.29	-2554276.7	1362510.37	0.51	0.3	1	0.19	1	1	0.32	1	0.84	1	0.57	1	1.4	0	-0.06	0	-1.63	0	-0.45	0	0	1	0.96
20001108	0.53	10	6	16.36	16.58	-112.87	-2.29	-2554276.7	1362510.37	0.51	0.3	20001109	1.02	11	2	15.88	16.38	-81.19	-1.89	-2545714.7	1392477.37	0.47	0.14	1	0.32	1	1	0.84	1	0.57	1	1.4	0	-0.06	0	-1.63	0	-0.45	0	0	1	0.96	1	0.57
20001109	1.02	11	2	15.88	16.38	-81.19	-1.89	-2545714.7	1392477.37	0.47	0.14	20001110	1.47	12	2	15.45	16.23	-61.52	-1.93	-2549967.93	1436427.37	0.45	0.31	1	0.84	1	1	0.57	1	1.4	0	-0.06	0	-1.63	0	-0.45	0	0	1	0.96	1	0.57	0	-0.31
20001110	1.47	12	2	15.45	16.23	-61.52	-1.93	-2549967.93	1436427.37	0.45	0.31	20001113	1.19	12	2	15.48	16.13	-45.56	-1.87	-2542984.6	1488802.37	0.44	0.3	1	0.57	1	1	1.4	0	-0.06	0	-1.63	0	-0.45	0	0	1	0.96	1	0.57	0	-0.31	0	-1.26
20001113	1.19	12	2	15.48	16.13	-45.56	-1.87	-2542984.6	1488802.37	0.44	0.3	20001114	0.75	12	2	15.58	16.06	-33.05	-1.79	-2531923.2	1528307.37	0.42	0.25	1	1.4	1	0	-0.06	0	-1.63	0	-0.45	0	0	1	0.96	1	0.57	0	-0.31	0	-1.26	1	0.26
20001114	0.75	12	2	15.58	16.06	-33.05	-1.79	-2531923.2	1528307.37	0.42	0.25	20001115	2.14	12	2	15.69	16.05	-5.03	-1.72	-2531923.2	1612995.37	0.42	0.43	0	-0.06	1	0	-1.63	0	-0.45	0	0	1	0.96	1	0.57	0	-0.31	0	-1.26	1	0.26	0	-0.96
20001115	2.14	12	2	15.69	16.05	-5.03	-1.72	-2531923.2	1612995.37	0.42	0.43	20001116	0.53	11	7	15.78	16.03	23.95	-1.9	-2551678.76	1568096.37	0.4	0.25	0	-1.63	1	0	-0.45	0	0	1	0.96	1	0.57	0	-0.31	0	-1.26	1	0.26	0	-0.96	0	-0.19
20001116	0.53	11	7	15.78	16.03	23.95	-1.9	-2551678.76	1568096.37	0.4	0.25	20001117	1.1	11	5	15.82	15.97	52.78	-1.99	-2585419.23	1518783.37	0.4	0.38	0	-0.45	1	0	0	1	0.96	1	0.57	0	-0.31	0	-1.26	1	0.26	0	-0.96	0	-0.19	0	0
20001117	1.1	11	5	15.82	15.97	52.78	-1.99	-2585419.23	1518783.37	0.4	0.38	20001120	0.86	7	5	15.81	15.91	-13.53	0.12	-2572732.69	1476494.91	0.38	0.2	0	0	1	1	0.96	1	0.57	0	-0.31	0	-1.26	1	0.26	0	-0.96	0	-0.19	0	0	0	0
20001120	0.86	7	5	15.81	15.91	-13.53	0.12	-2572732.69	1476494.91	0.38	0.2	20001121	0.63	11	3	15.79	15.86	-10.07	0.41	-2579366.38	1476494.91	0.38	0.32	1	0.96	1	1	0.57	0	-0.31	0	-1.26	1	0.26	0	-0.96	0	-0.19	0	0	0	0	1	0.13
20001121	0.63	11	3	15.79	15.86	-10.07	0.41	-2579366.38	1476494.91	0.38	0.32	20001122	1.04	10	2	15.75	15.85	17.81	0.33	-2567523.4	1504128.54	0.36	0.21	1	0.57	1	0	-0.31	0	-1.26	1	0.26	0	-0.96	0	-0.19	0	0	0	0	1	0.13	0	-0.84
20001122	1.04	10	2	15.75	15.85	17.81	0.33	-2567523.4	1504128.54	0.36	0.21	20001123	1.45	12	2	15.73	15.86	63.49	0.39	-2567523.4	1544132.05	0.35	0.24	0	-0.31	1	0	-1.26	1	0.26	0	-0.96	0	-0.19	0	0	0	0	1	0.13	0	-0.84	0	-0.52
20001123	1.45	12	2	15.73	15.86	63.49	0.39	-2567523.4	1544132.05	0.35	0.24	20001124	2.98	11	1	15.76	15.85	86.56	0.29	-2639881.48	1424741.22	0.38	0.66	0	-1.26	1	1	0.26	0	-0.96	0	-0.19	0	0	0	0	1	0.13	0	-0.84	0	-0.52	0	-0.78
20001124	2.98	11	1	15.76	15.85	86.56	0.29	-2639881.48	1424741.22	0.38	0.66	20001127	0.25	7	5	15.75	15.81	-73.91	-0.04	-2660541.13	1395227.43	0.36	0.23	1	0.26	1	0	-0.96	0	-0.19	0	0	0	0	1	0.13	0	-0.84	0	-0.52	0	-0.78	0	-2.57
20001127	0.25	7	5	15.75	15.81	-73.91	-0.04	-2660541.13	1395227.43	0.36	0.23	20001128	0.74	12	6	15.76	15.79	-69.28	-0.09	-2662001.19	1417128.42	0.34	0.15	0	-0.96	1	0	-0.19	0	0	0	0	1	0.13	0	-0.84	0	-0.52	0	-0.78	0	-2.57	1	1.35
20001128	0.74	12	6	15.76	15.79	-69.28	-0.09	-2662001.19	1417128.42	0.34	0.15	20001129	1.47	11	5	15.71	15.74	-110.32	-0.46	-2681383.08	1384825.28	0.33	0.2	0	-0.19	1	0	0	0	0	1	0.13	0	-0.84	0	-0.52	0	-0.78	0	-2.57	1	1.35	0	-1
20001129	1.47	11	5	15.71	15.74	-110.32	-0.46	-2681383.08	1384825.28	0.33	0.2	20001130	0.8	11	5	15.63	15.69	-109.29	-0.48	-2699029.04	1359035.03	0.31	0.19	0	0	1	0	0	1	0.13	0	-0.84	0	-0.52	0	-0.78	0	-2.57	1	1.35	0	-1	1	0.81
20001130	0.8	11	5	15.63	15.69	-109.29	-0.48	-2699029.04	1359035.03	0.31	0.19	20001201	0.94	11	5	15.56	15.66	-105.59	-0.22	-2708102.77	1359035.03	0.3	0.16	0	0	1	1	0.13	0	-0.84	0	-0.52	0	-0.78	0	-2.57	1	1.35	0	-1	1	0.81	1	2.01
20001201	0.94	11	5	15.56	15.66	-105.59	-0.22	-2708102.77	1359035.03	0.3	0.16	20001204	1.02	11	5	15.53	15.63	-109.52	-0.15	-2695822.39	1359035.03	0.28	0.12	1	0.13	1	0	-0.84	0	-0.52	0	-0.78	0	-2.57	1	1.35	0	-1	1	0.81	1	2.01	1	0.07
20001204	1.02	11	5	15.53	15.63	-109.52	-0.15	-2695822.39	1359035.03	0.28	0.12	20001205	0.79	10	2	15.5	15.6	-53.97	-0.13	-2712456.9	1378441.96	0.27	0.15	0	-0.84	1	0	-0.52	0	-0.78	0	-2.57	1	1.35	0	-1	1	0.81	1	2.01	1	0.07	0	-2.1
20001205	0.79	10	2	15.5	15.6	-53.97	-0.13	-2712456.9	1378441.96	0.27	0.15	20001206	1.26	11	5	15.47	15.56	-90.88	-0.41	-2730565.6	1353941.96	0.26	0.23	0	-0.52	1	0	-0.78	0	-2.57	1	1.35	0	-1	1	0.81	1	2.01	1	0.07	0	-2.1	0	-0.6
20001206	1.26	11	5	15.47	15.56	-90.88	-0.41	-2730565.6	1353941.96	0.26	0.23	20001207	0.97	11	5	15.43	15.52	-138.72	-0.58	-2738468.75	1330232.51	0.25	0.15	0	-0.78	1	0	-2.57	1	1.35	0	-1	1	0.81	1	2.01	1	0.07	0	-2.1	0	-0.6	0	-0.27
20001207	0.97	11	5	15.43	15.52	-138.72	-0.58	-2738468.75	1330232.51	0.25	0.15	20001208	2.17	12	5	15.37	15.45	-180.57	-0.65	-2748778.51	1278683.72	0.25	0.2	0	-2.57	1	1	1.35	0	-1	1	0.81	1	2.01	1	0.07	0	-2.1	0	-0.6	0	-0.27	0	-1.15
20001208	2.17	12	5	15.37	15.45	-180.57	-0.65	-2748778.51	1278683.72	0.25	0.2	20001211	1.03	11	5	15.23	15.33	-203.29	-0.84	-2792286.12	1225769.06	0.27	0.45	1	1.35	1	0	-1	1	0.81	1	2.01	1	0.07	0	-2.1	0	-0.6	0	-0.27	0	-1.15	0	-1.77
20001211	1.03	11	5	15.23	15.33	-203.29	-0.84	-2792286.12	1225769.06	0.27	0.45	20001212	0.71	12	4	15.13	15.27	-145.98	-0.68	-2757088.61	1263099.75	0.28	0.35	0	-1	1	1	0.81	1	2.01	1	0.07	0	-2.1	0	-0.6	0	-0.27	0	-1.15	0	-1.77	1	0.07
20001212	0.71	12	4	15.13	15.27	-145.98	-0.68	-2757088.61	1263099.75	0.28	0.35	20001213	0.52	11	3	15.02	15.19	-99.3	-0.68	-2772747.85	1243525.7	0.28	0.3	1	0.81	1	1	2.01	1	0.07	0	-2.1	0	-0.6	0	-0.27	0	-1.15	0	-1.77	1	0.07	0	-0.14
20001213	0.52	11	3	15.02	15.19	-99.3	-0.68	-2772747.85	1243525.7	0.28	0.3	20001214	1.27	11	2	14.95	15.15	-64.44	-0.53	-2778949.26	1268331.35	0.28	0.32	1	2.01	1	1	0.07	0	-2.1	0	-0.6	0	-0.27	0	-1.15	0	-1.77	1	0.07	0	-0.14	0	-0.14
20001214	1.27	11	2	14.95	15.15	-64.44	-0.53	-2778949.26	1268331.35	0.28	0.32	20001215	1.58	12	2	14.97	15.17	2.34	-0.23	-2759333.16	1307563.56	0.29	0.4	1	0.07	1	0	-2.1	0	-0.6	0	-0.27	0	-1.15	0	-1.77	1	0.07	0	-0.14	0	-0.14	1	1.11
20001215	1.58	12	2	14.97	15.17	2.34	-0.23	-2759333.16	1307563.56	0.29	0.4	20001218	1.22	12	4	15.06	15.19	6.12	-0.22	-2728462.55	1355466.22	0.31	0.45	0	-2.1	1	0	-0.6	0	-0.27	0	-1.15	0	-1.77	1	0.07	0	-0.14	0	-0.14	1	1.11	1	0.21
20001218	1.22	12	4	15.06	15.19	6.12	-0.22	-2728462.55	1355466.22	0.31	0.45	20001219	1.15	7	5	15.06	15.15	-26.47	-0.56	-2765195.41	1300366.94	0.32	0.42	0	-0.6	1	0	-0.27	0	-1.15	0	-1.77	1	0.07	0	-0.14	0	-0.14	1	1.11	1	0.21	0	-0.76
20001219	1.15	7	5	15.06	15.15	-26.47	-0.56	-2765195.41	1300366.94	0.32	0.42	20001220	0.56	11	5	15.06	15.09	-81.11	-0.52	-2777547.01	1269487.94	0.31	0.2	0	-0.27	1	0	-1.15	0	-1.77	1	0.07	0	-0.14	0	-0.14	1	1.11	1	0.21	0	-0.76	0	-0.62
20001220	0.56	11	5	15.06	15.09	-81.11	-0.52	-2777547.01	1269487.94	0.31	0.2	20001221	0.92	9	7	15.03	15.04	-75.14	-0.48	-2805861.57	1241173.38	0.29	0.17	0	-1.15	1	0	-1.77	1	0.07	0	-0.14	0	-0.14	1	1.11	1	0.21	0	-0.76	0	-0.62	0	-1.05
20001221	0.92	9	7	15.03	15.04	-75.14	-0.48	-2805861.57	1241173.38	0.29	0.17	20001222	2.08	11	5	14.91	14.97	-151.19	-0.53	-2841232.74	1182221.43	0.29	0.25	0	-1.77	1	1	0.07	0	-0.14	0	-0.14	1	1.11	1	0.21	0	-0.76	0	-0.62	0	-1.05	0	-1.41
20001222	2.08	11	5	14.91	14.97	-151.19	-0.53	-2841232.74	1182221.43	0.29	0.25	20001225	0.8	7	5	14.73	14.87	-198.23	-0.4	-2875785.66	1135103.81	0.29	0.3	1	0.07	1	0	-0.14	0	-0.14	1	1.11	1	0.21	0	-0.76	0	-0.62	0	-1.05	0	-1.41	1	3.93
20001225	0.8	7	5	14.73	14.87	-198.23	-0.4	-2875785.66	1135103.81	0.29	0.3	20001226	0.96	6	4	14.62	14.78	-142.54	-0.59	-2892719.63	1180261.08	0.29	0.32	0	-0.14	1	0	-0.14	1	1.11	1	0.21	0	-0.76	0	-0.62	0	-1.05	0	-1.41	1	3.93	0	-0.89
20001226	0.96	6	4	14.62	14.78	-142.54	-0.59	-2892719.63	1180261.08	0.29	0.32	20001227	0.8	11	7	14.53	14.71	-107.48	-0.46	-2918460.25	1144224.22	0.28	0.14	0	-0.14	1	1	1.11	1	0.21	0	-0.76	0	-0.62	0	-1.05	0	-1.41	1	3.93	0	-0.89	1	2.57
20001227	0.8	11	7	14.53	14.71	-107.48	-0.46	-2918460.25	1144224.22	0.28	0.14	20001228	1.08	11	5	14.44	14.65	-92.95	-0.6	-2926225.69	1105397.03	0.26	0.1	1	1.11	1	1	0.21	0	-0.76	0	-0.62	0	-1.05	0	-1.41	1	3.93	0	-0.89	1	2.57	1	0.07
20001228	1.08	11	5	14.44	14.65	-92.95	-0.6	-2926225.69	1105397.03	0.26	0.1	20001229	0.61	12	2	14.41	14.62	-50.49	-0.74	-2920099.15	1129027.95	0.26	0.27	1	0.21	1	0	-0.76	0	-0.62	0	-1.05	0	-1.41	1	3.93	0	-0.89	1	2.57	1	0.07	0	-4.12
20001229	0.61	12	2	14.41	14.62	-50.49	-0.74	-2920099.15	1129027.95	0.26	0.27	20010102	1.44	12	2	14.44	14.61	-24.26	-0.72	-2920099.15	1163150.63	0.27	0.3	0	-0.76	1	0	-0.62	0	-1.05	0	-1.41	1	3.93	0	-0.89	1	2.57	1	0.07	0	-4.12	1	2.04
20010102	1.44	12	2	14.44	14.61	-24.26	-0.72	-2920099.15	1163150.63	0.27	0.3	20010103	1.59	11	5	14.45	14.58	-40.76	-0.51	-2942721.73	1108856.43	0.26	0.24	0	-0.62	1	0	-1.05	0	-1.41	1	3.93	0	-0.89	1	2.57	1	0.07	0	-4.12	1	2.04	1	1.38
20010103	1.59	11	5	14.45	14.58	-40.76	-0.51	-2942721.73	1108856.43	0.26	0.24	20010104	0.89	11	5	14.44	14.54	-76.75	-0.51	-2966923.95	1060451.99	0.26	0.2	0	-1.05	1	0	-1.41	1	3.93	0	-0.89	1	2.57	1	0.07	0	-4.12	1	2.04	1	1.38	1	1.5
20010104	0.89	11	5	14.44	14.54	-76.75	-0.51	-2966923.95	1060451.99	0.26	0.2	20010105	1.37	7	5	14.41	14.48	-180.44	-0.62	-2982738	994032.98	0.25	0.23	0	-1.41	1	1	3.93	0	-0.89	1	2.57	1	0.07	0	-4.12	1	2.04	1	1.38	1	1.5	1	0.54
20010105	1.37	7	5	14.41	14.48	-180.44	-0.62	-2982738	994032.98	0.25	0.23	20010108	1.05	7	5	14.31	14.39	-209.73	-0.65	-3039965.68	924088.04	0.25	0.22	1	3.93	1	0	-0.89	1	2.57	1	0.07	0	-4.12	1	2.04	1	1.38	1	1.5	1	0.54	0	-2.6
20010108	1.05	7	5	14.31	14.39	-209.73	-0.65	-3039965.68	924088.04	0.25	0.22	20010109	0.75	12	0	14.31	14.42	-29.45	0.16	-2991930.93	976424.41	0.3	0.73	0	-0.89	1	1	2.57	1	0.07	0	-4.12	1	2.04	1	1.38	1	1.5	1	0.54	0	-2.6	1	0.62
20010109	0.75	12	0	14.31	14.42	-29.45	0.16	-2991930.93	976424.41	0.3	0.73	20010110	0.66	11	3	14.3	14.42	43.11	0.02	-2999324.52	941921	0.3	0.28	1	2.57	1	1	0.07	0	-4.12	1	2.04	1	1.38	1	1.5	1	0.54	0	-2.6	1	0.62	0	-0.95
20010110	0.66	11	3	14.3	14.42	43.11	0.02	-2999324.52	941921	0.3	0.28	20010111	2.35	12	2	14.39	14.49	187.14	0.41	-3005735.93	1023132.18	0.35	0.78	1	0.07	1	0	-4.12	1	2.04	1	1.38	1	1.5	1	0.54	0	-2.6	1	0.62	0	-0.95	0	-2.82
20010111	2.35	12	2	14.39	14.49	187.14	0.41	-3005735.93	1023132.18	0.35	0.78	20010112	0.48	12	6	14.51	14.54	135.68	0.44	-3007077.41	1062035.14	0.34	0.29	0	-4.12	1	1	2.04	1	1.38	1	1.5	1	0.54	0	-2.6	1	0.62	0	-0.95	0	-2.82	1	1.84
20010112	0.48	12	6	14.51	14.54	135.68	0.44	-3007077.41	1062035.14	0.34	0.29	20010115	0.77	7	5	14.55	14.48	-29.43	-0.33	-3030107.05	1032053.16	0.37	0.69	1	2.04	1	1	1.38	1	1.5	1	0.54	0	-2.6	1	0.62	0	-0.95	0	-2.82	1	1.84	0	0
20010115	0.77	7	5	14.55	14.48	-29.43	-0.33	-3030107.05	1032053.16	0.37	0.69	20010116	0.78	12	6	14.54	14.48	-17.45	-0.07	-3014347.89	1055420.19	0.38	0.43	1	1.38	1	1	1.5	1	0.54	0	-2.6	1	0.62	0	-0.95	0	-2.82	1	1.84	0	0	0	-0.63
20010116	0.78	12	6	14.54	14.48	-17.45	-0.07	-3014347.89	1055420.19	0.38	0.43	20010117	2.01	10	2	14.59	14.52	93.06	0.24	-3027499.87	1102391.56	0.39	0.52	1	1.5	1	1	0.54	0	-2.6	1	0.62	0	-0.95	0	-2.82	1	1.84	0	0	0	-0.63	0	-0.63
20010117	2.01	10	2	14.59	14.52	93.06	0.24	-3027499.87	1102391.56	0.39	0.52	20010118	1.14	10	2	14.61	14.59	107.79	0.55	-3027499.87	1156050.89	0.4	0.42	1	0.54	1	0	-2.6	1	0.62	0	-0.95	0	-2.82	1	1.84	0	0	0	-0.63	0	-0.63	0	-0.42
20010118	1.14	10	2	14.61	14.59	107.79	0.55	-3027499.87	1156050.89	0.4	0.42	20010119	1.16	11	6	14.65	14.66	103.47	0.78	-3043059.06	1218287.63	0.38	0.18	0	-2.6	1	1	0.62	0	-0.95	0	-2.82	1	1.84	0	0	0	-0.63	0	-0.63	0	-0.42	1	0.28
20010119	1.16	11	6	14.65	14.66	103.47	0.78	-3043059.06	1218287.63	0.38	0.18	20010205	0.39	11	1	14.73	14.65	29.88	0.59	-3063923.59	1193871.68	0.39	0.55	1	0.62	1	0	-0.95	0	-2.82	1	1.84	0	0	0	-0.63	0	-0.63	0	-0.42	1	0.28	1	2.11
20010205	0.39	11	1	14.73	14.65	29.88	0.59	-3063923.59	1193871.68	0.39	0.55	20010206	0.91	12	4	14.77	14.65	-21.71	0.13	-3054451.53	1215973.16	0.4	0.42	0	-0.95	1	0	-2.82	1	1.84	0	0	0	-0.63	0	-0.63	0	-0.42	1	0.28	1	2.11	0	-1.52
20010206	0.91	12	4	14.77	14.65	-21.71	0.13	-3054451.53	1215973.16	0.4	0.42	20010207	0.61	11	3	14.74	14.63	-34.5	0.12	-3064357.46	1202465.08	0.39	0.3	0	-2.82	1	1	1.84	0	0	0	-0.63	0	-0.63	0	-0.42	1	0.28	1	2.11	0	-1.52	0	-1.89
20010207	0.61	11	3	14.74	14.63	-34.5	0.12	-3064357.46	1202465.08	0.39	0.3	20010208	1.79	11	5	14.58	14.54	-135.96	-0.66	-3078089.92	1178231.32	0.41	0.6	1	1.84	1	0	0	0	-0.63	0	-0.63	0	-0.42	1	0.28	1	2.11	0	-1.52	0	-1.89	0	-1
20010208	1.79	11	5	14.58	14.54	-135.96	-0.66	-3078089.92	1178231.32	0.41	0.6	20010209	0.84	10	6	14.47	14.51	-79.58	-0.41	-3070554.99	1198517.67	0.4	0.37	0	0	1	0	-0.63	0	-0.63	0	-0.42	1	0.28	1	2.11	0	-1.52	0	-1.89	0	-1	1	1.88
20010209	0.84	10	6	14.47	14.51	-79.58	-0.41	-3070554.99	1198517.67	0.4	0.37	20010212	1.14	11	1	14.43	14.49	-80.43	0.2	-3060858.68	1198517.67	0.4	0.38	0	-0.63	1	0	-0.63	0	-0.42	1	0.28	1	2.11	0	-1.52	0	-1.89	0	-1	1	1.88	1	0.64
20010212	1.14	11	1	14.43	14.49	-80.43	0.2	-3060858.68	1198517.67	0.4	0.38	20010213	0.66	9	7	14.35	14.46	-73.76	-0.18	-3075950.83	1183425.52	0.38	0.15	0	-0.63	1	0	-0.42	1	0.28	1	2.11	0	-1.52	0	-1.89	0	-1	1	1.88	1	0.64	0	-0.77
20010213	0.66	9	7	14.35	14.46	-73.76	-0.18	-3075950.83	1183425.52	0.38	0.15	20010214	0.9	11	5	14.28	14.41	-83.85	-0.47	-3087279.14	1169831.55	0.35	0.12	0	-0.42	1	1	0.28	1	2.11	0	-1.52	0	-1.89	0	-1	1	1.88	1	0.64	0	-0.77	0	-0.07
20010214	0.9	11	5	14.28	14.41	-83.85	-0.47	-3087279.14	1169831.55	0.35	0.12	20010215	1.01	11	1	14.29	14.36	-78.65	-0.75	-3099667.31	1156139.36	0.34	0.21	1	0.28	1	1	2.11	0	-1.52	0	-1.89	0	-1	1	1.88	1	0.64	0	-0.77	0	-0.07	1	1.49
20010215	1.01	11	1	14.29	14.36	-78.65	-0.75	-3099667.31	1156139.36	0.34	0.21	20010216	1.22	12	4	14.25	14.33	-97.05	-0.79	-3085166.12	1172871.5	0.32	0.15	1	2.11	1	0	-1.52	0	-1.89	0	-1	1	1.88	1	0.64	0	-0.77	0	-0.07	1	1.49	1	5.24
20010216	1.22	12	4	14.25	14.33	-97.05	-0.79	-3085166.12	1172871.5	0.32	0.15	20010219	0.92	12	2	14.27	14.36	12.9	-0.1	-3070652.98	1188190.93	0.32	0.38	0	-1.52	1	0	-1.89	0	-1	1	1.88	1	0.64	0	-0.77	0	-0.07	1	1.49	1	5.24	0	0
20010219	0.92	12	2	14.27	14.36	12.9	-0.1	-3070652.98	1188190.93	0.32	0.38	20010220	1.04	11	3	14.26	14.34	17.33	-0.41	-3080407.48	1172229.02	0.33	0.36	0	-1.89	1	0	-1	1	1.88	1	0.64	0	-0.77	0	-0.07	1	1.49	1	5.24	0	0	1	0.33
20010220	1.04	11	3	14.26	14.34	17.33	-0.41	-3080407.48	1172229.02	0.33	0.36	20010221	2.29	7	5	14.22	14.28	-159.47	-0.54	-3104766.99	1135689.75	0.33	0.32	0	-1	1	1	1.88	1	0.64	0	-0.77	0	-0.07	1	1.49	1	5.24	0	0	1	0.33	1	2.19
20010221	2.29	7	5	14.22	14.28	-159.47	-0.54	-3104766.99	1135689.75	0.33	0.32	20010222	0.94	11	5	14.16	14.21	-184.26	-0.27	-3130583.06	1101268.33	0.31	0.16	1	1.88	1	1	0.64	0	-0.77	0	-0.07	1	1.49	1	5.24	0	0	1	0.33	1	2.19	1	4.93
20010222	0.94	11	5	14.16	14.21	-184.26	-0.27	-3130583.06	1101268.33	0.31	0.16	20010223	0.53	3	0	14.15	14.19	-92.5	-0.27	-3112208.83	1119642.56	0.31	0.32	1	0.64	1	0	-0.77	0	-0.07	1	1.49	1	5.24	0	0	1	0.33	1	2.19	1	4.93	1	0.06
20010223	0.53	3	0	14.15	14.19	-92.5	-0.27	-3112208.83	1119642.56	0.31	0.32	20010226	1.01	12	8	14.09	14.19	25.71	-0.18	-3118981.32	1138266.91	0.3	0.24	0	-0.77	1	0	-0.07	1	1.49	1	5.24	0	0	1	0.33	1	2.19	1	4.93	1	0.06	0	-0.43
20010226	1.01	12	8	14.09	14.19	25.71	-0.18	-3118981.32	1138266.91	0.3	0.24	20010227	1.26	11	5	14.06	14.18	-14.27	-0.2	-3132275.82	1114745.86	0.3	0.23	0	-0.07	1	1	1.49	1	5.24	0	0	1	0.33	1	2.19	1	4.93	1	0.06	0	-0.43	0	-0.81
20010227	1.26	11	5	14.06	14.18	-14.27	-0.2	-3132275.82	1114745.86	0.3	0.23	20010228	0.63	7	7	14.08	14.16	-25.3	-0.12	-3139208.12	1099890.94	0.28	0.15	1	1.49	1	1	5.24	0	0	1	0.33	1	2.19	1	4.93	1	0.06	0	-0.43	0	-0.81	1	3.75
20010228	0.63	7	7	14.08	14.16	-25.3	-0.12	-3139208.12	1099890.94	0.28	0.15	20010301	1.47	12	2	14.16	14.19	76.35	0.15	-3139208.12	1121747.65	0.29	0.41	1	5.24	1	0	0	1	0.33	1	2.19	1	4.93	1	0.06	0	-0.43	0	-0.81	1	3.75	1	0.6
20010301	1.47	12	2	14.16	14.19	76.35	0.15	-3139208.12	1121747.65	0.29	0.41	20010302	12.69	12	2	14.35	14.34	232.18	0.86	-3008530.1	1399040.04	0.36	0.98	0	0	1	1	0.33	1	2.19	1	4.93	1	0.06	0	-0.43	0	-0.81	1	3.75	1	0.6	0	-0.84
20010302	12.69	12	2	14.35	14.34	232.18	0.86	-3008530.1	1399040.04	0.36	0.98	20010305	0.67	11	3	14.52	14.47	191.67	0.56	-3157935.39	1399040.04	0.37	0.4	1	0.33	1	1	2.19	1	4.93	1	0.06	0	-0.43	0	-0.81	1	3.75	1	0.6	0	-0.84	1	0.54
20010305	0.67	11	3	14.52	14.47	191.67	0.56	-3157935.39	1399040.04	0.37	0.4	20010306	0.32	12	4	14.72	14.59	109	0.83	-3106192.46	1459061.84	0.36	0.29	1	2.19	1	1	4.93	1	0.06	0	-0.43	0	-0.81	1	3.75	1	0.6	0	-0.84	1	0.54	1	0.3
20010306	0.32	12	4	14.72	14.59	109	0.83	-3106192.46	1459061.84	0.36	0.29	20010307	2.56	12	2	14.99	14.74	118.04	1.43	-3034577.94	1612521.53	0.37	0.45	1	4.93	1	1	0.06	0	-0.43	0	-0.81	1	3.75	1	0.6	0	-0.84	1	0.54	1	0.3	1	1.56
20010307	2.56	12	2	14.99	14.74	118.04	1.43	-3034577.94	1612521.53	0.37	0.45	20010308	3.11	12	2	15.36	15	149.34	2.33	-2779604.15	2089569.27	0.45	1.16	1	0.06	1	0	-0.43	0	-0.81	1	3.75	1	0.6	0	-0.84	1	0.54	1	0.3	1	1.56	0	-1.24
20010308	3.11	12	2	15.36	15	149.34	2.33	-2779604.15	2089569.27	0.45	1.16	20010309	0.66	6	6	15.59	15.22	140.78	2.08	-2818023.12	2404604.8	0.44	0.41	0	-0.43	1	0	-0.81	1	3.75	1	0.6	0	-0.84	1	0.54	1	0.3	1	1.56	0	-1.24	0	-3.94
20010309	0.66	6	6	15.59	15.22	140.78	2.08	-2818023.12	2404604.8	0.44	0.41	20010312	0.44	11	5	15.81	15.39	103.43	1.92	-2801684.12	2265723.3	0.43	0.34	0	-0.81	1	1	3.75	1	0.6	0	-0.84	1	0.54	1	0.3	1	1.56	0	-1.24	0	-3.94	1	1.55
20010312	0.44	11	5	15.81	15.39	103.43	1.92	-2801684.12	2265723.3	0.43	0.34	20010313	0.94	11	5	15.99	15.5	78.15	1.9	-2859882.37	2134777.23	0.43	0.36	1	3.75	1	1	0.6	0	-0.84	1	0.54	1	0.3	1	1.56	0	-1.24	0	-3.94	1	1.55	0	-0.37
20010313	0.94	11	5	15.99	15.5	78.15	1.9	-2859882.37	2134777.23	0.43	0.36	20010314	2.45	12	0	16.22	15.7	97.51	2.51	-2704575.22	2455304.74	0.48	0.97	1	0.6	1	0	-0.84	1	0.54	1	0.3	1	1.56	0	-1.24	0	-3.94	1	1.55	0	-0.37	1	0.61
20010314	2.45	12	0	16.22	15.7	97.51	2.51	-2704575.22	2455304.74	0.48	0.97	20010315	0.59	12	6	16.33	15.88	106.95	2.4	-2641099.99	2645730.45	0.46	0.3	0	-0.84	1	1	0.54	1	0.3	1	1.56	0	-1.24	0	-3.94	1	1.55	0	-0.37	1	0.61	0	-0.37
20010315	0.59	12	6	16.33	15.88	106.95	2.4	-2641099.99	2645730.45	0.46	0.3	20010316	0.97	11	3	16.4	16	100.89	1.51	-2787552.28	2461726.29	0.47	0.49	1	0.54	1	1	0.3	1	1.56	0	-1.24	0	-3.94	1	1.55	0	-0.37	1	0.61	0	-0.37	0	-0.61
20010316	0.97	11	3	16.4	16	100.89	1.51	-2787552.28	2461726.29	0.47	0.49	20010319	0.65	12	4	16.5	16.12	76.9	1.6	-2727412.38	2582006.09	0.46	0.4	1	0.3	1	1	1.56	0	-1.24	0	-3.94	1	1.55	0	-0.37	1	0.61	0	-0.37	0	-0.61	1	1.91
20010319	0.65	12	4	16.5	16.12	76.9	1.6	-2727412.38	2582006.09	0.46	0.4	20010320	0.74	6	2	16.64	16.23	88.82	1.6	-2752550.3	2671131.46	0.45	0.39	1	1.56	1	0	-1.24	0	-3.94	1	1.55	0	-0.37	1	0.61	0	-0.37	0	-0.61	1	1.91	0	-0.36
20010320	0.74	6	2	16.64	16.23	88.82	1.6	-2752550.3	2671131.46	0.45	0.39	20010321	2.19	12	0	16.71	16.36	101.51	1.53	-2643488.13	2866121.4	0.47	0.59	0	-1.24	1	0	-3.94	1	1.55	0	-0.37	1	0.61	0	-0.37	0	-0.61	1	1.91	0	-0.36	0	-1.7
20010321	2.19	12	0	16.71	16.36	101.51	1.53	-2643488.13	2866121.4	0.47	0.59	20010322	0.71	11	3	16.72	16.43	87.64	0.56	-2747200.24	2727838.59	0.46	0.4	0	-3.94	1	1	1.55	0	-0.37	1	0.61	0	-0.37	0	-0.61	1	1.91	0	-0.36	0	-1.7	1	0.68
20010322	0.71	11	3	16.72	16.43	87.64	0.56	-2747200.24	2727838.59	0.46	0.4	20010323	1.78	11	5	16.63	16.37	-59.07	-0.11	-2967406.85	2482100.78	0.49	0.77	1	1.55	1	0	-0.37	1	0.61	0	-0.37	0	-0.61	1	1.91	0	-0.36	0	-1.7	1	0.68	1	0.06
20010323	1.78	11	5	16.63	16.37	-59.07	-0.11	-2967406.85	2482100.78	0.49	0.77	20010326	0.4	12	4	16.57	16.36	-81.55	0.21	-2931894.55	2580746.06	0.49	0.5	0	-0.37	1	1	0.61	0	-0.37	0	-0.61	1	1.91	0	-0.36	0	-1.7	1	0.68	1	0.06	0	-0.25
20010326	0.4	12	4	16.57	16.36	-81.55	0.21	-2931894.55	2580746.06	0.49	0.5	20010327	0.76	11	3	16.48	16.35	-90.78	0.28	-2953426.06	2505385.77	0.48	0.42	1	0.61	1	0	-0.37	0	-0.61	1	1.91	0	-0.36	0	-1.7	1	0.68	1	0.06	0	-0.25	1	0.8
20010327	0.76	11	3	16.48	16.35	-90.78	0.28	-2953426.06	2505385.77	0.48	0.42	20010328	1.08	12	6	16.37	16.35	-74.1	-0.22	-2917467.69	2587109.34	0.46	0.25	0	-0.37	1	0	-0.61	1	1.91	0	-0.36	0	-1.7	1	0.68	1	0.06	0	-0.25	1	0.8	1	0.55
20010328	1.08	12	6	16.37	16.35	-74.1	-0.22	-2917467.69	2587109.34	0.46	0.25	20010329	0.81	11	3	16.28	16.35	-51.88	-0.38	-2952775.44	2520907.31	0.44	0.3	0	-0.61	1	1	1.91	0	-0.36	0	-1.7	1	0.68	1	0.06	0	-0.25	1	0.8	1	0.55	0	-0.3
20010329	0.81	11	3	16.28	16.35	-51.88	-0.38	-2952775.44	2520907.31	0.44	0.3	20010330	1.29	11	5	16.31	16.32	-74.17	-0.34	-2979590.48	2435586.72	0.44	0.35	1	1.91	1	0	-0.36	0	-1.7	1	0.68	1	0.06	0	-0.25	1	0.8	1	0.55	0	-0.3	1	2.49
20010330	1.29	11	5	16.31	16.32	-74.17	-0.34	-2979590.48	2435586.72	0.44	0.35	20010402	1.03	12	2	16.35	16.36	-14.22	-0.12	-2931298.06	2523845.28	0.44	0.53	0	-0.36	1	0	-1.7	1	0.68	1	0.06	0	-0.25	1	0.8	1	0.55	0	-0.3	1	2.49	1	0.3
20010402	1.03	12	2	16.35	16.36	-14.22	-0.12	-2931298.06	2523845.28	0.44	0.53	20010403	0.64	11	7	16.38	16.38	11.81	-0.23	-2937571.84	2467381.28	0.43	0.27	0	-1.7	1	1	0.68	1	0.06	0	-0.25	1	0.8	1	0.55	0	-0.3	1	2.49	1	0.3	0	-0.83
20010403	0.64	11	7	16.38	16.38	11.81	-0.23	-2937571.84	2467381.28	0.43	0.27	20010404	1.73	11	1	16.35	16.35	-38.65	-0.77	-2990740.99	2369698.43	0.46	0.79	1	0.68	1	1	0.06	0	-0.25	1	0.8	1	0.55	0	-0.3	1	2.49	1	0.3	0	-0.83	0	-1.01
20010404	1.73	11	1	16.35	16.35	-38.65	-0.77	-2990740.99	2369698.43	0.46	0.79	20010405	0.59	12	6	16.34	16.34	-117.51	-0.45	-2938989.53	2427200.05	0.44	0.2	1	0.06	1	0	-0.25	1	0.8	1	0.55	0	-0.3	1	2.49	1	0.3	0	-0.83	0	-1.01	0	-1.21
20010405	0.59	12	6	16.34	16.34	-117.51	-0.45	-2938989.53	2427200.05	0.44	0.2	20010406	0.79	11	2	16.36	16.33	24.85	0.22	-2958195.05	2472813.17	0.43	0.38	0	-0.25	1	1	0.8	1	0.55	0	-0.3	1	2.49	1	0.3	0	-0.83	0	-1.01	0	-1.21	0	-1.16
20010406	0.79	11	2	16.36	16.33	24.85	0.22	-2958195.05	2472813.17	0.43	0.38	20010409	0.95	11	5	16.31	16.32	-79.92	-0.07	-2959926.42	2429529.1	0.41	0.25	1	0.8	1	1	0.55	0	-0.3	1	2.49	1	0.3	0	-0.83	0	-1.01	0	-1.21	0	-1.16	0	-0.43
20010409	0.95	11	5	16.31	16.32	-79.92	-0.07	-2959926.42	2429529.1	0.41	0.25	20010410	0.92	10	2	16.29	16.34	61.57	0.12	-2962762.86	2469239.32	0.4	0.28	1	0.55	1	0	-0.3	1	2.49	1	0.3	0	-0.83	0	-1.01	0	-1.21	0	-1.16	0	-0.43	1	0.12
20010410	0.92	10	2	16.29	16.34	61.57	0.12	-2962762.86	2469239.32	0.4	0.28	20010411	1	7	2	16.35	16.36	137.78	0.11	-2975176.38	2508962.59	0.39	0.32	0	-0.3	1	1	2.49	1	0.3	0	-0.83	0	-1.01	0	-1.21	0	-1.16	0	-0.43	1	0.12	0	-2.66
20010411	1	7	2	16.35	16.36	137.78	0.11	-2975176.38	2508962.59	0.39	0.32	20010412	1.84	11	5	16.38	16.38	76.56	0.12	-2999481.43	2436047.44	0.39	0.33	1	2.49	1	1	0.3	0	-0.83	0	-1.01	0	-1.21	0	-1.16	0	-0.43	1	0.12	0	-2.66	0	-1.21
20010412	1.84	11	5	16.38	16.38	76.56	0.12	-2999481.43	2436047.44	0.39	0.33	20010413	3.06	12	2	16.49	16.46	201.29	0.63	-2870409.32	2658990.17	0.4	0.57	1	0.3	1	0	-0.83	0	-1.01	0	-1.21	0	-1.16	0	-0.43	1	0.12	0	-2.66	0	-1.21	1	0.77
20010413	3.06	12	2	16.49	16.46	201.29	0.63	-2870409.32	2658990.17	0.4	0.57	20010416	0.79	11	2	16.62	16.54	198.67	0.37	-2932773.75	2834744.45	0.39	0.31	0	-0.83	1	0	-1.01	0	-1.21	0	-1.16	0	-0.43	1	0.12	0	-2.66	0	-1.21	1	0.77	0	-0.77
20010416	0.79	11	2	16.62	16.54	198.67	0.37	-2932773.75	2834744.45	0.39	0.31	20010417	0.51	11	5	16.69	16.58	102.3	0.29	-2969547.62	2745436.46	0.39	0.34	0	-1.01	1	0	-1.21	0	-1.16	0	-0.43	1	0.12	0	-2.66	0	-1.21	1	0.77	0	-0.77	0	-0.19
20010417	0.51	11	5	16.69	16.58	102.3	0.29	-2969547.62	2745436.46	0.39	0.34	20010418	0.91	11	5	16.71	16.58	43.03	0.4	-3039469.12	2663861.38	0.38	0.28	0	-1.21	1	0	-1.16	0	-0.43	1	0.12	0	-2.66	0	-1.21	1	0.77	0	-0.77	0	-0.19	1	0.06
20010418	0.91	11	5	16.71	16.58	43.03	0.4	-3039469.12	2663861.38	0.38	0.28	20010419	1.05	11	5	16.7	16.55	-51.06	0.09	-3066356.79	2577820.85	0.37	0.32	0	-1.16	1	0	-0.43	1	0.12	0	-2.66	0	-1.21	1	0.77	0	-0.77	0	-0.19	1	0.06	1	1.16
20010419	1.05	11	5	16.7	16.55	-51.06	0.09	-3066356.79	2577820.85	0.37	0.32	20010420	1.23	11	5	16.57	16.49	-95.32	-0.11	-3158129.25	2471929.55	0.37	0.3	0	-0.43	1	1	0.12	0	-2.66	0	-1.21	1	0.77	0	-0.77	0	-0.19	1	0.06	1	1.16	0	-0.06
20010420	1.23	11	5	16.57	16.49	-95.32	-0.11	-3158129.25	2471929.55	0.37	0.3	20010423	0.59	11	5	16.41	16.42	-131.78	-0.14	-3183848.93	2409467.47	0.35	0.17	1	0.12	1	0	-2.66	0	-1.21	1	0.77	0	-0.77	0	-0.19	1	0.06	1	1.16	0	-0.06	1	0.77
20010423	0.59	11	5	16.41	16.42	-131.78	-0.14	-3183848.93	2409467.47	0.35	0.17	20010424	0.67	6	2	16.29	16.37	-100.36	-0.25	-3216894.72	2451325.47	0.33	0.19	0	-2.66	1	0	-1.21	1	0.77	0	-0.77	0	-0.19	1	0.06	1	1.16	0	-0.06	1	0.77	0	-1.01
20010424	0.67	6	2	16.29	16.37	-100.36	-0.25	-3216894.72	2451325.47	0.33	0.19	20010425	2.95	11	5	16.12	16.25	-139.83	-0.77	-3324441.45	2327845.89	0.36	0.62	0	-1.21	1	1	0.77	0	-0.77	0	-0.19	1	0.06	1	1.16	0	-0.06	1	0.77	0	-1.01	1	0.7
20010425	2.95	11	5	16.12	16.25	-139.83	-0.77	-3324441.45	2327845.89	0.36	0.62	20010426	0.56	11	5	15.95	16.12	-148.38	-0.91	-3380137.2	2258226.2	0.35	0.3	1	0.77	1	0	-0.77	0	-0.19	1	0.06	1	1.16	0	-0.06	1	0.77	0	-1.01	1	0.7	0	-1.46
20010426	0.56	11	5	15.95	16.12	-148.38	-0.91	-3380137.2	2258226.2	0.35	0.3	20010427	0.79	10	2	15.84	16.04	-111.98	-1.2	-3385450.71	2313132.47	0.35	0.31	0	-0.77	1	0	-0.19	1	0.06	1	1.16	0	-0.06	1	0.77	0	-1.01	1	0.7	0	-1.46	0	-0.84
20010427	0.79	10	2	15.84	16.04	-111.98	-1.2	-3385450.71	2313132.47	0.35	0.31	20010430	0.7	11	5	15.72	15.94	-103.62	-1.37	-3408442.11	2274813.47	0.34	0.25	0	-0.19	1	1	0.06	1	1.16	0	-0.06	1	0.77	0	-1.01	1	0.7	0	-1.46	0	-0.84	0	-1.04
20010430	0.7	11	5	15.72	15.94	-103.62	-1.37	-3408442.11	2274813.47	0.34	0.25	20010508	0.69	11	5	15.59	15.86	-89.51	-1.26	-3426094.67	2248334.63	0.32	0.18	1	0.06	1	1	1.16	0	-0.06	1	0.77	0	-1.01	1	0.7	0	-1.46	0	-0.84	0	-1.04	1	1.38
20010508	0.69	11	5	15.59	15.86	-89.51	-1.26	-3426094.67	2248334.63	0.32	0.18	20010509	1.72	11	6	15.54	15.8	-76.2	-1.08	-3464117.49	2293962.02	0.3	0.12	1	1.16	1	0	-0.06	1	0.77	0	-1.01	1	0.7	0	-1.46	0	-0.84	0	-1.04	1	1.38	1	1.88
20010509	1.72	11	6	15.54	15.8	-76.2	-1.08	-3464117.49	2293962.02	0.3	0.12	20010510	0.77	12	2	15.58	15.78	-22.38	-0.7	-3474425.58	2329304.02	0.32	0.49	0	-0.06	1	1	0.77	0	-1.01	1	0.7	0	-1.46	0	-0.84	0	-1.04	1	1.38	1	1.88	0	-1.14
20010510	0.77	12	2	15.58	15.78	-22.38	-0.7	-3474425.58	2329304.02	0.32	0.49	20010511	0.63	11	7	15.58	15.76	-26.54	-0.52	-3475322	2306893.49	0.31	0.25	1	0.77	1	0	-1.01	1	0.7	0	-1.46	0	-0.84	0	-1.04	1	1.38	1	1.88	0	-1.14	1	0.06
20010511	0.63	11	7	15.58	15.76	-26.54	-0.52	-3475322	2306893.49	0.31	0.25	20010514	1.88	12	0	15.64	15.77	8.44	-0.33	-3459023.33	2348926.9	0.33	0.49	0	-1.01	1	1	0.7	0	-1.46	0	-0.84	0	-1.04	1	1.38	1	1.88	0	-1.14	1	0.06	1	1.93
20010514	1.88	12	0	15.64	15.77	8.44	-0.33	-3459023.33	2348926.9	0.33	0.49	20010515	0.76	11	7	15.66	15.74	34.26	-0.51	-3478566.07	2316947.87	0.33	0.36	1	0.7	1	0	-1.46	0	-0.84	0	-1.04	1	1.38	1	1.88	0	-1.14	1	0.06	1	1.93	0	0
20010515	0.76	11	7	15.66	15.74	34.26	-0.51	-3478566.07	2316947.87	0.33	0.36	20010516	1.52	12	4	15.71	15.75	32.99	0.03	-3443439.88	2365455.46	0.33	0.29	0	-1.46	1	0	-0.84	0	-1.04	1	1.38	1	1.88	0	-1.14	1	0.06	1	1.93	0	0	1	2.77
20010516	1.52	12	4	15.71	15.75	32.99	0.03	-3443439.88	2365455.46	0.33	0.29	20010517	0.71	11	7	15.68	15.7	-48.4	-0.01	-3473075.15	2330880.98	0.33	0.28	0	-0.84	1	0	-1.04	1	1.38	1	1.88	0	-1.14	1	0.06	1	1.93	0	0	1	2.77	0	-0.61
20010517	0.71	11	7	15.68	15.7	-48.4	-0.01	-3473075.15	2330880.98	0.33	0.28	20010518	2.02	11	5	15.62	15.65	-154.7	-0.26	-3504770.42	2261151.4	0.31	0.22	0	-1.04	1	1	1.38	1	1.88	0	-1.14	1	0.06	1	1.93	0	0	1	2.77	0	-0.61	1	0.62
20010518	2.02	11	5	15.62	15.65	-154.7	-0.26	-3504770.42	2261151.4	0.31	0.22	20010521	1.31	11	5	15.51	15.57	-181.07	-0.3	-3554528.3	2169928.61	0.31	0.22	1	1.38	1	1	1.88	0	-1.14	1	0.06	1	1.93	0	0	1	2.77	0	-0.61	1	0.62	0	-1.35
20010521	1.31	11	5	15.51	15.57	-181.07	-0.3	-3554528.3	2169928.61	0.31	0.22	20010522	0.8	10	2	15.47	15.55	-59.24	-0.06	-3568567.35	2242931.66	0.33	0.52	1	1.88	1	0	-1.14	1	0.06	1	1.93	0	0	1	2.77	0	-0.61	1	0.62	0	-1.35	0	-1.06
20010522	0.8	10	2	15.47	15.55	-59.24	-0.06	-3568567.35	2242931.66	0.33	0.52	20010523	1	12	2	15.46	15.58	15.89	0.22	-3519985.9	2315803.83	0.34	0.48	0	-1.14	1	1	0.06	1	1.93	0	0	1	2.77	0	-0.61	1	0.62	0	-1.35	0	-1.06	1	0.06
20010523	1	12	2	15.46	15.58	15.89	0.22	-3519985.9	2315803.83	0.34	0.48	20010524	0.79	11	3	15.47	15.58	26.67	-0.14	-3558458.78	2258094.52	0.34	0.36	1	0.06	1	1	1.93	0	0	1	2.77	0	-0.61	1	0.62	0	-1.35	0	-1.06	1	0.06	0	-0.5
20010524	0.79	11	3	15.47	15.58	26.67	-0.14	-3558458.78	2258094.52	0.34	0.36	20010525	0.49	12	4	15.5	15.57	-4.8	-0.12	-3559511.52	2286518.62	0.34	0.27	1	1.93	1	0	0	1	2.77	0	-0.61	1	0.62	0	-1.35	0	-1.06	1	0.06	0	-0.5	0	-0.69
20010525	0.49	12	4	15.5	15.57	-4.8	-0.12	-3559511.52	2286518.62	0.34	0.27	20010528	3.87	10	2	15.63	15.62	138.86	0.06	-3533349.19	2396400.43	0.35	0.46	0	0	1	1	2.77	0	-0.61	1	0.62	0	-1.35	0	-1.06	1	0.06	0	-0.5	0	-0.69	0	-1.08
20010528	3.87	10	2	15.63	15.62	138.86	0.06	-3533349.19	2396400.43	0.35	0.46	20010529	0.65	6	3	15.71	15.67	158.62	0.22	-3597900.53	2396400.43	0.33	0.21	1	2.77	1	0	-0.61	1	0.62	0	-1.35	0	-1.06	1	0.06	0	-0.5	0	-0.69	0	-1.08	1	0.32
20010529	0.65	6	3	15.71	15.67	158.62	0.22	-3597900.53	2396400.43	0.33	0.21	20010530	2.02	10	2	15.83	15.78	181.15	0.55	-3494902.1	2540598.23	0.35	0.51	0	-0.61	1	1	0.62	0	-1.35	0	-1.06	1	0.06	0	-0.5	0	-0.69	0	-1.08	1	0.32	1	1.86
20010530	2.02	10	2	15.83	15.78	181.15	0.55	-3494902.1	2540598.23	0.35	0.51	20010531	0.48	11	3	15.96	15.86	137.77	0.68	-3547615.34	2472071.02	0.34	0.26	1	0.62	1	0	-1.35	0	-1.06	1	0.06	0	-0.5	0	-0.69	0	-1.08	1	0.32	1	1.86	0	-0.94
20010531	0.48	11	3	15.96	15.86	137.77	0.68	-3547615.34	2472071.02	0.34	0.26	20010601	1.41	12	2	16.1	15.94	121.78	0.91	-3589148.37	2568981.42	0.35	0.42	0	-1.35	1	0	-1.06	1	0.06	0	-0.5	0	-0.69	0	-1.08	1	0.32	1	1.86	0	-0.94	1	0.25
20010601	1.41	12	2	16.1	15.94	121.78	0.91	-3589148.37	2568981.42	0.35	0.42	20010604	0.56	11	5	16.15	15.96	65.39	0.85	-3627601.63	2514616.46	0.36	0.41	0	-1.06	1	1	0.06	0	-0.5	0	-0.69	0	-1.08	1	0.32	1	1.86	0	-0.94	1	0.25	0	-2.09
20010604	0.56	11	5	16.15	15.96	65.39	0.85	-3627601.63	2514616.46	0.36	0.41	20010605	0.97	11	5	16.16	15.95	9.05	0.47	-3664233.93	2462057.08	0.35	0.33	1	0.06	1	0	-0.5	0	-0.69	0	-1.08	1	0.32	1	1.86	0	-0.94	1	0.25	0	-2.09	0	-0.19
20010605	0.97	11	5	16.16	15.95	9.05	0.47	-3664233.93	2462057.08	0.35	0.33	20010606	0.82	12	4	16.08	15.95	-11.75	0.19	-3681104.49	2505170.74	0.34	0.23	0	-0.5	1	0	-0.69	0	-1.08	1	0.32	1	1.86	0	-0.94	1	0.25	0	-2.09	0	-0.19	0	-0.97
20010606	0.82	12	4	16.08	15.95	-11.75	0.19	-3681104.49	2505170.74	0.34	0.23	20010607	1.23	11	5	16.01	15.93	-47.69	0.29	-3708864.34	2452174.66	0.33	0.21	0	-0.69	1	0	-1.08	1	0.32	1	1.86	0	-0.94	1	0.25	0	-2.09	0	-0.19	0	-0.97	1	0.39
20010607	1.23	11	5	16.01	15.93	-47.69	0.29	-3708864.34	2452174.66	0.33	0.21	20010608	0.72	11	5	15.9	15.89	-121.23	0.17	-3700371.48	2413956.79	0.33	0.36	0	-1.08	1	1	0.32	1	1.86	0	-0.94	1	0.25	0	-2.09	0	-0.19	0	-0.97	1	0.39	1	1.56
20010608	0.72	11	5	15.9	15.89	-121.23	0.17	-3700371.48	2413956.79	0.33	0.36	20010611	1.08	11	7	15.79	15.83	-128.18	-0.3	-3738438.2	2372579.92	0.32	0.25	1	0.32	1	1	1.86	0	-0.94	1	0.25	0	-2.09	0	-0.19	0	-0.97	1	0.39	1	1.56	1	0.77
20010611	1.08	11	7	15.79	15.83	-128.18	-0.3	-3738438.2	2372579.92	0.32	0.25	20010612	0.73	12	4	15.73	15.79	-105.52	-0.25	-3745769.35	2402951.83	0.32	0.29	1	1.86	1	0	-0.94	1	0.25	0	-2.09	0	-0.19	0	-0.97	1	0.39	1	1.56	1	0.77	0	-1.15
20010612	0.73	12	4	15.73	15.79	-105.52	-0.25	-3745769.35	2402951.83	0.32	0.29	20010613	1.36	12	2	15.73	15.81	-31.65	-0.4	-3730061.5	2444184.94	0.33	0.42	0	-0.94	1	1	0.25	0	-2.09	0	-0.19	0	-0.97	1	0.39	1	1.56	1	0.77	0	-1.15	0	-0.45
20010613	1.36	12	2	15.73	15.81	-31.65	-0.4	-3730061.5	2444184.94	0.33	0.42	20010614	1.62	11	3	15.71	15.8	-8.61	-0.45	-3783353.39	2377570.08	0.35	0.5	1	0.25	1	0	-2.09	0	-0.19	0	-0.97	1	0.39	1	1.56	1	0.77	0	-1.15	0	-0.45	0	-0.91
20010614	1.62	11	3	15.71	15.8	-8.61	-0.45	-3783353.39	2377570.08	0.35	0.5	20010615	0.44	12	4	15.72	15.8	-41.06	-0.51	-3776200.64	2407202.9	0.34	0.29	0	-2.09	1	0	-0.19	0	-0.97	1	0.39	1	1.56	1	0.77	0	-1.15	0	-0.45	0	-0.91	1	0.26
20010615	0.44	12	4	15.72	15.8	-41.06	-0.51	-3776200.64	2407202.9	0.34	0.29	20010618	1.41	11	5	15.7	15.74	-130.36	-0.62	-3794572.86	2365447.86	0.36	0.5	0	-0.19	1	0	-0.97	1	0.39	1	1.56	1	0.77	0	-1.15	0	-0.45	0	-0.91	1	0.26	1	0.2
20010618	1.41	11	5	15.7	15.74	-130.36	-0.62	-3794572.86	2365447.86	0.36	0.5	20010619	0.72	12	5	15.67	15.68	-149.88	-0.48	-3783569.77	2335582.35	0.34	0.19	0	-0.97	1	1	0.39	1	1.56	1	0.77	0	-1.15	0	-0.45	0	-0.91	1	0.26	1	0.2	1	1.37
20010619	0.72	12	5	15.67	15.68	-149.88	-0.48	-3783569.77	2335582.35	0.34	0.19	20010620	1.66	11	1	15.54	15.61	-138.89	-0.64	-3807179.35	2286002.24	0.35	0.42	1	0.39	1	1	1.56	1	0.77	0	-1.15	0	-0.45	0	-0.91	1	0.26	1	0.2	1	1.37	1	0.45
20010620	1.66	11	1	15.54	15.61	-138.89	-0.64	-3807179.35	2286002.24	0.35	0.42	20010621	0.89	12	6	15.46	15.56	-116.37	-0.5	-3793885.31	2330315.69	0.33	0.2	1	1.56	1	1	0.77	0	-1.15	0	-0.45	0	-0.91	1	0.26	1	0.2	1	1.37	1	0.45	0	-1.02
20010621	0.89	12	6	15.46	15.56	-116.37	-0.5	-3793885.31	2330315.69	0.33	0.2	20010622	0.75	12	0	15.42	15.56	-44.01	-0.15	-3769851.98	2363361.52	0.34	0.44	1	0.77	1	0	-1.15	0	-0.45	0	-0.91	1	0.26	1	0.2	1	1.37	1	0.45	0	-1.02	0	-0.77
20010622	0.75	12	0	15.42	15.56	-44.01	-0.15	-3769851.98	2363361.52	0.34	0.44	20010625	0.88	12	2	15.47	15.59	39.39	0.14	-3767207.18	2392454.33	0.33	0.22	0	-1.15	1	0	-0.45	0	-0.91	1	0.26	1	0.2	1	1.37	1	0.45	0	-1.02	0	-0.77	1	0.46
20010625	0.88	12	2	15.47	15.59	39.39	0.14	-3767207.18	2392454.33	0.33	0.22	20010626	1.15	11	5	15.48	15.58	-3.13	-0.09	-3794318.87	2358963.42	0.32	0.21	0	-0.45	1	0	-0.91	1	0.26	1	0.2	1	1.37	1	0.45	0	-1.02	0	-0.77	1	0.46	0	-1.17
20010626	1.15	11	5	15.48	15.58	-3.13	-0.09	-3794318.87	2358963.42	0.32	0.21	20010627	1	11	5	15.52	15.55	-33.76	-0.45	-3806681.25	2325408.4	0.31	0.19	0	-0.91	1	1	0.26	1	0.2	1	1.37	1	0.45	0	-1.02	0	-0.77	1	0.46	0	-1.17	0	-0.65
20010627	1	11	5	15.52	15.55	-33.76	-0.45	-3806681.25	2325408.4	0.31	0.19	20010628	1.04	11	5	15.51	15.51	-62.28	-0.44	-3836586.18	2290519.31	0.3	0.28	1	0.26	1	1	0.2	1	1.37	1	0.45	0	-1.02	0	-0.77	1	0.46	0	-1.17	0	-0.65	0	-0.4
20010628	1.04	11	5	15.51	15.51	-62.28	-0.44	-3836586.18	2290519.31	0.3	0.28	20010702	0.64	11	2	15.47	15.48	-35.5	-0.44	-3851545.53	2312958.33	0.3	0.3	1	0.2	1	1	1.37	1	0.45	0	-1.02	0	-0.77	1	0.46	0	-1.17	0	-0.65	0	-0.4	0	-1.06
20010702	0.64	11	2	15.47	15.48	-35.5	-0.44	-3851545.53	2312958.33	0.3	0.3	20010703	0.72	12	6	15.4	15.46	-61.57	-0.08	-3846139.97	2329175	0.29	0.12	1	1.37	1	1	0.45	0	-1.02	0	-0.77	1	0.46	0	-1.17	0	-0.65	0	-0.4	0	-1.06	0	-1
20010703	0.72	12	6	15.4	15.46	-61.57	-0.08	-3846139.97	2329175	0.29	0.12	20010704	1.36	10	2	15.42	15.48	71.87	0.16	-3840247.96	2351270.06	0.29	0.32	1	0.45	1	0	-1.02	0	-0.77	1	0.46	0	-1.17	0	-0.65	0	-0.4	0	-1.06	0	-1	1	2.43
20010704	1.36	10	2	15.42	15.48	71.87	0.16	-3840247.96	2351270.06	0.29	0.32	20010705	3.64	12	2	15.46	15.52	155.82	0.38	-3912737.23	2431596.01	0.31	0.46	0	-1.02	1	0	-0.77	1	0.46	0	-1.17	0	-0.65	0	-0.4	0	-1.06	0	-1	1	2.43	0	-0.26
20010705	3.64	12	2	15.46	15.52	155.82	0.38	-3912737.23	2431596.01	0.31	0.46	20010706	0.3	11	5	15.5	15.51	35.17	0.16	-3930269.87	2407569.79	0.31	0.37	0	-0.77	1	1	0.46	0	-1.17	0	-0.65	0	-0.4	0	-1.06	0	-1	1	2.43	0	-0.26	1	0.53
20010706	0.3	11	5	15.5	15.51	35.17	0.16	-3930269.87	2407569.79	0.31	0.37	20010709	0.74	7	5	15.5	15.49	-38.12	-0.2	-3944722.11	2389905.95	0.31	0.33	1	0.46	1	0	-1.17	0	-0.65	0	-0.4	0	-1.06	0	-1	1	2.43	0	-0.26	1	0.53	0	-0.59
20010709	0.74	7	5	15.5	15.49	-38.12	-0.2	-3944722.11	2389905.95	0.31	0.33	20010710	0.8	12	6	15.52	15.48	-49.86	-0.25	-3939258.32	2404111.8	0.3	0.13	0	-1.17	1	0	-0.65	0	-0.4	0	-1.06	0	-1	1	2.43	0	-0.26	1	0.53	0	-0.59	0	-0.79
20010710	0.8	12	6	15.52	15.48	-49.86	-0.25	-3939258.32	2404111.8	0.3	0.13	20010711	2.92	11	5	15.45	15.44	-104.65	-0.25	-3967441.46	2362666	0.29	0.25	0	-0.65	1	0	-0.4	0	-1.06	0	-1	1	2.43	0	-0.26	1	0.53	0	-0.59	0	-0.79	0	-1.33
20010711	2.92	11	5	15.45	15.44	-104.65	-0.25	-3967441.46	2362666	0.29	0.25	20010712	1.09	11	5	15.35	15.39	-155.42	-0.28	-3967441.46	2317626.52	0.29	0.26	0	-0.4	1	0	-1.06	0	-1	1	2.43	0	-0.26	1	0.53	0	-0.59	0	-0.79	0	-1.33	0	-0.14
20010712	1.09	11	5	15.35	15.39	-155.42	-0.28	-3967441.46	2317626.52	0.29	0.26	20010713	0.56	11	3	15.28	15.34	-125.36	-0.2	-3987790.94	2292488.93	0.28	0.21	0	-1.06	1	0	-1	1	2.43	0	-0.26	1	0.53	0	-0.59	0	-0.79	0	-1.33	0	-0.14	1	1.49
20010713	0.56	11	3	15.28	15.34	-125.36	-0.2	-3987790.94	2292488.93	0.28	0.21	20010716	1.13	11	1	15.19	15.27	-122.31	-0.4	-4010225.04	2264151.12	0.3	0.48	0	-1	1	1	2.43	0	-0.26	1	0.53	0	-0.59	0	-0.79	0	-1.33	0	-0.14	1	1.49	0	-6.6
20010716	1.13	11	1	15.19	15.27	-122.31	-0.4	-4010225.04	2264151.12	0.3	0.48	20010717	1.18	11	5	15.06	15.19	-155.3	-0.58	-4011305.89	2230644.76	0.3	0.31	1	2.43	1	0	-0.26	1	0.53	0	-0.59	0	-0.79	0	-1.33	0	-0.14	1	1.49	0	-6.6	0	-1.21
20010717	1.18	11	5	15.06	15.19	-155.3	-0.58	-4011305.89	2230644.76	0.3	0.31	20010718	0.68	10	2	15.04	15.18	6.69	-0.43	-4021838.51	2253498.56	0.39	1.2	0	-0.26	1	1	0.53	0	-0.59	0	-0.79	0	-1.33	0	-0.14	1	1.49	0	-6.6	0	-1.21	1	2.75
20010718	0.68	10	2	15.04	15.18	6.69	-0.43	-4021838.51	2253498.56	0.39	1.2	20010719	0.89	11	7	15.03	15.17	-63.11	-0.54	-4011706.59	2233234.71	0.38	0.32	1	0.53	1	0	-0.59	0	-0.79	0	-1.33	0	-0.14	1	1.49	0	-6.6	0	-1.21	1	2.75	0	-1.83
20010719	0.89	11	7	15.03	15.17	-63.11	-0.54	-4011706.59	2233234.71	0.38	0.32	20010720	1.8	6	2	15.05	15.18	1.79	-0.3	-4015017.58	2269655.68	0.38	0.33	0	-0.59	1	0	-0.79	0	-1.33	0	-0.14	1	1.49	0	-6.6	0	-1.21	1	2.75	0	-1.83	0	-1
20010720	1.8	6	2	15.05	15.18	1.79	-0.3	-4015017.58	2269655.68	0.38	0.33	20010723	0.74	11	7	15.08	15.16	3.31	-0.27	-4036228.77	2242659.62	0.37	0.28	0	-0.79	1	0	-1.33	0	-0.14	1	1.49	0	-6.6	0	-1.21	1	2.75	0	-1.83	0	-1	0	-5.5
20010723	0.74	11	7	15.08	15.16	3.31	-0.27	-4036228.77	2242659.62	0.37	0.28	20010724	1.16	7	5	15.12	15.13	-75.79	-0.46	-4042494.15	2211332.76	0.35	0.18	0	-1.33	1	0	-0.14	1	1.49	0	-6.6	0	-1.21	1	2.75	0	-1.83	0	-1	0	-5.5	1	0.84
20010724	1.16	7	5	15.12	15.13	-75.79	-0.46	-4042494.15	2211332.76	0.35	0.18	20010725	1.03	11	5	15.04	15.07	-122.81	-0.48	-4065261.13	2178979.68	0.34	0.27	0	-0.14	1	1	1.49	0	-6.6	0	-1.21	1	2.75	0	-1.83	0	-1	0	-5.5	1	0.84	0	-1.29
20010725	1.03	11	5	15.04	15.07	-122.81	-0.48	-4065261.13	2178979.68	0.34	0.27	20010726	0.92	11	5	14.97	15.02	-129.15	-0.4	-4055353.11	2149255.62	0.33	0.24	1	1.49	1	0	-6.6	0	-1.21	1	2.75	0	-1.83	0	-1	0	-5.5	1	0.84	0	-1.29	1	0.77
20010726	0.92	11	5	14.97	15.02	-129.15	-0.4	-4055353.11	2149255.62	0.33	0.24	20010727	1.09	12	2	14.93	15.01	-57.76	-0.12	-4027784.52	2181689.25	0.34	0.4	0	-6.6	1	0	-1.21	1	2.75	0	-1.83	0	-1	0	-5.5	1	0.84	0	-1.29	1	0.77	1	2.67
20010727	1.09	12	2	14.93	15.01	-57.76	-0.12	-4027784.52	2181689.25	0.34	0.4	20010730	2.34	7	5	14.71	14.83	-214.54	-0.95	-4057007.79	2105708.76	0.44	1.39	0	-1.21	1	1	2.75	0	-1.83	0	-1	0	-5.5	1	0.84	0	-1.29	1	0.77	1	2.67	1	0.15
20010730	2.34	7	5	14.71	14.83	-214.54	-0.95	-4057007.79	2105708.76	0.44	1.39	20010731	0.53	12	7	14.48	14.65	-181.32	-0.97	-4083028.15	2065332.33	0.44	0.45	1	2.75	1	0	-1.83	0	-1	0	-5.5	1	0.84	0	-1.29	1	0.77	1	2.67	1	0.15	0	-1.04
20010731	0.53	12	7	14.48	14.65	-181.32	-0.97	-4083028.15	2065332.33	0.44	0.45	20010801	0.9	10	2	14.36	14.57	-105.79	-0.95	-4048531.67	2101800.04	0.44	0.39	0	-1.83	1	0	-1	0	-5.5	1	0.84	0	-1.29	1	0.77	1	2.67	1	0.15	0	-1.04	1	0.15
20010801	0.9	10	2	14.36	14.57	-105.79	-0.95	-4048531.67	2101800.04	0.44	0.39	20010802	0.8	11	1	14.2	14.45	-92.12	-1.17	-4055123.94	2072794.06	0.44	0.44	0	-1	1	0	-5.5	1	0.84	0	-1.29	1	0.77	1	2.67	1	0.15	0	-1.04	1	0.15	0	-1.87
20010802	0.8	11	1	14.2	14.45	-92.12	-1.17	-4055123.94	2072794.06	0.44	0.44	20010803	1.3	11	5	13.96	14.34	-92.46	-1.39	-4057337.63	2035161.35	0.43	0.34	0	-5.5	1	1	0.84	0	-1.29	1	0.77	1	2.67	1	0.15	0	-1.04	1	0.15	0	-1.87	1	0.92
20010803	1.3	11	5	13.96	14.34	-92.46	-1.39	-4057337.63	2035161.35	0.43	0.34	20010806	2.02	11	5	13.77	14.1	-153.1	-2.06	-4075381.35	1959119.96	0.51	1.21	1	0.84	1	0	-1.29	1	0.77	1	2.67	1	0.15	0	-1.04	1	0.15	0	-1.87	1	0.92	1	0.08
20010806	2.02	11	5	13.77	14.1	-153.1	-2.06	-4075381.35	1959119.96	0.51	1.21	20010807	0.47	12	6	13.64	13.93	-141.26	-1.83	-4048723.71	1994917.36	0.5	0.47	0	-1.29	1	1	0.77	1	2.67	1	0.15	0	-1.04	1	0.15	0	-1.87	1	0.92	1	0.08	1	0.76
20010807	0.47	12	6	13.64	13.93	-141.26	-1.83	-4048723.71	1994917.36	0.5	0.47	20010808	0.78	11	7	13.39	13.76	-113.83	-1.8	-4060681.8	1967015.14	0.48	0.28	1	0.77	1	1	2.67	1	0.15	0	-1.04	1	0.15	0	-1.87	1	0.92	1	0.08	1	0.76	0	-1.28
20010808	0.78	11	7	13.39	13.76	-113.83	-1.8	-4060681.8	1967015.14	0.48	0.28	20010809	0.96	12	6	13.22	13.64	-81.92	-1.68	-4059275.33	1993738.06	0.45	0.19	1	2.67	1	1	0.15	0	-1.04	1	0.15	0	-1.87	1	0.92	1	0.08	1	0.76	0	-1.28	0	-0.3
20010809	0.96	12	6	13.22	13.64	-81.92	-1.68	-4059275.33	1993738.06	0.45	0.19	20010810	0.93	7	8	13.15	13.6	-20.9	-1.55	-4059275.33	2018702.44	0.46	0.49	1	0.15	1	0	-1.04	1	0.15	0	-1.87	1	0.92	1	0.08	1	0.76	0	-1.28	0	-0.3	0	-0.69
20010810	0.93	7	8	13.15	13.6	-20.9	-1.55	-4059275.33	2018702.44	0.46	0.49	20010813	0.92	11	2	13.23	13.58	-5.05	-0.54	-4063526.62	2041659.41	0.44	0.27	0	-1.04	1	1	0.15	0	-1.87	1	0.92	1	0.08	1	0.76	0	-1.28	0	-0.3	0	-0.69	0	-1.84
20010813	0.92	11	2	13.23	13.58	-5.05	-0.54	-4063526.62	2041659.41	0.44	0.27	20010814	0.89	11	5	13.26	13.53	-16.56	-0.51	-4071383.39	2021231.81	0.43	0.39	1	0.15	1	0	-1.87	1	0.92	1	0.08	1	0.76	0	-1.28	0	-0.3	0	-0.69	0	-1.84	1	0.23
20010814	0.89	11	5	13.26	13.53	-16.56	-0.51	-4071383.39	2021231.81	0.43	0.39	20010815	0.62	11	6	13.33	13.5	-8.98	-0.87	-4071383.39	2033815.8	0.4	0.12	0	-1.87	1	1	0.92	1	0.08	1	0.76	0	-1.28	0	-0.3	0	-0.69	0	-1.84	1	0.23	0	0
20010815	0.62	11	6	13.33	13.5	-8.98	-0.87	-4071383.39	2033815.8	0.4	0.12	20010816	2.31	7	5	13.33	13.42	-43.06	-0.86	-4092721.49	2004718.39	0.39	0.3	1	0.92	1	1	0.08	1	0.76	0	-1.28	0	-0.3	0	-0.69	0	-1.84	1	0.23	0	0	0	-0.86
20010816	2.31	7	5	13.33	13.42	-43.06	-0.86	-4092721.49	2004718.39	0.39	0.3	20010817	0.42	12	2	13.28	13.38	-9.61	-0.6	-4092721.49	2017069.93	0.38	0.3	1	0.08	1	1	0.76	0	-1.28	0	-0.3	0	-0.69	0	-1.84	1	0.23	0	0	0	-0.86	1	0.08
20010817	0.42	12	2	13.28	13.38	-9.61	-0.6	-4092721.49	2017069.93	0.38	0.3	20010820	1.09	6	6	13.24	13.35	-20.43	0.17	-4087325.58	2030559.72	0.36	0.2	1	0.76	1	0	-1.28	0	-0.3	0	-0.69	0	-1.84	1	0.23	0	0	0	-0.86	1	0.08	0	-1.02
20010820	1.09	6	6	13.24	13.35	-20.43	0.17	-4087325.58	2030559.72	0.36	0.2	20010821	1	12	2	13.24	13.35	44.73	0.16	-4093477.56	2044094.08	0.35	0.26	0	-1.28	1	0	-0.3	0	-0.69	0	-1.84	1	0.23	0	0	0	-0.86	1	0.08	0	-1.02	1	2.94
20010821	1	12	2	13.24	13.35	44.73	0.16	-4093477.56	2044094.08	0.35	0.26	20010822	1.26	11	5	13.2	13.31	-65.13	0.16	-4096899.56	2026984.07	0.35	0.27	0	-0.3	1	0	-0.69	0	-1.84	1	0.23	0	0	0	-0.86	1	0.08	0	-1.02	1	2.94	0	-0.15
20010822	1.26	11	5	13.2	13.31	-65.13	0.16	-4096899.56	2026984.07	0.35	0.27	20010823	0.97	12	5	13.2	13.27	-106.86	0.02	-4093205.4	2010360.34	0.33	0.18	0	-0.69	1	0	-1.84	1	0.23	0	0	0	-0.86	1	0.08	0	-1.02	1	2.94	0	-0.15	1	0.62
20010823	0.97	12	5	13.2	13.27	-106.86	0.02	-4093205.4	2010360.34	0.33	0.18	20010824	0.8	11	3	13.16	13.23	-88.77	-0.42	-4104635.64	1997025.06	0.32	0.28	0	-1.84	1	1	0.23	0	0	0	-0.86	1	0.08	0	-1.02	1	2.94	0	-0.15	1	0.62	0	-2.46
20010824	0.8	11	3	13.16	13.23	-88.77	-0.42	-4104635.64	1997025.06	0.32	0.28	20010827	2.31	11	5	13.08	13.15	-220.72	-0.68	-4109642.03	1966271.54	0.33	0.43	1	0.23	1	0	0	0	-0.86	1	0.08	0	-1.02	1	2.94	0	-0.15	1	0.62	0	-2.46	1	2.44
20010827	2.31	11	5	13.08	13.15	-220.72	-0.68	-4109642.03	1966271.54	0.33	0.43	20010828	0.81	12	4	12.97	13.09	-178.1	-0.51	-4090373.2	1991249.65	0.34	0.35	0	0	1	0	-0.86	1	0.08	0	-1.02	1	2.94	0	-0.15	1	0.62	0	-2.46	1	2.44	0	-0.85
20010828	0.81	12	4	12.97	13.09	-178.1	-0.51	-4090373.2	1991249.65	0.34	0.35	20010829	0.63	11	3	12.91	13.04	-84.35	-0.53	-4104316.42	1991249.65	0.32	0.17	0	-0.86	1	1	0.08	0	-1.02	1	2.94	0	-0.15	1	0.62	0	-2.46	1	2.44	0	-0.85	0	-2.02
20010829	0.63	11	3	12.91	13.04	-84.35	-0.53	-4104316.42	1991249.65	0.32	0.17	20010830	0.59	7	5	12.82	12.97	-99.77	-0.39	-4110730.71	1981984.57	0.3	0.13	1	0.08	1	0	-1.02	1	2.94	0	-0.15	1	0.62	0	-2.46	1	2.44	0	-0.85	0	-2.02	0	-0.32
20010830	0.59	7	5	12.82	12.97	-99.77	-0.39	-4110730.71	1981984.57	0.3	0.13	20010831	1	12	2	12.76	12.93	-75.76	-0.5	-4116525.18	1991255.72	0.29	0.16	0	-1.02	1	1	2.94	0	-0.15	1	0.62	0	-2.46	1	2.44	0	-0.85	0	-2.02	0	-0.32	0	-1.59
20010831	1	12	2	12.76	12.93	-75.76	-0.5	-4116525.18	1991255.72	0.29	0.16	20010903	1.41	11	1	12.72	12.86	-84.91	-0.64	-4127083.57	1978163.32	0.29	0.31	1	2.94	1	0	-0.15	1	0.62	0	-2.46	1	2.44	0	-0.85	0	-2.02	0	-0.32	0	-1.59	0	-3.07
20010903	1.41	11	1	12.72	12.86	-84.91	-0.64	-4127083.57	1978163.32	0.29	0.31	20010904	1.62	10	0	12.75	12.88	-17.07	-0.37	-4113570.98	1999397.39	0.31	0.55	0	-0.15	1	1	0.62	0	-2.46	1	2.44	0	-0.85	0	-2.02	0	-0.32	0	-1.59	0	-3.07	1	0.75
20010904	1.62	10	0	12.75	12.88	-17.07	-0.37	-4113570.98	1999397.39	0.31	0.55	20010905	0.83	11	3	12.77	12.89	63.58	-0.22	-4121153.68	1981704.41	0.31	0.28	1	0.62	1	0	-2.46	1	2.44	0	-0.85	0	-2.02	0	-0.32	0	-1.59	0	-3.07	1	0.75	1	6.36
20010905	0.83	11	3	12.77	12.89	63.58	-0.22	-4121153.68	1981704.41	0.31	0.28	20010906	0.74	12	6	12.84	12.91	77.15	-0.1	-4111021.97	1994730.89	0.3	0.18	0	-2.46	1	1	2.44	0	-0.85	0	-2.02	0	-0.32	0	-1.59	0	-3.07	1	0.75	1	6.36	0	-1.71
20010906	0.74	12	6	12.84	12.91	77.15	-0.1	-4111021.97	1994730.89	0.3	0.18	20010907	1.79	7	5	12.83	12.87	-36.49	-0.33	-4122991.91	1971361.01	0.31	0.42	1	2.44	1	0	-0.85	0	-2.02	0	-0.32	0	-1.59	0	-3.07	1	0.75	1	6.36	0	-1.71	0	-0.08
20010907	1.79	7	5	12.83	12.87	-36.49	-0.33	-4122991.91	1971361.01	0.31	0.42	20010910	0.88	12	0	12.92	12.89	31.52	0.22	-4106178.2	1991911.1	0.33	0.55	0	-0.85	1	0	-2.02	0	-0.32	0	-1.59	0	-3.07	1	0.75	1	6.36	0	-1.71	0	-0.08	0	-1.11
20010910	0.88	12	0	12.92	12.89	31.52	0.22	-4106178.2	1991911.1	0.33	0.55	20010911	0.77	11	3	12.9	12.89	86.56	0.08	-4115925.4	1976071.9	0.33	0.26	0	-2.02	1	0	-0.32	0	-1.59	0	-3.07	1	0.75	1	6.36	0	-1.71	0	-0.08	0	-1.11	1	0.72
20010911	0.77	11	3	12.9	12.89	86.56	0.08	-4115925.4	1976071.9	0.33	0.26	20010912	3.03	12	9	12.84	12.85	-177.9	-0.18	-4079141.39	1928092.75	0.37	0.79	0	-0.32	1	0	-1.59	0	-3.07	1	0.75	1	6.36	0	-1.71	0	-0.08	0	-1.11	1	0.72	0	-1.27
20010912	3.03	12	9	12.84	12.85	-177.9	-0.18	-4079141.39	1928092.75	0.37	0.79	20010913	0.23	11	3	12.76	12.8	-68.43	-0.11	-4089170.39	1917060.85	0.36	0.22	0	-1.59	1	0	-3.07	1	0.75	1	6.36	0	-1.71	0	-0.08	0	-1.11	1	0.72	0	-1.27	1	0.48
20010913	0.23	11	3	12.76	12.8	-68.43	-0.11	-4089170.39	1917060.85	0.36	0.22	20010914	2.02	11	5	12.7	12.72	-122.34	-0.32	-4106365.37	1894771.06	0.36	0.35	0	-3.07	1	1	0.75	1	6.36	0	-1.71	0	-0.08	0	-1.11	1	0.72	0	-1.27	1	0.48	1	2.08
20010914	2.02	11	5	12.7	12.72	-122.34	-0.32	-4106365.37	1894771.06	0.36	0.35	20010917	2.29	7	5	12.5	12.59	-179.33	-0.57	-4154413.7	1843810.71	0.36	0.39	1	0.75	1	1	6.36	0	-1.71	0	-0.08	0	-1.11	1	0.72	0	-1.27	1	0.48	1	2.08	0	-1.49
20010917	2.29	7	5	12.5	12.59	-179.33	-0.57	-4154413.7	1843810.71	0.36	0.39	20010918	0.44	12	4	12.34	12.5	-126.81	-0.85	-4160004.94	1866175.69	0.36	0.32	1	6.36	1	0	-1.71	0	-0.08	0	-1.11	1	0.72	0	-1.27	1	0.48	1	2.08	0	-1.49	1	2.31
20010918	0.44	12	4	12.34	12.5	-126.81	-0.85	-4160004.94	1866175.69	0.36	0.32	20010919	2.35	12	2	12.39	12.57	8.98	-0.06	-4120708.73	1918755.13	0.42	0.95	0	-1.71	1	0	-0.08	0	-1.11	1	0.72	0	-1.27	1	0.48	1	2.08	0	-1.49	1	2.31	0	-3.81
20010919	2.35	12	2	12.39	12.57	8.98	-0.06	-4120708.73	1918755.13	0.42	0.95	20010920	1.09	11	3	12.4	12.59	55.89	-0.36	-4165589.94	1861406.92	0.42	0.46	0	-0.08	1	0	-1.11	1	0.72	0	-1.27	1	0.48	1	2.08	0	-1.49	1	2.31	0	-3.81	0	-2.27
20010920	1.09	11	3	12.4	12.59	55.89	-0.36	-4165589.94	1861406.92	0.42	0.46	20010921	0.33	12	5	12.45	12.6	22.7	-0.05	-4166290.94	1842479.76	0.41	0.27	0	-1.11	1	1	0.72	0	-1.27	1	0.48	1	2.08	0	-1.49	1	2.31	0	-3.81	0	-2.27	1	4.47
20010921	0.33	12	5	12.45	12.6	22.7	-0.05	-4166290.94	1842479.76	0.41	0.27	20010924	0.63	7	5	12.55	12.58	-6.92	-0.5	-4168870.74	1830612.68	0.39	0.23	1	0.72	1	0	-1.27	1	0.48	1	2.08	0	-1.49	1	2.31	0	-3.81	0	-2.27	1	4.47	1	2.69
20010924	0.63	7	5	12.55	12.58	-6.92	-0.5	-4168870.74	1830612.68	0.39	0.23	20010925	1.19	12	2	12.65	12.58	49.66	-0.3	-4174224.81	1844727.94	0.38	0.29	0	-1.27	1	1	0.48	1	2.08	0	-1.49	1	2.31	0	-3.81	0	-2.27	1	4.47	1	2.69	0	-1.16
20010925	1.19	12	2	12.65	12.58	49.66	-0.3	-4174224.81	1844727.94	0.38	0.29	20010926	0.81	7	5	12.56	12.55	-11.56	-0.2	-4182218.56	1833308.3	0.36	0.2	1	0.48	1	1	2.08	0	-1.49	1	2.31	0	-3.81	0	-2.27	1	4.47	1	2.69	0	-1.16	1	1.72
20010926	0.81	7	5	12.56	12.55	-11.56	-0.2	-4182218.56	1833308.3	0.36	0.2	20010927	1.27	12	0	12.53	12.54	8.65	-0.1	-4184771.87	1847777.07	0.36	0.34	1	2.08	1	0	-1.49	1	2.31	0	-3.81	0	-2.27	1	4.47	1	2.69	0	-1.16	1	1.72	1	0.46
20010927	1.27	12	0	12.53	12.54	8.65	-0.1	-4184771.87	1847777.07	0.36	0.34	20010928	1.51	12	2	12.55	12.58	78.85	0.36	-4174264.79	1869599.47	0.36	0.33	0	-1.49	1	1	2.31	0	-3.81	0	-2.27	1	4.47	1	2.69	0	-1.16	1	1.72	1	0.46	0	-2.83
20010928	1.51	12	2	12.55	12.58	78.85	0.36	-4174264.79	1869599.47	0.36	0.33	20011008	0.67	11	1	12.56	12.58	27.45	0.55	-4180446.38	1854918.19	0.36	0.38	1	2.31	1	0	-3.81	0	-2.27	1	4.47	1	2.69	0	-1.16	1	1.72	1	0.46	0	-2.83	1	0.71
20011008	0.67	11	1	12.56	12.58	27.45	0.55	-4180446.38	1854918.19	0.36	0.38	20011009	1.51	12	2	12.62	12.63	111.59	0.75	-4167878.14	1877020.95	0.37	0.51	0	-3.81	1	0	-2.27	1	4.47	1	2.69	0	-1.16	1	1.72	1	0.46	0	-2.83	1	0.71	1	9.99
20011009	1.51	12	2	12.62	12.63	111.59	0.75	-4167878.14	1877020.95	0.37	0.51	20011010	0.96	11	5	12.6	12.58	-174.89	-0.51	-4159367.01	1855743.12	0.42	0.84	0	-2.27	1	1	4.47	1	2.69	0	-1.16	1	1.72	1	0.46	0	-2.83	1	0.71	1	9.99	1	0.14
20011010	0.96	11	5	12.6	12.58	-174.89	-0.51	-4159367.01	1855743.12	0.42	0.84	20011011	1.58	11	5	12.52	12.49	-182.9	-0.57	-4170947.33	1822221.15	0.43	0.55	1	4.47	1	1	2.69	0	-1.16	1	1.72	1	0.46	0	-2.83	1	0.71	1	9.99	1	0.14	0	-2.34
20011011	1.58	11	5	12.52	12.49	-182.9	-0.57	-4170947.33	1822221.15	0.43	0.55	20011012	1.74	12	2	12.49	12.51	-25	-0.02	-4141834.6	1880446.6	0.49	0.96	1	2.69	1	0	-1.16	1	1.72	1	0.46	0	-2.83	1	0.71	1	9.99	1	0.14	0	-2.34	1	0.87
20011012	1.74	12	2	12.49	12.51	-25	-0.02	-4141834.6	1880446.6	0.49	0.96	20011015	1.22	12	2	12.57	12.59	111.93	0.46	-4095918.12	1951408.43	0.5	0.68	0	-1.16	1	1	1.72	1	0.46	0	-2.83	1	0.71	1	9.99	1	0.14	0	-2.34	1	0.87	0	-0.07
20011015	1.22	12	2	12.57	12.59	111.93	0.46	-4095918.12	1951408.43	0.5	0.68	20011016	0.42	11	7	12.57	12.63	95.43	0.22	-4098491.77	1921382.57	0.49	0.35	1	1.72	1	1	0.46	0	-2.83	1	0.71	1	9.99	1	0.14	0	-2.34	1	0.87	0	-0.07	0	-1.94
20011016	0.42	11	7	12.57	12.63	95.43	0.22	-4098491.77	1921382.57	0.49	0.35	20011017	3.49	12	2	12.7	12.7	134.7	0.6	-4104846.61	2026237.46	0.51	0.66	1	0.46	1	0	-2.83	1	0.71	1	9.99	1	0.14	0	-2.34	1	0.87	0	-0.07	0	-1.94	1	1.4
20011017	3.49	12	2	12.7	12.7	134.7	0.6	-4104846.61	2026237.46	0.51	0.66	20011018	0.83	12	2	12.9	12.77	131.76	0.6	-4151732.19	2113310.67	0.49	0.39	0	-2.83	1	1	0.71	1	9.99	1	0.14	0	-2.34	1	0.87	0	-0.07	0	-1.94	1	1.4	0	-0.22
20011018	0.83	12	2	12.9	12.77	131.76	0.6	-4151732.19	2113310.67	0.49	0.39	20011019	1.08	11	5	12.92	12.76	7.96	-0.03	-4147763.67	2019389.04	0.52	0.74	1	0.71	1	1	9.99	1	0.14	0	-2.34	1	0.87	0	-0.07	0	-1.94	1	1.4	0	-0.22	0	-1.31
20011019	1.08	11	5	12.92	12.76	7.96	-0.03	-4147763.67	2019389.04	0.52	0.74	20011022	0.6	12	2	12.89	12.77	34.24	0.25	-4153316.5	2076027.91	0.52	0.51	1	9.99	1	1	0.14	0	-2.34	1	0.87	0	-0.07	0	-1.94	1	1.4	0	-0.22	0	-1.31	0	-1.32
20011022	0.6	12	2	12.89	12.77	34.24	0.25	-4153316.5	2076027.91	0.52	0.51	20011023	5.09	4	8	13.15	13.01	216.05	1.24	-3865157.32	2364187.09	0.59	1.28	1	0.14	1	0	-2.34	1	0.87	0	-0.07	0	-1.94	1	1.4	0	-0.22	0	-1.31	0	-1.32	0	-0.22
20011023	5.09	4	8	13.15	13.01	216.05	1.24	-3865157.32	2364187.09	0.59	1.28	20011024	0.94	11	2	13.36	13.21	170.05	1.75	-3900323.13	2633791.67	0.6	0.69	0	-2.34	1	1	0.87	0	-0.07	0	-1.94	1	1.4	0	-0.22	0	-1.31	0	-1.32	0	-0.22	0	-4.26
20011024	0.94	11	2	13.36	13.21	170.05	1.75	-3900323.13	2633791.67	0.6	0.69	20011025	0.31	11	5	13.5	13.32	97.75	1.7	-3969102.32	2550274.09	0.58	0.36	1	0.87	1	0	-0.07	0	-1.94	1	1.4	0	-0.22	0	-1.31	0	-1.32	0	-0.22	0	-4.26	1	1.48
20011025	0.31	11	5	13.5	13.32	97.75	1.7	-3969102.32	2550274.09	0.58	0.36	20011026	0.62	12	4	13.74	13.42	71.81	1.28	-3947620.97	2602443.06	0.56	0.34	0	-0.07	1	0	-1.94	1	1.4	0	-0.22	0	-1.31	0	-1.32	0	-0.22	0	-4.26	1	1.48	1	2.38
20011026	0.62	12	4	13.74	13.42	71.81	1.28	-3947620.97	2602443.06	0.56	0.34	20011029	0.68	11	3	13.95	13.51	65.63	0.93	-3961903.91	2566735.73	0.53	0.3	0	-1.94	1	1	1.4	0	-0.22	0	-1.31	0	-1.32	0	-0.22	0	-4.26	1	1.48	1	2.38	0	-0.38
20011029	0.68	11	3	13.95	13.51	65.63	0.93	-3961903.91	2566735.73	0.53	0.3	20011030	1.18	11	5	13.86	13.53	26.96	0.81	-3993462.11	2524658.12	0.51	0.32	1	1.4	1	0	-0.22	0	-1.31	0	-1.32	0	-0.22	0	-4.26	1	1.48	1	2.38	0	-0.38	1	0.15
20011030	1.18	11	5	13.86	13.53	26.96	0.81	-3993462.11	2524658.12	0.51	0.32	20011031	0.65	12	4	13.8	13.58	21.27	0.78	-3967895.31	2551929.38	0.49	0.32	0	-0.22	1	0	-1.31	0	-1.32	0	-0.22	0	-4.26	1	1.48	1	2.38	0	-0.38	1	0.15	0	-0.75
20011031	0.65	12	4	13.8	13.58	21.27	0.78	-3967895.31	2551929.38	0.49	0.32	20011101	0.8	11	3	13.8	13.62	35.9	0.69	-3981689.57	2530020.85	0.47	0.27	0	-1.31	1	0	-1.32	0	-0.22	0	-4.26	1	1.48	1	2.38	0	-0.38	1	0.15	0	-0.75	0	-0.76
20011101	0.8	11	3	13.8	13.62	35.9	0.69	-3981689.57	2530020.85	0.47	0.27	20011102	1.08	7	5	13.74	13.61	-22.02	0.88	-4000328.41	2506298.69	0.45	0.28	0	-1.32	1	0	-0.22	0	-4.26	1	1.48	1	2.38	0	-0.38	1	0.15	0	-0.75	0	-0.76	1	1.22
20011102	1.08	7	5	13.74	13.61	-22.02	0.88	-4000328.41	2506298.69	0.45	0.28	20011105	1.04	11	5	13.65	13.58	-168.94	0.61	-4015095.71	2481686.52	0.43	0.22	0	-0.22	1	0	-4.26	1	1.48	1	2.38	0	-0.38	1	0.15	0	-0.75	0	-0.76	1	1.22	1	0.08
20011105	1.04	11	5	13.65	13.58	-168.94	0.61	-4015095.71	2481686.52	0.43	0.22	20011106	0.81	11	5	13.6	13.54	-134.67	-0.7	-4024161.36	2461742.09	0.41	0.22	0	-4.26	1	1	1.48	1	2.38	0	-0.38	1	0.15	0	-0.75	0	-0.76	1	1.22	1	0.08	1	1.73
20011106	0.81	11	5	13.6	13.54	-134.67	-0.7	-4024161.36	2461742.09	0.41	0.22	20011107	2.59	11	5	13.4	13.41	-214.13	-1.29	-4043722.67	2410171.37	0.45	0.87	1	1.48	1	1	2.38	0	-0.38	1	0.15	0	-0.75	0	-0.76	1	1.22	1	0.08	1	1.73	1	1.48
20011107	2.59	11	5	13.4	13.41	-214.13	-1.29	-4043722.67	2410171.37	0.45	0.87	20011108	0.65	12	6	13.25	13.34	-149.1	-0.77	-4021199.8	2443651.31	0.46	0.55	1	2.38	1	0	-0.38	1	0.15	0	-0.75	0	-0.76	1	1.22	1	0.08	1	1.73	1	1.48	1	0.07
20011108	0.65	12	6	13.25	13.34	-149.1	-0.77	-4021199.8	2443651.31	0.46	0.55	20011109	1.27	12	2	13.19	13.34	-63.96	-0.58	-3990948.36	2486313.59	0.47	0.55	0	-0.38	1	1	0.15	0	-0.75	0	-0.76	1	1.22	1	0.08	1	1.73	1	1.48	1	0.07	0	-1.17
20011109	1.27	12	2	13.19	13.34	-63.96	-0.58	-3990948.36	2486313.59	0.47	0.55	20011112	0.53	11	7	13.16	13.32	-33.94	-0.62	-3990948.36	2463665.31	0.45	0.24	1	0.15	1	0	-0.75	0	-0.76	1	1.22	1	0.08	1	1.73	1	1.48	1	0.07	0	-1.17	0	-1.11
20011112	0.53	11	7	13.16	13.32	-33.94	-0.62	-3990948.36	2463665.31	0.45	0.24	20011113	0.57	12	2	13.14	13.32	-14.08	-0.33	-3994369.36	2476494.04	0.43	0.3	0	-0.75	1	0	-0.76	1	1.22	1	0.08	1	1.73	1	1.48	1	0.07	0	-1.17	0	-1.11	1	0.3
20011113	0.57	12	2	13.14	13.32	-14.08	-0.33	-3994369.36	2476494.04	0.43	0.3	20011114	0.87	11	7	13.22	13.29	-24.99	-0.62	-4004213.12	2465337.78	0.41	0.17	0	-0.76	1	1	1.22	1	0.08	1	1.73	1	1.48	1	0.07	0	-1.17	0	-1.11	1	0.3	1	0.52
20011114	0.87	11	7	13.22	13.29	-24.99	-0.62	-4004213.12	2465337.78	0.41	0.17	20011115	1.3	11	5	13.23	13.26	-49.16	-0.69	-4009031.71	2450881.99	0.39	0.27	1	1.22	1	1	0.08	1	1.73	1	1.48	1	0.07	0	-1.17	0	-1.11	1	0.3	1	0.52	0	-0.81
20011115	1.3	11	5	13.23	13.26	-49.16	-0.69	-4009031.71	2450881.99	0.39	0.27	20011116	3.9	11	2	13.22	13.26	125.34	-0.35	-4059793.43	2507283.9	0.46	1.11	1	0.08	1	1	1.73	1	1.48	1	0.07	0	-1.17	0	-1.11	1	0.3	1	0.52	0	-0.81	1	0.22
20011116	3.9	11	2	13.22	13.26	125.34	-0.35	-4059793.43	2507283.9	0.46	1.11	20011119	0.23	7	4	13.22	13.26	19.72	-0.16	-4060368.58	2520512.4	0.44	0.23	1	1.73	1	1	1.48	1	0.07	0	-1.17	0	-1.11	1	0.3	1	0.52	0	-0.81	1	0.22	1	0.6
20011119	0.23	7	4	13.22	13.26	19.72	-0.16	-4060368.58	2520512.4	0.44	0.23	20011120	2.49	12	2	13.26	13.3	95.55	0.1	-4043886.02	2553477.52	0.43	0.32	1	1.48	1	1	0.07	0	-1.17	0	-1.11	1	0.3	1	0.52	0	-0.81	1	0.22	1	0.6	1	0.67
20011120	2.49	12	2	13.26	13.3	95.55	0.1	-4043886.02	2553477.52	0.43	0.32	20011121	0.91	12	2	13.36	13.37	136.3	0.87	-4015807.37	2583492.63	0.42	0.31	1	0.07	1	0	-1.17	0	-1.11	1	0.3	1	0.52	0	-0.81	1	0.22	1	0.6	1	0.67	0	-2.58
20011121	0.91	12	2	13.36	13.37	136.3	0.87	-4015807.37	2583492.63	0.42	0.31	20011122	0.94	12	2	13.48	13.43	136.96	0.69	-4015807.37	2611612.35	0.4	0.2	0	-1.17	1	0	-1.11	1	0.3	1	0.52	0	-0.81	1	0.22	1	0.6	1	0.67	0	-2.58	1	0.15
20011122	0.94	12	2	13.48	13.43	136.96	0.69	-4015807.37	2611612.35	0.4	0.2	20011123	0.71	11	5	13.54	13.45	70.97	0.22	-4028083.99	2591780.9	0.38	0.21	0	-1.11	1	1	0.3	1	0.52	0	-0.81	1	0.22	1	0.6	1	0.67	0	-2.58	1	0.15	0	-0.53
20011123	0.71	11	5	13.54	13.45	70.97	0.22	-4028083.99	2591780.9	0.38	0.21	20011126	0.93	7	5	13.56	13.44	-1.03	0.12	-4040848.66	2573343.04	0.36	0.17	1	0.3	1	1	0.52	0	-0.81	1	0.22	1	0.6	1	0.67	0	-2.58	1	0.15	0	-0.53	0	-0.38
20011126	0.93	7	5	13.56	13.44	-1.03	0.12	-4040848.66	2573343.04	0.36	0.17	20011127	0.82	12	4	13.55	13.44	-6.03	0.14	-4037360.61	2588457.9	0.33	0.13	1	0.52	1	0	-0.81	1	0.22	1	0.6	1	0.67	0	-2.58	1	0.15	0	-0.53	0	-0.38	0	-0.61
20011127	0.82	12	4	13.55	13.44	-6.03	0.14	-4037360.61	2588457.9	0.33	0.13	20011128	1.7	12	2	13.51	13.45	49.29	0.31	-4053101.07	2614139.69	0.33	0.32	0	-0.81	1	1	0.22	1	0.6	1	0.67	0	-2.58	1	0.15	0	-0.53	0	-0.38	0	-0.61	0	-1.68
20011128	1.7	12	2	13.51	13.45	49.29	0.31	-4053101.07	2614139.69	0.33	0.32	20011129	0.87	11	5	13.45	13.44	-43.14	0.3	-4066500.16	2591807.86	0.32	0.2	1	0.22	1	1	0.6	1	0.67	0	-2.58	1	0.15	0	-0.53	0	-0.38	0	-0.61	0	-1.68	0	-0.93
20011129	0.87	11	5	13.45	13.44	-43.14	0.3	-4066500.16	2591807.86	0.32	0.2	20011130	1.03	12	4	13.43	13.43	-48.7	0.17	-4061895.31	2614832.13	0.31	0.2	1	0.6	1	1	0.67	0	-2.58	1	0.15	0	-0.53	0	-0.38	0	-0.61	0	-1.68	0	-0.93	0	-0.08
20011130	1.03	12	4	13.43	13.43	-48.7	0.17	-4061895.31	2614832.13	0.31	0.2	20011203	1.35	12	2	13.45	13.45	0.53	0.24	-4064714.8	2645846.5	0.3	0.22	1	0.67	1	0	-2.58	1	0.15	0	-0.53	0	-0.38	0	-0.61	0	-1.68	0	-0.93	0	-0.08	0	-0.87
20011203	1.35	12	2	13.45	13.45	0.53	0.24	-4064714.8	2645846.5	0.3	0.22	20011204	0.84	12	2	13.48	13.47	31.69	0.1	-4052898.44	2671842.48	0.29	0.22	0	-2.58	1	1	0.15	0	-0.53	0	-0.38	0	-0.61	0	-1.68	0	-0.93	0	-0.08	0	-0.87	1	0.79
20011204	0.84	12	2	13.48	13.47	31.69	0.1	-4052898.44	2671842.48	0.29	0.22	20011205	1.78	11	5	13.43	13.43	-104.69	-0.45	-4094360.12	2625642.33	0.3	0.39	1	0.15	1	0	-0.53	0	-0.38	0	-0.61	0	-1.68	0	-0.93	0	-0.08	0	-0.87	1	0.79	0	-1.26
20011205	1.78	11	5	13.43	13.43	-104.69	-0.45	-4094360.12	2625642.33	0.3	0.39	20011206	0.74	12	4	13.4	13.4	-153.3	-0.44	-4095726.28	2659796.44	0.3	0.25	0	-0.53	1	0	-0.38	0	-0.61	0	-1.68	0	-0.93	0	-0.08	0	-0.87	1	0.79	0	-1.26	0	-1.83
20011206	0.74	12	4	13.4	13.4	-153.3	-0.44	-4095726.28	2659796.44	0.3	0.25	20011207	0.69	11	1	13.36	13.36	-149.2	-0.35	-4108379.12	2636298.31	0.29	0.26	0	-0.38	1	0	-0.61	0	-1.68	0	-0.93	0	-0.08	0	-0.87	1	0.79	0	-1.26	0	-1.83	1	0.16
20011207	0.69	11	1	13.36	13.36	-149.2	-0.35	-4108379.12	2636298.31	0.29	0.26	20011210	0.8	11	5	13.28	13.32	-156.29	-0.25	-4100334.54	2617527.62	0.28	0.15	0	-0.61	1	0	-1.68	0	-0.93	0	-0.08	0	-0.87	1	0.79	0	-1.26	0	-1.83	1	0.16	0	-1.87
20011210	0.8	11	5	13.28	13.32	-156.29	-0.25	-4100334.54	2617527.62	0.28	0.15	20011211	1.16	11	1	13.18	13.27	-120.56	-0.37	-4111682.11	2595705.37	0.27	0.25	0	-1.68	1	0	-0.93	0	-0.08	0	-0.87	1	0.79	0	-1.26	0	-1.83	1	0.16	0	-1.87	1	0.25
20011211	1.16	11	1	13.18	13.27	-120.56	-0.37	-4111682.11	2595705.37	0.27	0.25	20011212	1.56	7	5	13.1	13.19	-159.27	-0.66	-4134852.92	2561630.65	0.27	0.26	0	-0.93	1	0	-0.08	0	-0.87	1	0.79	0	-1.26	0	-1.83	1	0.16	0	-1.87	1	0.25	1	1.4
20011212	1.56	7	5	13.1	13.19	-159.27	-0.66	-4134852.92	2561630.65	0.27	0.26	20011213	0.78	11	5	12.99	13.11	-147.52	-0.67	-4157117.84	2534912.74	0.27	0.24	0	-0.08	1	0	-0.87	1	0.79	0	-1.26	0	-1.83	1	0.16	0	-1.87	1	0.25	1	1.4	0	-1.63
20011213	0.78	11	5	12.99	13.11	-147.52	-0.67	-4157117.84	2534912.74	0.27	0.24	20011214	0.76	12	5	12.89	13.04	-124.28	-0.71	-4162654.87	2514610.29	0.27	0.22	0	-0.87	1	1	0.79	0	-1.26	0	-1.83	1	0.16	0	-1.87	1	0.25	1	1.4	0	-1.63	1	0.5
20011214	0.76	12	5	12.89	13.04	-124.28	-0.71	-4162654.87	2514610.29	0.27	0.22	20011217	1.09	11	5	12.79	12.96	-115.07	-0.9	-4180063.46	2492559.41	0.26	0.19	1	0.79	1	0	-1.26	0	-1.83	1	0.16	0	-1.87	1	0.25	1	1.4	0	-1.63	1	0.5	1	0.74
20011217	1.09	11	5	12.79	12.96	-115.07	-0.9	-4180063.46	2492559.41	0.26	0.19	20011218	0.75	8	6	12.71	12.91	-90.62	-0.89	-4163503.82	2509119.05	0.24	0.12	0	-1.26	1	0	-1.83	1	0.16	0	-1.87	1	0.25	1	1.4	0	-1.63	1	0.5	1	0.74	0	-1.14
20011218	0.75	8	6	12.71	12.91	-90.62	-0.89	-4163503.82	2509119.05	0.24	0.12	20011219	1.49	11	1	12.65	12.84	-88.74	-0.7	-4181572.57	2484479.85	0.25	0.3	0	-1.83	1	1	0.16	0	-1.87	1	0.25	1	1.4	0	-1.63	1	0.5	1	0.74	0	-1.14	0	-0.58
20011219	1.49	11	1	12.65	12.84	-88.74	-0.7	-4181572.57	2484479.85	0.25	0.3	20011220	1.25	11	5	12.57	12.75	-137.34	-0.95	-4199666.69	2453613.41	0.25	0.29	1	0.16	1	0	-1.87	1	0.25	1	1.4	0	-1.63	1	0.5	1	0.74	0	-1.14	0	-0.58	0	-0.17
20011220	1.25	11	5	12.57	12.75	-137.34	-0.95	-4199666.69	2453613.41	0.25	0.29	20011221	0.64	12	6	12.5	12.67	-133.11	-0.86	-4191191.33	2473389.25	0.24	0.07	0	-1.87	1	1	0.25	1	1.4	0	-1.63	1	0.5	1	0.74	0	-1.14	0	-0.58	0	-0.17	0	-1.08
20011221	0.64	12	6	12.5	12.67	-133.11	-0.86	-4191191.33	2473389.25	0.24	0.07	20011224	1.51	11	1	12.4	12.57	-143.39	-1.04	-4211412.86	2443461.38	0.25	0.37	1	0.25	1	1	1.4	0	-1.63	1	0.5	1	0.74	0	-1.14	0	-0.58	0	-0.17	0	-1.08	0	-0.67
20011224	1.51	11	1	12.4	12.57	-143.39	-1.04	-4211412.86	2443461.38	0.25	0.37	20011225	0.75	12	4	12.28	12.49	-124.54	-0.93	-4200765.79	2465938.53	0.24	0.19	1	1.4	1	0	-1.63	1	0.5	1	0.74	0	-1.14	0	-0.58	0	-0.17	0	-1.08	0	-0.67	0	-2.46
20011225	0.75	12	4	12.28	12.49	-124.54	-0.93	-4200765.79	2465938.53	0.24	0.19	20011226	0.8	8	2	12.23	12.45	-72.78	-0.54	-4182681.32	2484023	0.24	0.25	0	-1.63	1	1	0.5	1	0.74	0	-1.14	0	-0.58	0	-0.17	0	-1.08	0	-0.67	0	-2.46	0	-4.34
20011226	0.8	8	2	12.23	12.45	-72.78	-0.54	-4182681.32	2484023	0.24	0.25	20011227	1.25	11	3	12.19	12.39	-65.55	-0.62	-4202567.58	2461485.24	0.25	0.34	1	0.5	1	1	0.74	0	-1.14	0	-0.58	0	-0.17	0	-1.08	0	-0.67	0	-2.46	0	-4.34	0	-1.45
20011227	1.25	11	3	12.19	12.39	-65.55	-0.62	-4202567.58	2461485.24	0.25	0.34	20011228	1.06	12	6	12.16	12.35	-68.1	-0.55	-4203969.34	2485315.12	0.24	0.17	1	0.74	1	0	-1.14	0	-0.58	0	-0.17	0	-1.08	0	-0.67	0	-2.46	0	-4.34	0	-1.45	1	1.29
20011228	1.06	12	6	12.16	12.35	-68.1	-0.55	-4203969.34	2485315.12	0.24	0.17	20011231	0.89	12	2	12.19	12.33	-39.13	-0.35	-4193390.15	2506473.5	0.24	0.2	0	-1.14	1	0	-0.58	0	-0.17	0	-1.08	0	-0.67	0	-2.46	0	-4.34	0	-1.45	1	1.29	0	-6.27
20011231	0.89	12	2	12.19	12.33	-39.13	-0.35	-4193390.15	2506473.5	0.24	0.2	20020104	0.59	11	1	12.18	12.29	-58.24	-0.59	-4201568.8	2493932.91	0.24	0.23	0	-0.58	1	0	-0.17	0	-1.08	0	-0.67	0	-2.46	0	-4.34	0	-1.45	1	1.29	0	-6.27	0	-1.16
20020104	0.59	11	1	12.18	12.29	-58.24	-0.59	-4201568.8	2493932.91	0.24	0.23	20020107	1.29	11	5	12.13	12.24	-139.15	-0.5	-4206081.77	2477815.14	0.24	0.25	0	-0.17	1	0	-1.08	0	-0.67	0	-2.46	0	-4.34	0	-1.45	1	1.29	0	-6.27	0	-1.16	0	-5.79
20020107	1.29	11	5	12.13	12.24	-139.15	-0.5	-4206081.77	2477815.14	0.24	0.25	20020108	0.89	6	7	12.12	12.2	-116.95	-0.29	-4217270.31	2463429.88	0.23	0.18	0	-1.08	1	0	-0.67	0	-2.46	0	-4.34	0	-1.45	1	1.29	0	-6.27	0	-1.16	0	-5.79	0	0
20020108	0.89	6	7	12.12	12.2	-116.95	-0.29	-4217270.31	2463429.88	0.23	0.18	20020109	1.64	11	5	12.06	12.15	-185.19	-0.44	-4231460.35	2439779.8	0.23	0.2	0	-0.67	1	0	-2.46	0	-4.34	0	-1.45	1	1.29	0	-6.27	0	-1.16	0	-5.79	0	0	1	7.71
20020109	1.64	11	5	12.06	12.15	-185.19	-0.44	-4231460.35	2439779.8	0.23	0.2	20020110	2.46	11	5	11.97	12.09	-215.47	-0.29	-4198152.66	2381491.34	0.25	0.42	0	-2.46	1	0	-4.34	0	-1.45	1	1.29	0	-6.27	0	-1.16	0	-5.79	0	0	1	7.71	1	0.19
20020110	2.46	11	5	11.97	12.09	-215.47	-0.29	-4198152.66	2381491.34	0.25	0.42	20020111	0.46	11	7	11.86	11.98	-168.8	-0.61	-4221809.94	2354454.45	0.26	0.32	0	-4.34	1	0	-1.45	1	1.29	0	-6.27	0	-1.16	0	-5.79	0	0	1	7.71	1	0.19	0	-1.45
20020111	0.46	11	7	11.86	11.98	-168.8	-0.61	-4221809.94	2354454.45	0.26	0.32	20020114	1.77	11	9	11.65	11.81	-201.06	-1.28	-4265227.82	2306466.27	0.28	0.52	0	-1.45	1	1	1.29	0	-6.27	0	-1.16	0	-5.79	0	0	1	7.71	1	0.19	0	-1.45	0	-5.68
20020114	1.77	11	9	11.65	11.81	-201.06	-1.28	-4265227.82	2306466.27	0.28	0.52	20020115	0.7	11	5	11.42	11.64	-159.9	-1.24	-4296765.04	2272676.39	0.28	0.3	1	1.29	1	0	-6.27	0	-1.16	0	-5.79	0	0	1	7.71	1	0.19	0	-1.45	0	-5.68	1	1.66
20020115	0.7	11	5	11.42	11.64	-159.9	-1.24	-4296765.04	2272676.39	0.28	0.3	20020116	0.7	12	4	11.24	11.52	-115.51	-1.16	-4290885.51	2296194.51	0.29	0.32	0	-6.27	1	0	-1.16	0	-5.79	0	0	1	7.71	1	0.19	0	-1.45	0	-5.68	1	1.66	1	0.82
20020116	0.7	12	4	11.24	11.52	-115.51	-1.16	-4290885.51	2296194.51	0.29	0.32	20020117	1.67	7	5	10.94	11.3	-134.4	-1.94	-4323881.42	2256913.67	0.33	0.75	0	-1.16	1	0	-5.79	0	0	1	7.71	1	0.19	0	-1.45	0	-5.68	1	1.66	1	0.82	1	6.69
20020117	1.67	7	5	10.94	11.3	-134.4	-1.94	-4323881.42	2256913.67	0.33	0.75	20020118	1.42	11	5	10.68	11.1	-133.06	-1.92	-4327967.56	2201069.7	0.34	0.41	0	-5.79	1	0	0	1	7.71	1	0.19	0	-1.45	0	-5.68	1	1.66	1	0.82	1	6.69	0	-1.42
20020118	1.42	11	5	10.68	11.1	-133.06	-1.92	-4327967.56	2201069.7	0.34	0.41	20020121	0.9	11	5	10.39	10.83	-143.26	-2.44	-4374970.62	2150825.05	0.37	0.62	0	0	1	1	7.71	1	0.19	0	-1.45	0	-5.68	1	1.66	1	0.82	1	6.69	0	-1.42	1	1.83
20020121	0.9	11	5	10.39	10.83	-143.26	-2.44	-4374970.62	2150825.05	0.37	0.62	20020122	0.69	12	5	10.14	10.6	-123.07	-2.42	-4388671.99	2150825.05	0.38	0.43	1	7.71	1	1	0.19	0	-1.45	0	-5.68	1	1.66	1	0.82	1	6.69	0	-1.42	1	1.83	1	2.08
20020122	0.69	12	5	10.14	10.6	-123.07	-2.42	-4388671.99	2150825.05	0.38	0.43	20020123	1.18	12	2	10.01	10.56	-64.58	-1.55	-4348899.6	2191567.5	0.42	0.84	1	0.19	1	0	-1.45	0	-5.68	1	1.66	1	0.82	1	6.69	0	-1.42	1	1.83	1	2.08	0	-3.71
20020123	1.18	12	2	10.01	10.56	-64.58	-1.55	-4348899.6	2191567.5	0.42	0.84	20020124	1.31	12	2	10.02	10.52	-30.01	-1.45	-4332073.18	2245106.1	0.45	0.7	0	-1.45	1	0	-5.68	1	1.66	1	0.82	1	6.69	0	-1.42	1	1.83	1	2.08	0	-3.71	1	2.98
20020124	1.31	12	2	10.02	10.52	-30.01	-1.45	-4332073.18	2245106.1	0.45	0.7	20020125	0.46	11	7	10.02	10.46	-21.37	-1.31	-4344929.06	2220383.25	0.43	0.25	0	-5.68	1	1	1.66	1	0.82	1	6.69	0	-1.42	1	1.83	1	2.08	0	-3.71	1	2.98	0	-0.37
20020125	0.46	11	7	10.02	10.46	-21.37	-1.31	-4344929.06	2220383.25	0.43	0.25	20020128	1.72	11	5	10.03	10.31	-77.35	-1.39	-4384052.49	2177857.78	0.46	0.75	1	1.66	1	1	0.82	1	6.69	0	-1.42	1	1.83	1	2.08	0	-3.71	1	2.98	0	-0.37	0	-1.88
20020128	1.72	11	5	10.03	10.31	-77.35	-1.39	-4384052.49	2177857.78	0.46	0.75	20020129	0.62	12	4	10.07	10.22	-90.49	-1.07	-4367722.46	2204237.07	0.46	0.42	1	0.82	1	1	6.69	0	-1.42	1	1.83	1	2.08	0	-3.71	1	2.98	0	-0.37	0	-1.88	0	-2.49
20020129	0.62	12	4	10.07	10.22	-90.49	-1.07	-4367722.46	2204237.07	0.46	0.42	20020130	0.66	12	2	9.97	10.15	-55.32	-1.13	-4354403.51	2221762	0.44	0.25	1	6.69	1	0	-1.42	1	1.83	1	2.08	0	-3.71	1	2.98	0	-0.37	0	-1.88	0	-2.49	1	1.08
20020130	0.66	12	2	9.97	10.15	-55.32	-1.13	-4354403.51	2221762	0.44	0.25	20020131	5.17	10	2	10.01	10.22	102.65	0.22	-4292740.14	2312443.43	0.47	0.78	0	-1.42	1	1	1.83	1	2.08	0	-3.71	1	2.98	0	-0.37	0	-1.88	0	-2.49	1	1.08	0	-1.55
20020131	5.17	10	2	10.01	10.22	102.65	0.22	-4292740.14	2312443.43	0.47	0.78	20020201	0.55	11	3	10.04	10.25	116.29	0.19	-4325744.24	2262937.27	0.47	0.48	1	1.83	1	1	2.08	0	-3.71	1	2.98	0	-0.37	0	-1.88	0	-2.49	1	1.08	0	-1.55	1	0.39
20020201	0.55	11	3	10.04	10.25	116.29	0.19	-4325744.24	2262937.27	0.47	0.48	20020204	0.7	12	4	10.23	10.31	91.08	0.97	-4296997.41	2297631.72	0.46	0.35	1	2.08	1	0	-3.71	1	2.98	0	-0.37	0	-1.88	0	-2.49	1	1.08	0	-1.55	1	0.39	1	1.67
20020204	0.7	12	4	10.23	10.31	91.08	0.97	-4296997.41	2297631.72	0.46	0.35	20020205	1.64	12	2	10.43	10.4	133.91	1.19	-4287092.45	2354585.27	0.46	0.46	0	-3.71	1	1	2.98	0	-0.37	0	-1.88	0	-2.49	1	1.08	0	-1.55	1	0.39	1	1.67	1	2.32
20020205	1.64	12	2	10.43	10.4	133.91	1.19	-4287092.45	2354585.27	0.46	0.46	20020206	0.68	11	5	10.53	10.4	70.7	0.05	-4324098.09	2316037.73	0.46	0.5	1	2.98	1	0	-0.37	0	-1.88	0	-2.49	1	1.08	0	-1.55	1	0.39	1	1.67	1	2.32	1	1.89
20020206	0.68	11	5	10.53	10.4	70.7	0.05	-4324098.09	2316037.73	0.46	0.5	20020207	0.98	10	6	10.57	10.45	71.94	0.34	-4298625.44	2353737.25	0.45	0.37	0	-0.37	1	0	-1.88	0	-2.49	1	1.08	0	-1.55	1	0.39	1	1.67	1	2.32	1	1.89	1	5.65
20020207	0.98	10	6	10.57	10.45	71.94	0.34	-4298625.44	2353737.25	0.45	0.37	20020208	0.91	11	3	10.62	10.49	76.58	0.45	-4317058.11	2319505.15	0.44	0.26	0	-1.88	1	0	-2.49	1	1.08	0	-1.55	1	0.39	1	1.67	1	2.32	1	1.89	1	5.65	0	0
20020208	0.91	11	3	10.62	10.49	76.58	0.45	-4317058.11	2319505.15	0.44	0.26	20020225	1.72	11	1	10.6	10.48	43.49	0.83	-4357866.77	2260559.3	0.44	0.52	0	-2.49	1	1	1.08	0	-1.55	1	0.39	1	1.67	1	2.32	1	1.89	1	5.65	0	0	1	1.05
20020225	1.72	11	1	10.6	10.48	43.49	0.83	-4357866.77	2260559.3	0.44	0.52	20020226	0.77	11	5	10.48	10.43	-74.3	0.41	-4373898.69	2214930.01	0.44	0.38	1	1.08	1	0	-1.55	1	0.39	1	1.67	1	2.32	1	1.89	1	5.65	0	0	1	1.05	0	-2.34
20020226	0.77	11	5	10.48	10.43	-74.3	0.41	-4373898.69	2214930.01	0.44	0.38	20020227	0.73	10	2	10.47	10.41	-93.73	0.44	-4379031.33	2248292.17	0.42	0.26	0	-1.55	1	1	0.39	1	1.67	1	2.32	1	1.89	1	5.65	0	0	1	1.05	0	-2.34	1	2.4
20020227	0.73	10	2	10.47	10.41	-93.73	0.44	-4379031.33	2248292.17	0.42	0.26	20020228	0.83	11	5	10.36	10.36	-130.64	-0.38	-4401069.46	2220744.5	0.4	0.2	1	0.39	1	1	1.67	1	2.32	1	1.89	1	5.65	0	0	1	1.05	0	-2.34	1	2.4	1	1.04
20020228	0.83	11	5	10.36	10.36	-130.64	-0.38	-4401069.46	2220744.5	0.4	0.2	20020301	1.25	12	0	10.26	10.33	-90.94	-0.19	-4414888.53	2255292.17	0.39	0.3	1	1.67	1	1	2.32	1	1.89	1	5.65	0	0	1	1.05	0	-2.34	1	2.4	1	1.04	0	-2.49
20020301	1.25	12	0	10.26	10.33	-90.94	-0.19	-4414888.53	2255292.17	0.39	0.3	20020304	0.61	12	6	10.24	10.34	-58.41	-0.21	-4395322.52	2276488.68	0.38	0.26	1	2.32	1	1	1.89	1	5.65	0	0	1	1.05	0	-2.34	1	2.4	1	1.04	0	-2.49	1	4.67
20020304	0.61	12	6	10.24	10.34	-58.41	-0.21	-4395322.52	2276488.68	0.38	0.26	20020305	2.8	12	2	10.32	10.38	49.2	-0.19	-4373314.58	2335740.84	0.37	0.35	1	1.89	1	1	5.65	0	0	1	1.05	0	-2.34	1	2.4	1	1.04	0	-2.49	1	4.67	1	0.42
20020305	2.8	12	2	10.32	10.38	49.2	-0.19	-4373314.58	2335740.84	0.37	0.35	20020306	1.95	12	2	10.42	10.46	116.5	0.41	-4373314.58	2451065.71	0.39	0.54	1	5.65	1	0	0	1	1.05	0	-2.34	1	2.4	1	1.04	0	-2.49	1	4.67	1	0.42	0	-0.42
20020306	1.95	12	2	10.42	10.46	116.5	0.41	-4373314.58	2451065.71	0.39	0.54	20020307	1.27	12	2	10.67	10.63	177.2	0.71	-4239399.12	2597155.3	0.42	0.72	0	0	1	1	1.05	0	-2.34	1	2.4	1	1.04	0	-2.49	1	4.67	1	0.42	0	-0.42	0	-0.93
20020307	1.27	12	2	10.67	10.63	177.2	0.71	-4239399.12	2597155.3	0.42	0.72	20020308	1.07	11	3	10.92	10.77	169.03	0.75	-4258865.75	2597155.3	0.43	0.48	1	1.05	1	0	-2.34	1	2.4	1	1.04	0	-2.49	1	4.67	1	0.42	0	-0.42	0	-0.93	0	-2.55
20020308	1.07	11	3	10.92	10.77	169.03	0.75	-4258865.75	2597155.3	0.43	0.48	20020311	0.58	12	6	11.15	10.91	120.5	1.07	-4195418.83	2687316.71	0.41	0.27	0	-2.34	1	1	2.4	1	1.04	0	-2.49	1	4.67	1	0.42	0	-0.42	0	-0.93	0	-2.55	1	0.35
20020311	0.58	12	6	11.15	10.91	120.5	1.07	-4195418.83	2687316.71	0.41	0.27	20020312	1.23	11	1	11.28	10.97	89.11	1.06	-4301882.64	2576416.91	0.42	0.5	1	2.4	1	1	1.04	0	-2.49	1	4.67	1	0.42	0	-0.42	0	-0.93	0	-2.55	1	0.35	0	-1.91
20020312	1.23	11	1	11.28	10.97	89.11	1.06	-4301882.64	2576416.91	0.42	0.5	20020313	2.38	12	0	11.43	11.08	89.64	1.22	-4345553.13	2840738.29	0.49	1.15	1	1.04	1	0	-2.49	1	4.67	1	0.42	0	-0.42	0	-0.93	0	-2.55	1	0.35	0	-1.91	0	-0.18
20020313	2.38	12	0	11.43	11.08	89.64	1.22	-4345553.13	2840738.29	0.49	1.15	20020314	0.34	12	6	11.48	11.18	78.26	1.5	-4317269.53	2930731.54	0.48	0.35	0	-2.49	1	1	4.67	1	0.42	0	-0.42	0	-0.93	0	-2.55	1	0.35	0	-1.91	0	-0.18	1	0.18
20020314	0.34	12	6	11.48	11.18	78.26	1.5	-4317269.53	2930731.54	0.48	0.35	20020315	1.1	11	1	11.47	11.21	57.19	1.17	-4401680.08	2831953.24	0.49	0.55	1	4.67	1	1	0.42	0	-0.42	0	-0.93	0	-2.55	1	0.35	0	-1.91	0	-0.18	1	0.18	0	-2.39
20020315	1.1	11	1	11.47	11.21	57.19	1.17	-4401680.08	2831953.24	0.49	0.55	20020318	1.67	12	2	11.54	11.34	93.55	1.53	-4255841.49	2997236.98	0.49	0.56	1	0.42	1	0	-0.42	0	-0.93	0	-2.55	1	0.35	0	-1.91	0	-0.18	1	0.18	0	-2.39	0	-0.45
20020318	1.67	12	2	11.54	11.34	93.55	1.53	-4255841.49	2997236.98	0.49	0.56	20020319	0.6	12	2	11.67	11.45	143.32	1.34	-4230954	3096786.94	0.48	0.32	0	-0.42	1	0	-0.93	0	-2.55	1	0.35	0	-1.91	0	-0.18	1	0.18	0	-2.39	0	-0.45	0	-2.64
20020319	0.6	12	2	11.67	11.45	143.32	1.34	-4230954	3096786.94	0.48	0.32	20020320	0.93	11	3	11.75	11.53	128.01	1.09	-4257499.34	3003878.23	0.46	0.28	0	-0.93	1	0	-2.55	1	0.35	0	-1.91	0	-0.18	1	0.18	0	-2.39	0	-0.45	0	-2.64	1	0.84
20020320	0.93	11	3	11.75	11.53	128.01	1.09	-4257499.34	3003878.23	0.46	0.28	20020321	0.67	11	5	11.77	11.57	81.34	0.37	-4314076.15	2941913.16	0.43	0.23	0	-2.55	1	1	0.35	0	-1.91	0	-0.18	1	0.18	0	-2.39	0	-0.45	0	-2.64	1	0.84	1	3.06
20020321	0.67	11	5	11.77	11.57	81.34	0.37	-4314076.15	2941913.16	0.43	0.23	20020322	1.02	11	5	11.8	11.56	-45.69	0.07	-4350079.94	2878477.9	0.43	0.38	1	0.35	1	0	-1.91	0	-0.18	1	0.18	0	-2.39	0	-0.45	0	-2.64	1	0.84	1	3.06	1	0.36
20020322	1.02	11	5	11.8	11.56	-45.69	0.07	-4350079.94	2878477.9	0.43	0.38	20020325	0.52	12	4	11.72	11.55	-75.23	-0.01	-4328858.59	2911274.54	0.4	0.17	0	-1.91	1	0	-0.18	1	0.18	0	-2.39	0	-0.45	0	-2.64	1	0.84	1	3.06	1	0.36	1	1.08
20020325	0.52	12	4	11.72	11.55	-75.23	-0.01	-4328858.59	2911274.54	0.4	0.17	20020326	1.28	7	5	11.59	11.5	-127.73	0.04	-4344606.42	2869280.32	0.39	0.32	0	-0.18	1	1	0.18	0	-2.39	0	-0.45	0	-2.64	1	0.84	1	3.06	1	0.36	1	1.08	0	-1.06
20020326	1.28	7	5	11.59	11.5	-127.73	0.04	-4344606.42	2869280.32	0.39	0.32	20020327	0.59	12	5	11.47	11.46	-115.45	-0.25	-4350848.45	2844312.21	0.38	0.24	1	0.18	1	0	-2.39	0	-0.45	0	-2.64	1	0.84	1	3.06	1	0.36	1	1.08	0	-1.06	0	-0.27
20020327	0.59	12	5	11.47	11.46	-115.45	-0.25	-4350848.45	2844312.21	0.38	0.24	20020328	1	10	2	11.38	11.43	-77.42	-0.35	-4366545.92	2869243.49	0.37	0.27	0	-2.39	1	0	-0.45	0	-2.64	1	0.84	1	3.06	1	0.36	1	1.08	0	-1.06	0	-0.27	0	-0.9
20020328	1	10	2	11.38	11.43	-77.42	-0.35	-4366545.92	2869243.49	0.37	0.27	20020329	1.59	11	5	11.29	11.36	-118.67	-0.33	-4396784.67	2829555.13	0.37	0.42	0	-0.45	1	0	-2.64	1	0.84	1	3.06	1	0.36	1	1.08	0	-1.06	0	-0.27	0	-0.9	1	0.82
20020329	1.59	11	5	11.29	11.36	-118.67	-0.33	-4396784.67	2829555.13	0.37	0.42	20020401	0.69	11	5	11.18	11.29	-134.26	-0.91	-4386945.26	2802223.43	0.36	0.25	0	-2.64	1	1	0.84	1	3.06	1	0.36	1	1.08	0	-1.06	0	-0.27	0	-0.9	1	0.82	0	-1.98
20020401	0.69	11	5	11.18	11.29	-134.26	-0.91	-4386945.26	2802223.43	0.36	0.25	20020402	0.93	11	5	11.06	11.18	-142.8	-1.25	-4409615.23	2776805.58	0.36	0.37	1	0.84	1	1	3.06	1	0.36	1	1.08	0	-1.06	0	-0.27	0	-0.9	1	0.82	0	-1.98	0	-1.01
20020402	0.93	11	5	11.06	11.18	-142.8	-1.25	-4409615.23	2776805.58	0.36	0.37	20020403	0.89	12	4	10.96	11.11	-123.16	-1.11	-4401547.74	2799541.23	0.36	0.31	1	3.06	1	1	0.36	1	1.08	0	-1.06	0	-0.27	0	-0.9	1	0.82	0	-1.98	0	-1.01	0	-0.28
20020403	0.89	12	4	10.96	11.11	-123.16	-1.11	-4401547.74	2799541.23	0.36	0.31	20020404	1.32	12	2	10.92	11.11	-46.88	-0.67	-4377333.14	2829453.39	0.36	0.42	1	0.36	1	1	1.08	0	-1.06	0	-0.27	0	-0.9	1	0.82	0	-1.98	0	-1.01	0	-0.28	0	-2.51
20020404	1.32	12	2	10.92	11.11	-46.88	-0.67	-4377333.14	2829453.39	0.36	0.42	20020405	0.91	6	2	10.94	11.12	6.05	-0.33	-4374868.3	2856566.59	0.35	0.22	1	1.08	1	0	-1.06	0	-0.27	0	-0.9	1	0.82	0	-1.98	0	-1.01	0	-0.28	0	-2.51	0	0
20020405	0.91	6	2	10.94	11.12	6.05	-0.33	-4374868.3	2856566.59	0.35	0.22	20020408	1.15	12	2	11	11.14	51.91	-0.25	-4364515.63	2887624.61	0.34	0.24	0	-1.06	1	0	-0.27	0	-0.9	1	0.82	0	-1.98	0	-1.01	0	-0.28	0	-2.51	0	0	1	0.38
20020408	1.15	12	2	11	11.14	51.91	-0.25	-4364515.63	2887624.61	0.34	0.24	20020409	2.22	11	5	11.09	11.15	15.36	-0.15	-4347259	2818598.1	0.34	0.4	0	-0.27	1	0	-0.9	1	0.82	0	-1.98	0	-1.01	0	-0.28	0	-2.51	0	0	1	0.38	0	-0.29
20020409	2.22	11	5	11.09	11.15	15.36	-0.15	-4347259	2818598.1	0.34	0.4	20020410	0.75	11	7	11.16	11.14	11.89	-0.16	-4326059.15	2766562.11	0.34	0.27	0	-0.9	1	1	0.82	0	-1.98	0	-1.01	0	-0.28	0	-2.51	0	0	1	0.38	0	-0.29	1	2.1
20020410	0.75	11	7	11.16	11.14	11.89	-0.16	-4326059.15	2766562.11	0.34	0.27	20020411	0.69	11	7	11.14	11.12	12.82	-0.28	-4345064.2	2730663.68	0.32	0.17	1	0.82	1	0	-1.98	0	-1.01	0	-0.28	0	-2.51	0	0	1	0.38	0	-0.29	1	2.1	1	0.84
20020411	0.69	11	7	11.14	11.12	12.82	-0.28	-4345064.2	2730663.68	0.32	0.17	20020412	0.8	12	4	11.13	11.12	18.56	0.08	-4321460.65	2759512.47	0.31	0.22	0	-1.98	1	0	-1.01	0	-0.28	0	-2.51	0	0	1	0.38	0	-0.29	1	2.1	1	0.84	1	1.48
20020412	0.8	12	4	11.13	11.12	18.56	0.08	-4321460.65	2759512.47	0.31	0.22	20020415	0.85	11	1	11.06	11.08	-38.84	-0.09	-4336106.1	2735103.39	0.31	0.3	0	-1.01	1	0	-0.28	0	-2.51	0	0	1	0.38	0	-0.29	1	2.1	1	0.84	1	1.48	1	4.93
20020415	0.85	11	1	11.06	11.08	-38.84	-0.09	-4336106.1	2735103.39	0.31	0.3	20020416	1.04	11	5	10.98	11.02	-118.38	0.09	-4350822.17	2709684.71	0.3	0.19	0	-0.28	1	0	-2.51	0	0	1	0.38	0	-0.29	1	2.1	1	0.84	1	1.48	1	4.93	0	0
20020416	1.04	11	5	10.98	11.02	-118.38	0.09	-4350822.17	2709684.71	0.3	0.19	20020417	0.76	11	5	10.91	10.97	-147.63	-0.03	-4364252.13	2690285.88	0.28	0.13	0	-2.51	1	0	0	1	0.38	0	-0.29	1	2.1	1	0.84	1	1.48	1	4.93	0	0	1	2.61
20020417	0.76	11	5	10.91	10.97	-147.63	-0.03	-4364252.13	2690285.88	0.28	0.13	20020419	2.82	7	9	10.8	10.88	-179.54	-0.63	-4397045.82	2635629.73	0.28	0.32	0	0	1	1	0.38	0	-0.29	1	2.1	1	0.84	1	1.48	1	4.93	0	0	1	2.61	0	-2.37
20020419	2.82	7	9	10.8	10.88	-179.54	-0.63	-4397045.82	2635629.73	0.28	0.32	20020422	0.45	6	5	10.68	10.81	-145.57	-0.67	-4379360.01	2635629.73	0.27	0.14	1	0.38	1	0	-0.29	1	2.1	1	0.84	1	1.48	1	4.93	0	0	1	2.61	0	-2.37	0	-1.65
20020422	0.45	6	5	10.68	10.81	-145.57	-0.67	-4379360.01	2635629.73	0.27	0.14	20020423	1.16	10	2	10.6	10.76	-68.41	-0.75	-4405100.29	2664311.76	0.28	0.41	0	-0.29	1	1	2.1	1	0.84	1	1.48	1	4.93	0	0	1	2.61	0	-2.37	0	-1.65	0	-0.88
20020423	1.16	10	2	10.6	10.76	-68.41	-0.75	-4405100.29	2664311.76	0.28	0.41	20020424	0.88	11	5	10.54	10.71	-83.8	-0.66	-4419441.15	2638939.48	0.28	0.23	1	2.1	1	1	0.84	1	1.48	1	4.93	0	0	1	2.61	0	-2.37	0	-1.65	0	-0.88	0	-1.25
20020424	0.88	11	5	10.54	10.71	-83.8	-0.66	-4419441.15	2638939.48	0.28	0.23	20020425	1	12	2	10.54	10.71	-36.03	-0.41	-4401277.89	2664368.04	0.28	0.28	1	0.84	1	1	1.48	1	4.93	0	0	1	2.61	0	-2.37	0	-1.65	0	-0.88	0	-1.25	1	1.08
20020425	1	12	2	10.54	10.71	-36.03	-0.41	-4401277.89	2664368.04	0.28	0.28	20020426	1.17	12	2	10.6	10.73	38.41	-0.22	-4405839.57	2694018.99	0.28	0.26	1	1.48	1	1	4.93	0	0	1	2.61	0	-2.37	0	-1.65	0	-0.88	0	-1.25	1	1.08	1	0.8
20020426	1.17	12	2	10.6	10.73	38.41	-0.22	-4405839.57	2694018.99	0.28	0.26	20020429	1.23	12	2	10.7	10.77	81.38	-0.15	-4374673.32	2730379.62	0.28	0.28	1	4.93	1	0	0	1	2.61	0	-2.37	0	-1.65	0	-0.88	0	-1.25	1	1.08	1	0.8	0	-1.24
20020429	1.23	12	2	10.7	10.77	81.38	-0.15	-4374673.32	2730379.62	0.28	0.28	20020430	5.43	12	2	10.89	10.9	228.12	0.61	-4305875.5	2927895.93	0.34	0.89	0	0	1	1	2.61	0	-2.37	0	-1.65	0	-0.88	0	-1.25	1	1.08	1	0.8	0	-1.24	1	2.51
20020430	5.43	12	2	10.89	10.9	228.12	0.61	-4305875.5	2927895.93	0.34	0.89	20020508	0.4	11	7	11.09	11.01	179.47	0.72	-4350389.09	2927895.93	0.34	0.32	1	2.61	1	0	-2.37	0	-1.65	0	-0.88	0	-1.25	1	1.08	1	0.8	0	-1.24	1	2.51	0	-2.19
20020508	0.4	11	7	11.09	11.01	179.47	0.72	-4350389.09	2927895.93	0.34	0.32	20020509	1.52	10	2	11.31	11.15	138.96	1.05	-4292752.49	3047972.17	0.35	0.5	0	-2.37	1	0	-1.65	0	-0.88	0	-1.25	1	1.08	1	0.8	0	-1.24	1	2.51	0	-2.19	0	-2.23
20020509	1.52	10	2	11.31	11.15	138.96	1.05	-4292752.49	3047972.17	0.35	0.5	20020510	0.58	7	5	11.46	11.22	84.62	1.04	-4319448.57	2978562.36	0.36	0.4	0	-1.65	1	0	-0.88	0	-1.25	1	1.08	1	0.8	0	-1.24	1	2.51	0	-2.19	0	-2.23	0	-0.37
20020510	0.58	7	5	11.46	11.22	84.62	1.04	-4319448.57	2978562.36	0.36	0.4	20020513	0.71	11	5	11.53	11.24	46.73	0.85	-4361385.58	2929331.96	0.35	0.27	0	-0.88	1	0	-1.25	1	1.08	1	0.8	0	-1.24	1	2.51	0	-2.19	0	-2.23	0	-0.37	1	1.83
20020513	0.71	11	5	11.53	11.24	46.73	0.85	-4361385.58	2929331.96	0.35	0.27	20020514	0.54	11	5	11.48	11.24	21.09	0.71	-4379232.13	2902987.05	0.34	0.31	0	-1.25	1	1	1.08	1	0.8	0	-1.24	1	2.51	0	-2.19	0	-2.23	0	-0.37	1	1.83	0	-0.72
20020514	0.54	11	5	11.48	11.24	21.09	0.71	-4379232.13	2902987.05	0.34	0.31	20020515	1.34	11	5	11.39	11.21	-31.11	0.6	-4381580.05	2867768.33	0.34	0.3	1	1.08	1	1	0.8	0	-1.24	1	2.51	0	-2.19	0	-2.23	0	-0.37	1	1.83	0	-0.72	1	2.27
20020515	1.34	11	5	11.39	11.21	-31.11	0.6	-4381580.05	2867768.33	0.34	0.3	20020516	1.86	12	4	11.28	11.21	-45.62	0.5	-4324155.78	2933396.06	0.34	0.32	1	0.8	1	0	-1.24	1	2.51	0	-2.19	0	-2.23	0	-0.37	1	1.83	0	-0.72	1	2.27	0	-0.98
20020516	1.86	12	4	11.28	11.21	-45.62	0.5	-4324155.78	2933396.06	0.34	0.32	20020517	0.79	12	2	11.23	11.23	-20.66	0.5	-4303992.05	2984925.59	0.33	0.23	0	-1.24	1	1	2.51	0	-2.19	0	-2.23	0	-0.37	1	1.83	0	-0.72	1	2.27	0	-0.98	0	-0.09
20020517	0.79	12	2	11.23	11.23	-20.66	0.5	-4303992.05	2984925.59	0.33	0.23	20020520	0.61	11	5	11.2	11.22	-67.46	0.2	-4317156.52	2953330.86	0.32	0.24	1	2.51	1	0	-2.19	0	-2.23	0	-0.37	1	1.83	0	-0.72	1	2.27	0	-0.98	0	-0.09	1	2.33
20020520	0.61	11	5	11.2	11.22	-67.46	0.2	-4317156.52	2953330.86	0.32	0.24	20020521	1.8	12	2	11.24	11.26	18.01	-0.06	-4303295.37	3010315.59	0.33	0.42	0	-2.19	1	0	-2.23	0	-0.37	1	1.83	0	-0.72	1	2.27	0	-0.98	0	-0.09	1	2.33	0	-3.16
20020521	1.8	12	2	11.24	11.26	18.01	-0.06	-4303295.37	3010315.59	0.33	0.42	20020523	0.9	11	5	11.26	11.24	-30.96	-0.31	-4333149.98	2958748.55	0.33	0.38	0	-2.23	1	0	-0.37	1	1.83	0	-0.72	1	2.27	0	-0.98	0	-0.09	1	2.33	0	-3.16	1	3.08
20020523	0.9	11	5	11.26	11.24	-30.96	-0.31	-4333149.98	2958748.55	0.33	0.38	20020524	0.88	11	5	11.21	11.19	-130.01	-0.86	-4368942.79	2913618.48	0.33	0.29	0	-0.37	1	1	1.83	0	-0.72	1	2.27	0	-0.98	0	-0.09	1	2.33	0	-3.16	1	3.08	1	0.35
20020524	0.88	11	5	11.21	11.19	-130.01	-0.86	-4368942.79	2913618.48	0.33	0.29	20020527	0.5	6	5	11.13	11.14	-143.68	-0.62	-4373439.41	2891135.4	0.32	0.25	1	1.83	1	0	-0.72	1	2.27	0	-0.98	0	-0.09	1	2.33	0	-3.16	1	3.08	1	0.35	1	0.96
20020527	0.5	6	5	11.13	11.14	-143.68	-0.62	-4373439.41	2891135.4	0.32	0.25	20020528	1.31	12	2	11.11	11.13	-50.59	-0.23	-4366049.46	2920695.17	0.32	0.32	0	-0.72	1	1	2.27	0	-0.98	0	-0.09	1	2.33	0	-3.16	1	3.08	1	0.35	1	0.96	0	-0.35
20020528	1.31	12	2	11.11	11.13	-50.59	-0.23	-4366049.46	2920695.17	0.32	0.32	20020529	0.86	11	7	11.03	11.11	-47.76	-0.21	-4381289.36	2895295.35	0.31	0.2	1	2.27	1	0	-0.98	0	-0.09	1	2.33	0	-3.16	1	3.08	1	0.35	1	0.96	0	-0.35	1	0.61
20020529	0.86	11	7	11.03	11.11	-47.76	-0.21	-4381289.36	2895295.35	0.31	0.2	20020530	1.69	12	0	11.05	11.14	12.46	0.18	-4347451.24	2938156.96	0.32	0.38	0	-0.98	1	0	-0.09	1	2.33	0	-3.16	1	3.08	1	0.35	1	0.96	0	-0.35	1	0.61	0	-1.82
20020530	1.69	12	0	11.05	11.14	12.46	0.18	-4347451.24	2938156.96	0.32	0.38	20020531	0.92	11	3	11.09	11.14	53.34	-0.05	-4384228	2898843.87	0.32	0.31	0	-0.09	1	1	2.33	0	-3.16	1	3.08	1	0.35	1	0.96	0	-0.35	1	0.61	0	-1.82	0	-1.67
20020531	0.92	11	3	11.09	11.14	53.34	-0.05	-4384228	2898843.87	0.32	0.31	20020603	0.97	6	5	11.14	11.14	10.39	-0.15	-4394634.18	2860687.9	0.31	0.22	1	2.33	1	0	-3.16	1	3.08	1	0.35	1	0.96	0	-0.35	1	0.61	0	-1.82	0	-1.67	1	0.27
20020603	0.97	6	5	11.14	11.14	10.39	-0.15	-4394634.18	2860687.9	0.31	0.22	20020604	1.83	10	2	11.2	11.19	119.94	0.25	-4391141.33	2930544.94	0.32	0.45	0	-3.16	1	1	3.08	1	0.35	1	0.96	0	-0.35	1	0.61	0	-1.82	0	-1.67	1	0.27	1	1.43
20020604	1.83	10	2	11.2	11.19	119.94	0.25	-4391141.33	2930544.94	0.32	0.45	20020605	0.56	11	5	11.21	11.17	16.17	-0.39	-4426829.39	2891100.24	0.33	0.42	1	3.08	1	1	0.35	1	0.96	0	-0.35	1	0.61	0	-1.82	0	-1.67	1	0.27	1	1.43	0	-1.76
20020605	0.56	11	5	11.21	11.17	16.17	-0.39	-4426829.39	2891100.24	0.33	0.42	20020606	1.7	12	0	11.23	11.21	70.07	0.2	-4381425.99	2958010.51	0.35	0.56	1	0.35	1	1	0.96	0	-0.35	1	0.61	0	-1.82	0	-1.67	1	0.27	1	1.43	0	-1.76	1	0.45
20020606	1.7	12	0	11.23	11.21	70.07	0.2	-4381425.99	2958010.51	0.35	0.56	20020607	1.17	12	2	11.29	11.25	134.29	0.49	-4378720.72	3036463.25	0.35	0.29	1	0.96	1	0	-0.35	1	0.61	0	-1.82	0	-1.67	1	0.27	1	1.43	0	-1.76	1	0.45	1	6.24
20020607	1.17	12	2	11.29	11.25	134.29	0.49	-4378720.72	3036463.25	0.35	0.29	20020610	0.87	12	2	11.36	11.3	165.27	0.64	-4392897.36	3104511.11	0.36	0.48	0	-0.35	1	1	0.61	0	-1.82	0	-1.67	1	0.27	1	1.43	0	-1.76	1	0.45	1	6.24	1	9.99
20020610	0.87	12	2	11.36	11.3	165.27	0.64	-4392897.36	3104511.11	0.36	0.48	20020611	0.38	11	7	11.38	11.34	104.9	0.4	-4404024.3	3078548.26	0.35	0.21	1	0.61	1	0	-1.82	0	-1.67	1	0.27	1	1.43	0	-1.76	1	0.45	1	6.24	1	9.99	1	10
20020611	0.38	11	7	11.38	11.34	104.9	0.4	-4404024.3	3078548.26	0.35	0.21	20020612	1.28	12	4	11.49	11.38	74.29	0.55	-4378400.36	3111859.38	0.34	0.26	0	-1.82	1	0	-1.67	1	0.27	1	1.43	0	-1.76	1	0.45	1	6.24	1	9.99	1	10	1	0.21
20020612	1.28	12	4	11.49	11.38	74.29	0.55	-4378400.36	3111859.38	0.34	0.26	20020613	0.6	11	7	11.48	11.38	30.14	0.09	-4396757.96	3091753.44	0.33	0.23	0	-1.67	1	1	0.27	1	1.43	0	-1.76	1	0.45	1	6.24	1	9.99	1	10	1	0.21	1	2.29
20020613	0.6	11	7	11.48	11.38	30.14	0.09	-4396757.96	3091753.44	0.33	0.23	20020614	1.69	7	5	11.43	11.34	-78.21	0.01	-4416631.49	3057684.52	0.32	0.24	1	0.27	1	1	1.43	0	-1.76	1	0.45	1	6.24	1	9.99	1	10	1	0.21	1	2.29	1	1.56
20020614	1.69	7	5	11.43	11.34	-78.21	0.01	-4416631.49	3057684.52	0.32	0.24	20020617	0.54	8	4	11.36	11.31	-105.75	0.05	-4398111.29	3076204.72	0.3	0.12	1	1.43	1	0	-1.76	1	0.45	1	6.24	1	9.99	1	10	1	0.21	1	2.29	1	1.56	0	-1.27
20020617	0.54	8	4	11.36	11.31	-105.75	0.05	-4398111.29	3076204.72	0.3	0.12	20020618	1.83	10	2	11.33	11.32	-12.72	-0.05	-4388640.5	3110028.98	0.29	0.25	0	-1.76	1	1	0.45	1	6.24	1	9.99	1	10	1	0.21	1	2.29	1	1.56	0	-1.27	1	0.95
20020618	1.83	10	2	11.33	11.32	-12.72	-0.05	-4388640.5	3110028.98	0.29	0.25	20020619	1.43	11	1	11.25	11.29	-59.78	0.11	-4431362.01	3061611.27	0.3	0.34	1	0.45	1	1	6.24	1	9.99	1	10	1	0.21	1	2.29	1	1.56	0	-1.27	1	0.95	1	1.34
20020619	1.43	11	1	11.25	11.29	-59.78	0.11	-4431362.01	3061611.27	0.3	0.34	20020620	0.43	10	6	11.22	11.28	-60.9	-0.18	-4443463.79	3082357.18	0.29	0.24	1	6.24	1	1	9.99	1	10	1	0.21	1	2.29	1	1.56	0	-1.27	1	0.95	1	1.34	0	-2.38
20020620	0.43	10	6	11.22	11.28	-60.9	-0.18	-4443463.79	3082357.18	0.29	0.24	20020621	15.5	10	2	11.37	11.39	151.1	0.48	-4271515.95	3403824.88	0.35	0.9	1	9.99	1	1	10	1	0.21	1	2.29	1	1.56	0	-1.27	1	0.95	1	1.34	0	-2.38	1	0.81
20020621	15.5	10	2	11.37	11.39	151.1	0.48	-4271515.95	3403824.88	0.35	0.9	20020624	1.79	4	8	11.75	11.7	291.13	1.56	-3695744.87	3979595.96	0.44	1.19	1	10	1	1	0.21	1	2.29	1	1.56	0	-1.27	1	0.95	1	1.34	0	-2.38	1	0.81	0	-0.2
20020624	1.79	4	8	11.75	11.7	291.13	1.56	-3695744.87	3979595.96	0.44	1.19	20020625	2.04	8	8	12.36	12.2	221.71	2.91	-2518895.9	5156444.93	0.52	1.31	1	0.21	1	1	2.29	1	1.56	0	-1.27	1	0.95	1	1.34	0	-2.38	1	0.81	0	-0.2	1	0.13
20020625	2.04	8	8	12.36	12.2	221.71	2.91	-2518895.9	5156444.93	0.52	1.31	20020626	0.69	12	2	13.01	12.6	150.27	2.87	-2768277.81	5971092.5	0.57	0.98	1	2.29	1	1	1.56	0	-1.27	1	0.95	1	1.34	0	-2.38	1	0.81	0	-0.2	1	0.13	0	-3.42
20020626	0.69	12	2	13.01	12.6	150.27	2.87	-2768277.81	5971092.5	0.57	0.98	20020627	0.65	10	2	13.73	13	114.92	3.41	-2730089.56	6498090.32	0.58	0.69	1	1.56	1	0	-1.27	1	0.95	1	1.34	0	-2.38	1	0.81	0	-0.2	1	0.13	0	-3.42	0	-0.63
20020627	0.65	10	2	13.73	13	114.92	3.41	-2730089.56	6498090.32	0.58	0.69	20020628	1.17	12	2	14.34	13.36	101.32	3.83	-2924332.55	7113193.12	0.6	0.76	0	-1.27	1	1	0.95	1	1.34	0	-2.38	1	0.81	0	-0.2	1	0.13	0	-3.42	0	-0.63	0	-0.56
20020628	1.17	12	2	14.34	13.36	101.32	3.83	-2924332.55	7113193.12	0.6	0.76	20020701	0.29	11	5	14.69	13.62	75.13	3.61	-3022073.3	6933144.37	0.57	0.35	1	0.95	1	1	1.34	0	-2.38	1	0.81	0	-0.2	1	0.13	0	-3.42	0	-0.63	0	-0.56	0	-1.41
20020701	0.29	11	5	14.69	13.62	75.13	3.61	-3022073.3	6933144.37	0.57	0.35	20020702	0.78	12	4	14.79	13.87	61.22	3.59	-2901802.64	7072918.38	0.56	0.43	1	1.34	1	0	-2.38	1	0.81	0	-0.2	1	0.13	0	-3.42	0	-0.63	0	-0.56	0	-1.41	0	-0.29
20020702	0.78	12	4	14.79	13.87	61.22	3.59	-2901802.64	7072918.38	0.56	0.43	20020703	1.67	12	2	14.94	14.1	71.07	3.99	-2945214.77	7305765.28	0.56	0.59	0	-2.38	1	1	0.81	0	-0.2	1	0.13	0	-3.42	0	-0.63	0	-0.56	0	-1.41	0	-0.29	1	3.15
20020703	1.67	12	2	14.94	14.1	71.07	3.99	-2945214.77	7305765.28	0.56	0.59	20020704	0.93	11	5	14.94	14.22	55.44	3.58	-3142090.47	7088868.33	0.57	0.65	1	0.81	1	0	-0.2	1	0.13	0	-3.42	0	-0.63	0	-0.56	0	-1.41	0	-0.29	1	3.15	1	3.54
20020704	0.93	11	5	14.94	14.22	55.44	3.58	-3142090.47	7088868.33	0.57	0.65	20020705	0.35	12	4	14.92	14.35	32.91	3	-3078205.55	7164921.8	0.54	0.25	0	-0.2	1	1	0.13	0	-3.42	0	-0.63	0	-0.56	0	-1.41	0	-0.29	1	3.15	1	3.54	1	0.4
20020705	0.35	12	4	14.92	14.35	32.91	3	-3078205.55	7164921.8	0.54	0.25	20020708	1.45	11	3	14.94	14.45	37.31	1.78	-3135374.23	7054395.69	0.51	0.29	1	0.13	1	0	-3.42	0	-0.63	0	-0.56	0	-1.41	0	-0.29	1	3.15	1	3.54	1	0.4	0	-3.27
20020708	1.45	11	3	14.94	14.45	37.31	1.78	-3135374.23	7054395.69	0.51	0.29	20020709	1.07	6	0	14.93	14.53	19.91	0.49	-3172284.68	7172509.13	0.5	0.32	0	-3.42	1	0	-0.63	0	-0.56	0	-1.41	0	-0.29	1	3.15	1	3.54	1	0.4	0	-3.27	1	4.95
20020709	1.07	6	0	14.93	14.53	19.91	0.49	-3172284.68	7172509.13	0.5	0.32	20020710	2.51	11	5	14.77	14.5	-182.25	-0.05	-3357933.7	6876260.69	0.52	0.75	0	-0.63	1	0	-0.56	0	-1.41	0	-0.29	1	3.15	1	3.54	1	0.4	0	-3.27	1	4.95	1	0.07
20020710	2.51	11	5	14.77	14.5	-182.25	-0.05	-3357933.7	6876260.69	0.52	0.75	20020711	0.44	6	5	14.68	14.47	-204.59	-0.47	-3371364.93	6746425.52	0.5	0.29	0	-0.56	1	0	-1.41	0	-0.29	1	3.15	1	3.54	1	0.4	0	-3.27	1	4.95	1	0.07	0	-1.86
20020711	0.44	6	5	14.68	14.47	-204.59	-0.47	-3371364.93	6746425.52	0.5	0.29	20020712	0.48	11	7	14.54	14.42	-141.39	-0.78	-3419679.6	6684306.65	0.47	0.18	0	-1.41	1	0	-0.29	1	3.15	1	3.54	1	0.4	0	-3.27	1	4.95	1	0.07	0	-1.86	0	0
20020712	0.48	11	7	14.54	14.42	-141.39	-0.78	-3419679.6	6684306.65	0.47	0.18	20020715	1.53	11	5	14.37	14.35	-133.83	-0.79	-3461629.56	6588965.83	0.45	0.27	0	-0.29	1	1	3.15	1	3.54	1	0.4	0	-3.27	1	4.95	1	0.07	0	-1.86	0	0	1	1.42
20020715	1.53	11	5	14.37	14.35	-133.83	-0.79	-3461629.56	6588965.83	0.45	0.27	20020716	0.72	11	1	14.18	14.28	-97.45	-0.97	-3507104.28	6520753.75	0.45	0.48	1	3.15	1	1	3.54	1	0.4	0	-3.27	1	4.95	1	0.07	0	-1.86	0	0	1	1.42	1	0.07
20020716	0.72	11	1	14.18	14.28	-97.45	-0.97	-3507104.28	6520753.75	0.45	0.48	20020717	0.91	12	2	14.19	14.31	-51.88	-0.73	-3449814.57	6583135.88	0.45	0.49	1	3.54	1	1	0.4	0	-3.27	1	4.95	1	0.07	0	-1.86	0	0	1	1.42	1	0.07	1	1.13
20020717	0.91	12	2	14.19	14.31	-51.88	-0.73	-3449814.57	6583135.88	0.45	0.49	20020718	4.83	12	2	14.31	14.42	57.4	0.14	-3213524.12	6884290.38	0.47	0.65	1	0.4	1	0	-3.27	1	4.95	1	0.07	0	-1.86	0	0	1	1.42	1	0.07	1	1.13	0	0
20020718	4.83	12	2	14.31	14.42	57.4	0.14	-3213524.12	6884290.38	0.47	0.65	20020719	0.67	12	2	14.47	14.52	92.42	0.08	-3125313.74	7085914.11	0.46	0.32	0	-3.27	1	1	4.95	1	0.07	0	-1.86	0	0	1	1.42	1	0.07	1	1.13	0	0	0	-2.17
20020719	0.67	12	2	14.47	14.52	92.42	0.08	-3125313.74	7085914.11	0.46	0.32	20020722	0.76	11	5	14.56	14.52	41.28	-0.38	-3267192.97	6932211.61	0.46	0.52	1	4.95	1	1	0.07	0	-1.86	0	0	1	1.42	1	0.07	1	1.13	0	0	0	-2.17	1	0.94
20020722	0.76	11	5	14.56	14.52	41.28	-0.38	-3267192.97	6932211.61	0.46	0.52	20020723	3.11	12	0	14.78	14.62	96.91	0.16	-3018362.56	7410731.63	0.52	1	1	0.07	1	0	-1.86	0	0	1	1.42	1	0.07	1	1.13	0	0	0	-2.17	1	0.94	0	-0.07
20020723	3.11	12	0	14.78	14.62	96.91	0.16	-3018362.56	7410731.63	0.52	1	20020724	0.69	12	2	14.91	14.7	111.82	0.68	-3078758.74	7742910.62	0.51	0.44	0	-1.86	1	0	0	1	1.42	1	0.07	1	1.13	0	0	0	-2.17	1	0.94	0	-0.07	0	-0.4
20020724	0.69	12	2	14.91	14.7	111.82	0.68	-3078758.74	7742910.62	0.51	0.44	20020725	0.41	11	5	14.88	14.72	56.77	0.49	-3156374.09	7605591.15	0.5	0.46	0	0	1	1	1.42	1	0.07	1	1.13	0	0	0	-2.17	1	0.94	0	-0.07	0	-0.4	0	-0.47
20020725	0.41	11	5	14.88	14.72	56.77	0.49	-3156374.09	7605591.15	0.5	0.46	20020726	0.94	11	5	14.84	14.73	40.03	0.57	-3195206.81	7605591.15	0.49	0.4	1	1.42	1	1	0.07	1	1.13	0	0	0	-2.17	1	0.94	0	-0.07	0	-0.4	0	-0.47	0	-1.28
20020726	0.94	11	5	14.84	14.73	40.03	0.57	-3195206.81	7605591.15	0.49	0.4	20020729	0.99	12	2	14.94	14.78	55.12	0.98	-3118695.83	7733109.45	0.48	0.35	1	0.07	1	1	1.13	0	0	0	-2.17	1	0.94	0	-0.07	0	-0.4	0	-0.47	0	-1.28	1	0.07
20020729	0.99	12	2	14.94	14.78	55.12	0.98	-3118695.83	7733109.45	0.48	0.35	20020731	2.98	11	2	14.93	14.82	126.64	1.03	-3482991.47	8113244.03	0.48	0.48	1	1.13	1	0	0	0	-2.17	1	0.94	0	-0.07	0	-0.4	0	-0.47	0	-1.28	1	0.07	1	1.23
20020731	2.98	11	2	14.93	14.82	126.64	1.03	-3482991.47	8113244.03	0.48	0.48	20020801	0.43	12	4	14.95	14.89	91.64	0.76	-3384081.41	8278094.13	0.48	0.45	0	0	1	0	-2.17	1	0.94	0	-0.07	0	-0.4	0	-0.47	0	-1.28	1	0.07	1	1.23	0	-0.07
20020801	0.43	12	4	14.95	14.89	91.64	0.76	-3384081.41	8278094.13	0.48	0.45	20020802	0.76	6	3	15.03	14.94	107.06	0.25	-3384081.41	8278094.13	0.45	0.18	0	-2.17	1	1	0.94	0	-0.07	0	-0.4	0	-0.47	0	-1.28	1	0.07	1	1.23	0	-0.07	0	-0.54
20020802	0.76	6	3	15.03	14.94	107.06	0.25	-3384081.41	8278094.13	0.45	0.18	20020805	0.99	7	5	15.04	14.92	-5.2	-0.14	-3493987.87	8154449.36	0.44	0.36	1	0.94	1	0	-0.07	0	-0.4	0	-0.47	0	-1.28	1	0.07	1	1.23	0	-0.07	0	-0.54	1	1.83
20020805	0.99	7	5	15.04	14.92	-5.2	-0.14	-3493987.87	8154449.36	0.44	0.36	20020806	0.87	12	0	15.04	14.94	-0.63	0.49	-3500889.8	8262579.61	0.44	0.47	0	-0.07	1	0	-0.4	0	-0.47	0	-1.28	1	0.07	1	1.23	0	-0.07	0	-0.54	1	1.83	1	4.32
20020806	0.87	12	0	15.04	14.94	-0.63	0.49	-3500889.8	8262579.61	0.44	0.47	20020807	0.78	7	7	15.04	14.94	-53.02	-0.08	-3438700.28	8178440.84	0.42	0.23	0	-0.4	1	0	-0.47	0	-1.28	1	0.07	1	1.23	0	-0.07	0	-0.54	1	1.83	1	4.32	0	-1.15
20020807	0.78	7	7	15.04	14.94	-53.02	-0.08	-3438700.28	8178440.84	0.42	0.23	20020808	0.77	11	3	14.98	14.94	-28.17	-0.15	-3464128.42	8113457.82	0.4	0.23	0	-0.47	1	0	-1.28	1	0.07	1	1.23	0	-0.07	0	-0.54	1	1.83	1	4.32	0	-1.15	0	-0.06
20020808	0.77	11	3	14.98	14.94	-28.17	-0.15	-3464128.42	8113457.82	0.4	0.23	20020809	0.98	11	5	14.92	14.92	-72.17	0.06	-3498951.25	8049615.95	0.38	0.22	0	-1.28	1	1	0.07	1	1.23	0	-0.07	0	-0.54	1	1.83	1	4.32	0	-1.15	0	-0.06	1	0.26
20020809	0.98	11	5	14.92	14.92	-72.17	0.06	-3498951.25	8049615.95	0.38	0.22	20020812	1.21	11	5	14.88	14.88	-164.92	-0.13	-3569481.56	7972368.47	0.37	0.23	1	0.07	1	1	1.23	0	-0.07	0	-0.54	1	1.83	1	4.32	0	-1.15	0	-0.06	1	0.26	0	-1.48
20020812	1.21	11	5	14.88	14.88	-164.92	-0.13	-3569481.56	7972368.47	0.37	0.23	20020813	0.79	10	4	14.82	14.84	-147.53	-0.33	-3587869.61	8033661.97	0.35	0.2	1	1.23	1	0	-0.07	0	-0.54	1	1.83	1	4.32	0	-1.15	0	-0.06	1	0.26	0	-1.48	0	-0.2
20020813	0.79	10	4	14.82	14.84	-147.53	-0.33	-3587869.61	8033661.97	0.35	0.2	20020814	0.71	8	2	14.79	14.84	-70.27	-0.16	-3544515.61	8077015.97	0.33	0.18	0	-0.07	1	0	-0.54	1	1.83	1	4.32	0	-1.15	0	-0.06	1	0.26	0	-1.48	0	-0.2	1	1.51
20020814	0.71	8	2	14.79	14.84	-70.27	-0.16	-3544515.61	8077015.97	0.33	0.18	20020815	1.22	11	3	14.77	14.84	-40.5	-0.34	-3532268.62	8023945.69	0.31	0.13	0	-0.54	1	1	1.83	1	4.32	0	-1.15	0	-0.06	1	0.26	0	-1.48	0	-0.2	1	1.51	0	-0.58
20020815	1.22	11	3	14.77	14.84	-40.5	-0.34	-3532268.62	8023945.69	0.31	0.13	20020816	1.36	11	5	14.76	14.83	-92.31	-0.42	-3506965.79	7951929.94	0.32	0.37	1	1.83	1	1	4.32	0	-1.15	0	-0.06	1	0.26	0	-1.48	0	-0.2	1	1.51	0	-0.58	0	-0.06
20020816	1.36	11	5	14.76	14.83	-92.31	-0.42	-3506965.79	7951929.94	0.32	0.37	20020819	2.49	12	2	14.83	14.86	75.52	0.18	-3431079.77	8131296.9	0.34	0.52	1	4.32	1	0	-1.15	0	-0.06	1	0.26	0	-1.48	0	-0.2	1	1.51	0	-0.58	0	-0.06	1	1.17
20020819	2.49	12	2	14.83	14.86	75.52	0.18	-3431079.77	8131296.9	0.34	0.52	20020820	2.71	12	2	15.03	15.01	266.23	0.69	-2960257.25	8616832.63	0.37	0.66	0	-1.15	1	0	-0.06	1	0.26	0	-1.48	0	-0.2	1	1.51	0	-0.58	0	-0.06	1	1.17	1	0.06
20020820	2.71	12	2	15.03	15.01	266.23	0.69	-2960257.25	8616832.63	0.37	0.66	20020821	0.39	11	3	15.16	15.1	181.63	0.52	-3055569.94	8426207.24	0.37	0.4	0	-0.06	1	1	0.26	0	-1.48	0	-0.2	1	1.51	0	-0.58	0	-0.06	1	1.17	1	0.06	0	-2.44
20020821	0.39	11	3	15.16	15.1	181.63	0.52	-3055569.94	8426207.24	0.37	0.4	20020822	0.85	11	5	15.29	15.17	111.11	0.57	-3096082.68	8264156.27	0.37	0.32	1	0.26	1	0	-1.48	0	-0.2	1	1.51	0	-0.58	0	-0.06	1	1.17	1	0.06	0	-2.44	0	-1.05
20020822	0.85	11	5	15.29	15.17	111.11	0.57	-3096082.68	8264156.27	0.37	0.32	20020823	0.63	12	2	15.45	15.24	90.81	0.68	-3151614.31	8365964.25	0.35	0.22	0	-1.48	1	0	-0.2	1	1.51	0	-0.58	0	-0.06	1	1.17	1	0.06	0	-2.44	0	-1.05	0	-1.13
20020823	0.63	12	2	15.45	15.24	90.81	0.68	-3151614.31	8365964.25	0.35	0.22	20020826	1.25	7	5	15.5	15.25	42.79	0.64	-3239425.11	8238239.45	0.35	0.32	0	-0.2	1	1	1.51	0	-0.58	0	-0.06	1	1.17	1	0.06	0	-2.44	0	-1.05	0	-1.13	1	0.2
20020826	1.25	7	5	15.5	15.25	42.79	0.64	-3239425.11	8238239.45	0.35	0.32	20020827	0.64	11	5	15.42	15.25	21.51	0.6	-3288815.26	8155922.53	0.34	0.2	1	1.51	1	0	-0.58	0	-0.06	1	1.17	1	0.06	0	-2.44	0	-1.05	0	-1.13	1	0.2	1	0.13
20020827	0.64	11	5	15.42	15.25	21.51	0.6	-3288815.26	8155922.53	0.34	0.2	20020828	1.28	12	2	15.42	15.3	47.5	0.65	-3255962.39	8261051.72	0.34	0.34	0	-0.58	1	0	-0.06	1	1.17	1	0.06	0	-2.44	0	-1.05	0	-1.13	1	0.2	1	0.13	1	0.33
20020828	1.28	12	2	15.42	15.3	47.5	0.65	-3255962.39	8261051.72	0.34	0.34	20020829	1.09	11	3	15.4	15.32	58.4	0.57	-3364664.72	8146473.59	0.34	0.39	0	-0.06	1	1	1.17	1	0.06	0	-2.44	0	-1.05	0	-1.13	1	0.2	1	0.13	1	0.33	1	0.4
20020829	1.09	11	3	15.4	15.32	58.4	0.57	-3364664.72	8146473.59	0.34	0.39	20020830	0.29	12	5	15.38	15.33	-0.54	0.64	-3377466.38	8113189.26	0.32	0.13	1	1.17	1	1	0.06	0	-2.44	0	-1.05	0	-1.13	1	0.2	1	0.13	1	0.33	1	0.4	0	-5.52
20020830	0.29	12	5	15.38	15.33	-0.54	0.64	-3377466.38	8113189.26	0.32	0.13	20020902	2.4	12	0	15.43	15.38	53.66	0.55	-3343297.22	8192917.31	0.32	0.35	1	0.06	1	0	-2.44	0	-1.05	0	-1.13	1	0.2	1	0.13	1	0.33	1	0.4	0	-5.52	1	0.35
20020902	2.4	12	0	15.43	15.38	53.66	0.55	-3343297.22	8192917.31	0.32	0.35	20020904	1.67	11	2	15.5	15.42	136.46	-0.09	-3434590.1	8325706.96	0.32	0.32	0	-2.44	1	0	-1.05	0	-1.13	1	0.2	1	0.13	1	0.33	1	0.4	0	-5.52	1	0.35	0	-1.82
20020904	1.67	11	2	15.5	15.42	136.46	-0.09	-3434590.1	8325706.96	0.32	0.32	20020905	1.8	11	5	15.44	15.38	-128.1	-0.29	-3519468.76	8087238.34	0.35	0.59	0	-1.05	1	0	-1.13	1	0.2	1	0.13	1	0.33	1	0.4	0	-5.52	1	0.35	0	-1.82	1	2.71
20020905	1.8	11	5	15.44	15.38	-128.1	-0.29	-3519468.76	8087238.34	0.35	0.59	20020906	0.46	11	5	15.37	15.32	-162.81	-0.44	-3592896.88	7977096.17	0.34	0.3	0	-1.13	1	1	0.2	1	0.13	1	0.33	1	0.4	0	-5.52	1	0.35	0	-1.82	1	2.71	0	-1.25
20020906	0.46	11	5	15.37	15.32	-162.81	-0.44	-3592896.88	7977096.17	0.34	0.3	20020909	1.01	11	5	15.26	15.24	-186.75	-0.65	-3605238.13	7866024.93	0.34	0.29	1	0.2	1	1	0.13	1	0.33	1	0.4	0	-5.52	1	0.35	0	-1.82	1	2.71	0	-1.25	1	0.14
20020909	1.01	11	5	15.26	15.24	-186.75	-0.65	-3605238.13	7866024.93	0.34	0.29	20020910	0.6	12	6	15.13	15.18	-129.55	-0.39	-3597246.34	7932623.14	0.33	0.25	1	0.13	1	1	0.33	1	0.4	0	-5.52	1	0.35	0	-1.82	1	2.71	0	-1.25	1	0.14	0	-1.27
20020910	0.6	12	6	15.13	15.18	-129.55	-0.39	-3597246.34	7932623.14	0.33	0.25	20020911	1.39	11	0	15	15.13	-94.96	-0.34	-3582582.39	8025494.85	0.34	0.38	1	0.33	1	1	0.4	0	-5.52	1	0.35	0	-1.82	1	2.71	0	-1.25	1	0.14	0	-1.27	1	1.42
20020911	1.39	11	0	15	15.13	-94.96	-0.34	-3582582.39	8025494.85	0.34	0.38	20020912	0.38	12	6	14.95	15.11	-66.16	-0.52	-3572612.58	8061101.3	0.33	0.25	1	0.4	1	0	-5.52	1	0.35	0	-1.82	1	2.71	0	-1.25	1	0.14	0	-1.27	1	1.42	1	0.28
20020912	0.38	12	6	14.95	15.11	-66.16	-0.52	-3572612.58	8061101.3	0.33	0.25	20020913	0.8	7	6	14.95	15.09	-43.74	-0.37	-3548844.82	8089622.61	0.31	0.12	0	-5.52	1	1	0.35	0	-1.82	1	2.71	0	-1.25	1	0.14	0	-1.27	1	1.42	1	0.28	0	-3.57
20020913	0.8	7	6	14.95	15.09	-43.74	-0.37	-3548844.82	8089622.61	0.31	0.12	20020916	6.34	11	1	14.81	14.93	-151.91	-1.19	-3721346.52	7908706.2	0.36	0.86	1	0.35	1	0	-1.82	1	2.71	0	-1.25	1	0.14	0	-1.27	1	1.42	1	0.28	0	-3.57	0	-2.25
20020916	6.34	11	1	14.81	14.93	-151.91	-1.19	-3721346.52	7908706.2	0.36	0.86	20020917	0.66	12	4	14.68	14.81	-189.63	-1.32	-3672982.99	8028563.64	0.38	0.57	0	-1.82	1	1	2.71	0	-1.25	1	0.14	0	-1.27	1	1.42	1	0.28	0	-3.57	0	-2.25	0	-1.19
20020917	0.66	12	4	14.68	14.81	-189.63	-1.32	-3672982.99	8028563.64	0.38	0.57	20020918	0.41	11	7	14.5	14.66	-148.04	-1.59	-3706067.23	7978937.27	0.38	0.31	1	2.71	1	0	-1.25	1	0.14	0	-1.27	1	1.42	1	0.28	0	-3.57	0	-2.25	0	-1.19	0	-1.58
20020918	0.41	11	7	14.5	14.66	-148.04	-1.59	-3706067.23	7978937.27	0.38	0.31	20020919	2.2	12	0	14.38	14.61	-79.6	-0.83	-3652316.89	8088066.76	0.4	0.67	0	-1.25	1	1	0.14	0	-1.27	1	1.42	1	0.28	0	-3.57	0	-2.25	0	-1.19	0	-1.58	0	-1.45
20020919	2.2	12	0	14.38	14.61	-79.6	-0.83	-3652316.89	8088066.76	0.4	0.67	20020920	0.38	11	7	14.21	14.54	-68.36	-0.85	-3668006.39	8046228.08	0.4	0.32	1	0.14	1	0	-1.27	1	1.42	1	0.28	0	-3.57	0	-2.25	0	-1.19	0	-1.58	0	-1.45	0	0
20020920	0.38	11	7	14.21	14.54	-68.36	-0.85	-3668006.39	8046228.08	0.4	0.32	20020923	0.67	10	4	14.21	14.48	-67.35	-0.66	-3655533	8074053.35	0.39	0.29	0	-1.27	1	1	1.42	1	0.28	0	-3.57	0	-2.25	0	-1.19	0	-1.58	0	-1.45	0	0	1	0.47
20020923	0.67	10	4	14.21	14.48	-67.35	-0.66	-3655533	8074053.35	0.39	0.29	20020924	1.35	11	7	14.17	14.4	-68.45	-0.87	-3687372.31	8036425.07	0.37	0.26	1	1.42	1	1	0.28	0	-3.57	0	-2.25	0	-1.19	0	-1.58	0	-1.45	0	0	1	0.47	0	-1.31
20020924	1.35	11	7	14.17	14.4	-68.45	-0.87	-3687372.31	8036425.07	0.37	0.26	20020925	1.18	12	0	14.22	14.37	-44.42	-0.69	-3669431.45	8080679.19	0.37	0.37	1	0.28	1	0	-3.57	0	-2.25	0	-1.19	0	-1.58	0	-1.45	0	0	1	0.47	0	-1.31	1	3.99
20020925	1.18	12	0	14.22	14.37	-44.42	-0.69	-3669431.45	8080679.19	0.37	0.37	20020926	1.26	12	2	14.2	14.35	7.78	-0.7	-3704778.06	8136223.87	0.36	0.22	0	-3.57	1	0	-2.25	0	-1.19	0	-1.58	0	-1.45	0	0	1	0.47	0	-1.31	1	3.99	1	1.28
20020926	1.26	12	2	14.2	14.35	7.78	-0.7	-3704778.06	8136223.87	0.36	0.22	20020927	3.1	7	1	14.11	14.25	-160.26	-1.27	-3810572.63	7963817.91	0.41	0.88	0	-2.25	1	0	-1.19	0	-1.58	0	-1.45	0	0	1	0.47	0	-1.31	1	3.99	1	1.28	1	0.52
20020927	3.1	7	1	14.11	14.25	-160.26	-1.27	-3810572.63	7963817.91	0.41	0.88	20021008	0.28	11	5	13.96	14.1	-256.94	-0.75	-3820226.43	7915548.9	0.41	0.45	0	-1.19	1	0	-1.58	0	-1.45	0	0	1	0.47	0	-1.31	1	3.99	1	1.28	1	0.52	0	-0.96
20021008	0.28	11	5	13.96	14.1	-256.94	-0.75	-3820226.43	7915548.9	0.41	0.45	20021009	0.7	11	5	13.81	13.96	-174.03	-0.96	-3838131.52	7881728.19	0.41	0.34	0	-1.58	1	0	-1.45	0	0	1	0.47	0	-1.31	1	3.99	1	1.28	1	0.52	0	-0.96	0	-1.42
20021009	0.7	11	5	13.81	13.96	-174.03	-0.96	-3838131.52	7881728.19	0.41	0.34	20021010	0.95	11	5	13.58	13.8	-141.18	-0.91	-3858558.04	7849629.36	0.41	0.44	0	-1.45	1	0	0	1	0.47	0	-1.31	1	3.99	1	1.28	1	0.52	0	-0.96	0	-1.42	0	-1.36
20021010	0.95	11	5	13.58	13.8	-141.18	-0.91	-3858558.04	7849629.36	0.41	0.44	20021011	1.67	11	5	13.3	13.64	-122.88	-1.48	-3898362.69	7796098.97	0.41	0.39	0	0	1	1	0.47	0	-1.31	1	3.99	1	1.28	1	0.52	0	-0.96	0	-1.42	0	-1.36	0	-1.3
20021011	1.67	11	5	13.3	13.64	-122.88	-1.48	-3898362.69	7796098.97	0.41	0.39	20021014	0.83	11	5	13.13	13.5	-114.96	-1.3	-3872809.09	7796098.97	0.41	0.47	1	0.47	1	0	-1.31	1	3.99	1	1.28	1	0.52	0	-0.96	0	-1.42	0	-1.36	0	-1.3	1	1.09
20021014	0.83	11	5	13.13	13.5	-114.96	-1.3	-3872809.09	7796098.97	0.41	0.47	20021015	1.13	12	2	13.03	13.4	-82.1	-1.26	-3854493.56	7846466.67	0.39	0.22	0	-1.31	1	1	3.99	1	1.28	1	0.52	0	-0.96	0	-1.42	0	-1.36	0	-1.3	1	1.09	1	0.08
20021015	1.13	12	2	13.03	13.4	-82.1	-1.26	-3854493.56	7846466.67	0.39	0.22	20021017	1.45	11	1	12.93	13.29	-74.9	-1.25	-3915799.9	7773665.39	0.39	0.38	1	3.99	1	1	1.28	1	0.52	0	-0.96	0	-1.42	0	-1.36	0	-1.3	1	1.09	1	0.08	0	-0.54
20021017	1.45	11	1	12.93	13.29	-74.9	-1.25	-3915799.9	7773665.39	0.39	0.38	20021018	1.22	12	0	12.97	13.29	-28.13	-0.94	-3854229.68	7862600.16	0.42	0.65	1	1.28	1	1	0.52	0	-0.96	0	-1.42	0	-1.36	0	-1.3	1	1.09	1	0.08	0	-0.54	0	-0.31
20021018	1.22	12	0	12.97	13.29	-28.13	-0.94	-3854229.68	7862600.16	0.42	0.65	20021021	0.69	12	2	13.08	13.33	42.66	-0.81	-3820769.23	7924373.3	0.42	0.48	1	0.52	1	0	-0.96	0	-1.42	0	-1.36	0	-1.3	1	1.09	1	0.08	0	-0.54	0	-0.31	1	3.49
20021021	0.69	12	2	13.08	13.33	42.66	-0.81	-3820769.23	7924373.3	0.42	0.48	20021022	1.58	12	2	13.21	13.36	102.15	-0.23	-3763885.19	8021888.79	0.41	0.24	0	-0.96	1	0	-1.42	0	-1.36	0	-1.3	1	1.09	1	0.08	0	-0.54	0	-0.31	1	3.49	1	1.65
20021022	1.58	12	2	13.21	13.36	102.15	-0.23	-3763885.19	8021888.79	0.41	0.24	20021023	0.84	11	5	13.3	13.37	80.17	-0.05	-3761065.41	7940115.06	0.39	0.29	0	-1.42	1	0	-1.36	0	-1.3	1	1.09	1	0.08	0	-0.54	0	-0.31	1	3.49	1	1.65	0	-0.52
20021023	0.84	11	5	13.3	13.37	80.17	-0.05	-3761065.41	7940115.06	0.39	0.29	20021024	0.48	11	5	13.39	13.35	41.18	-0.08	-3787300.52	7900762.39	0.38	0.24	0	-1.36	1	0	-1.3	1	1.09	1	0.08	0	-0.54	0	-0.31	1	3.49	1	1.65	0	-0.52	1	1.41
20021024	0.48	11	5	13.39	13.35	41.18	-0.08	-3787300.52	7900762.39	0.38	0.24	20021025	1.58	11	5	13.34	13.29	-6.98	-0.05	-3827623.99	7838726.28	0.38	0.4	0	-1.3	1	1	1.09	1	0.08	0	-0.54	0	-0.31	1	3.49	1	1.65	0	-0.52	1	1.41	0	-3.07
20021025	1.58	11	5	13.34	13.29	-6.98	-0.05	-3827623.99	7838726.28	0.38	0.4	20021028	0.7	11	5	13.22	13.21	-75.85	-0.03	-3848383.68	7795319.66	0.37	0.23	1	1.09	1	1	0.08	0	-0.54	0	-0.31	1	3.49	1	1.65	0	-0.52	1	1.41	0	-3.07	0	-2.11
20021028	0.7	11	5	13.22	13.21	-75.85	-0.03	-3848383.68	7795319.66	0.37	0.23	20021029	1.22	12	0	13.11	13.18	-70.02	0.11	-3822595.45	7848413.07	0.36	0.35	1	0.08	1	0	-0.54	0	-0.31	1	3.49	1	1.65	0	-0.52	1	1.41	0	-3.07	0	-2.11	0	-0.46
20021029	1.22	12	0	13.11	13.18	-70.02	0.11	-3822595.45	7848413.07	0.36	0.35	20021030	1	12	2	13.03	13.15	-61.56	0.06	-3804837.59	7901686.64	0.36	0.3	0	-0.54	1	0	-0.31	1	3.49	1	1.65	0	-0.52	1	1.41	0	-3.07	0	-2.11	0	-0.46	1	0.46
20021030	1	12	2	13.03	13.15	-61.56	0.06	-3804837.59	7901686.64	0.36	0.3	20021031	1.17	11	3	12.98	13.11	-65.36	0.16	-3834829.72	7839395.31	0.35	0.27	0	-0.31	1	1	3.49	1	1.65	0	-0.52	1	1.41	0	-3.07	0	-2.11	0	-0.46	1	0.46	0	-2.31
20021031	1.17	11	3	12.98	13.11	-65.36	0.16	-3834829.72	7839395.31	0.35	0.27	20021101	0.83	11	5	12.95	13.08	-82.72	-0.39	-3825445.38	7787781.48	0.34	0.22	1	3.49	1	1	1.65	0	-0.52	1	1.41	0	-3.07	0	-2.11	0	-0.46	1	0.46	0	-2.31	0	-0.16
20021101	0.83	11	5	12.95	13.08	-82.72	-0.39	-3825445.38	7787781.48	0.34	0.22	20021104	2.23	12	2	13.05	13.13	39.44	-0.11	-3716288.07	7902683.91	0.35	0.46	1	1.65	1	0	-0.52	1	1.41	0	-3.07	0	-2.11	0	-0.46	1	0.46	0	-2.31	0	-0.16	0	-3.63
20021104	2.23	12	2	13.05	13.13	39.44	-0.11	-3716288.07	7902683.91	0.35	0.46	20021105	1.9	12	2	13.16	13.21	150.65	0.04	-3685161.26	8120571.63	0.36	0.49	0	-0.52	1	1	1.41	0	-3.07	0	-2.11	0	-0.46	1	0.46	0	-2.31	0	-0.16	0	-3.63	1	0.57
20021105	1.9	12	2	13.16	13.21	150.65	0.04	-3685161.26	8120571.63	0.36	0.49	20021106	0.27	11	7	13.26	13.26	126.02	0.1	-3702440.7	8061821.51	0.34	0.17	1	1.41	1	0	-3.07	0	-2.11	0	-0.46	1	0.46	0	-2.31	0	-0.16	0	-3.63	1	0.57	0	-1.14
20021106	0.27	11	7	13.26	13.26	126.02	0.1	-3702440.7	8061821.51	0.34	0.17	20021107	1.98	10	2	13.41	13.34	126.08	0.48	-3652541.77	8178252.36	0.34	0.35	0	-3.07	1	0	-2.11	0	-0.46	1	0.46	0	-2.31	0	-0.16	0	-3.63	1	0.57	0	-1.14	0	-2.8
20021107	1.98	10	2	13.41	13.34	126.08	0.48	-3652541.77	8178252.36	0.34	0.35	20021108	1.93	11	1	13.49	13.33	55.67	0.24	-3780020.44	7953130.45	0.39	0.83	0	-2.11	1	0	-0.46	1	0.46	0	-2.31	0	-0.16	0	-3.63	1	0.57	0	-1.14	0	-2.8	0	-0.08
20021108	1.93	11	1	13.49	13.33	55.67	0.24	-3780020.44	7953130.45	0.39	0.83	20021111	0.35	11	5	13.41	13.27	-34.4	0.13	-3840261.44	7874064.14	0.4	0.42	0	-0.46	1	1	0.46	0	-2.31	0	-0.16	0	-3.63	1	0.57	0	-1.14	0	-2.8	0	-0.08	1	0.25
20021111	0.35	11	5	13.41	13.27	-34.4	0.13	-3840261.44	7874064.14	0.4	0.42	20021112	1.23	11	5	13.29	13.21	-61.68	-0.07	-3897823.76	7776458.46	0.39	0.39	1	0.46	1	0	-2.31	0	-0.16	0	-3.63	1	0.57	0	-1.14	0	-2.8	0	-0.08	1	0.25	0	-1.94
20021112	1.23	11	5	13.29	13.21	-61.68	-0.07	-3897823.76	7776458.46	0.39	0.39	20021113	0.74	12	4	13.18	13.17	-84.64	-0.02	-3849795.08	7848501.48	0.39	0.36	0	-2.31	1	0	-0.16	0	-3.63	1	0.57	0	-1.14	0	-2.8	0	-0.08	1	0.25	0	-1.94	1	0.86
20021113	0.74	12	4	13.18	13.17	-84.64	-0.02	-3849795.08	7848501.48	0.39	0.36	20021114	1	11	5	12.98	13.09	-106.8	-0.25	-3907685.47	7776717.4	0.39	0.33	0	-0.16	1	0	-3.63	1	0.57	0	-1.14	0	-2.8	0	-0.08	1	0.25	0	-1.94	1	0.86	1	2.48
20021114	1	11	5	12.98	13.09	-106.8	-0.25	-3907685.47	7776717.4	0.39	0.33	20021115	1.32	12	1	12.86	13.01	-107.98	-0.23	-3945060.07	7682181.66	0.39	0.43	0	-3.63	1	1	0.57	0	-1.14	0	-2.8	0	-0.08	1	0.25	0	-1.94	1	0.86	1	2.48	1	0.92
20021115	1.32	12	1	12.86	13.01	-107.98	-0.23	-3945060.07	7682181.66	0.39	0.43	20021118	0.99	11	5	12.71	12.87	-139.93	-1.14	-4026276.58	7588225.3	0.41	0.59	1	0.57	1	0	-1.14	0	-2.8	0	-0.08	1	0.25	0	-1.94	1	0.86	1	2.48	1	0.92	0	-3.97
20021118	0.99	11	5	12.71	12.87	-139.93	-1.14	-4026276.58	7588225.3	0.41	0.59	20021119	0.88	12	4	12.58	12.76	-138.03	-1.29	-3972208.32	7670503.09	0.4	0.35	0	-1.14	1	0	-2.8	0	-0.08	1	0.25	0	-1.94	1	0.86	1	2.48	1	0.92	0	-3.97	1	1.2
20021119	0.88	12	4	12.58	12.76	-138.03	-1.29	-3972208.32	7670503.09	0.4	0.35	20021120	0.78	11	7	12.41	12.65	-115.98	-1.36	-3993627.48	7606245.59	0.39	0.24	0	-2.8	1	0	-0.08	1	0.25	0	-1.94	1	0.86	1	2.48	1	0.92	0	-3.97	1	1.2	1	0.26
20021120	0.78	11	7	12.41	12.65	-115.98	-1.36	-3993627.48	7606245.59	0.39	0.24	20021121	1.58	11	5	12.23	12.5	-126.26	-1.89	-4089537.88	7504522.44	0.38	0.35	0	-0.08	1	1	0.25	0	-1.94	1	0.86	1	2.48	1	0.92	0	-3.97	1	1.2	1	0.26	0	-1.27
20021121	1.58	11	5	12.23	12.5	-126.26	-1.89	-4089537.88	7504522.44	0.38	0.35	20021122	0.73	11	5	12.05	12.37	-115.89	-1.48	-4089537.88	7430024.08	0.39	0.4	1	0.25	1	0	-1.94	1	0.86	1	2.48	1	0.92	0	-3.97	1	1.2	1	0.26	0	-1.27	0	0
20021122	0.73	11	5	12.05	12.37	-115.89	-1.48	-4089537.88	7430024.08	0.39	0.4	20021125	0.45	12	6	11.98	12.27	-98.34	-1.17	-4074645.21	7463871.07	0.37	0.25	0	-1.94	1	1	0.86	1	2.48	1	0.92	0	-3.97	1	1.2	1	0.26	0	-1.27	0	0	0	-0.6
20021125	0.45	12	6	11.98	12.27	-98.34	-1.17	-4074645.21	7463871.07	0.37	0.25	20021126	1.07	11	1	11.84	12.15	-97.55	-1.34	-4101794.02	7427672.65	0.37	0.4	1	0.86	1	1	2.48	1	0.92	0	-3.97	1	1.2	1	0.26	0	-1.27	0	0	0	-0.6	0	-1.21
20021126	1.07	11	1	11.84	12.15	-97.55	-1.34	-4101794.02	7427672.65	0.37	0.4	20021127	1.7	12	4	11.75	12.07	-95.84	-1.3	-4054860.66	7489047.05	0.37	0.34	1	2.48	1	1	0.92	0	-3.97	1	1.2	1	0.26	0	-1.27	0	0	0	-0.6	0	-1.21	0	-2.36
20021127	1.7	12	4	11.75	12.07	-95.84	-1.3	-4054860.66	7489047.05	0.37	0.34	20021128	0.96	12	2	11.78	12.05	-37.9	-0.71	-3998931.38	7547772.79	0.38	0.42	1	0.92	1	0	-3.97	1	1.2	1	0.26	0	-1.27	0	0	0	-0.6	0	-1.21	0	-2.36	0	-0.9
20021128	0.96	12	2	11.78	12.05	-37.9	-0.71	-3998931.38	7547772.79	0.38	0.42	20021129	2.36	12	2	11.84	12.06	49.68	-0.58	-4014350.58	7686545.58	0.38	0.45	0	-3.97	1	1	1.2	1	0.26	0	-1.27	0	0	0	-0.6	0	-1.21	0	-2.36	0	-0.9	1	0.45
20021129	2.36	12	2	11.84	12.06	49.68	-0.58	-4014350.58	7686545.58	0.38	0.45	20021202	0.41	7	5	11.8	11.98	-49.84	-0.6	-4067120.44	7629085.07	0.4	0.5	1	1.2	1	1	0.26	0	-1.27	0	0	0	-0.6	0	-1.21	0	-2.36	0	-0.9	1	0.45	1	0.18
20021202	0.41	7	5	11.8	11.98	-49.84	-0.6	-4067120.44	7629085.07	0.4	0.5	20021203	0.49	12	4	11.83	11.94	-65.79	-0.53	-4046809.64	7657520.18	0.38	0.21	1	0.26	1	0	-1.27	0	0	0	-0.6	0	-1.21	0	-2.36	0	-0.9	1	0.45	1	0.18	1	0.72
20021203	0.49	12	4	11.83	11.94	-65.79	-0.53	-4046809.64	7657520.18	0.38	0.21	20021204	1.38	12	2	11.85	11.91	-3.56	-0.36	-4052845.39	7696752.53	0.36	0.26	0	-1.27	1	0	0	0	-0.6	0	-1.21	0	-2.36	0	-0.9	1	0.45	1	0.18	1	0.72	0	-0.36
20021204	1.38	12	2	11.85	11.91	-3.56	-0.36	-4052845.39	7696752.53	0.36	0.26	20021205	1.16	7	5	11.78	11.86	-99.88	-0.17	-4052845.39	7651249.05	0.36	0.29	0	0	1	0	-0.6	0	-1.21	0	-2.36	0	-0.9	1	0.45	1	0.18	1	0.72	0	-0.36	0	-0.09
20021205	1.16	7	5	11.78	11.86	-99.88	-0.17	-4052845.39	7651249.05	0.36	0.29	20021206	0.7	6	3	11.69	11.82	-76.59	-0.16	-4055301.91	7651249.05	0.35	0.26	0	-0.6	1	0	-1.21	0	-2.36	0	-0.9	1	0.45	1	0.18	1	0.72	0	-0.36	0	-0.09	1	1.43
20021206	0.7	6	3	11.69	11.82	-76.59	-0.16	-4055301.91	7651249.05	0.35	0.26	20021209	0.58	11	5	11.68	11.78	-84.52	-0.26	-4062956	7632879.24	0.34	0.24	0	-1.21	1	0	-2.36	0	-0.9	1	0.45	1	0.18	1	0.72	0	-0.36	0	-0.09	1	1.43	0	-0.09
20021209	0.58	11	5	11.68	11.78	-84.52	-0.26	-4062956	7632879.24	0.34	0.24	20021210	2.24	11	5	11.61	11.71	-107.89	-0.17	-4101418.64	7591669.27	0.33	0.3	0	-2.36	1	0	-0.9	1	0.45	1	0.18	1	0.72	0	-0.36	0	-0.09	1	1.43	0	-0.09	0	-1.06
20021210	2.24	11	5	11.61	11.71	-107.89	-0.17	-4101418.64	7591669.27	0.33	0.3	20021211	1.74	11	5	11.49	11.61	-193.44	-0.54	-4132685.15	7519940.2	0.34	0.39	0	-0.9	1	1	0.45	1	0.18	1	0.72	0	-0.36	0	-0.09	1	1.43	0	-0.09	0	-1.06	0	-0.71
20021211	1.74	11	5	11.49	11.61	-193.44	-0.54	-4132685.15	7519940.2	0.34	0.39	20021212	1.24	7	5	11.37	11.51	-170.84	-0.93	-4173195.72	7430816.95	0.33	0.22	1	0.45	1	1	0.18	1	0.72	0	-0.36	0	-0.09	1	1.43	0	-0.09	0	-1.06	0	-0.71	0	-4.32
20021212	1.24	7	5	11.37	11.51	-170.84	-0.93	-4173195.72	7430816.95	0.33	0.22	20021213	0.69	12	4	11.27	11.44	-133.07	-0.99	-4138426.55	7492076.92	0.33	0.37	1	0.18	1	1	0.72	0	-0.36	0	-0.09	1	1.43	0	-0.09	0	-1.06	0	-0.71	0	-4.32	0	-1.03
20021213	0.69	12	4	11.27	11.44	-133.07	-0.99	-4138426.55	7492076.92	0.33	0.37	20021216	0.8	11	2	11.18	11.38	-86.54	-0.49	-4117301.98	7541367.57	0.32	0.21	1	0.72	1	0	-0.36	0	-0.09	1	1.43	0	-0.09	0	-1.06	0	-0.71	0	-4.32	0	-1.03	0	0
20021216	0.8	11	2	11.18	11.38	-86.54	-0.49	-4117301.98	7541367.57	0.32	0.21	20021217	0.82	12	2	11.13	11.35	-47.05	-0.55	-4114619.6	7581603.4	0.3	0.15	0	-0.36	1	0	-0.09	1	1.43	0	-0.09	0	-1.06	0	-0.71	0	-4.32	0	-1.03	0	0	0	-0.29
20021217	0.82	12	2	11.13	11.35	-47.05	-0.55	-4114619.6	7581603.4	0.3	0.15	20021218	1.05	11	3	11.14	11.32	-28.73	-0.62	-4153119.66	7539253.33	0.29	0.22	0	-0.09	1	1	1.43	0	-0.09	0	-1.06	0	-0.71	0	-4.32	0	-1.03	0	0	0	-0.29	0	-4.39
20021218	1.05	11	3	11.14	11.32	-28.73	-0.62	-4153119.66	7539253.33	0.29	0.22	20021219	0.59	11	5	11.16	11.29	-55.42	-0.48	-4138732.06	7514402.03	0.28	0.19	1	1.43	1	0	-0.09	0	-1.06	0	-0.71	0	-4.32	0	-1.03	0	0	0	-0.29	0	-4.39	0	-0.1
20021219	0.59	11	5	11.16	11.29	-55.42	-0.48	-4138732.06	7514402.03	0.28	0.19	20021220	2.17	12	2	11.2	11.3	0.85	-0.32	-4095655.66	7568247.54	0.29	0.3	0	-0.09	1	0	-1.06	0	-0.71	0	-4.32	0	-1.03	0	0	0	-0.29	0	-4.39	0	-0.1	1	0.4
20021220	2.17	12	2	11.2	11.3	0.85	-0.32	-4095655.66	7568247.54	0.29	0.3	20021223	0.93	11	3	11.23	11.3	94.39	-0.26	-4130866.17	7517946.8	0.28	0.2	0	-1.06	1	0	-0.71	0	-4.32	0	-1.03	0	0	0	-0.29	0	-4.39	0	-0.1	1	0.4	0	-0.2
20021223	0.93	11	3	11.23	11.3	94.39	-0.26	-4130866.17	7517946.8	0.28	0.2	20021224	0.71	7	5	11.23	11.28	14.22	-0.24	-4134458.24	7482026.16	0.27	0.21	0	-0.71	1	0	-4.32	0	-1.03	0	0	0	-0.29	0	-4.39	0	-0.1	1	0.4	0	-0.2	1	4.88
20021224	0.71	7	5	11.23	11.28	14.22	-0.24	-4134458.24	7482026.16	0.27	0.21	20021225	1.42	11	5	11.22	11.25	-16.9	-0.05	-4170052.49	7431177.23	0.26	0.2	0	-4.32	1	0	-1.03	0	0	0	-0.29	0	-4.39	0	-0.1	1	0.4	0	-0.2	1	4.88	1	1.52
20021225	1.42	11	5	11.22	11.25	-16.9	-0.05	-4170052.49	7431177.23	0.26	0.2	20021226	2.25	7	5	11.11	11.14	-229.17	-0.43	-4270924.58	7316549.86	0.29	0.51	0	-1.03	1	0	0	0	-0.29	0	-4.39	0	-0.1	1	0.4	0	-0.2	1	4.88	1	1.52	0	-1.5
20021226	2.25	7	5	11.11	11.14	-229.17	-0.43	-4270924.58	7316549.86	0.29	0.51	20021227	0.82	12	5	10.95	11.02	-215.91	-0.59	-4263658.68	7222093.28	0.28	0.26	0	0	1	0	-0.29	0	-4.39	0	-0.1	1	0.4	0	-0.2	1	4.88	1	1.52	0	-1.5	0	-1.23
20021227	0.82	12	5	10.95	11.02	-215.91	-0.59	-4263658.68	7222093.28	0.28	0.26	20021230	0.84	12	5	10.79	10.93	-147.45	-0.61	-4198300.12	7222093.28	0.29	0.35	0	-0.29	1	0	-4.39	0	-0.1	1	0.4	0	-0.2	1	4.88	1	1.52	0	-1.5	0	-1.23	1	10
20021230	0.84	12	5	10.79	10.93	-147.45	-0.61	-4198300.12	7222093.28	0.29	0.35	20021231	1.74	12	3	10.65	10.85	-101.95	-0.72	-4149752.24	7084540.95	0.3	0.34	0	-4.39	1	0	-0.1	1	0.4	0	-0.2	1	4.88	1	1.52	0	-1.5	0	-1.23	1	10	0	-2.1
20021231	1.74	12	3	10.65	10.85	-101.95	-0.72	-4149752.24	7084540.95	0.3	0.34	20030102	0.47	7	5	10.44	10.7	-125.47	-1.14	-4200190.23	7019692.1	0.32	0.5	0	-0.1	1	1	0.4	0	-0.2	1	4.88	1	1.52	0	-1.5	0	-1.23	1	10	0	-2.1	1	1.52
20030102	0.47	7	5	10.44	10.7	-125.47	-1.14	-4200190.23	7019692.1	0.32	0.5	20030103	0.76	12	5	10.32	10.58	-113.26	-1.14	-4192359.49	6970097.41	0.3	0.19	1	0.4	1	0	-0.2	1	4.88	1	1.52	0	-1.5	0	-1.23	1	10	0	-2.1	1	1.52	1	0.18
20030103	0.76	12	5	10.32	10.58	-113.26	-1.14	-4192359.49	6970097.41	0.3	0.19	20030106	0.74	12	2	10.22	10.48	-92.29	-1.26	-4176693.89	7006650.48	0.29	0.21	0	-0.2	1	1	4.88	1	1.52	0	-1.5	0	-1.23	1	10	0	-2.1	1	1.52	1	0.18	1	1.4
20030106	0.74	12	2	10.22	10.48	-92.29	-1.26	-4176693.89	7006650.48	0.29	0.21	20030107	0.74	11	3	10.13	10.4	-77.95	-1.27	-4192207.94	6979500.89	0.28	0.14	1	4.88	1	1	1.52	0	-1.5	0	-1.23	1	10	0	-2.1	1	1.52	1	0.18	1	1.4	0	-2.94
20030107	0.74	11	3	10.13	10.4	-77.95	-1.27	-4192207.94	6979500.89	0.28	0.14	20030108	2.96	10	0	10.14	10.43	6.38	-0.66	-4157430.99	7059922.59	0.33	0.74	1	1.52	1	0	-1.5	0	-1.23	1	10	0	-2.1	1	1.52	1	0.18	1	1.4	0	-2.94	0	-0.18
20030108	2.96	10	0	10.14	10.43	6.38	-0.66	-4157430.99	7059922.59	0.33	0.74	20030109	2.38	12	2	10.27	10.47	86.65	-0.42	-4112115.06	7251643.82	0.35	0.55	0	-1.5	1	0	-1.23	1	10	0	-2.1	1	1.52	1	0.18	1	1.4	0	-2.94	0	-0.18	0	-0.18
20030109	2.38	12	2	10.27	10.47	86.65	-0.42	-4112115.06	7251643.82	0.35	0.55	20030110	0.67	11	7	10.37	10.48	87.46	-0.1	-4216022.36	7123757.91	0.34	0.32	0	-1.23	1	1	10	0	-2.1	1	1.52	1	0.18	1	1.4	0	-2.94	0	-0.18	0	-0.18	1	1.79
20030110	0.67	11	7	10.37	10.48	87.46	-0.1	-4216022.36	7123757.91	0.34	0.32	20030113	0.37	11	5	10.44	10.47	41.17	-0.12	-4254357.27	7076403.03	0.33	0.21	1	10	1	0	-2.1	1	1.52	1	0.18	1	1.4	0	-2.94	0	-0.18	0	-0.18	1	1.79	1	1.76
20030113	0.37	11	5	10.44	10.47	41.17	-0.12	-4254357.27	7076403.03	0.33	0.21	20030114	11.45	8	0	10.72	10.65	173.25	0.92	-3712320.58	7618439.72	0.41	1.07	0	-2.1	1	1	1.52	1	0.18	1	1.4	0	-2.94	0	-0.18	0	-0.18	1	1.79	1	1.76	1	0.17
20030114	11.45	8	0	10.72	10.65	173.25	0.92	-3712320.58	7618439.72	0.41	1.07	20030115	0.51	11	3	10.85	10.75	159.9	0.71	-3871960.35	7343504.55	0.43	0.62	1	1.52	1	1	0.18	1	1.4	0	-2.94	0	-0.18	0	-0.18	1	1.79	1	1.76	1	0.17	1	0.35
20030115	0.51	11	3	10.85	10.75	159.9	0.71	-3871960.35	7343504.55	0.43	0.62	20030116	0.53	12	6	10.99	10.86	118.03	1.34	-3789978.3	7487949.11	0.42	0.37	1	0.18	1	1	1.4	0	-2.94	0	-0.18	0	-0.18	1	1.79	1	1.76	1	0.17	1	0.35	0	-2.75
20030116	0.53	12	6	10.99	10.86	118.03	1.34	-3789978.3	7487949.11	0.42	0.37	20030117	0.77	12	2	11.16	10.96	100.97	1.37	-3786395.44	7599017.99	0.41	0.31	1	1.4	1	0	-2.94	0	-0.18	0	-0.18	1	1.79	1	1.76	1	0.17	1	0.35	0	-2.75	1	0.62
20030117	0.77	12	2	11.16	10.96	100.97	1.37	-3786395.44	7599017.99	0.41	0.31	20030120	1.28	12	2	11.39	11.06	95.9	1.49	-3748368.64	7740754.24	0.41	0.41	0	-2.94	1	0	-0.18	0	-0.18	1	1.79	1	1.76	1	0.17	1	0.35	0	-2.75	1	0.62	1	0.35
20030120	1.28	12	2	11.39	11.06	95.9	1.49	-3748368.64	7740754.24	0.41	0.41	20030121	1.15	11	1	11.34	11.09	61.79	1.17	-3892562.81	7577752.13	0.42	0.52	0	-0.18	1	0	-0.18	1	1.79	1	1.76	1	0.17	1	0.35	0	-2.75	1	0.62	1	0.35	0	-1.58
20030121	1.15	11	1	11.34	11.09	61.79	1.17	-3892562.81	7577752.13	0.42	0.52	20030122	0.27	6	5	11.34	11.11	20.79	0.66	-3888118.81	7533312.12	0.4	0.2	0	-0.18	1	1	1.79	1	1.76	1	0.17	1	0.35	0	-2.75	1	0.62	1	0.35	0	-1.58	1	0.8
20030122	0.27	6	5	11.34	11.11	20.79	0.66	-3888118.81	7533312.12	0.4	0.2	20030123	0.89	11	3	11.3	11.12	22.06	0.48	-3920438.16	7493810.7	0.38	0.22	1	1.79	1	1	1.76	1	0.17	1	0.35	0	-2.75	1	0.62	1	0.35	0	-1.58	1	0.8	0	-1.06
20030123	0.89	11	3	11.3	11.12	22.06	0.48	-3920438.16	7493810.7	0.38	0.22	20030124	1.8	12	0	11.3	11.17	19.61	0.84	-3866142.98	7565073.12	0.38	0.42	1	1.76	1	1	0.17	1	0.35	0	-2.75	1	0.62	1	0.35	0	-1.58	1	0.8	0	-1.06	0	-0.27
20030124	1.8	12	0	11.3	11.17	19.61	0.84	-3866142.98	7565073.12	0.38	0.42	20030127	1.5	12	2	11.3	11.24	134.6	1.17	-3820190.39	7672295.82	0.37	0.28	1	0.17	1	1	0.35	0	-2.75	1	0.62	1	0.35	0	-1.58	1	0.8	0	-1.06	0	-0.27	1	1.16
20030127	1.5	12	2	11.3	11.24	134.6	1.17	-3820190.39	7672295.82	0.37	0.28	20030128	0.7	11	2	11.38	11.3	133.7	0.15	-3816639.1	7746873	0.36	0.21	1	0.35	1	0	-2.75	1	0.62	1	0.35	0	-1.58	1	0.8	0	-1.06	0	-0.27	1	1.16	0	-0.35
20030128	0.7	11	2	11.38	11.3	133.7	0.15	-3816639.1	7746873	0.36	0.21	20030129	1.9	12	2	11.47	11.36	122.7	0.43	-3847027.07	7888683.52	0.35	0.28	0	-2.75	1	1	0.62	1	0.35	0	-1.58	1	0.8	0	-1.06	0	-0.27	1	1.16	0	-0.35	0	-3.11
20030129	1.9	12	2	11.47	11.36	122.7	0.43	-3847027.07	7888683.52	0.35	0.28	20030210	0.35	11	5	11.49	11.35	-11.76	-0.06	-3879540.83	7839206.05	0.35	0.38	1	0.62	1	1	0.35	0	-1.58	1	0.8	0	-1.06	0	-0.27	1	1.16	0	-0.35	0	-3.11	0	-0.64
20030210	0.35	11	5	11.49	11.35	-11.76	-0.06	-3879540.83	7839206.05	0.35	0.38	20030211	0.59	12	6	11.5	11.36	-32.59	-0.01	-3854478.4	7868445.55	0.33	0.14	1	0.35	1	0	-1.58	1	0.8	0	-1.06	0	-0.27	1	1.16	0	-0.35	0	-3.11	0	-0.64	1	2.03
20030211	0.59	12	6	11.5	11.36	-32.59	-0.01	-3854478.4	7868445.55	0.33	0.14	20030212	1.5	12	2	11.47	11.37	-4.69	-0.13	-3826128.38	7912259.23	0.32	0.17	0	-1.58	1	1	0.8	0	-1.06	0	-0.27	1	1.16	0	-0.35	0	-3.11	0	-0.64	1	2.03	1	1.81
20030212	1.5	12	2	11.47	11.37	-4.69	-0.13	-3826128.38	7912259.23	0.32	0.17	20030213	2.75	11	1	11.4	11.35	-24.21	0.03	-3922662.69	7791591.34	0.32	0.4	1	0.8	1	0	-1.06	0	-0.27	1	1.16	0	-0.35	0	-3.11	0	-0.64	1	2.03	1	1.81	1	0.62
20030213	2.75	11	1	11.4	11.35	-24.21	0.03	-3922662.69	7791591.34	0.32	0.4	20030214	0.48	12	6	11.34	11.34	-48.48	0.14	-3917370.91	7849800.9	0.31	0.22	0	-1.06	1	0	-0.27	1	1.16	0	-0.35	0	-3.11	0	-0.64	1	2.03	1	1.81	1	0.62	1	0.62
20030214	0.48	12	6	11.34	11.34	-48.48	0.14	-3917370.91	7849800.9	0.31	0.22	20030217	0.77	11	5	11.32	11.32	-89.8	0.04	-3949591.61	7804691.92	0.3	0.21	0	-0.27	1	1	1.16	0	-0.35	0	-3.11	0	-0.64	1	2.03	1	1.81	1	0.62	1	0.62	0	-0.88
20030217	0.77	11	5	11.32	11.32	-89.8	0.04	-3949591.61	7804691.92	0.3	0.21	20030218	0.86	11	5	11.28	11.29	-129.25	-0.19	-3946994.69	7765738.07	0.29	0.15	1	1.16	1	0	-0.35	0	-3.11	0	-0.64	1	2.03	1	1.81	1	0.62	1	0.62	0	-0.88	0	-2.03
20030218	0.86	11	5	11.28	11.29	-129.25	-0.19	-3946994.69	7765738.07	0.29	0.15	20030219	1.41	12	0	11.25	11.3	-81.44	-0.26	-3897007.78	7820485.63	0.28	0.23	0	-0.35	1	0	-3.11	0	-0.64	1	2.03	1	1.81	1	0.62	1	0.62	0	-0.88	0	-2.03	0	-0.27
20030219	1.41	12	0	11.25	11.3	-81.44	-0.26	-3897007.78	7820485.63	0.28	0.23	20030220	0.61	11	3	11.26	11.29	-40.54	-0.32	-3909443.51	7787323.7	0.27	0.16	0	-3.11	1	0	-0.64	1	2.03	1	1.81	1	0.62	1	0.62	0	-0.88	0	-2.03	0	-0.27	0	-2.35
20030220	0.61	11	3	11.26	11.29	-40.54	-0.32	-3909443.51	7787323.7	0.27	0.16	20030221	3.11	11	5	11.18	11.22	-202.87	-0.71	-4006949.56	7684082	0.28	0.36	0	-0.64	1	1	2.03	1	1.81	1	0.62	1	0.62	0	-0.88	0	-2.03	0	-0.27	0	-2.35	1	0.28
20030221	3.11	11	5	11.18	11.22	-202.87	-0.71	-4006949.56	7684082	0.28	0.36	20030224	0.52	11	5	11.11	11.16	-192.78	-0.46	-4047237.92	7630364.18	0.27	0.16	1	2.03	1	1	1.81	1	0.62	1	0.62	0	-0.88	0	-2.03	0	-0.27	0	-2.35	1	0.28	1	0.28
20030224	0.52	11	5	11.11	11.16	-192.78	-0.46	-4047237.92	7630364.18	0.27	0.16	20030225	1.21	12	0	11.08	11.14	-94.44	-0.31	-4006724.61	7695185.48	0.27	0.32	1	1.81	1	1	0.62	1	0.62	0	-0.88	0	-2.03	0	-0.27	0	-2.35	1	0.28	1	0.28	0	-0.46
20030225	1.21	12	0	11.08	11.14	-94.44	-0.31	-4006724.61	7695185.48	0.27	0.32	20030228	2.15	11	8	11.08	11.16	44.36	-0.15	-4001141.4	7834765.8	0.28	0.32	1	0.62	1	1	0.62	0	-0.88	0	-2.03	0	-0.27	0	-2.35	1	0.28	1	0.28	0	-0.46	1	0.74
20030228	2.15	11	8	11.08	11.16	44.36	-0.15	-4001141.4	7834765.8	0.28	0.32	20030303	0.38	12	2	11.09	11.2	82.53	0.1	-3996291.32	7888116.69	0.26	0.12	1	0.62	1	0	-0.88	0	-2.03	0	-0.27	0	-2.35	1	0.28	1	0.28	0	-0.46	1	0.74	0	-0.09
20030303	0.38	12	2	11.09	11.2	82.53	0.1	-3996291.32	7888116.69	0.26	0.12	20030304	1.33	12	2	11.19	11.23	109.59	0.08	-3992110.99	7959182.31	0.25	0.17	0	-0.88	1	0	-2.03	0	-0.27	0	-2.35	1	0.28	1	0.28	0	-0.46	1	0.74	0	-0.09	0	-0.64
20030304	1.33	12	2	11.19	11.23	109.59	0.08	-3992110.99	7959182.31	0.25	0.17	20030305	0.6	11	5	11.28	11.25	71.06	0.1	-4014549.45	7916345.24	0.25	0.21	0	-2.03	1	0	-0.27	0	-2.35	1	0.28	1	0.28	0	-0.46	1	0.74	0	-0.09	0	-0.64	1	1.85
20030305	0.6	11	5	11.28	11.25	71.06	0.1	-4014549.45	7916345.24	0.25	0.21	20030306	1.47	2	5	11.28	11.22	-19.08	-0.1	-4077683.31	7853211.38	0.25	0.23	0	-0.27	1	0	-2.35	1	0.28	1	0.28	0	-0.46	1	0.74	0	-0.09	0	-0.64	1	1.85	0	-0.55
20030306	1.47	2	5	11.28	11.22	-19.08	-0.1	-4077683.31	7853211.38	0.25	0.23	20030307	0.71	11	5	11.24	11.19	-50.33	-0.26	-4092656.77	7808290.99	0.24	0.15	0	-2.35	1	1	0.28	1	0.28	0	-0.46	1	0.74	0	-0.09	0	-0.64	1	1.85	0	-0.55	1	2.47
20030307	0.71	11	5	11.24	11.19	-50.33	-0.26	-4092656.77	7808290.99	0.24	0.15	20030310	1.41	11	5	11.13	11.12	-106.15	-0.48	-4151528.18	7744891.01	0.24	0.28	1	0.28	1	1	0.28	0	-0.46	1	0.74	0	-0.09	0	-0.64	1	1.85	0	-0.55	1	2.47	1	0.09
20030310	1.41	11	5	11.13	11.12	-106.15	-0.48	-4151528.18	7744891.01	0.24	0.28	20030311	0.5	12	4	11.01	11.06	-111.03	-0.1	-4142270.89	7776365.82	0.23	0.17	1	0.28	1	0	-0.46	1	0.74	0	-0.09	0	-0.64	1	1.85	0	-0.55	1	2.47	1	0.09	0	-2.14
20030311	0.5	12	4	11.01	11.06	-111.03	-0.1	-4142270.89	7776365.82	0.23	0.17	20030312	0.95	8	4	10.92	11.02	-105.7	0	-4112328.84	7806307.87	0.23	0.17	0	-0.46	1	1	0.74	0	-0.09	0	-0.64	1	1.85	0	-0.55	1	2.47	1	0.09	0	-2.14	1	0.64
20030312	0.95	8	4	10.92	11.02	-105.7	0	-4112328.84	7806307.87	0.23	0.17	20030313	0.85	11	3	10.86	10.98	-83.57	-0.27	-4119014.45	7780902.53	0.22	0.19	1	0.74	1	0	-0.09	0	-0.64	1	1.85	0	-0.55	1	2.47	1	0.09	0	-2.14	1	0.64	1	5.07
20030313	0.85	11	3	10.86	10.98	-83.57	-0.27	-4119014.45	7780902.53	0.22	0.19	20030314	1.04	12	2	10.83	10.96	-57.42	-0.39	-4111065.32	7807399.63	0.22	0.2	0	-0.09	1	0	-0.64	1	1.85	0	-0.55	1	2.47	1	0.09	0	-2.14	1	0.64	1	5.07	0	-0.17
20030314	1.04	12	2	10.83	10.96	-57.42	-0.39	-4111065.32	7807399.63	0.22	0.2	20030317	0.92	7	7	10.84	10.95	-54.62	-0.47	-4090358.29	7782927.68	0.21	0.13	0	-0.64	1	1	1.85	0	-0.55	1	2.47	1	0.09	0	-2.14	1	0.64	1	5.07	0	-0.17	1	1.73
20030317	0.92	7	7	10.84	10.95	-54.62	-0.47	-4090358.29	7782927.68	0.21	0.13	20030318	1.35	9	3	10.84	10.92	-31.15	-0.61	-4123416.13	7749869.84	0.21	0.22	1	1.85	1	0	-0.55	1	2.47	1	0.09	0	-2.14	1	0.64	1	5.07	0	-0.17	1	1.73	1	0.08
20030318	1.35	9	3	10.84	10.92	-31.15	-0.61	-4123416.13	7749869.84	0.21	0.22	20030319	2.02	12	0	10.87	10.93	49	-0.31	-4112529.21	7816746.62	0.23	0.43	0	-0.55	1	1	2.47	1	0.09	0	-2.14	1	0.64	1	5.07	0	-0.17	1	1.73	1	0.08	1	1.69
20030319	2.02	12	0	10.87	10.93	49	-0.31	-4112529.21	7816746.62	0.23	0.43	20030320	0.49	11	7	10.9	10.94	85.34	-0.14	-4132009.75	7784279.05	0.23	0.2	1	2.47	1	1	0.09	0	-2.14	1	0.64	1	5.07	0	-0.17	1	1.73	1	0.08	1	1.69	0	-1.33
20030320	0.49	11	7	10.9	10.94	85.34	-0.14	-4132009.75	7784279.05	0.23	0.2	20030321	3.78	12	2	10.96	10.99	195.95	0.16	-4055718.16	7907009.01	0.25	0.37	1	0.09	1	0	-2.14	1	0.64	1	5.07	0	-0.17	1	1.73	1	0.08	1	1.69	0	-1.33	1	2.36
20030321	3.78	12	2	10.96	10.99	195.95	0.16	-4055718.16	7907009.01	0.25	0.37	20030324	0.36	11	2	11.03	11.03	167.77	0.43	-4065493.44	7950997.8	0.24	0.18	0	-2.14	1	1	0.64	1	5.07	0	-0.17	1	1.73	1	0.08	1	1.69	0	-1.33	1	2.36	0	-0.66
20030324	0.36	11	2	11.03	11.03	167.77	0.43	-4065493.44	7950997.8	0.24	0.18	20030325	1.13	11	5	11.07	11.02	57.46	0.16	-4105390.3	7901126.73	0.24	0.3	1	0.64	1	1	5.07	0	-0.17	1	1.73	1	0.08	1	1.69	0	-1.33	1	2.36	0	-0.66	0	-0.25
20030325	1.13	11	5	11.07	11.02	57.46	0.16	-4105390.3	7901126.73	0.24	0.3	20030326	1.1	12	4	11.08	11.02	41.41	0.2	-4105390.3	7955990.57	0.25	0.3	1	5.07	1	0	-0.17	1	1.73	1	0.08	1	1.69	0	-1.33	1	2.36	0	-0.66	0	-0.25	1	3.16
20030326	1.1	12	4	11.08	11.02	41.41	0.2	-4105390.3	7955990.57	0.25	0.3	20030327	5.07	12	2	11.21	11.13	193.36	0.81	-3931013.47	8234251.46	0.3	0.75	0	-0.17	1	1	1.73	1	0.08	1	1.69	0	-1.33	1	2.36	0	-0.66	0	-0.25	1	3.16	0	-0.97
20030327	5.07	12	2	11.21	11.13	193.36	0.81	-3931013.47	8234251.46	0.3	0.75	20030328	0.87	12	3	11.29	11.21	177.49	0.71	-4019700.59	7993529.28	0.31	0.38	1	1.73	1	1	0.08	1	1.69	0	-1.33	1	2.36	0	-0.66	0	-0.25	1	3.16	0	-0.97	1	0.57
20030328	0.87	12	3	11.29	11.21	177.49	0.71	-4019700.59	7993529.28	0.31	0.38	20030331	0.6	12	6	11.4	11.32	142.2	0.92	-3916868.47	8137494.25	0.31	0.28	1	0.08	1	1	1.69	0	-1.33	1	2.36	0	-0.66	0	-0.25	1	3.16	0	-0.97	1	0.57	1	1.62
20030331	0.6	12	6	11.4	11.32	142.2	0.92	-3916868.47	8137494.25	0.31	0.28	20030401	1.36	11	2	11.57	11.41	123.25	1	-3981969.02	8332795.9	0.3	0.27	1	1.69	1	0	-1.33	1	2.36	0	-0.66	0	-0.25	1	3.16	0	-0.97	1	0.57	1	1.62	0	-0.16
20030401	1.36	11	2	11.57	11.41	123.25	1	-3981969.02	8332795.9	0.3	0.27	20030402	1.31	12	2	11.76	11.51	118.9	1	-3930867.93	8588301.36	0.32	0.45	0	-1.33	1	1	2.36	0	-0.66	0	-0.25	1	3.16	0	-0.97	1	0.57	1	1.62	0	-0.16	1	9.98
20030402	1.31	12	2	11.76	11.51	118.9	1	-3930867.93	8588301.36	0.32	0.45	20030403	0.41	11	7	11.8	11.57	87.59	0.9	-4019442.6	8483622.2	0.31	0.26	1	2.36	1	0	-0.66	0	-0.25	1	3.16	0	-0.97	1	0.57	1	1.62	0	-0.16	1	9.98	0	-2.25
20030403	0.41	11	7	11.8	11.57	87.59	0.9	-4019442.6	8483622.2	0.31	0.26	20030404	1.49	12	0	11.91	11.67	94.38	0.91	-3918125.64	8639494.45	0.32	0.4	0	-0.66	1	0	-0.25	1	3.16	0	-0.97	1	0.57	1	1.62	0	-0.16	1	9.98	0	-2.25	0	-4.23
20030404	1.49	12	0	11.91	11.67	94.38	0.91	-3918125.64	8639494.45	0.32	0.4	20030407	1.19	11	3	11.96	11.74	100.39	0.82	-4082141.92	8453609.33	0.32	0.34	0	-0.25	1	1	3.16	0	-0.97	1	0.57	1	1.62	0	-0.16	1	9.98	0	-2.25	0	-4.23	0	-1.71
20030407	1.19	11	3	11.96	11.74	100.39	0.82	-4082141.92	8453609.33	0.32	0.34	20030408	0.71	11	5	12	11.79	63.61	1.03	-4087009.65	8322180.69	0.32	0.27	1	3.16	1	0	-0.97	1	0.57	1	1.62	0	-0.16	1	9.98	0	-2.25	0	-4.23	0	-1.71	1	1.82
20030408	0.71	11	5	12	11.79	63.61	1.03	-4087009.65	8322180.69	0.32	0.27	20030409	1.57	12	2	12.08	11.9	128.67	1.34	-3955984.82	8529062.01	0.35	0.6	0	-0.97	1	1	0.57	1	1.62	0	-0.16	1	9.98	0	-2.25	0	-4.23	0	-1.71	1	1.82	0	-2.48
20030409	1.57	12	2	12.08	11.9	128.67	1.34	-3955984.82	8529062.01	0.35	0.6	20030410	1.25	11	3	12.17	11.97	149.59	0.66	-4148549.39	8270475.3	0.36	0.47	1	0.57	1	1	1.62	0	-0.16	1	9.98	0	-2.25	0	-4.23	0	-1.71	1	1.82	0	-2.48	0	-4.93
20030410	1.25	11	3	12.17	11.97	149.59	0.66	-4148549.39	8270475.3	0.36	0.47	20030411	0.84	12	4	12.21	12.03	98.65	0.75	-4096155.04	8487537.58	0.35	0.29	1	1.62	1	0	-0.16	1	9.98	0	-2.25	0	-4.23	0	-1.71	1	1.82	0	-2.48	0	-4.93	0	-0.59
20030411	0.84	12	4	12.21	12.03	98.65	0.75	-4096155.04	8487537.58	0.35	0.29	20030414	1.43	12	0	12.31	12.13	137.02	0.75	-4074895.07	8797933.25	0.39	0.73	0	-0.16	1	1	9.98	0	-2.25	0	-4.23	0	-1.71	1	1.82	0	-2.48	0	-4.93	0	-0.59	1	6.9
20030414	1.43	12	0	12.31	12.13	137.02	0.75	-4074895.07	8797933.25	0.39	0.73	20030415	0.81	11	7	12.41	12.2	108.06	0.72	-4082525.88	8546116.52	0.38	0.33	1	9.98	1	0	-2.25	0	-4.23	0	-1.71	1	1.82	0	-2.48	0	-4.93	0	-0.59	1	6.9	0	-2.91
20030415	0.81	11	7	12.41	12.2	108.06	0.72	-4082525.88	8546116.52	0.38	0.33	20030416	4.8	3	2	12.69	12.48	240.79	1.77	-2874820.28	9753822.12	0.47	1.25	0	-2.25	1	0	-4.23	0	-1.71	1	1.82	0	-2.48	0	-4.93	0	-0.59	1	6.9	0	-2.91	1	0.73
20030416	4.8	3	2	12.69	12.48	240.79	1.77	-2874820.28	9753822.12	0.47	1.25	20030417	0.48	11	3	12.93	12.66	176.43	1.62	-2984806.24	9172467.71	0.5	0.74	0	-4.23	1	0	-1.71	1	1.82	0	-2.48	0	-4.93	0	-0.59	1	6.9	0	-2.91	1	0.73	1	1.29
20030417	0.48	11	3	12.93	12.66	176.43	1.62	-2984806.24	9172467.71	0.5	0.74	20030418	0.53	11	5	13.04	12.7	73.03	0.77	-3255397.39	8862517.85	0.51	0.63	0	-1.71	1	1	1.82	0	-2.48	0	-4.93	0	-0.59	1	6.9	0	-2.91	1	0.73	1	1.29	0	-5
20030418	0.53	11	5	13.04	12.7	73.03	0.77	-3255397.39	8862517.85	0.51	0.63	20030421	0.9	11	5	13.06	12.7	8.55	0.63	-3309561.59	8584474.99	0.54	0.77	1	1.82	1	0	-2.48	0	-4.93	0	-0.59	1	6.9	0	-2.91	1	0.73	1	1.29	0	-5	1	0.92
20030421	0.9	11	5	13.06	12.7	8.55	0.63	-3309561.59	8584474.99	0.54	0.77	20030422	0.88	12	6	13.14	12.73	28.77	0.89	-3349120.33	8829739.23	0.52	0.41	0	-2.48	1	0	-4.93	0	-0.59	1	6.9	0	-2.91	1	0.73	1	1.29	0	-5	1	0.92	1	1.49
20030422	0.88	12	6	13.14	12.73	28.77	0.89	-3349120.33	8829739.23	0.52	0.41	20030423	0.87	11	1	12.9	12.71	-16.68	0.19	-3510023.57	8616448.89	0.53	0.57	0	-4.93	1	0	-0.59	1	6.9	0	-2.91	1	0.73	1	1.29	0	-5	1	0.92	1	1.49	1	2.86
20030423	0.87	11	1	12.9	12.71	-16.68	0.19	-3510023.57	8616448.89	0.53	0.57	20030424	1.41	11	5	12.6	12.57	-127.22	-0.31	-3685875.88	8315546.05	0.55	0.78	0	-0.59	1	1	6.9	0	-2.91	1	0.73	1	1.29	0	-5	1	0.92	1	1.49	1	2.86	1	1.59
20030424	1.41	11	5	12.6	12.57	-127.22	-0.31	-3685875.88	8315546.05	0.55	0.78	20030425	0.53	11	7	12.4	12.45	-137.77	-0.45	-3794232.13	8155591.59	0.53	0.31	1	6.9	1	0	-2.91	1	0.73	1	1.29	0	-5	1	0.92	1	1.49	1	2.86	1	1.59	0	-2.11
20030425	0.53	11	7	12.4	12.45	-137.77	-0.45	-3794232.13	8155591.59	0.53	0.31	20030428	1.94	12	0	12.41	12.49	-57.56	0.17	-3561687.69	8466466.79	0.6	1.27	0	-2.91	1	1	0.73	1	1.29	0	-5	1	0.92	1	1.49	1	2.86	1	1.59	0	-2.11	0	-1.12
20030428	1.94	12	0	12.41	12.49	-57.56	0.17	-3561687.69	8466466.79	0.6	1.27	20030429	0.75	11	7	12.3	12.47	-45.85	-0.18	-3713367.67	8232052.27	0.59	0.51	1	0.73	1	1	1.29	0	-5	1	0.92	1	1.49	1	2.86	1	1.59	0	-2.11	0	-1.12	1	1.13
20030429	0.75	11	7	12.3	12.47	-45.85	-0.18	-3713367.67	8232052.27	0.59	0.51	20030430	0.75	12	2	12.27	12.46	-21.76	-1.34	-3820253.73	8407650.79	0.58	0.46	1	1.29	1	0	-5	1	0.92	1	1.49	1	2.86	1	1.59	0	-2.11	0	-1.12	1	1.13	1	0.48
20030430	0.75	12	2	12.27	12.46	-21.76	-1.34	-3820253.73	8407650.79	0.58	0.46	20030512	0.96	12	4	12.39	12.48	-22.43	-0.87	-3725260.18	8576048.44	0.6	0.78	0	-5	1	1	0.92	1	1.49	1	2.86	1	1.59	0	-2.11	0	-1.12	1	1.13	1	0.48	1	1.11
20030512	0.96	12	4	12.39	12.48	-22.43	-0.87	-3725260.18	8576048.44	0.6	0.78	20030513	1.4	11	5	12.41	12.39	-72.26	-0.93	-3938165.02	8339811.56	0.62	0.81	1	0.92	1	1	1.49	1	2.86	1	1.59	0	-2.11	0	-1.12	1	1.13	1	0.48	1	1.11	0	-0.08
20030513	1.4	11	5	12.41	12.39	-72.26	-0.93	-3938165.02	8339811.56	0.62	0.81	20030514	0.5	12	4	12.28	12.33	-99.43	-0.6	-3883971.12	8457762.99	0.6	0.37	1	1.49	1	1	2.86	1	1.59	0	-2.11	0	-1.12	1	1.13	1	0.48	1	1.11	0	-0.08	0	-0.86
20030514	0.5	12	4	12.28	12.33	-99.43	-0.6	-3883971.12	8457762.99	0.6	0.37	20030515	1.26	12	2	12.26	12.32	-45.86	-0.65	-3778578.96	8606765.71	0.58	0.41	1	2.86	1	1	1.59	0	-2.11	0	-1.12	1	1.13	1	0.48	1	1.11	0	-0.08	0	-0.86	1	0.24
20030515	1.26	12	2	12.26	12.32	-45.86	-0.65	-3778578.96	8606765.71	0.58	0.41	20030516	2.3	12	2	12.29	12.37	125.08	0.02	-3863470.08	8950021.13	0.61	0.93	1	1.59	1	0	-2.11	0	-1.12	1	1.13	1	0.48	1	1.11	0	-0.08	0	-0.86	1	0.24	0	-0.71
20030516	2.3	12	2	12.29	12.37	125.08	0.02	-3863470.08	8950021.13	0.61	0.93	20030519	0.59	12	6	12.34	12.45	117.25	0.84	-3788016.82	9151229.82	0.6	0.48	0	-2.11	1	0	-1.12	1	1.13	1	0.48	1	1.11	0	-0.08	0	-0.86	1	0.24	0	-0.71	0	-0.96
20030519	0.59	12	6	12.34	12.45	117.25	0.84	-3788016.82	9151229.82	0.6	0.48	20030520	0.51	7	5	12.45	12.46	61.66	0.64	-3840555.62	9049242.74	0.57	0.35	0	-1.12	1	1	1.13	1	0.48	1	1.11	0	-0.08	0	-0.86	1	0.24	0	-0.71	0	-0.96	0	-1.21
20030520	0.51	7	5	12.45	12.46	61.66	0.64	-3840555.62	9049242.74	0.57	0.35	20030521	0.94	11	1	12.51	12.45	30.04	-0.32	-3922978.12	8953454.43	0.56	0.43	1	1.13	1	1	0.48	1	1.11	0	-0.08	0	-0.86	1	0.24	0	-0.71	0	-0.96	0	-1.21	1	1.63
20030521	0.94	11	1	12.51	12.45	30.04	-0.32	-3922978.12	8953454.43	0.56	0.43	20030522	1.09	12	4	12.57	12.46	3.87	0.19	-3857610.88	9057557.82	0.55	0.43	1	0.48	1	1	1.11	0	-0.08	0	-0.86	1	0.24	0	-0.71	0	-0.96	0	-1.21	1	1.63	0	-1.44
20030522	1.09	12	4	12.57	12.46	3.87	0.19	-3857610.88	9057557.82	0.55	0.43	20030523	1.7	12	2	12.57	12.49	69.53	0.16	-3929259.8	9234291.84	0.53	0.37	1	1.11	1	0	-0.08	0	-0.86	1	0.24	0	-0.71	0	-0.96	0	-1.21	1	1.63	0	-1.44	0	-2.11
20030523	1.7	12	2	12.57	12.49	69.53	0.16	-3929259.8	9234291.84	0.53	0.37	20030526	0.76	12	6	12.55	12.53	76.16	0.14	-3898267.71	9368590.93	0.5	0.26	0	-0.08	1	0	-0.86	1	0.24	0	-0.71	0	-0.96	0	-1.21	1	1.63	0	-1.44	0	-2.11	0	-1.41
20030526	0.76	12	6	12.55	12.53	76.16	0.14	-3898267.71	9368590.93	0.5	0.26	20030527	0.7	11	3	12.59	12.57	77.36	0.76	-3929770	9274084.05	0.48	0.24	0	-0.86	1	1	0.24	0	-0.71	0	-0.96	0	-1.21	1	1.63	0	-1.44	0	-2.11	0	-1.41	1	0.42
20030527	0.7	11	3	12.59	12.57	77.36	0.76	-3929770	9274084.05	0.48	0.24	20030528	1.74	11	1	12.64	12.57	69.36	0.54	-4086084.36	9109542.62	0.47	0.4	1	0.24	1	0	-0.71	0	-0.96	0	-1.21	1	1.63	0	-1.44	0	-2.11	0	-1.41	1	0.42	1	1.68
20030528	1.74	11	1	12.64	12.57	69.36	0.54	-4086084.36	9109542.62	0.47	0.4	20030529	0.8	12	4	12.66	12.59	-72.37	0.39	-3968986.72	9241277.46	0.46	0.36	0	-0.71	1	0	-0.96	0	-1.21	1	1.63	0	-1.44	0	-2.11	0	-1.41	1	0.42	1	1.68	0	-1.16
20030529	0.8	12	4	12.66	12.59	-72.37	0.39	-3968986.72	9241277.46	0.46	0.36	20030530	1.08	11	3	12.65	12.58	-41.04	-0.05	-3983245.59	9098688.74	0.45	0.4	0	-0.96	1	0	-1.21	1	1.63	0	-1.44	0	-2.11	0	-1.41	1	0.42	1	1.68	0	-1.16	1	1.34
20030530	1.08	11	3	12.65	12.58	-41.04	-0.05	-3983245.59	9098688.74	0.45	0.4	20030602	0.66	7	5	12.59	12.55	-119.78	-0.37	-3968862.91	9005201.3	0.43	0.27	0	-1.21	1	1	1.63	0	-1.44	0	-2.11	0	-1.41	1	0.42	1	1.68	0	-1.16	1	1.34	0	-1.24
20030602	0.66	7	5	12.59	12.55	-119.78	-0.37	-3968862.91	9005201.3	0.43	0.27	20030603	1	11	5	12.5	12.5	-132.18	-0.25	-4036937.22	8911599.13	0.41	0.22	1	1.63	1	0	-1.44	0	-2.11	0	-1.41	1	0.42	1	1.68	0	-1.16	1	1.34	0	-1.24	0	-1.17
20030603	1	11	5	12.5	12.5	-132.18	-0.25	-4036937.22	8911599.13	0.41	0.22	20030604	0.73	12	0	12.48	12.5	-78.22	0.09	-3989099.3	8980236.14	0.4	0.33	0	-1.44	1	0	-2.11	0	-1.41	1	0.42	1	1.68	0	-1.16	1	1.34	0	-1.24	0	-1.17	1	0.08
20030604	0.73	12	0	12.48	12.5	-78.22	0.09	-3989099.3	8980236.14	0.4	0.33	20030605	0.96	11	7	12.41	12.46	-94.77	-0.23	-4028472.55	8914614.05	0.39	0.25	0	-2.11	1	0	-1.41	1	0.42	1	1.68	0	-1.16	1	1.34	0	-1.24	0	-1.17	1	0.08	0	-2.11
20030605	0.96	11	7	12.41	12.46	-94.77	-0.23	-4028472.55	8914614.05	0.39	0.25	20030606	1.38	7	5	12.31	12.39	-147.63	-0.55	-4112218.22	8824168.73	0.38	0.27	0	-1.41	1	1	0.42	1	1.68	0	-1.16	1	1.34	0	-1.24	0	-1.17	1	0.08	0	-2.11	0	-1.29
20030606	1.38	7	5	12.31	12.39	-147.63	-0.55	-4112218.22	8824168.73	0.38	0.27	20030609	0.72	11	5	12.19	12.29	-171.36	-0.86	-4171628.35	8759100.49	0.36	0.23	1	0.42	1	1	1.68	0	-1.16	1	1.34	0	-1.24	0	-1.17	1	0.08	0	-2.11	0	-1.29	0	-0.44
20030609	0.72	11	5	12.19	12.29	-171.36	-0.86	-4171628.35	8759100.49	0.36	0.23	20030610	0.58	12	4	12.12	12.22	-138.95	-0.8	-4160469.17	8797041.7	0.34	0.17	1	1.68	1	0	-1.16	1	1.34	0	-1.24	0	-1.17	1	0.08	0	-2.11	0	-1.29	0	-0.44	1	0.79
20030610	0.58	12	4	12.12	12.22	-138.95	-0.8	-4160469.17	8797041.7	0.34	0.17	20030611	1.48	10	2	12.05	12.21	-65.12	-0.49	-4118883.97	8853304.03	0.33	0.23	0	-1.16	1	1	1.34	0	-1.24	0	-1.17	1	0.08	0	-2.11	0	-1.29	0	-0.44	1	0.79	0	-1.39
20030611	1.48	10	2	12.05	12.21	-65.12	-0.49	-4118883.97	8853304.03	0.33	0.23	20030612	0.63	11	3	11.99	12.16	-57.99	-0.66	-4148000.04	8817717.72	0.32	0.22	1	1.34	1	0	-1.24	0	-1.17	1	0.08	0	-2.11	0	-1.29	0	-0.44	1	0.79	0	-1.39	1	0.26
20030612	0.63	11	3	11.99	12.16	-57.99	-0.66	-4148000.04	8817717.72	0.32	0.22	20030613	1	12	4	12.01	12.16	-32.65	-0.41	-4119202.21	8853291.51	0.31	0.21	0	-1.24	1	0	-1.17	1	0.08	0	-2.11	0	-1.29	0	-0.44	1	0.79	0	-1.39	1	0.26	0	-2.29
20030613	1	12	4	12.01	12.16	-32.65	-0.41	-4119202.21	8853291.51	0.31	0.21	20030616	0.73	11	7	12.03	12.13	-45.82	-0.44	-4134889.78	8827145.57	0.3	0.2	0	-1.17	1	1	0.08	0	-2.11	0	-1.29	0	-0.44	1	0.79	0	-1.39	1	0.26	0	-2.29	0	-0.18
20030616	0.73	11	7	12.03	12.13	-45.82	-0.44	-4134889.78	8827145.57	0.3	0.2	20030617	1.6	11	5	12.02	12.08	-96.41	-0.43	-4168266.39	8785424.8	0.29	0.2	1	0.08	1	0	-2.11	0	-1.29	0	-0.44	1	0.79	0	-1.39	1	0.26	0	-2.29	0	-0.18	0	-0.09
20030617	1.6	11	5	12.02	12.08	-96.41	-0.43	-4168266.39	8785424.8	0.29	0.2	20030618	0.82	12	6	11.96	12.04	-94.05	-0.62	-4189740.08	8819782.7	0.28	0.16	0	-2.11	1	0	-1.29	0	-0.44	1	0.79	0	-1.39	1	0.26	0	-2.29	0	-0.18	0	-0.09	1	1.99
20030618	0.82	12	6	11.96	12.04	-94.05	-0.62	-4189740.08	8819782.7	0.28	0.16	20030619	3.25	11	5	11.89	11.96	-175.84	-0.69	-4272799.1	8708082.64	0.29	0.39	0	-1.29	1	0	-0.44	1	0.79	0	-1.39	1	0.26	0	-2.29	0	-0.18	0	-0.09	1	1.99	1	0.09
20030619	3.25	11	5	11.89	11.96	-175.84	-0.69	-4272799.1	8708082.64	0.29	0.39	20030620	0.64	11	5	11.75	11.87	-199.63	-0.58	-4339347.64	8636780.63	0.29	0.3	0	-0.44	1	1	0.79	0	-1.39	1	0.26	0	-2.29	0	-0.18	0	-0.09	1	1.99	1	0.09	0	-0.97
20030620	0.64	11	5	11.75	11.87	-199.63	-0.58	-4339347.64	8636780.63	0.29	0.3	20030623	0.45	11	5	11.64	11.79	-160.94	-0.46	-4355357.75	8604760.41	0.27	0.12	1	0.79	1	0	-1.39	1	0.26	0	-2.29	0	-0.18	0	-0.09	1	1.99	1	0.09	0	-0.97	0	-0.36
20030623	0.45	11	5	11.64	11.79	-160.94	-0.46	-4355357.75	8604760.41	0.27	0.12	20030624	1.01	7	2	11.57	11.73	-93.37	-0.42	-4362787.47	8636955.84	0.27	0.26	0	-1.39	1	1	0.26	0	-2.29	0	-0.18	0	-0.09	1	1.99	1	0.09	0	-0.97	0	-0.36	1	1.25
20030624	1.01	7	2	11.57	11.73	-93.37	-0.42	-4362787.47	8636955.84	0.27	0.26	20030625	0.76	11	5	11.46	11.66	-99.28	-0.78	-4383247.71	8612598.41	0.27	0.25	1	0.26	1	0	-2.29	0	-0.18	0	-0.09	1	1.99	1	0.09	0	-0.97	0	-0.36	1	1.25	0	-1.24
20030625	0.76	11	5	11.46	11.66	-99.28	-0.78	-4383247.71	8612598.41	0.27	0.25	20030626	2.39	12	4	11.42	11.61	-107.61	-0.61	-4353550.53	8670701.59	0.29	0.45	0	-2.29	1	0	-0.18	0	-0.09	1	1.99	1	0.09	0	-0.97	0	-0.36	1	1.25	0	-1.24	1	2.06
20030626	2.39	12	4	11.42	11.61	-107.61	-0.61	-4353550.53	8670701.59	0.29	0.45	20030627	0.6	11	7	11.35	11.52	-113.48	-1.03	-4386128.37	8635710.58	0.29	0.29	0	-0.18	1	0	-0.09	1	1.99	1	0.09	0	-0.97	0	-0.36	1	1.25	0	-1.24	1	2.06	0	-0.7
20030627	0.6	11	7	11.35	11.52	-113.48	-1.03	-4386128.37	8635710.58	0.29	0.29	20030630	0.87	11	5	11.28	11.44	-117.22	-0.9	-4399800.36	8605211.51	0.29	0.29	0	-0.09	1	1	1.99	1	0.09	0	-0.97	0	-0.36	1	1.25	0	-1.24	1	2.06	0	-0.7	0	-1.5
20030630	0.87	11	5	11.28	11.44	-117.22	-0.9	-4399800.36	8605211.51	0.29	0.29	20030701	1.04	11	3	11.2	11.38	-99.65	-0.77	-4421820.05	8573405.3	0.28	0.26	1	1.99	1	1	0.09	0	-0.97	0	-0.36	1	1.25	0	-1.24	1	2.06	0	-0.7	0	-1.5	1	0.45
20030701	1.04	11	3	11.2	11.38	-99.65	-0.77	-4421820.05	8573405.3	0.28	0.26	20030702	1.31	12	2	11.19	11.36	-49.55	-0.56	-4400350.83	8615080.84	0.29	0.33	1	0.09	1	0	-0.97	0	-0.36	1	1.25	0	-1.24	1	2.06	0	-0.7	0	-1.5	1	0.45	1	0.45
20030702	1.31	12	2	11.19	11.36	-49.55	-0.56	-4400350.83	8615080.84	0.29	0.33	20030703	0.8	12	2	11.18	11.35	-11.93	-0.3	-4395105.55	8648300.97	0.28	0.19	0	-0.97	1	0	-0.36	1	1.25	0	-1.24	1	2.06	0	-0.7	0	-1.5	1	0.45	1	0.45	1	0.62
20030703	0.8	12	2	11.18	11.35	-11.93	-0.3	-4395105.55	8648300.97	0.28	0.19	20030704	0.72	11	5	11.2	11.32	-41.58	-0.26	-4405798.41	8624242.03	0.27	0.18	0	-0.36	1	1	1.25	0	-1.24	1	2.06	0	-0.7	0	-1.5	1	0.45	1	0.45	1	0.62	0	-3.54
20030704	0.72	11	5	11.2	11.32	-41.58	-0.26	-4405798.41	8624242.03	0.27	0.18	20030707	0.89	11	5	11.21	11.29	-78.09	-0.25	-4402031.7	8602897.34	0.26	0.17	1	1.25	1	0	-1.24	1	2.06	0	-0.7	0	-1.5	1	0.45	1	0.45	1	0.62	0	-3.54	0	-2.29
20030707	0.89	11	5	11.21	11.29	-78.09	-0.25	-4402031.7	8602897.34	0.26	0.17	20030708	1.32	12	2	11.25	11.3	21.77	-0.2	-4380425.52	8631151.57	0.25	0.17	0	-1.24	1	1	2.06	0	-0.7	0	-1.5	1	0.45	1	0.45	1	0.62	0	-3.54	0	-2.29	0	-0.94
20030708	1.32	12	2	11.25	11.3	21.77	-0.2	-4380425.52	8631151.57	0.25	0.17	20030709	0.84	11	1	11.23	11.27	-7.31	-0.18	-4394732.55	8607306.52	0.25	0.25	1	2.06	1	0	-0.7	0	-1.5	1	0.45	1	0.45	1	0.62	0	-3.54	0	-2.29	0	-0.94	1	1.8
20030709	0.84	11	1	11.23	11.27	-7.31	-0.18	-4394732.55	8607306.52	0.25	0.25	20030710	2.79	12	2	11.24	11.29	144.3	0.02	-4362430.26	8673811.23	0.26	0.35	0	-0.7	1	0	-1.5	1	0.45	1	0.45	1	0.62	0	-3.54	0	-2.29	0	-0.94	1	1.8	0	-1.58
20030710	2.79	12	2	11.24	11.29	144.3	0.02	-4362430.26	8673811.23	0.26	0.35	20030711	0.54	11	7	11.26	11.3	115.94	0.2	-4383960.11	8637928.15	0.25	0.15	0	-1.5	1	1	0.45	1	0.45	1	0.62	0	-3.54	0	-2.29	0	-0.94	1	1.8	0	-1.58	0	-0.76
20030711	0.54	11	7	11.26	11.3	115.94	0.2	-4383960.11	8637928.15	0.25	0.15	20030714	1.26	11	5	11.26	11.27	-61.9	0.05	-4412627.66	8592879.14	0.25	0.22	1	0.45	1	1	0.45	1	0.62	0	-3.54	0	-2.29	0	-0.94	1	1.8	0	-1.58	0	-0.76	0	-1.05
20030714	1.26	11	5	11.26	11.27	-61.9	0.05	-4412627.66	8592879.14	0.25	0.22	20030715	0.66	12	6	11.24	11.25	-59.24	0.11	-4418602.95	8622755.57	0.24	0.15	1	0.45	1	1	0.62	0	-3.54	0	-2.29	0	-0.94	1	1.8	0	-1.58	0	-0.76	0	-1.05	1	0.67
20030715	0.66	12	6	11.24	11.25	-59.24	0.11	-4418602.95	8622755.57	0.24	0.15	20030716	0.98	10	2	11.25	11.25	-1.77	-0.06	-4421273.71	8652133.92	0.22	0.11	1	0.62	1	0	-3.54	0	-2.29	0	-0.94	1	1.8	0	-1.58	0	-0.76	0	-1.05	1	0.67	1	1.63
20030716	0.98	10	2	11.25	11.25	-1.77	-0.06	-4421273.71	8652133.92	0.22	0.11	20030717	2.75	12	0	11.24	11.26	28.02	0	-4376463.74	8732791.86	0.23	0.27	0	-3.54	1	0	-2.29	0	-0.94	1	1.8	0	-1.58	0	-0.76	0	-1.05	1	0.67	1	1.63	0	-0.19
20030717	2.75	12	0	11.24	11.26	28.02	0	-4376463.74	8732791.86	0.23	0.27	20030718	1.41	11	5	11.16	11.2	-187.63	-0.29	-4475292.32	8618758.88	0.25	0.45	0	-2.29	1	0	-0.94	1	1.8	0	-1.58	0	-0.76	0	-1.05	1	0.67	1	1.63	0	-0.19	1	1.79
20030718	1.41	11	5	11.16	11.2	-187.63	-0.29	-4475292.32	8618758.88	0.25	0.45	20030721	0.69	11	5	11.06	11.1	-258.45	-0.5	-4508093.88	8540539.79	0.26	0.34	0	-0.94	1	1	1.8	0	-1.58	0	-0.76	0	-1.05	1	0.67	1	1.63	0	-0.19	1	1.79	1	0.74
20030721	0.69	11	5	11.06	11.1	-258.45	-0.5	-4508093.88	8540539.79	0.26	0.34	20030722	1.04	11	5	10.94	11	-167.69	-0.74	-4549848.64	8459227.88	0.27	0.37	1	1.8	1	0	-1.58	0	-0.76	0	-1.05	1	0.67	1	1.63	0	-0.19	1	1.79	1	0.74	0	-0.64
20030722	1.04	11	5	10.94	11	-167.69	-0.74	-4549848.64	8459227.88	0.27	0.37	20030723	0.53	12	6	10.84	10.96	-102.08	-0.41	-4518947.34	8502489.71	0.27	0.22	0	-1.58	1	0	-0.76	0	-1.05	1	0.67	1	1.63	0	-0.19	1	1.79	1	0.74	0	-0.64	0	-0.28
20030723	0.53	12	6	10.84	10.96	-102.08	-0.41	-4518947.34	8502489.71	0.27	0.22	20030724	0.93	11	5	10.69	10.89	-93.24	-0.81	-4543751.57	8462421.33	0.26	0.21	0	-0.76	1	0	-1.05	1	0.67	1	1.63	0	-0.19	1	1.79	1	0.74	0	-0.64	0	-0.28	1	1.58
20030724	0.93	11	5	10.69	10.89	-93.24	-0.81	-4543751.57	8462421.33	0.26	0.21	20030725	1.25	11	1	10.61	10.82	-83.6	-0.81	-4586307.68	8412464.16	0.26	0.27	0	-1.05	1	1	0.67	1	1.63	0	-0.19	1	1.79	1	0.74	0	-0.64	0	-0.28	1	1.58	0	-2.19
20030725	1.25	11	1	10.61	10.82	-83.6	-0.81	-4586307.68	8412464.16	0.26	0.27	20030728	0.59	7	5	10.56	10.74	-103.78	-0.75	-4592828.94	8383118.47	0.25	0.18	1	0.67	1	1	1.63	0	-0.19	1	1.79	1	0.74	0	-0.64	0	-0.28	1	1.58	0	-2.19	1	0.28
20030728	0.59	7	5	10.56	10.74	-103.78	-0.75	-4592828.94	8383118.47	0.25	0.18	20030729	0.98	12	6	10.54	10.69	-85.05	-0.73	-4578410.18	8411956	0.24	0.12	1	1.63	1	0	-0.19	1	1.79	1	0.74	0	-0.64	0	-0.28	1	1.58	0	-2.19	1	0.28	1	0.19
20030729	0.98	12	6	10.54	10.69	-85.05	-0.73	-4578410.18	8411956	0.24	0.12	20030730	1.36	12	2	10.51	10.68	-37.4	-0.61	-4552975.79	8451263.69	0.24	0.2	0	-0.19	1	1	1.79	1	0.74	0	-0.64	0	-0.28	1	1.58	0	-2.19	1	0.28	1	0.19	0	-1.3
20030730	1.36	12	2	10.51	10.68	-37.4	-0.61	-4552975.79	8451263.69	0.24	0.2	20030731	0.78	11	3	10.52	10.67	-2.04	-0.7	-4568254.11	8420707.06	0.22	0.12	1	1.79	1	1	0.74	0	-0.64	0	-0.28	1	1.58	0	-2.19	1	0.28	1	0.19	0	-1.3	0	-0.28
20030731	0.78	11	3	10.52	10.67	-2.04	-0.7	-4568254.11	8420707.06	0.22	0.12	20030801	1.54	12	2	10.58	10.69	122.26	-0.11	-4546266.69	8467822.95	0.23	0.3	1	0.74	1	0	-0.64	0	-0.28	1	1.58	0	-2.19	1	0.28	1	0.19	0	-1.3	0	-0.28	1	1.89
20030801	1.54	12	2	10.58	10.69	122.26	-0.11	-4546266.69	8467822.95	0.23	0.3	20030804	0.81	12	2	10.68	10.72	162.33	0.22	-4529540.1	8505837.92	0.23	0.25	0	-0.64	1	0	-0.28	1	1.58	0	-2.19	1	0.28	1	0.19	0	-1.3	0	-0.28	1	1.89	1	0.83
20030804	0.81	12	2	10.68	10.72	162.33	0.22	-4529540.1	8505837.92	0.23	0.25	20030805	0.74	11	7	10.75	10.74	115.68	0.25	-4549020.67	8477699.32	0.22	0.13	0	-0.28	1	1	1.58	0	-2.19	1	0.28	1	0.19	0	-1.3	0	-0.28	1	1.89	1	0.83	0	-0.18
20030805	0.74	11	7	10.75	10.74	115.68	0.25	-4549020.67	8477699.32	0.22	0.13	20030806	1.53	11	5	10.78	10.75	63.41	0.03	-4536351.31	8434623.5	0.22	0.17	1	1.58	1	0	-2.19	1	0.28	1	0.19	0	-1.3	0	-0.28	1	1.89	1	0.83	0	-0.18	0	-1.2
20030806	1.53	11	5	10.78	10.75	63.41	0.03	-4536351.31	8434623.5	0.22	0.17	20030807	1.63	12	2	10.84	10.78	118.7	0.37	-4534723.04	8504639.47	0.24	0.43	0	-2.19	1	1	0.28	1	0.19	0	-1.3	0	-0.28	1	1.89	1	0.83	0	-0.18	0	-1.2	1	1.12
20030807	1.63	12	2	10.84	10.78	118.7	0.37	-4534723.04	8504639.47	0.24	0.43	20030808	0.56	11	5	10.83	10.77	40.68	0.21	-4566217.49	8465271.4	0.25	0.3	1	0.28	1	1	0.19	0	-1.3	0	-0.28	1	1.89	1	0.83	0	-0.18	0	-1.2	1	1.12	0	-0.92
20030808	0.56	11	5	10.83	10.77	40.68	0.21	-4566217.49	8465271.4	0.25	0.3	20030811	0.47	12	4	10.8	10.77	-12.71	0.35	-4559529.51	8483849.12	0.25	0.25	1	0.19	1	0	-1.3	0	-0.28	1	1.89	1	0.83	0	-0.18	0	-1.2	1	1.12	0	-0.92	0	-2.14
20030811	0.47	12	4	10.8	10.77	-12.71	0.35	-4559529.51	8483849.12	0.25	0.25	20030812	0.66	12	2	10.79	10.76	10.71	0.3	-4563162.2	8496200.27	0.24	0.17	0	-1.3	1	0	-0.28	1	1.89	1	0.83	0	-0.18	0	-1.2	1	1.12	0	-0.92	0	-2.14	0	-0.48
20030812	0.66	12	2	10.79	10.76	10.71	0.3	-4563162.2	8496200.27	0.24	0.17	20030813	1.74	11	5	10.76	10.74	-91.71	-0.01	-4582554.74	8474766.41	0.24	0.21	0	-0.28	1	1	1.89	1	0.83	0	-0.18	0	-1.2	1	1.12	0	-0.92	0	-2.14	0	-0.48	0	-2.58
20030813	1.74	11	5	10.76	10.74	-91.71	-0.01	-4582554.74	8474766.41	0.24	0.21	20030814	1.34	6	5	10.68	10.71	-157.1	-0.02	-4595945.1	8446072.79	0.23	0.15	1	1.89	1	1	0.83	0	-0.18	0	-1.2	1	1.12	0	-0.92	0	-2.14	0	-0.48	0	-2.58	1	1.27
20030814	1.34	6	5	10.68	10.71	-157.1	-0.02	-4595945.1	8446072.79	0.23	0.15	20030815	1.94	12	2	10.7	10.73	5.41	-0.01	-4591865.41	8501828.52	0.25	0.41	1	0.83	1	0	-0.18	0	-1.2	1	1.12	0	-0.92	0	-2.14	0	-0.48	0	-2.58	1	1.27	1	0.87
20030815	1.94	12	2	10.7	10.73	5.41	-0.01	-4591865.41	8501828.52	0.25	0.41	20030818	0.75	12	6	10.73	10.75	75.12	0	-4575569.27	8543474.22	0.24	0.23	0	-0.18	1	0	-1.2	1	1.12	0	-0.92	0	-2.14	0	-0.48	0	-2.58	1	1.27	1	0.87	0	-0.77
20030818	0.75	12	6	10.73	10.75	75.12	0	-4575569.27	8543474.22	0.24	0.23	20030819	0.7	11	3	10.75	10.77	100.63	0.05	-4594997.21	8514332.31	0.23	0.12	0	-1.2	1	1	1.12	0	-0.92	0	-2.14	0	-0.48	0	-2.58	1	1.27	1	0.87	0	-0.77	1	0.19
20030819	0.7	11	3	10.75	10.77	100.63	0.05	-4594997.21	8514332.31	0.23	0.12	20030820	1	11	5	10.77	10.77	-12.94	-0.05	-4607760.06	8485325.83	0.23	0.25	1	1.12	1	0	-0.92	0	-2.14	0	-0.48	0	-2.58	1	1.27	1	0.87	0	-0.77	1	0.19	1	0.1
20030820	1	11	5	10.77	10.77	-12.94	-0.05	-4607760.06	8485325.83	0.23	0.25	20030821	0.79	8	6	10.82	10.78	39.42	-0.1	-4584819.73	8508266.16	0.22	0.15	0	-0.92	1	0	-2.14	0	-0.48	0	-2.58	1	1.27	1	0.87	0	-0.77	1	0.19	1	0.1	0	-1.54
20030821	0.79	8	6	10.82	10.78	39.42	-0.1	-4584819.73	8508266.16	0.22	0.15	20030822	3.27	11	3	10.81	10.77	56.78	0.04	-4643158.8	8433258.78	0.23	0.27	0	-2.14	1	0	-0.48	0	-2.58	1	1.27	1	0.87	0	-0.77	1	0.19	1	0.1	0	-1.54	0	-0.88
20030822	3.27	11	3	10.81	10.77	56.78	0.04	-4643158.8	8433258.78	0.23	0.27	20030825	0.61	7	9	10.74	10.73	-156.52	-0.22	-4672499.25	8387152.37	0.23	0.27	0	-0.48	1	0	-2.58	1	1.27	1	0.87	0	-0.77	1	0.19	1	0.1	0	-1.54	0	-0.88	0	-0.69
20030825	0.61	7	9	10.74	10.73	-156.52	-0.22	-4672499.25	8387152.37	0.23	0.27	20030827	0.54	11	5	10.66	10.68	-132.29	-0.29	-4691905.29	8362201.74	0.23	0.18	0	-2.58	1	1	1.27	1	0.87	0	-0.77	1	0.19	1	0.1	0	-1.54	0	-0.88	0	-0.69	1	0.7
20030827	0.54	11	5	10.66	10.68	-132.29	-0.29	-4691905.29	8362201.74	0.23	0.18	20030828	2.34	11	5	10.56	10.59	-175.41	-0.42	-4738598.37	8303835.39	0.24	0.3	1	1.27	1	1	0.87	0	-0.77	1	0.19	1	0.1	0	-1.54	0	-0.88	0	-0.69	1	0.7	1	0.79
20030828	2.34	11	5	10.56	10.59	-175.41	-0.42	-4738598.37	8303835.39	0.24	0.3	20030829	0.84	12	4	10.45	10.55	-132.57	-0.26	-4697392.92	8352889.5	0.24	0.25	1	0.87	1	0	-0.77	1	0.19	1	0.1	0	-1.54	0	-0.88	0	-0.69	1	0.7	1	0.79	0	-2.25
20030829	0.84	12	4	10.45	10.55	-132.57	-0.26	-4697392.92	8352889.5	0.24	0.25	20030901	0.83	12	2	10.39	10.52	-73.17	-0.37	-4678532.18	8393754.43	0.24	0.26	0	-0.77	1	1	0.19	1	0.1	0	-1.54	0	-0.88	0	-0.69	1	0.7	1	0.79	0	-2.25	0	-3.61
20030901	0.83	12	2	10.39	10.52	-73.17	-0.37	-4678532.18	8393754.43	0.24	0.26	20030902	0.92	11	3	10.35	10.49	-60.29	-0.54	-4701752.79	8356244.21	0.24	0.21	1	0.19	1	1	0.1	0	-1.54	0	-0.88	0	-0.69	1	0.7	1	0.79	0	-2.25	0	-3.61	1	0.94
20030902	0.92	11	3	10.35	10.49	-60.29	-0.54	-4701752.79	8356244.21	0.24	0.21	20030903	0.47	10	6	10.33	10.47	-56.58	-0.5	-4701752.79	8373843.66	0.22	0.12	1	0.1	1	0	-1.54	0	-0.88	0	-0.69	1	0.7	1	0.79	0	-2.25	0	-3.61	1	0.94	0	-2.99
20030903	0.47	10	6	10.33	10.47	-56.58	-0.5	-4701752.79	8373843.66	0.22	0.12	20030904	1.23	12	2	10.36	10.45	-39.22	-0.36	-4707646.93	8395455.48	0.21	0.11	0	-1.54	1	0	-0.88	0	-0.69	1	0.7	1	0.79	0	-2.25	0	-3.61	1	0.94	0	-2.99	1	0.85
20030904	1.23	12	2	10.36	10.45	-39.22	-0.36	-4707646.93	8395455.48	0.21	0.11	20030905	1.7	11	5	10.34	10.41	-89.19	-0.64	-4725193.56	8358767.06	0.21	0.23	0	-0.88	1	0	-0.69	1	0.7	1	0.79	0	-2.25	0	-3.61	1	0.94	0	-2.99	1	0.85	0	-0.11
20030905	1.7	11	5	10.34	10.41	-89.19	-0.64	-4725193.56	8358767.06	0.21	0.23	20030908	1.69	7	5	10.28	10.35	-158.58	-0.63	-4718303.25	8296754.24	0.21	0.19	0	-0.69	1	1	0.7	1	0.79	0	-2.25	0	-3.61	1	0.94	0	-2.99	1	0.85	0	-0.11	0	-0.95
20030908	1.69	7	5	10.28	10.35	-158.58	-0.63	-4718303.25	8296754.24	0.21	0.19	20030909	1	11	5	10.22	10.3	-142.49	-0.47	-4743153.46	8234628.71	0.21	0.2	1	0.7	1	1	0.79	0	-2.25	0	-3.61	1	0.94	0	-2.99	1	0.85	0	-0.11	0	-0.95	1	1.6
20030909	1	11	5	10.22	10.3	-142.49	-0.47	-4743153.46	8234628.71	0.21	0.2	20030910	0.41	12	6	10.17	10.27	-111.04	-0.35	-4725308.47	8260404.81	0.2	0.13	1	0.79	1	0	-2.25	0	-3.61	1	0.94	0	-2.99	1	0.85	0	-0.11	0	-0.95	1	1.6	0	-0.42
20030910	0.41	12	6	10.17	10.27	-111.04	-0.35	-4725308.47	8260404.81	0.2	0.13	20030911	1.45	12	2	10.14	10.25	-35.14	0	-4721143.72	8297887.58	0.2	0.18	0	-2.25	1	0	-3.61	1	0.94	0	-2.99	1	0.85	0	-0.11	0	-0.95	1	1.6	0	-0.42	0	-1.58
20030911	1.45	12	2	10.14	10.25	-35.14	0	-4721143.72	8297887.58	0.2	0.18	20030912	1.8	7	5	10.09	10.2	-100.45	-0.36	-4777768.45	8230477.18	0.21	0.25	0	-3.61	1	1	0.94	0	-2.99	1	0.85	0	-0.11	0	-0.95	1	1.6	0	-0.42	0	-1.58	0	-0.11
20030912	1.8	7	5	10.09	10.2	-100.45	-0.36	-4777768.45	8230477.18	0.21	0.25	20030915	1.14	11	5	9.99	10.09	-192.71	-0.81	-4836585.05	8153837.37	0.23	0.43	1	0.94	1	0	-2.99	1	0.85	0	-0.11	0	-0.95	1	1.6	0	-0.42	0	-1.58	0	-0.11	0	-1.31
20030915	1.14	11	5	9.99	10.09	-192.71	-0.81	-4836585.05	8153837.37	0.23	0.43	20030916	0.54	12	4	9.92	10.02	-171.41	-0.64	-4803000.77	8194884.83	0.23	0.22	0	-2.99	1	1	0.85	0	-0.11	0	-0.95	1	1.6	0	-0.42	0	-1.58	0	-0.11	0	-1.31	1	1.1
20030916	0.54	12	4	9.92	10.02	-171.41	-0.64	-4803000.77	8194884.83	0.23	0.22	20030917	1.47	7	5	9.78	9.91	-148.49	-0.95	-4842570.1	8134670.63	0.24	0.35	1	0.85	1	0	-0.11	0	-0.95	1	1.6	0	-0.42	0	-1.58	0	-0.11	0	-1.31	1	1.1	1	0.33
20030917	1.47	7	5	9.78	9.91	-148.49	-0.95	-4842570.1	8134670.63	0.24	0.35	20030918	0.71	12	6	9.64	9.83	-113.96	-0.88	-4806268.96	8177571.98	0.23	0.13	0	-0.11	1	0	-0.95	1	1.6	0	-0.42	0	-1.58	0	-0.11	0	-1.31	1	1.1	1	0.33	0	-0.33
20030918	0.71	12	6	9.64	9.83	-113.96	-0.88	-4806268.96	8177571.98	0.23	0.13	20030919	1.1	11	1	9.54	9.77	-88.32	-0.73	-4796862.82	8130541.3	0.23	0.25	0	-0.95	1	1	1.6	0	-0.42	0	-1.58	0	-0.11	0	-1.31	1	1.1	1	0.33	0	-0.33	1	2.51
20030919	1.1	11	1	9.54	9.77	-88.32	-0.73	-4796862.82	8130541.3	0.23	0.25	20030922	0.47	11	7	9.49	9.7	-84.47	-0.73	-4805089.61	8108603.19	0.22	0.16	1	1.6	1	0	-0.42	0	-1.58	0	-0.11	0	-1.31	1	1.1	1	0.33	0	-0.33	1	2.51	0	-0.64
20030922	0.47	11	7	9.49	9.7	-84.47	-0.73	-4805089.61	8108603.19	0.22	0.16	20030923	2.34	12	0	9.46	9.67	-61.58	-0.51	-4757876.12	8159922.2	0.23	0.25	0	-0.42	1	0	-1.58	0	-0.11	0	-1.31	1	1.1	1	0.33	0	-0.33	1	2.51	0	-0.64	0	-2.03
20030923	2.34	12	0	9.46	9.67	-61.58	-0.51	-4757876.12	8159922.2	0.23	0.25	20030924	0.73	11	3	9.48	9.64	-47.27	-0.62	-4748502.71	8122428.56	0.22	0.16	0	-1.58	1	0	-0.11	0	-1.31	1	1.1	1	0.33	0	-0.33	1	2.51	0	-0.64	0	-2.03	0	-1.2
20030924	0.73	11	3	9.48	9.64	-47.27	-0.62	-4748502.71	8122428.56	0.22	0.16	20030925	0.93	11	5	9.45	9.59	-75.08	-0.85	-4767552.09	8087504.7	0.22	0.22	0	-0.11	1	0	-1.31	1	1.1	1	0.33	0	-0.33	1	2.51	0	-0.64	0	-2.03	0	-1.2	0	-0.44
20030925	0.93	11	5	9.45	9.59	-75.08	-0.85	-4767552.09	8087504.7	0.22	0.22	20030926	0.54	11	7	9.42	9.54	-105.32	-0.63	-4782777.59	8068472.82	0.21	0.1	0	-1.31	1	1	1.1	1	0.33	0	-0.33	1	2.51	0	-0.64	0	-2.03	0	-1.2	0	-0.44	0	-0.44
20030926	0.54	11	7	9.42	9.54	-105.32	-0.63	-4782777.59	8068472.82	0.21	0.1	20030929	1.93	7	5	9.36	9.46	-227.27	-0.54	-4814661.71	8031683.45	0.22	0.3	1	1.1	1	1	0.33	0	-0.33	1	2.51	0	-0.64	0	-2.03	0	-1.2	0	-0.44	0	-0.44	0	-1.23
20030929	1.93	7	5	9.36	9.46	-227.27	-0.54	-4814661.71	8031683.45	0.22	0.3	20030930	0.84	12	4	9.29	9.4	-174.62	-0.53	-4792685.28	8062450.46	0.22	0.21	1	0.33	1	0	-0.33	1	2.51	0	-0.64	0	-2.03	0	-1.2	0	-0.44	0	-0.44	0	-1.23	1	1.92
20030930	0.84	12	4	9.29	9.4	-174.62	-0.53	-4792685.28	8062450.46	0.22	0.21	20031008	0.59	11	2	9.23	9.37	-84.55	-0.21	-4795732.43	8080733.39	0.21	0.12	0	-0.33	1	1	2.51	0	-0.64	0	-2.03	0	-1.2	0	-0.44	0	-0.44	0	-1.23	1	1.92	0	-0.89
20031008	0.59	11	2	9.23	9.37	-84.55	-0.21	-4795732.43	8080733.39	0.21	0.12	20031009	0.76	9	3	9.19	9.33	-66.31	-0.32	-4809606.52	8066859.3	0.2	0.1	1	2.51	1	0	-0.64	0	-2.03	0	-1.2	0	-0.44	0	-0.44	0	-1.23	1	1.92	0	-0.89	0	-0.67
20031009	0.76	9	3	9.19	9.33	-66.31	-0.32	-4809606.52	8066859.3	0.2	0.1	20031010	2.75	12	0	9.2	9.34	14.99	-0.08	-4788158.51	8104989.11	0.21	0.32	0	-0.64	1	0	-2.03	0	-1.2	0	-0.44	0	-0.44	0	-1.23	1	1.92	0	-0.89	0	-0.67	0	-2.03
20031010	2.75	12	0	9.2	9.34	14.99	-0.08	-4788158.51	8104989.11	0.21	0.32	20031013	0.83	11	3	9.26	9.34	35.86	-0.05	-4805013.15	8073152.55	0.2	0.17	0	-2.03	1	0	-1.2	0	-0.44	0	-0.44	0	-1.23	1	1.92	0	-0.89	0	-0.67	0	-2.03	1	1.03
20031013	0.83	11	3	9.26	9.34	35.86	-0.05	-4805013.15	8073152.55	0.2	0.17	20031014	1.01	11	5	9.25	9.31	-47.32	-0.39	-4831355.01	8040956.95	0.21	0.22	0	-1.2	1	0	-0.44	0	-0.44	0	-1.23	1	1.92	0	-0.89	0	-0.67	0	-2.03	1	1.03	0	-2.05
20031014	1.01	11	5	9.25	9.31	-47.32	-0.39	-4831355.01	8040956.95	0.21	0.22	20031015	1.75	11	1	9.22	9.26	-75.17	-0.46	-4876509.25	7984514.15	0.23	0.4	0	-0.44	1	0	-0.44	0	-1.23	1	1.92	0	-0.89	0	-0.67	0	-2.03	1	1.03	0	-2.05	0	-4.65
20031015	1.75	11	1	9.22	9.26	-75.17	-0.46	-4876509.25	7984514.15	0.23	0.4	20031017	0.68	6	5	9.19	9.21	-169.78	-0.35	-4863667.52	7945988.97	0.22	0.15	0	-0.44	1	0	-1.23	1	1.92	0	-0.89	0	-0.67	0	-2.03	1	1.03	0	-2.05	0	-4.65	0	-0.85
20031017	0.68	6	5	9.19	9.21	-169.78	-0.35	-4863667.52	7945988.97	0.22	0.15	20031020	0.63	11	7	9.1	9.17	-138.71	-0.38	-4871800.54	7921589.93	0.21	0.12	0	-1.23	1	1	1.92	0	-0.89	0	-0.67	0	-2.03	1	1.03	0	-2.05	0	-4.65	0	-0.85	1	0.37
20031020	0.63	11	7	9.1	9.17	-138.71	-0.38	-4871800.54	7921589.93	0.21	0.12	20031021	1.3	11	5	9	9.11	-148.05	-0.22	-4877566.62	7889876.45	0.21	0.22	1	1.92	1	0	-0.89	0	-0.67	0	-2.03	1	1.03	0	-2.05	0	-4.65	0	-0.85	1	0.37	1	2.69
20031021	1.3	11	5	9	9.11	-148.05	-0.22	-4877566.62	7889876.45	0.21	0.22	20031022	1.66	12	2	8.97	9.09	-65.59	-0.15	-4862303.72	7942448.67	0.22	0.31	0	-0.89	1	0	-0.67	0	-2.03	1	1.03	0	-2.05	0	-4.65	0	-0.85	1	0.37	1	2.69	0	-2.38
20031022	1.66	12	2	8.97	9.09	-65.59	-0.15	-4862303.72	7942448.67	0.22	0.31	20031023	0.79	9	7	8.95	9.06	-49.32	-0.26	-4903832.93	7900919.46	0.22	0.18	0	-0.67	1	0	-2.03	1	1.03	0	-2.05	0	-4.65	0	-0.85	1	0.37	1	2.69	0	-2.38	0	-1.83
20031023	0.79	9	7	8.95	9.06	-49.32	-0.26	-4903832.93	7900919.46	0.22	0.18	20031024	0.79	11	5	8.93	9.03	-78.34	-0.29	-4916092.51	7868227.26	0.21	0.16	0	-2.03	1	1	1.03	0	-2.05	0	-4.65	0	-0.85	1	0.37	1	2.69	0	-2.38	0	-1.83	0	-1.87
20031024	0.79	11	5	8.93	9.03	-78.34	-0.29	-4916092.51	7868227.26	0.21	0.16	20031027	1.64	7	5	8.88	8.97	-133.53	-0.7	-4958309.17	7814752.82	0.21	0.2	1	1.03	1	0	-2.05	0	-4.65	0	-0.85	1	0.37	1	2.69	0	-2.38	0	-1.83	0	-1.87	1	1.39
20031027	1.64	7	5	8.88	8.97	-133.53	-0.7	-4958309.17	7814752.82	0.21	0.2	20031028	0.77	12	4	8.87	8.94	-119.59	-0.55	-4935291.21	7856185.14	0.21	0.18	0	-2.05	1	0	-4.65	0	-0.85	1	0.37	1	2.69	0	-2.38	0	-1.83	0	-1.87	1	1.39	1	0.13
20031028	0.77	12	4	8.87	8.94	-119.59	-0.55	-4935291.21	7856185.14	0.21	0.18	20031029	1.35	11	1	8.78	8.88	-141.5	-0.54	-4955991.45	7800453.73	0.22	0.35	0	-4.65	1	0	-0.85	1	0.37	1	2.69	0	-2.38	0	-1.83	0	-1.87	1	1.39	1	0.13	0	-2.37
20031029	1.35	11	1	8.78	8.88	-141.5	-0.54	-4955991.45	7800453.73	0.22	0.35	20031030	1.51	11	5	8.64	8.76	-203.75	-0.83	-5026083.55	7716343.21	0.25	0.48	0	-0.85	1	1	0.37	1	2.69	0	-2.38	0	-1.83	0	-1.87	1	1.39	1	0.13	0	-2.37	0	-0.51
20031030	1.51	11	5	8.64	8.76	-203.75	-0.83	-5026083.55	7716343.21	0.25	0.48	20031031	0.77	11	5	8.49	8.64	-183.1	-0.86	-5032907.64	7651514.41	0.26	0.38	1	0.37	1	1	2.69	0	-2.38	0	-1.83	0	-1.87	1	1.39	1	0.13	0	-2.37	0	-0.51	1	0.64
20031031	0.77	11	5	8.49	8.64	-183.1	-0.86	-5032907.64	7651514.41	0.26	0.38	20031103	0.81	12	6	8.38	8.56	-127.95	-0.79	-5018228.43	7703940.15	0.26	0.25	1	2.69	1	0	-2.38	0	-1.83	0	-1.87	1	1.39	1	0.13	0	-2.37	0	-0.51	1	0.64	0	-1.53
20031103	0.81	12	6	8.38	8.56	-127.95	-0.79	-5018228.43	7703940.15	0.26	0.25	20031104	1.87	12	2	8.3	8.53	-53.26	-0.46	-5013335.77	7801793.4	0.27	0.41	0	-2.38	1	0	-1.83	0	-1.87	1	1.39	1	0.13	0	-2.37	0	-0.51	1	0.64	0	-1.53	0	-0.65
20031104	1.87	12	2	8.3	8.53	-53.26	-0.46	-5013335.77	7801793.4	0.27	0.41	20031105	0.7	11	5	8.22	8.47	-68.58	-0.83	-5046390.17	7733740.22	0.28	0.35	0	-1.83	1	0	-1.87	1	1.39	1	0.13	0	-2.37	0	-0.51	1	0.64	0	-1.53	0	-0.65	1	2.87
20031105	0.7	11	5	8.22	8.47	-68.58	-0.83	-5046390.17	7733740.22	0.28	0.35	20031106	1.12	7	5	8.19	8.39	-92.35	-0.9	-5104652.28	7657551.3	0.27	0.17	0	-1.87	1	1	1.39	1	0.13	0	-2.37	0	-0.51	1	0.64	0	-1.53	0	-0.65	1	2.87	1	4.95
20031106	1.12	7	5	8.19	8.39	-92.35	-0.9	-5104652.28	7657551.3	0.27	0.17	20031107	1.2	11	5	8.14	8.3	-128.94	-0.99	-5096818.54	7566157.58	0.28	0.35	1	1.39	1	1	0.13	0	-2.37	0	-0.51	1	0.64	0	-1.53	0	-0.65	1	2.87	1	4.95	0	-2.3
20031107	1.2	11	5	8.14	8.3	-128.94	-0.99	-5096818.54	7566157.58	0.28	0.35	20031110	0.38	8	6	8.1	8.24	-97.97	-0.7	-5062543.26	7600432.86	0.27	0.2	1	0.13	1	0	-2.37	0	-0.51	1	0.64	0	-1.53	0	-0.65	1	2.87	1	4.95	0	-2.3	1	3.47
20031110	0.38	8	6	8.1	8.24	-97.97	-0.7	-5062543.26	7600432.86	0.27	0.2	20031111	0.64	12	2	8.03	8.2	-72.76	-0.78	-5050009.34	7622367.22	0.26	0.14	0	-2.37	1	0	-0.51	1	0.64	0	-1.53	0	-0.65	1	2.87	1	4.95	0	-2.3	1	3.47	1	3.95
20031111	0.64	12	2	8.03	8.2	-72.76	-0.78	-5050009.34	7622367.22	0.26	0.14	20031112	1.39	7	5	7.95	8.13	-101.68	-0.79	-5074146.35	7591793.67	0.25	0.21	0	-0.51	1	1	0.64	0	-1.53	0	-0.65	1	2.87	1	4.95	0	-2.3	1	3.47	1	3.95	0	-1.04
20031112	1.39	7	5	7.95	8.13	-101.68	-0.79	-5074146.35	7591793.67	0.25	0.21	20031113	0.92	11	5	7.9	8.07	-105.83	-0.43	-5089294.8	7563660.84	0.24	0.13	1	0.64	1	0	-1.53	0	-0.65	1	2.87	1	4.95	0	-2.3	1	3.47	1	3.95	0	-1.04	0	-3.26
20031113	0.92	11	5	7.9	8.07	-105.83	-0.43	-5089294.8	7563660.84	0.24	0.13	20031114	1.81	12	0	7.89	8.02	-79.01	-0.31	-5086868.16	7614620.25	0.24	0.21	0	-1.53	1	0	-0.65	1	2.87	1	4.95	0	-2.3	1	3.47	1	3.95	0	-1.04	0	-3.26	1	0.72
20031114	1.81	12	0	7.89	8.02	-79.01	-0.31	-5086868.16	7614620.25	0.24	0.21	20031117	0.72	11	5	7.83	7.97	-90.6	-0.46	-5119701.29	7577682.97	0.23	0.18	0	-0.65	1	1	2.87	1	4.95	0	-2.3	1	3.47	1	3.95	0	-1.04	0	-3.26	1	0.72	1	2.63
20031117	0.72	11	5	7.83	7.97	-90.6	-0.46	-5119701.29	7577682.97	0.23	0.18	20031118	0.76	7	5	7.76	7.91	-116.85	-0.73	-5139809.49	7549531.49	0.22	0.14	1	2.87	1	1	4.95	0	-2.3	1	3.47	1	3.95	0	-1.04	0	-3.26	1	0.72	1	2.63	0	-0.81
20031118	0.76	7	5	7.76	7.91	-116.85	-0.73	-5139809.49	7549531.49	0.22	0.14	20031119	1.85	12	0	7.77	7.91	-27.04	-0.31	-5120598.95	7601674.4	0.24	0.38	1	4.95	1	0	-2.3	1	3.47	1	3.95	0	-1.04	0	-3.26	1	0.72	1	2.63	0	-0.81	0	-0.23
20031119	1.85	12	0	7.77	7.91	-27.04	-0.31	-5120598.95	7601674.4	0.24	0.38	20031120	2.01	12	2	7.87	7.97	201.14	0.23	-5021163.3	7706343.5	0.25	0.4	0	-2.3	1	1	3.47	1	3.95	0	-1.04	0	-3.26	1	0.72	1	2.63	0	-0.81	0	-0.23	1	1.65
20031120	2.01	12	2	7.87	7.97	201.14	0.23	-5021163.3	7706343.5	0.25	0.4	20031121	0.87	11	3	7.92	7.99	154.72	0.19	-5099691.92	7615080.51	0.27	0.43	1	3.47	1	1	3.95	0	-1.04	0	-3.26	1	0.72	1	2.63	0	-0.81	0	-0.23	1	1.65	0	-0.58
20031121	0.87	11	3	7.92	7.99	154.72	0.19	-5099691.92	7615080.51	0.27	0.43	20031124	0.89	10	6	8.05	8.06	132.47	0.36	-5033928.31	7696627.39	0.28	0.31	1	3.95	1	0	-1.04	0	-3.26	1	0.72	1	2.63	0	-0.81	0	-0.23	1	1.65	0	-0.58	0	-1.4
20031124	0.89	10	6	8.05	8.06	132.47	0.36	-5033928.31	7696627.39	0.28	0.31	20031125	2.66	10	8	8.26	8.17	181.61	0.68	-5062566.55	7913459.79	0.31	0.63	0	-1.04	1	0	-3.26	1	0.72	1	2.63	0	-0.81	0	-0.23	1	1.65	0	-0.58	0	-1.4	0	-0.71
20031125	2.66	10	8	8.26	8.17	181.61	0.68	-5062566.55	7913459.79	0.31	0.63	20031126	0.34	11	7	8.4	8.25	114.2	0.78	-5066894.27	7839888.54	0.3	0.17	0	-3.26	1	1	0.72	1	2.63	0	-0.81	0	-0.23	1	1.65	0	-0.58	0	-1.4	0	-0.71	1	2.38
20031126	0.34	11	7	8.4	8.25	114.2	0.78	-5066894.27	7839888.54	0.3	0.17	20031127	0.97	11	5	8.41	8.26	61.41	0.54	-5129669.6	7768743.17	0.3	0.34	1	0.72	1	1	2.63	0	-0.81	0	-0.23	1	1.65	0	-0.58	0	-1.4	0	-0.71	1	2.38	1	2.09
20031127	0.97	11	5	8.41	8.26	61.41	0.54	-5129669.6	7768743.17	0.3	0.34	20031128	0.58	12	4	8.47	8.28	39.36	0.55	-5119789.18	7810240.94	0.29	0.21	1	2.63	1	0	-0.81	0	-0.23	1	1.65	0	-0.58	0	-1.4	0	-0.71	1	2.38	1	2.09	1	2.73
20031128	0.58	12	4	8.47	8.28	39.36	0.55	-5119789.18	7810240.94	0.29	0.21	20031201	1.28	12	2	8.52	8.34	70.59	0.89	-5083657.83	7863375.27	0.29	0.26	0	-0.81	1	0	-0.23	1	1.65	0	-0.58	0	-1.4	0	-0.71	1	2.38	1	2.09	1	2.73	0	-1.44
20031201	1.28	12	2	8.52	8.34	70.59	0.89	-5083657.83	7863375.27	0.29	0.26	20031202	1.04	11	3	8.49	8.38	72.73	0.87	-5125627.94	7808151.45	0.29	0.25	0	-0.23	1	1	1.65	0	-0.58	0	-1.4	0	-0.71	1	2.38	1	2.09	1	2.73	0	-1.44	0	-1.35
20031202	1.04	11	3	8.49	8.38	72.73	0.87	-5125627.94	7808151.45	0.29	0.25	20031203	1.04	11	5	8.47	8.4	28.82	0.63	-5121814.4	7750948.39	0.29	0.3	1	1.65	1	0	-0.58	0	-1.4	0	-0.71	1	2.38	1	2.09	1	2.73	0	-1.44	0	-1.35	0	-0.91
20031203	1.04	11	5	8.47	8.4	28.82	0.63	-5121814.4	7750948.39	0.29	0.3	20031204	1.51	10	2	8.53	8.45	78.05	0.38	-5118606.45	7837562.99	0.28	0.27	0	-0.58	1	0	-1.4	0	-0.71	1	2.38	1	2.09	1	2.73	0	-1.44	0	-1.35	0	-0.91	0	-1.03
20031204	1.51	10	2	8.53	8.45	78.05	0.38	-5118606.45	7837562.99	0.28	0.27	20031205	0.53	11	7	8.58	8.47	62.22	0.52	-5144346.97	7791230.06	0.27	0.18	0	-1.4	1	0	-0.71	1	2.38	1	2.09	1	2.73	0	-1.44	0	-1.35	0	-0.91	0	-1.03	0	-2.2
20031205	0.53	11	7	8.58	8.47	62.22	0.52	-5144346.97	7791230.06	0.27	0.18	20031208	0.77	11	5	8.55	8.48	1.66	0.12	-5177412.2	7755409.39	0.27	0.26	0	-0.71	1	1	2.38	1	2.09	1	2.73	0	-1.44	0	-1.35	0	-0.91	0	-1.03	0	-2.2	1	3.44
20031208	0.77	11	5	8.55	8.48	1.66	0.12	-5177412.2	7755409.39	0.27	0.26	20031209	1.08	11	5	8.53	8.47	-92.77	-0.27	-5171883.87	7716711.05	0.26	0.14	1	2.38	1	1	2.09	1	2.73	0	-1.44	0	-1.35	0	-0.91	0	-1.03	0	-2.2	1	3.44	1	0.69
20031209	1.08	11	5	8.53	8.47	-92.77	-0.27	-5171883.87	7716711.05	0.26	0.14	20031210	1.96	10	2	8.55	8.49	94.87	0.02	-5192190.73	7792400.26	0.28	0.46	1	2.09	1	1	2.73	0	-1.44	0	-1.35	0	-0.91	0	-1.03	0	-2.2	1	3.44	1	0.69	1	1.71
20031210	1.96	10	2	8.55	8.49	94.87	0.02	-5192190.73	7792400.26	0.28	0.46	20031211	1.62	12	6	8.58	8.55	146.67	0.48	-5144281.24	7914835.62	0.28	0.25	1	2.73	1	0	-1.44	0	-1.35	0	-0.91	0	-1.03	0	-2.2	1	3.44	1	0.69	1	1.71	0	-1.68
20031211	1.62	12	6	8.58	8.55	146.67	0.48	-5144281.24	7914835.62	0.28	0.25	20031212	1.77	12	2	8.67	8.64	216.2	0.66	-5043966.9	8131303.41	0.29	0.41	0	-1.44	1	0	-1.35	0	-0.91	0	-1.03	0	-2.2	1	3.44	1	0.69	1	1.71	0	-1.68	0	-0.23
20031212	1.77	12	2	8.67	8.64	216.2	0.66	-5043966.9	8131303.41	0.29	0.41	20031215	0.4	11	7	8.76	8.69	134.96	0.31	-5093483.95	8045773.95	0.28	0.19	0	-1.35	1	0	-0.91	0	-1.03	0	-2.2	1	3.44	1	0.69	1	1.71	0	-1.68	0	-0.23	0	-1.83
20031215	0.4	11	7	8.76	8.69	134.96	0.31	-5093483.95	8045773.95	0.28	0.19	20031216	0.74	7	5	8.83	8.71	41.09	0.26	-5082988.88	7982803.49	0.28	0.26	0	-0.91	1	0	-1.03	0	-2.2	1	3.44	1	0.69	1	1.71	0	-1.68	0	-0.23	0	-1.83	1	1.16
20031216	0.74	7	5	8.83	8.71	41.09	0.26	-5082988.88	7982803.49	0.28	0.26	20031217	0.79	11	3	8.85	8.71	29	0.2	-5128148.66	7932890.05	0.27	0.21	0	-1.03	1	0	-2.2	1	3.44	1	0.69	1	1.71	0	-1.68	0	-0.23	0	-1.83	1	1.16	0	-2.18
20031217	0.79	11	3	8.85	8.71	29	0.2	-5128148.66	7932890.05	0.27	0.21	20031218	1.16	11	5	8.81	8.69	-44.06	-0.03	-5131200.34	7874908.02	0.26	0.19	0	-2.2	1	1	3.44	1	0.69	1	1.71	0	-1.68	0	-0.23	0	-1.83	1	1.16	0	-2.18	1	1.53
20031218	1.16	11	5	8.81	8.69	-44.06	-0.03	-5131200.34	7874908.02	0.26	0.19	20031219	1.59	11	5	8.69	8.64	-92.74	-0.17	-5179927.18	7782868.44	0.27	0.34	1	3.44	1	1	0.69	1	1.71	0	-1.68	0	-0.23	0	-1.83	1	1.16	0	-2.18	1	1.53	1	3.24
20031219	1.59	11	5	8.69	8.64	-92.74	-0.17	-5179927.18	7782868.44	0.27	0.34	20031222	0.96	8	0	8.65	8.66	-60.43	0.24	-5091554.1	7871241.52	0.29	0.47	1	0.69	1	1	1.71	0	-1.68	0	-0.23	0	-1.83	1	1.16	0	-2.18	1	1.53	1	3.24	1	4.6
20031222	0.96	8	0	8.65	8.66	-60.43	0.24	-5091554.1	7871241.52	0.29	0.47	20031223	1.09	11	2	8.65	8.68	30.55	0.36	-5107539.12	7967151.68	0.29	0.24	1	1.71	1	0	-1.68	0	-0.23	0	-1.83	1	1.16	0	-2.18	1	1.53	1	3.24	1	4.6	1	0.64
20031223	1.09	11	2	8.65	8.68	30.55	0.36	-5107539.12	7967151.68	0.29	0.24	20031224	1.5	11	2	8.7	8.73	109.82	0.31	-5208133.51	8110857.95	0.29	0.32	0	-1.68	1	0	-0.23	0	-1.83	1	1.16	0	-2.18	1	1.53	1	3.24	1	4.6	1	0.64	1	0.21
20031224	1.5	11	2	8.7	8.73	109.82	0.31	-5208133.51	8110857.95	0.29	0.32	20031225	0.45	11	5	8.73	8.74	29.68	-0.02	-5260343.02	8045596.07	0.28	0.2	0	-0.23	1	0	-1.83	1	1.16	0	-2.18	1	1.53	1	3.24	1	4.6	1	0.64	1	0.21	0	-4.04
20031225	0.45	11	5	8.73	8.74	29.68	-0.02	-5260343.02	8045596.07	0.28	0.2	20031226	0.65	11	5	8.79	8.74	-1.52	-0.28	-5253692.46	8003475.86	0.27	0.19	0	-1.83	1	1	1.16	0	-2.18	1	1.53	1	3.24	1	4.6	1	0.64	1	0.21	0	-4.04	1	1.77
20031226	0.65	11	5	8.79	8.74	-1.52	-0.28	-5253692.46	8003475.86	0.27	0.19	20031229	0.96	7	5	8.77	8.71	-49.42	-0.31	-5283400.93	7962964.31	0.26	0.18	1	1.16	1	0	-2.18	1	1.53	1	3.24	1	4.6	1	0.64	1	0.21	0	-4.04	1	1.77	0	-0.11
20031229	0.96	7	5	8.77	8.71	-49.42	-0.31	-5283400.93	7962964.31	0.26	0.18	20031230	0.87	12	2	8.75	8.71	-22.22	-0.09	-5265870.46	7998025.25	0.25	0.16	0	-2.18	1	1	1.53	1	3.24	1	4.6	1	0.64	1	0.21	0	-4.04	1	1.77	0	-0.11	0	-1.63
20031230	0.87	12	2	8.75	8.71	-22.22	-0.09	-5265870.46	7998025.25	0.25	0.16	20031231	1.61	11	1	8.67	8.68	-68.44	-0.2	-5302248.81	7941436.7	0.25	0.28	1	1.53	1	1	3.24	1	4.6	1	0.64	1	0.21	0	-4.04	1	1.77	0	-0.11	0	-1.63	1	0.78
20031231	1.61	11	1	8.67	8.68	-68.44	-0.2	-5302248.81	7941436.7	0.25	0.28	20040102	1.03	12	4	8.64	8.67	-64.63	0.02	-5249038.33	7999484.5	0.25	0.24	1	3.24	1	1	4.6	1	0.64	1	0.21	0	-4.04	1	1.77	0	-0.11	0	-1.63	1	0.78	1	1.98
20040102	1.03	12	4	8.64	8.67	-64.63	0.02	-5249038.33	7999484.5	0.25	0.24	20040105	2.08	12	2	8.67	8.71	64.4	0.49	-5166537.75	8120062.27	0.27	0.38	1	4.6	1	1	0.64	1	0.21	0	-4.04	1	1.77	0	-0.11	0	-1.63	1	0.78	1	1.98	1	2.69
20040105	2.08	12	2	8.67	8.71	64.4	0.49	-5166537.75	8120062.27	0.27	0.38	20040106	3.12	10	8	8.82	8.83	217.68	0.61	-5091354.26	8495979.72	0.3	0.63	1	0.64	1	1	0.21	0	-4.04	1	1.77	0	-0.11	0	-1.63	1	0.78	1	1.98	1	2.69	0	-2.62
20040106	3.12	10	8	8.82	8.83	217.68	0.61	-5091354.26	8495979.72	0.3	0.63	20040107	0.52	12	6	8.96	8.93	162.49	0.61	-5091354.26	8691342.16	0.3	0.28	1	0.21	1	0	-4.04	1	1.77	0	-0.11	0	-1.63	1	0.78	1	1.98	1	2.69	0	-2.62	1	4.2
20040107	0.52	12	6	8.96	8.93	162.49	0.61	-5091354.26	8691342.16	0.3	0.28	20040108	0.65	12	4	9.14	9.02	115.68	0.48	-5027846.62	8818357.43	0.29	0.24	0	-4.04	1	1	1.77	0	-0.11	0	-1.63	1	0.78	1	1.98	1	2.69	0	-2.62	1	4.2	1	1.65
20040108	0.65	12	4	9.14	9.02	115.68	0.48	-5027846.62	8818357.43	0.29	0.24	20040109	1.26	11	5	9.22	9.02	52.41	0.25	-5167376.8	8657897.73	0.31	0.46	1	1.77	1	0	-0.11	0	-1.63	1	0.78	1	1.98	1	2.69	0	-2.62	1	4.2	1	1.65	1	1.83
20040109	1.26	11	5	9.22	9.02	52.41	0.25	-5167376.8	8657897.73	0.31	0.46	20040112	0.57	12	4	9.27	9.05	33.92	0.43	-5084091.82	8748754.07	0.3	0.24	0	-0.11	1	0	-1.63	1	0.78	1	1.98	1	2.69	0	-2.62	1	4.2	1	1.65	1	1.83	1	0.5
20040112	0.57	12	4	9.27	9.05	33.92	0.43	-5084091.82	8748754.07	0.3	0.24	20040113	1.2	11	3	9.24	9.07	45.87	0.58	-5122646.32	8640100.48	0.3	0.31	0	-1.63	1	1	0.78	1	1.98	1	2.69	0	-2.62	1	4.2	1	1.65	1	1.83	1	0.5	1	4.47
20040113	1.2	11	3	9.24	9.07	45.87	0.58	-5122646.32	8640100.48	0.3	0.31	20040114	0.67	11	5	9.17	9.07	7.15	0.33	-5176801.73	8566831.4	0.3	0.23	1	0.78	1	1	1.98	1	2.69	0	-2.62	1	4.2	1	1.65	1	1.83	1	0.5	1	4.47	1	0.76
20040114	0.67	11	5	9.17	9.07	7.15	0.33	-5176801.73	8566831.4	0.3	0.23	20040115	0.84	12	6	9.11	9.07	-6.39	0.59	-5173555.49	8628509.86	0.29	0.19	1	1.98	1	1	2.69	0	-2.62	1	4.2	1	1.65	1	1.83	1	0.5	1	4.47	1	0.76	1	1.42
20040115	0.84	12	6	9.11	9.07	-6.39	0.59	-5173555.49	8628509.86	0.29	0.19	20040116	1.44	12	2	9.16	9.11	27.89	0.64	-5120109.18	8717587.04	0.28	0.25	1	2.69	1	0	-2.62	1	4.2	1	1.65	1	1.83	1	0.5	1	4.47	1	0.76	1	1.42	0	-1.12
20040116	1.44	12	2	9.16	9.11	27.89	0.64	-5120109.18	8717587.04	0.28	0.25	20040129	1.27	12	2	9.22	9.19	123.69	0.61	-5036648.51	8830855.1	0.29	0.38	0	-2.62	1	1	4.2	1	1.65	1	1.83	1	0.5	1	4.47	1	0.76	1	1.42	0	-1.12	0	-1.04
20040129	1.27	12	2	9.22	9.19	123.69	0.61	-5036648.51	8830855.1	0.29	0.38	20040130	0.73	11	3	9.24	9.2	75.22	-0.05	-5113844.37	8748512.85	0.3	0.32	1	4.2	1	1	1.65	1	1.83	1	0.5	1	4.47	1	0.76	1	1.42	0	-1.12	0	-1.04	0	-2.47
20040130	0.73	11	3	9.24	9.2	75.22	-0.05	-5113844.37	8748512.85	0.3	0.32	20040202	2.86	12	2	9.37	9.29	156.49	0.28	-5006936.85	8983709.38	0.32	0.51	1	1.65	1	1	1.83	1	0.5	1	4.47	1	0.76	1	1.42	0	-1.12	0	-1.04	0	-2.47	1	3.41
20040202	2.86	12	2	9.37	9.29	156.49	0.28	-5006936.85	8983709.38	0.32	0.51	20040203	0.75	12	2	9.52	9.39	162.11	0.42	-4926326.09	9159156.33	0.32	0.37	1	1.83	1	1	0.5	1	4.47	1	0.76	1	1.42	0	-1.12	0	-1.04	0	-2.47	1	3.41	0	-0.28
20040203	0.75	12	2	9.52	9.39	162.11	0.42	-4926326.09	9159156.33	0.32	0.37	20040204	1.11	12	2	9.66	9.5	159.96	0.98	-4850422.82	9353131.37	0.31	0.25	1	0.5	1	1	4.47	1	0.76	1	1.42	0	-1.12	0	-1.04	0	-2.47	1	3.41	0	-0.28	0	-0.38
20040204	1.11	12	2	9.66	9.5	159.96	0.98	-4850422.82	9353131.37	0.31	0.25	20040205	0.9	6	2	9.77	9.6	136.88	0.87	-4932014.36	9527970.4	0.31	0.3	1	4.47	1	1	0.76	1	1.42	0	-1.12	0	-1.04	0	-2.47	1	3.41	0	-0.28	0	-0.38	1	0.57
20040205	0.9	6	2	9.77	9.6	136.88	0.87	-4932014.36	9527970.4	0.31	0.3	20040206	2.51	12	0	10.02	9.77	151.11	1.33	-4868287.09	9966095.43	0.39	1.1	1	0.76	1	1	1.42	0	-1.12	0	-1.04	0	-2.47	1	3.41	0	-0.28	0	-0.38	1	0.57	1	5
20040206	2.51	12	0	10.02	9.77	151.11	1.33	-4868287.09	9966095.43	0.39	1.1	20040209	0.45	12	6	10.2	9.92	131.41	1.56	-4856018.29	10162396.12	0.38	0.32	1	1.42	1	0	-1.12	0	-1.04	0	-2.47	1	3.41	0	-0.28	0	-0.38	1	0.57	1	5	0	-1.89
20040209	0.45	12	6	10.2	9.92	131.41	1.56	-4856018.29	10162396.12	0.38	0.32	20040210	1.18	12	2	10.38	10.07	120.96	1.64	-4845445.45	10394998.74	0.39	0.44	0	-1.12	1	0	-1.04	0	-2.47	1	3.41	0	-0.28	0	-0.38	1	0.57	1	5	0	-1.89	0	-2.75
20040210	1.18	12	2	10.38	10.07	120.96	1.64	-4845445.45	10394998.74	0.39	0.44	20040211	0.87	11	5	10.5	10.17	87.13	1.34	-4871341.75	10193007.57	0.39	0.39	0	-1.04	1	0	-2.47	1	3.41	0	-0.28	0	-0.38	1	0.57	1	5	0	-1.89	0	-2.75	0	-2.92
20040211	0.87	11	5	10.5	10.17	87.13	1.34	-4871341.75	10193007.57	0.39	0.39	20040212	0.73	11	7	10.59	10.23	67.2	0.98	-5010051.94	10044731.16	0.38	0.31	0	-2.47	1	1	3.41	0	-0.28	0	-0.38	1	0.57	1	5	0	-1.89	0	-2.75	0	-2.92	1	0.39
20040212	0.73	11	7	10.59	10.23	67.2	0.98	-5010051.94	10044731.16	0.38	0.31	20040213	0.97	11	5	10.54	10.23	12.79	0.97	-5123102.23	9900494.58	0.38	0.37	1	3.41	1	0	-0.28	0	-0.38	1	0.57	1	5	0	-1.89	0	-2.75	0	-2.92	1	0.39	1	0.19
20040213	0.97	11	5	10.54	10.23	12.79	0.97	-5123102.23	9900494.58	0.38	0.37	20040216	0.87	10	2	10.54	10.3	31.68	0.93	-5016832.46	10026689.94	0.38	0.38	0	-0.28	1	0	-0.38	1	0.57	1	5	0	-1.89	0	-2.75	0	-2.92	1	0.39	1	0.19	1	0.1
20040216	0.87	10	2	10.54	10.3	31.68	0.93	-5016832.46	10026689.94	0.38	0.38	20040217	0.95	11	3	10.51	10.35	56.29	0.74	-5084265.09	9907386.05	0.37	0.23	0	-0.38	1	1	0.57	1	5	0	-1.89	0	-2.75	0	-2.92	1	0.39	1	0.19	1	0.1	1	0.77
20040217	0.95	11	3	10.51	10.35	56.29	0.74	-5084265.09	9907386.05	0.37	0.23	20040218	1.02	12	5	10.49	10.38	26.67	0.52	-5133840.3	9785701.44	0.36	0.27	1	0.57	1	1	5	0	-1.89	0	-2.75	0	-2.92	1	0.39	1	0.19	1	0.1	1	0.77	1	1.53
20040218	1.02	12	5	10.49	10.38	26.67	0.52	-5133840.3	9785701.44	0.36	0.27	20040219	0.97	12	2	10.51	10.42	40.45	0.53	-5166872.72	9903674.36	0.35	0.25	1	5	1	0	-1.89	0	-2.75	0	-2.92	1	0.39	1	0.19	1	0.1	1	0.77	1	1.53	1	4.24
20040219	0.97	12	2	10.51	10.42	40.45	0.53	-5166872.72	9903674.36	0.35	0.25	20040220	5.07	12	2	10.68	10.55	242.75	0.61	-4797784.79	10501245.3	0.38	0.68	0	-1.89	1	0	-2.75	0	-2.92	1	0.39	1	0.19	1	0.1	1	0.77	1	1.53	1	4.24	0	-3.53
20040220	5.07	12	2	10.68	10.55	242.75	0.61	-4797784.79	10501245.3	0.38	0.68	20040223	0.53	11	3	10.74	10.61	170.71	0.32	-5100211.39	10185949.48	0.39	0.49	0	-2.75	1	0	-2.92	1	0.39	1	0.19	1	0.1	1	0.77	1	1.53	1	4.24	0	-3.53	0	-2.44
20040223	0.53	11	3	10.74	10.61	170.71	0.32	-5100211.39	10185949.48	0.39	0.49	20040224	0.7	7	5	10.75	10.61	-1.98	-0.13	-5163625.77	9966438.16	0.4	0.46	0	-2.92	1	1	0.39	1	0.19	1	0.1	1	0.77	1	1.53	1	4.24	0	-3.53	0	-2.44	1	0.19
20040224	0.7	7	5	10.75	10.61	-1.98	-0.13	-5163625.77	9966438.16	0.4	0.46	20040225	0.86	11	5	10.71	10.56	-83.97	-0.32	-5315556.93	9778332.91	0.41	0.52	1	0.39	1	1	0.19	1	0.1	1	0.77	1	1.53	1	4.24	0	-3.53	0	-2.44	1	0.19	1	2.4
20040225	0.86	11	5	10.71	10.56	-83.97	-0.32	-5315556.93	9778332.91	0.41	0.52	20040226	0.72	12	4	10.66	10.52	-115.11	-0.17	-5252941.01	9914000.74	0.39	0.26	1	0.19	1	1	0.1	1	0.77	1	1.53	1	4.24	0	-3.53	0	-2.44	1	0.19	1	2.4	1	1.03
20040226	0.72	12	4	10.66	10.52	-115.11	-0.17	-5252941.01	9914000.74	0.39	0.26	20040227	0.6	12	2	10.5	10.49	-98.57	0.11	-5233464.62	9995801.6	0.38	0.21	1	0.1	1	1	0.77	1	1.53	1	4.24	0	-3.53	0	-2.44	1	0.19	1	2.4	1	1.03	0	-1.2
20040227	0.6	12	2	10.5	10.49	-98.57	0.11	-5233464.62	9995801.6	0.38	0.21	20040301	1.17	12	4	10.4	10.47	-103.72	-0.23	-5154057.25	10091638.08	0.37	0.35	1	0.77	1	1	1.53	1	4.24	0	-3.53	0	-2.44	1	0.19	1	2.4	1	1.03	0	-1.2	1	2.91
20040301	1.17	12	4	10.4	10.47	-103.72	-0.23	-5154057.25	10091638.08	0.37	0.35	20040302	1.03	12	2	10.36	10.46	-36.25	-0.12	-5163033.92	10190381.48	0.36	0.22	1	1.53	1	1	4.24	0	-3.53	0	-2.44	1	0.19	1	2.4	1	1.03	0	-1.2	1	2.91	0	-0.64
20040302	1.03	12	2	10.36	10.46	-36.25	-0.12	-5163033.92	10190381.48	0.36	0.22	20040303	1.84	12	0	10.43	10.49	2.03	0.08	-5128012.59	10372492.38	0.37	0.52	1	4.24	1	0	-3.53	0	-2.44	1	0.19	1	2.4	1	1.03	0	-1.2	1	2.91	0	-0.64	1	3.03
20040303	1.84	12	0	10.43	10.49	2.03	0.08	-5128012.59	10372492.38	0.37	0.52	20040304	1.87	12	2	10.57	10.59	84.02	0.47	-4836898.95	10713157.28	0.39	0.55	0	-3.53	1	0	-2.44	1	0.19	1	2.4	1	1.03	0	-1.2	1	2.91	0	-0.64	1	3.03	0	-2.05
20040304	1.87	12	2	10.57	10.59	84.02	0.47	-4836898.95	10713157.28	0.39	0.55	20040305	0.66	11	3	10.63	10.61	74.9	-0.45	-5044757.82	10488669.7	0.41	0.54	0	-2.44	1	1	0.19	1	2.4	1	1.03	0	-1.2	1	2.91	0	-0.64	1	3.03	0	-2.05	1	1.55
20040305	0.66	11	3	10.63	10.61	74.9	-0.45	-5044757.82	10488669.7	0.41	0.54	20040308	0.59	11	5	10.64	10.57	1.84	-0.5	-5149893.28	10355867.01	0.41	0.48	1	0.19	1	1	2.4	1	1.03	0	-1.2	1	2.91	0	-0.64	1	3.03	0	-2.05	1	1.55	1	1.25
20040308	0.59	11	5	10.64	10.57	1.84	-0.5	-5149893.28	10355867.01	0.41	0.48	20040309	0.66	10	6	10.64	10.55	-10.82	-0.18	-5206283.53	10443585.17	0.4	0.28	1	2.4	1	1	1.03	0	-1.2	1	2.91	0	-0.64	1	3.03	0	-2.05	1	1.55	1	1.25	0	-2.03
20040309	0.66	10	6	10.64	10.55	-10.82	-0.18	-5206283.53	10443585.17	0.4	0.28	20040310	0.92	10	2	10.65	10.57	29.85	0.38	-5137628.89	10524179.75	0.39	0.27	1	1.03	1	0	-1.2	1	2.91	0	-0.64	1	3.03	0	-2.05	1	1.55	1	1.25	0	-2.03	0	-1.71
20040310	0.92	10	2	10.65	10.57	29.85	0.38	-5137628.89	10524179.75	0.39	0.27	20040311	1.51	12	2	10.6	10.61	81.95	0.45	-5117336.92	10645931.55	0.37	0.24	0	-1.2	1	1	2.91	0	-0.64	1	3.03	0	-2.05	1	1.55	1	1.25	0	-2.03	0	-1.71	0	-0.09
20040311	1.51	12	2	10.6	10.61	81.95	0.45	-5117336.92	10645931.55	0.37	0.24	20040312	0.66	11	5	10.59	10.62	24.78	0.3	-5124677.81	10565181.77	0.36	0.23	1	2.91	1	0	-0.64	1	3.03	0	-2.05	1	1.55	1	1.25	0	-2.03	0	-1.71	0	-0.09	0	-0.28
20040312	0.66	11	5	10.59	10.62	24.78	0.3	-5124677.81	10565181.77	0.36	0.23	20040315	2.52	10	2	10.71	10.68	89.76	0.6	-4951424.17	10769009.58	0.36	0.4	0	-0.64	1	1	3.03	0	-2.05	1	1.55	1	1.25	0	-2.03	0	-1.71	0	-0.09	0	-0.28	0	-2.86
20040315	2.52	10	2	10.71	10.68	89.76	0.6	-4951424.17	10769009.58	0.36	0.4	20040316	0.61	11	3	10.8	10.72	91.88	0.45	-4967673.78	10644429.23	0.35	0.23	1	3.03	1	0	-2.05	1	1.55	1	1.25	0	-2.03	0	-1.71	0	-0.09	0	-0.28	0	-2.86	1	0.76
20040316	0.61	11	3	10.8	10.72	91.88	0.45	-4967673.78	10644429.23	0.35	0.23	20040317	3.09	12	2	10.91	10.81	155.01	0.62	-4755341.72	11029772.61	0.36	0.49	0	-2.05	1	1	1.55	1	1.25	0	-2.03	0	-1.71	0	-0.09	0	-0.28	0	-2.86	1	0.76	1	0.38
20040317	3.09	12	2	10.91	10.81	155.01	0.62	-4755341.72	11029772.61	0.36	0.49	20040318	0.77	11	3	10.95	10.85	121.54	-0.06	-4996780.35	10734680.95	0.37	0.44	1	1.55	1	1	1.25	0	-2.03	0	-1.71	0	-0.09	0	-0.28	0	-2.86	1	0.76	1	0.38	1	0.28
20040318	0.77	11	3	10.95	10.85	121.54	-0.06	-4996780.35	10734680.95	0.37	0.44	20040319	0.48	12	4	11.05	10.91	92.56	0.5	-4888742.4	10876836.14	0.36	0.25	1	1.25	1	0	-2.03	0	-1.71	0	-0.09	0	-0.28	0	-2.86	1	0.76	1	0.38	1	0.28	1	0.37
20040319	0.48	12	4	11.05	10.91	92.56	0.5	-4888742.4	10876836.14	0.36	0.25	20040322	1.07	12	2	11.12	10.98	117.9	0.9	-4819684.52	11028763.48	0.35	0.22	0	-2.03	1	0	-1.71	0	-0.09	0	-0.28	0	-2.86	1	0.76	1	0.38	1	0.28	1	0.37	0	-1.3
20040322	1.07	12	2	11.12	10.98	117.9	0.9	-4819684.52	11028763.48	0.35	0.22	20040323	1.14	11	5	11.16	11	57.35	0.65	-4887231.31	10855071.73	0.35	0.36	0	-1.71	1	0	-0.09	0	-0.28	0	-2.86	1	0.76	1	0.38	1	0.28	1	0.37	0	-1.3	1	0.57
20040323	1.14	11	5	11.16	11	57.35	0.65	-4887231.31	10855071.73	0.35	0.36	20040324	0.93	7	5	11.09	10.98	-33.06	0.21	-4917048.63	10694058.24	0.34	0.3	0	-0.09	1	0	-0.28	0	-2.86	1	0.76	1	0.38	1	0.28	1	0.37	0	-1.3	1	0.57	0	-1.31
20040324	0.93	7	5	11.09	10.98	-33.06	0.21	-4917048.63	10694058.24	0.34	0.3	20040325	0.59	11	1	11.07	10.96	-44.01	0.09	-4935993.09	10599335.92	0.34	0.3	0	-0.28	1	0	-2.86	1	0.76	1	0.38	1	0.28	1	0.37	0	-1.3	1	0.57	0	-1.31	0	-1.14
20040325	0.59	11	1	11.07	10.96	-44.01	0.09	-4935993.09	10599335.92	0.34	0.3	20040326	0.92	11	5	11	10.94	-83.83	0.19	-4935993.09	10511905.09	0.32	0.2	0	-2.86	1	1	0.76	1	0.38	1	0.28	1	0.37	0	-1.3	1	0.57	0	-1.31	0	-1.14	0	-1.44
20040326	0.92	11	5	11	10.94	-83.83	0.19	-4935993.09	10511905.09	0.32	0.2	20040329	2.2	11	5	10.85	10.87	-156.31	-0.43	-5067727.84	10319369.68	0.33	0.38	1	0.76	1	1	0.38	1	0.28	1	0.37	0	-1.3	1	0.57	0	-1.31	0	-1.14	0	-1.44	1	0.39
20040329	2.2	11	5	10.85	10.87	-156.31	-0.43	-5067727.84	10319369.68	0.33	0.38	20040330	0.36	12	6	10.76	10.82	-129.92	-0.28	-5039200.61	10388650.11	0.31	0.17	1	0.38	1	1	0.28	1	0.37	0	-1.3	1	0.57	0	-1.31	0	-1.14	0	-1.44	1	0.39	0	-3.7
20040330	0.36	12	6	10.76	10.82	-129.92	-0.28	-5039200.61	10388650.11	0.31	0.17	20040331	0.92	7	2	10.71	10.79	-97.19	-0.57	-5000755.06	10452726.03	0.3	0.15	1	0.28	1	1	0.37	0	-1.3	1	0.57	0	-1.31	0	-1.14	0	-1.44	1	0.39	0	-3.7	0	-2.83
20040331	0.92	7	2	10.71	10.79	-97.19	-0.57	-5000755.06	10452726.03	0.3	0.15	20040401	1.39	12	0	10.67	10.77	-71.89	-0.31	-4960317.56	10541688.51	0.29	0.22	1	0.37	1	0	-1.3	1	0.57	0	-1.31	0	-1.14	0	-1.44	1	0.39	0	-3.7	0	-2.83	1	1.77
20040401	1.39	12	0	10.67	10.77	-71.89	-0.31	-4960317.56	10541688.51	0.29	0.22	20040402	0.98	12	6	10.65	10.77	-48.75	-0.44	-4885952.49	10628447.76	0.27	0.14	0	-1.3	1	1	0.57	0	-1.31	0	-1.14	0	-1.44	1	0.39	0	-3.7	0	-2.83	1	1.77	0	-0.41
20040402	0.98	12	6	10.65	10.77	-48.75	-0.44	-4885952.49	10628447.76	0.27	0.14	20040405	1	11	1	10.66	10.73	-58.07	-0.72	-4931081.68	10541660.87	0.27	0.25	1	0.57	1	0	-1.31	0	-1.14	0	-1.44	1	0.39	0	-3.7	0	-2.83	1	1.77	0	-0.41	0	-4.1
20040405	1	11	1	10.66	10.73	-58.07	-0.72	-4931081.68	10541660.87	0.27	0.25	20040406	1.3	12	4	10.66	10.72	-75.58	-0.43	-4837551.33	10654881.81	0.27	0.23	0	-1.31	1	0	-1.14	0	-1.44	1	0.39	0	-3.7	0	-2.83	1	1.77	0	-0.41	0	-4.1	1	0.32
20040406	1.3	12	4	10.66	10.72	-75.58	-0.43	-4837551.33	10654881.81	0.27	0.23	20040407	0.85	11	7	10.63	10.68	-98.04	-0.38	-4899480.1	10559173.71	0.26	0.17	0	-1.14	1	0	-1.44	1	0.39	0	-3.7	0	-2.83	1	1.77	0	-0.41	0	-4.1	1	0.32	1	1.49
20040407	0.85	11	7	10.63	10.68	-98.04	-0.38	-4899480.1	10559173.71	0.26	0.17	20040408	1.2	11	5	10.57	10.63	-193.41	-0.49	-4996521	10444489.01	0.25	0.13	0	-1.44	1	1	0.39	0	-3.7	0	-2.83	1	1.77	0	-0.41	0	-4.1	1	0.32	1	1.49	1	0.84
20040408	1.2	11	5	10.57	10.63	-193.41	-0.49	-4996521	10444489.01	0.25	0.13	20040409	1.02	11	1	10.48	10.56	-201.67	-0.61	-5071916.85	10327968.16	0.25	0.34	1	0.39	1	0	-3.7	0	-2.83	1	1.77	0	-0.41	0	-4.1	1	0.32	1	1.49	1	0.84	0	-2.29
20040409	1.02	11	1	10.48	10.56	-201.67	-0.61	-5071916.85	10327968.16	0.25	0.34	20040412	0.67	12	4	10.41	10.51	-158.01	-0.26	-5013201.53	10406255.25	0.25	0.16	0	-3.7	1	0	-2.83	1	1.77	0	-0.41	0	-4.1	1	0.32	1	1.49	1	0.84	0	-2.29	0	-0.21
20040412	0.67	12	4	10.41	10.51	-158.01	-0.26	-5013201.53	10406255.25	0.25	0.16	20040413	2.05	11	1	10.26	10.4	-163.52	-0.72	-5160188.38	10245595.21	0.27	0.47	0	-2.83	1	1	1.77	0	-0.41	0	-4.1	1	0.32	1	1.49	1	0.84	0	-2.29	0	-0.21	0	-1.92
20040413	2.05	11	1	10.26	10.4	-163.52	-0.72	-5160188.38	10245595.21	0.27	0.47	20040414	1.03	7	5	10.09	10.26	-187.61	-1.04	-5232377.39	10079985.12	0.28	0.39	1	1.77	1	0	-0.41	0	-4.1	1	0.32	1	1.49	1	0.84	0	-2.29	0	-0.21	0	-1.92	1	0.65
20040414	1.03	7	5	10.09	10.26	-187.61	-1.04	-5232377.39	10079985.12	0.28	0.39	20040415	0.89	12	2	9.97	10.17	-105.03	-0.9	-5293699.36	10226624.61	0.31	0.56	0	-0.41	1	0	-4.1	1	0.32	1	1.49	1	0.84	0	-2.29	0	-0.21	0	-1.92	1	0.65	0	0
20040415	0.89	12	2	9.97	10.17	-105.03	-0.9	-5293699.36	10226624.61	0.31	0.56	20040416	0.47	11	5	9.87	10.09	-103.67	-0.98	-5288096.16	10157518.5	0.31	0.37	0	-4.1	1	1	0.32	1	1.49	1	0.84	0	-2.29	0	-0.21	0	-1.92	1	0.65	0	0	1	0.97
20040416	0.47	11	5	9.87	10.09	-103.67	-0.98	-5288096.16	10157518.5	0.31	0.37	20040419	1.25	11	5	9.68	9.96	-122.91	-1.24	-5357047.58	10071329.23	0.33	0.5	1	0.32	1	1	1.49	1	0.84	0	-2.29	0	-0.21	0	-1.92	1	0.65	0	0	1	0.97	0	-2.79
20040419	1.25	11	5	9.68	9.96	-122.91	-1.24	-5357047.58	10071329.23	0.33	0.5	20040420	0.72	12	4	9.58	9.85	-118.04	-1.27	-5343684.41	10133690.68	0.33	0.28	1	1.49	1	1	0.84	0	-2.29	0	-0.21	0	-1.92	1	0.65	0	0	1	0.97	0	-2.79	1	0.99
20040420	0.72	12	4	9.58	9.85	-118.04	-1.27	-5343684.41	10133690.68	0.33	0.28	20040421	0.98	10	2	9.56	9.79	-72.04	-0.99	-5354778.75	10194709.55	0.32	0.27	1	0.84	1	0	-2.29	0	-0.21	0	-1.92	1	0.65	0	0	1	0.97	0	-2.79	1	0.99	1	1.97
20040421	0.98	10	2	9.56	9.79	-72.04	-0.99	-5354778.75	10194709.55	0.32	0.27	20040422	0.59	12	6	9.52	9.76	-53.89	-0.79	-5328940.94	10230882.48	0.3	0.14	0	-2.29	1	0	-0.21	0	-1.92	1	0.65	0	0	1	0.97	0	-2.79	1	0.99	1	1.97	0	-0.21
20040422	0.59	12	6	9.52	9.76	-53.89	-0.79	-5328940.94	10230882.48	0.3	0.14	20040423	1.05	11	1	9.45	9.69	-70.04	-0.86	-5364066.81	10193054.62	0.3	0.28	0	-0.21	1	0	-1.92	1	0.65	0	0	1	0.97	0	-2.79	1	0.99	1	1.97	0	-0.21	0	-2.15
20040423	1.05	11	1	9.45	9.69	-70.04	-0.86	-5364066.81	10193054.62	0.3	0.28	20040426	0.73	11	5	9.45	9.63	-89.75	-0.92	-5370969.62	10165443.39	0.29	0.16	0	-1.92	1	1	0.65	0	0	1	0.97	0	-2.79	1	0.99	1	1.97	0	-0.21	0	-2.15	0	-0.88
20040426	0.73	11	5	9.45	9.63	-89.75	-0.92	-5370969.62	10165443.39	0.29	0.16	20040427	1.91	11	5	9.41	9.55	-126.23	-0.72	-5413135.99	10112735.43	0.29	0.3	1	0.65	1	0	0	1	0.97	0	-2.79	1	0.99	1	1.97	0	-0.21	0	-2.15	0	-0.88	1	2.32
20040427	1.91	11	5	9.41	9.55	-126.23	-0.72	-5413135.99	10112735.43	0.29	0.3	20040428	1.29	12	4	9.35	9.49	-137.29	-0.38	-5373749.28	10180480.56	0.3	0.43	0	0	1	1	0.97	0	-2.79	1	0.99	1	1.97	0	-0.21	0	-2.15	0	-0.88	1	2.32	0	-0.32
20040428	1.29	12	4	9.35	9.49	-137.29	-0.38	-5373749.28	10180480.56	0.3	0.43	20040429	0.8	6	3	9.28	9.45	-67	-0.55	-5408184.54	10180480.56	0.29	0.22	1	0.97	1	0	-2.79	1	0.99	1	1.97	0	-0.21	0	-2.15	0	-0.88	1	2.32	0	-0.32	0	-0.98
20040429	0.8	6	3	9.28	9.45	-67	-0.55	-5408184.54	10180480.56	0.29	0.22	20040430	0.88	12	2	9.27	9.42	-25.53	-0.42	-5415000.93	10228195.24	0.29	0.28	0	-2.79	1	1	0.99	1	1.97	0	-0.21	0	-2.15	0	-0.88	1	2.32	0	-0.32	0	-0.98	1	0.55
20040430	0.88	12	2	9.27	9.42	-25.53	-0.42	-5415000.93	10228195.24	0.29	0.28	20040510	0.75	11	5	9.21	9.36	-110.29	-0.28	-5446806.25	10192286	0.3	0.35	1	0.99	1	1	1.97	0	-0.21	0	-2.15	0	-0.88	1	2.32	0	-0.32	0	-0.98	1	0.55	0	-0.65
20040510	0.75	11	5	9.21	9.36	-110.29	-0.28	-5446806.25	10192286	0.3	0.35	20040511	0.68	12	4	9.21	9.32	-110.31	-0.22	-5427804.31	10216717.07	0.29	0.18	1	1.97	1	0	-0.21	0	-2.15	0	-0.88	1	2.32	0	-0.32	0	-0.98	1	0.55	0	-0.65	0	-1.1
20040511	0.68	12	4	9.21	9.32	-110.31	-0.22	-5427804.31	10216717.07	0.29	0.18	20040512	1.23	12	2	9.23	9.33	-15.34	-0.18	-5403038.71	10246696.48	0.28	0.23	0	-0.21	1	0	-2.15	0	-0.88	1	2.32	0	-0.32	0	-0.98	1	0.55	0	-0.65	0	-1.1	0	-1.77
20040512	1.23	12	2	9.23	9.33	-15.34	-0.18	-5403038.71	10246696.48	0.28	0.23	20040513	0.91	11	3	9.24	9.33	33.06	-0.28	-5400937.66	10219382.82	0.27	0.13	0	-2.15	1	0	-0.88	1	2.32	0	-0.32	0	-0.98	1	0.55	0	-0.65	0	-1.1	0	-1.77	1	3.84
20040513	0.91	11	3	9.24	9.33	33.06	-0.28	-5400937.66	10219382.82	0.27	0.13	20040514	1.08	11	5	9.2	9.29	-59.09	-0.26	-5425198.97	10190013.87	0.26	0.23	0	-0.88	1	1	2.32	0	-0.32	0	-0.98	1	0.55	0	-0.65	0	-1.1	0	-1.77	1	3.84	1	0.54
20040514	1.08	11	5	9.2	9.29	-59.09	-0.26	-5425198.97	10190013.87	0.26	0.23	20040517	0.98	11	5	9.2	9.24	-115.15	-0.32	-5445253.64	10161364.34	0.26	0.2	1	2.32	1	0	-0.32	0	-0.98	1	0.55	0	-0.65	0	-1.1	0	-1.77	1	3.84	1	0.54	1	4
20040517	0.98	11	5	9.2	9.24	-115.15	-0.32	-5445253.64	10161364.34	0.26	0.2	20040518	0.78	8	2	9.21	9.24	-30.57	0.07	-5422904.63	10183713.35	0.25	0.22	0	-0.32	1	0	-0.98	1	0.55	0	-0.65	0	-1.1	0	-1.77	1	3.84	1	0.54	1	4	1	0.31
20040518	0.78	8	2	9.21	9.24	-30.57	0.07	-5422904.63	10183713.35	0.25	0.22	20040519	1.42	11	3	9.19	9.24	15.9	-0.02	-5431235.06	10152057.7	0.25	0.19	0	-0.98	1	1	0.55	0	-0.65	0	-1.1	0	-1.77	1	3.84	1	0.54	1	4	1	0.31	1	3.01
20040519	1.42	11	3	9.19	9.24	15.9	-0.02	-5431235.06	10152057.7	0.25	0.19	20040520	0.64	11	5	9.15	9.22	-28.22	-0.11	-5444455.21	10131786.81	0.24	0.23	1	0.55	1	0	-0.65	0	-1.1	0	-1.77	1	3.84	1	0.54	1	4	1	0.31	1	3.01	0	-2.31
20040520	0.64	11	5	9.15	9.22	-28.22	-0.11	-5444455.21	10131786.81	0.24	0.23	20040521	0.68	10	6	9.16	9.21	-42.74	-0.15	-5435679.03	10145577.95	0.23	0.11	0	-0.65	1	0	-1.1	0	-1.77	1	3.84	1	0.54	1	4	1	0.31	1	3.01	0	-2.31	0	-0.82
20040521	0.68	10	6	9.16	9.21	-42.74	-0.15	-5435679.03	10145577.95	0.23	0.11	20040524	1.55	11	3	9.18	9.2	-17.59	0.05	-5454812.72	10124193.23	0.23	0.19	0	-1.1	1	0	-1.77	1	3.84	1	0.54	1	4	1	0.31	1	3.01	0	-2.31	0	-0.82	0	-2.28
20040524	1.55	11	3	9.18	9.2	-17.59	0.05	-5454812.72	10124193.23	0.23	0.19	20040525	1.29	11	5	9.13	9.16	-145.3	-0.14	-5476266.82	10096609.39	0.22	0.18	0	-1.77	1	1	3.84	1	0.54	1	4	1	0.31	1	3.01	0	-2.31	0	-0.82	0	-2.28	0	-2.23
20040525	1.29	11	5	9.13	9.16	-145.3	-0.14	-5476266.82	10096609.39	0.22	0.18	20040526	1.6	11	5	9.06	9.11	-206.29	-0.48	-5503376.5	10052556.16	0.23	0.26	1	3.84	1	1	0.54	1	4	1	0.31	1	3.01	0	-2.31	0	-0.82	0	-2.28	0	-2.23	0	-1.09
20040526	1.6	11	5	9.06	9.11	-206.29	-0.48	-5503376.5	10052556.16	0.23	0.26	20040527	1.43	12	2	9.08	9.13	-15.54	-0.12	-5464495.62	10115363.73	0.25	0.42	1	0.54	1	1	4	1	0.31	1	3.01	0	-2.31	0	-0.82	0	-2.28	0	-2.23	0	-1.09	0	-0.22
20040527	1.43	12	2	9.08	9.13	-15.54	-0.12	-5464495.62	10115363.73	0.25	0.42	20040528	0.51	8	6	9.09	9.15	72.72	0.13	-5432565.31	10147294.04	0.23	0.13	1	4	1	1	0.31	1	3.01	0	-2.31	0	-0.82	0	-2.28	0	-2.23	0	-1.09	0	-0.22	0	0
20040528	0.51	8	6	9.09	9.15	72.72	0.13	-5432565.31	10147294.04	0.23	0.13	20040531	4.65	12	8	9.19	9.23	293.56	0.58	-5482011.69	10295633.17	0.28	0.65	1	0.31	1	1	3.01	0	-2.31	0	-0.82	0	-2.28	0	-2.23	0	-1.09	0	-0.22	0	0	0	-2.09
20040531	4.65	12	8	9.19	9.23	293.56	0.58	-5482011.69	10295633.17	0.28	0.65	20040601	0.66	11	6	9.32	9.31	171.11	0.4	-5547128.42	10393308.27	0.27	0.18	1	3.01	1	0	-2.31	0	-0.82	0	-2.28	0	-2.23	0	-1.09	0	-0.22	0	0	0	-2.09	1	4.61
20040601	0.66	11	6	9.32	9.31	171.11	0.4	-5547128.42	10393308.27	0.27	0.18	20040602	1.66	12	2	9.53	9.42	144.01	0.72	-5466167.39	10555230.33	0.28	0.4	0	-2.31	1	0	-0.82	0	-2.28	0	-2.23	0	-1.09	0	-0.22	0	0	0	-2.09	1	4.61	0	-0.97
20040602	1.66	12	2	9.53	9.42	144.01	0.72	-5466167.39	10555230.33	0.28	0.4	20040603	0.42	7	7	9.63	9.48	84.96	0.58	-5501933.63	10486449.11	0.28	0.29	0	-0.82	1	0	-2.28	0	-2.23	0	-1.09	0	-0.22	0	0	0	-2.09	1	4.61	0	-0.97	0	-2.28
20040603	0.42	7	7	9.63	9.48	84.96	0.58	-5501933.63	10486449.11	0.28	0.29	20040604	0.66	11	5	9.71	9.5	52.79	0.45	-5530301.1	10441061.15	0.27	0.16	0	-2.28	1	0	-2.23	0	-1.09	0	-0.22	0	0	0	-2.09	1	4.61	0	-0.97	0	-2.28	1	1.11
20040604	0.66	11	5	9.71	9.5	52.79	0.45	-5530301.1	10441061.15	0.27	0.16	20040607	0.9	11	5	9.67	9.49	8.46	0.29	-5562011.13	10400291.11	0.27	0.27	0	-2.23	1	0	-1.09	0	-0.22	0	0	0	-2.09	1	4.61	0	-0.97	0	-2.28	1	1.11	0	-0.22
20040607	0.9	11	5	9.67	9.49	8.46	0.29	-5562011.13	10400291.11	0.27	0.27	20040608	0.99	11	5	9.58	9.43	-44.32	0.18	-5599445.79	10359976.87	0.27	0.28	0	-1.09	1	0	-0.22	0	0	0	-2.09	1	4.61	0	-0.97	0	-2.28	1	1.11	0	-0.22	1	0.33
20040608	0.99	11	5	9.58	9.43	-44.32	0.18	-5599445.79	10359976.87	0.27	0.28	20040609	0.96	11	5	9.41	9.37	-96.38	0.24	-5624602.07	10321098.98	0.26	0.17	0	-0.22	1	0	0	0	-2.09	1	4.61	0	-0.97	0	-2.28	1	1.11	0	-0.22	1	0.33	0	-0.66
20040609	0.96	11	5	9.41	9.37	-96.38	0.24	-5624602.07	10321098.98	0.26	0.17	20040610	0.82	11	5	9.28	9.32	-107.54	-0.12	-5631920.33	10289386.5	0.25	0.13	0	0	1	0	-2.09	1	4.61	0	-0.97	0	-2.28	1	1.11	0	-0.22	1	0.33	0	-0.66	0	-1.44
20040610	0.82	11	5	9.28	9.32	-107.54	-0.12	-5631920.33	10289386.5	0.25	0.13	20040611	1.17	11	1	9.17	9.28	-90.16	-0.17	-5651112.77	10289386.5	0.26	0.33	0	-2.09	1	1	4.61	0	-0.97	0	-2.28	1	1.11	0	-0.22	1	0.33	0	-0.66	0	-1.44	0	-0.56
20040611	1.17	11	1	9.17	9.28	-90.16	-0.17	-5651112.77	10289386.5	0.26	0.33	20040614	0.98	11	5	9.07	9.21	-112.54	-0.73	-5661379.8	10252718.54	0.26	0.28	1	4.61	1	0	-0.97	0	-2.28	1	1.11	0	-0.22	1	0.33	0	-0.66	0	-1.44	0	-0.56	0	-5.19
20040614	0.98	11	5	9.07	9.21	-112.54	-0.73	-5661379.8	10252718.54	0.26	0.28	20040615	1.44	12	2	9.09	9.22	-39.77	-0.35	-5635298.56	10305671.36	0.3	0.67	0	-0.97	1	0	-2.28	1	1.11	0	-0.22	1	0.33	0	-0.66	0	-1.44	0	-0.56	0	-5.19	1	2.26
20040615	1.44	12	2	9.09	9.22	-39.77	-0.35	-5635298.56	10305671.36	0.3	0.67	20040616	0.63	11	7	9.11	9.22	-21.56	-0.73	-5640536.08	10272500.38	0.29	0.19	0	-2.28	1	1	1.11	0	-0.22	1	0.33	0	-0.66	0	-1.44	0	-0.56	0	-5.19	1	2.26	1	1.86
20040616	0.63	11	7	9.11	9.22	-21.56	-0.73	-5640536.08	10272500.38	0.29	0.19	20040617	0.88	7	5	9.1	9.18	-70.92	-0.71	-5656723.42	10243363.17	0.29	0.27	1	1.11	1	0	-0.22	1	0.33	0	-0.66	0	-1.44	0	-0.56	0	-5.19	1	2.26	1	1.86	0	-0.8
20040617	0.88	7	5	9.1	9.18	-70.92	-0.71	-5656723.42	10243363.17	0.29	0.27	20040618	0.93	12	6	9.1	9.17	-54.88	-0.53	-5643220.88	10270368.25	0.28	0.2	0	-0.22	1	1	0.33	0	-0.66	0	-1.44	0	-0.56	0	-5.19	1	2.26	1	1.86	0	-0.8	0	-0.58
20040618	0.93	12	6	9.1	9.17	-54.88	-0.53	-5643220.88	10270368.25	0.28	0.2	20040621	0.71	12	5	9.14	9.15	-77.29	-0.33	-5627250.46	10251203.74	0.27	0.24	1	0.33	1	0	-0.66	0	-1.44	0	-0.56	0	-5.19	1	2.26	1	1.86	0	-0.8	0	-0.58	1	0.46
20040621	0.71	12	5	9.14	9.15	-77.29	-0.33	-5627250.46	10251203.74	0.27	0.24	20040622	1.29	12	2	9.1	9.14	2.42	-0.09	-5619974.54	10275941.86	0.26	0.17	0	-0.66	1	0	-1.44	0	-0.56	0	-5.19	1	2.26	1	1.86	0	-0.8	0	-0.58	1	0.46	0	-1.38
20040622	1.29	12	2	9.1	9.14	2.42	-0.09	-5619974.54	10275941.86	0.26	0.17	20040623	0.7	11	3	9.07	9.13	-9.11	-0.05	-5627668.59	10258630.24	0.26	0.18	0	-1.44	1	0	-0.56	0	-5.19	1	2.26	1	1.86	0	-0.8	0	-0.58	1	0.46	0	-1.38	0	-0.58
20040623	0.7	11	3	9.07	9.13	-9.11	-0.05	-5627668.59	10258630.24	0.26	0.18	20040624	1.59	11	5	9.05	9.09	-90.38	-0.16	-5650243.72	10231038.42	0.25	0.22	0	-0.56	1	0	-5.19	1	2.26	1	1.86	0	-0.8	0	-0.58	1	0.46	0	-1.38	0	-0.58	0	-0.71
20040624	1.59	11	5	9.05	9.09	-90.38	-0.16	-5650243.72	10231038.42	0.25	0.22	20040625	1.12	11	5	9.01	9.05	-99.4	-0.21	-5678695.62	10199999.98	0.25	0.24	0	-5.19	1	1	2.26	1	1.86	0	-0.8	0	-0.58	1	0.46	0	-1.38	0	-0.58	0	-0.71	0	-1.78
20040625	1.12	11	5	9.01	9.05	-99.4	-0.21	-5678695.62	10199999.98	0.25	0.24	20040628	1.93	11	5	8.87	8.93	-262.86	-0.48	-5731772.13	10140000.45	0.28	0.52	1	2.26	1	1	1.86	0	-0.8	0	-0.58	1	0.46	0	-1.38	0	-0.58	0	-0.71	0	-1.78	1	0.6
20040628	1.93	11	5	8.87	8.93	-262.86	-0.48	-5731772.13	10140000.45	0.28	0.52	20040629	0.6	12	6	8.77	8.87	-168.37	-0.7	-5705335.24	10175768	0.27	0.23	1	1.86	1	0	-0.8	0	-0.58	1	0.46	0	-1.38	0	-0.58	0	-0.71	0	-1.78	1	0.6	0	-0.84
20040629	0.6	12	6	8.77	8.87	-168.37	-0.7	-5705335.24	10175768	0.27	0.23	20040701	1.02	12	2	8.71	8.85	-83.03	-0.45	-5677172.81	10212274.86	0.28	0.35	0	-0.8	1	0	-0.58	1	0.46	0	-1.38	0	-0.58	0	-0.71	0	-1.78	1	0.6	0	-0.84	1	1.45
20040701	1.02	12	2	8.71	8.85	-83.03	-0.45	-5677172.81	10212274.86	0.28	0.35	20040702	0.75	11	3	8.67	8.82	-52.29	-0.31	-5689939.08	10184918.56	0.27	0.15	0	-0.58	1	1	0.46	0	-1.38	0	-0.58	0	-0.71	0	-1.78	1	0.6	0	-0.84	1	1.45	1	2.26
20040702	0.75	11	3	8.67	8.82	-52.29	-0.31	-5689939.08	10184918.56	0.27	0.15	20040705	0.61	11	5	8.62	8.79	-57.37	-0.46	-5695546.18	10168097.26	0.26	0.15	1	0.46	1	0	-1.38	0	-0.58	0	-0.71	0	-1.78	1	0.6	0	-0.84	1	1.45	1	2.26	0	0
20040705	0.61	11	5	8.62	8.79	-57.37	-0.46	-5695546.18	10168097.26	0.26	0.15	20040706	1.24	10	2	8.67	8.77	-36.23	-0.4	-5702508.28	10188983.55	0.24	0.12	0	-1.38	1	0	-0.58	0	-0.71	0	-1.78	1	0.6	0	-0.84	1	1.45	1	2.26	0	0	0	-1.51
20040706	1.24	10	2	8.67	8.77	-36.23	-0.4	-5702508.28	10188983.55	0.24	0.12	20040707	0.92	11	5	8.67	8.73	-63.72	-0.55	-5714952.92	10169750.92	0.23	0.17	0	-0.58	1	0	-0.71	0	-1.78	1	0.6	0	-0.84	1	1.45	1	2.26	0	0	0	-1.51	0	-0.83
20040707	0.92	11	5	8.67	8.73	-63.72	-0.55	-5714952.92	10169750.92	0.23	0.17	20040708	0.95	11	5	8.62	8.69	-92.33	-0.54	-5728669.12	10151462.65	0.22	0.08	0	-0.71	1	0	-1.78	1	0.6	0	-0.84	1	1.45	1	2.26	0	0	0	-1.51	0	-0.83	0	-1.91
20040708	0.95	11	5	8.62	8.69	-92.33	-0.54	-5728669.12	10151462.65	0.22	0.08	20040709	1.27	11	1	8.57	8.65	-81.32	-0.47	-5748671.22	10128260.22	0.23	0.29	0	-1.78	1	1	0.6	0	-0.84	1	1.45	1	2.26	0	0	0	-1.51	0	-0.83	0	-1.91	0	-1.09
20040709	1.27	11	1	8.57	8.65	-81.32	-0.47	-5748671.22	10128260.22	0.23	0.29	20040712	1.53	11	5	8.5	8.58	-190.04	-0.57	-5777460.57	10092696.91	0.22	0.21	1	0.6	1	0	-0.84	1	1.45	1	2.26	0	0	0	-1.51	0	-0.83	0	-1.91	0	-1.09	0	-0.37
20040712	1.53	11	5	8.5	8.58	-190.04	-0.57	-5777460.57	10092696.91	0.22	0.21	20040713	0.39	12	6	8.43	8.54	-143.54	-0.06	-5774702.09	10106489.31	0.21	0.1	0	-0.84	1	1	1.45	1	2.26	0	0	0	-1.51	0	-0.83	0	-1.91	0	-1.09	0	-0.37	0	-0.86
20040713	0.39	12	6	8.43	8.54	-143.54	-0.06	-5774702.09	10106489.31	0.21	0.1	20040714	1.73	11	1	8.38	8.49	-130.9	-0.32	-5776867.02	10082674.98	0.21	0.22	1	1.45	1	1	2.26	0	0	0	-1.51	0	-0.83	0	-1.91	0	-1.09	0	-0.37	0	-0.86	1	0.75
20040714	1.73	11	1	8.38	8.49	-130.9	-0.32	-5776867.02	10082674.98	0.21	0.22	20040715	0.89	12	2	8.36	8.48	-65.54	-0.36	-5768166.22	10103805.5	0.21	0.17	1	2.26	1	0	0	0	-1.51	0	-0.83	0	-1.91	0	-1.09	0	-0.37	0	-0.86	1	0.75	1	1.23
20040715	0.89	12	2	8.36	8.48	-65.54	-0.36	-5768166.22	10103805.5	0.21	0.17	20040716	2.48	12	2	8.38	8.5	23.73	-0.1	-5729360.29	10156307.65	0.21	0.23	0	0	1	0	-1.51	0	-0.83	0	-1.91	0	-1.09	0	-0.37	0	-0.86	1	0.75	1	1.23	0	-1.1
20040716	2.48	12	2	8.38	8.5	23.73	-0.1	-5729360.29	10156307.65	0.21	0.23	20040719	0.47	12	3	8.44	8.51	56.86	-0.05	-5724991.98	10156307.65	0.21	0.17	0	-1.51	1	0	-0.83	0	-1.91	0	-1.09	0	-0.37	0	-0.86	1	0.75	1	1.23	0	-1.1	0	-0.62
20040719	0.47	12	3	8.44	8.51	56.86	-0.05	-5724991.98	10156307.65	0.21	0.17	20040720	0.93	7	5	8.46	8.5	24.65	-0.22	-5744724.64	10133286.21	0.2	0.14	0	-0.83	1	0	-1.91	0	-1.09	0	-0.37	0	-0.86	1	0.75	1	1.23	0	-1.1	0	-0.62	0	-0.37
20040720	0.93	7	5	8.46	8.5	24.65	-0.22	-5744724.64	10133286.21	0.2	0.14	20040721	0.81	11	5	8.49	8.48	-21.56	-0.17	-5759620.49	10114666.4	0.19	0.1	0	-1.91	1	0	-1.09	0	-0.37	0	-0.86	1	0.75	1	1.23	0	-1.1	0	-0.62	0	-0.37	1	1.99
20040721	0.81	11	5	8.49	8.48	-21.56	-0.17	-5759620.49	10114666.4	0.19	0.1	20040722	2.02	11	5	8.45	8.44	-93.51	-0.28	-5788174.55	10077095.26	0.2	0.25	0	-1.09	1	0	-0.37	0	-0.86	1	0.75	1	1.23	0	-1.1	0	-0.62	0	-0.37	1	1.99	0	-1.22
20040722	2.02	11	5	8.45	8.44	-93.51	-0.28	-5788174.55	10077095.26	0.2	0.25	20040723	1.57	7	5	8.36	8.38	-171.27	-0.31	-5772059.53	10018006.85	0.2	0.23	0	-0.37	1	0	-0.86	1	0.75	1	1.23	0	-1.1	0	-0.62	0	-0.37	1	1.99	0	-1.22	1	0.12
20040723	1.57	7	5	8.36	8.38	-171.27	-0.31	-5772059.53	10018006.85	0.2	0.23	20040726	0.36	11	3	8.27	8.33	-118.03	-0.19	-5787200.47	9996809.54	0.19	0.14	0	-0.86	1	1	0.75	1	1.23	0	-1.1	0	-0.62	0	-0.37	1	1.99	0	-1.22	1	0.12	1	0.25
20040726	0.36	11	3	8.27	8.33	-118.03	-0.19	-5787200.47	9996809.54	0.19	0.14	20040727	1.04	11	5	8.18	8.28	-118.04	-0.31	-5798245.37	9974719.74	0.19	0.16	1	0.75	1	1	1.23	0	-1.1	0	-0.62	0	-0.37	1	1.99	0	-1.22	1	0.12	1	0.25	1	0.25
20040727	1.04	11	5	8.18	8.28	-118.04	-0.31	-5798245.37	9974719.74	0.19	0.16	20040728	0.71	12	2	8.12	8.25	-85.38	-0.18	-5797039.32	9990398.41	0.18	0.13	1	1.23	1	0	-1.1	0	-0.62	0	-0.37	1	1.99	0	-1.22	1	0.12	1	0.25	1	0.25	0	-0.61
20040728	0.71	12	2	8.12	8.25	-85.38	-0.18	-5797039.32	9990398.41	0.18	0.13	20040729	1.25	10	2	8.12	8.24	-47.1	-0.2	-5781011.24	10009988.28	0.18	0.11	0	-1.1	1	0	-0.62	0	-0.37	1	1.99	0	-1.22	1	0.12	1	0.25	1	0.25	0	-0.61	0	-1.48
20040729	1.25	10	2	8.12	8.24	-47.1	-0.2	-5781011.24	10009988.28	0.18	0.11	20040730	0.83	11	1	8.11	8.22	-49.39	-0.48	-5790348.91	9993647.36	0.17	0.14	0	-0.62	1	0	-0.37	1	1.99	0	-1.22	1	0.12	1	0.25	1	0.25	0	-0.61	0	-1.48	1	0.75
20040730	0.83	11	1	8.11	8.22	-49.39	-0.48	-5790348.91	9993647.36	0.17	0.14	20040802	0.9	11	5	8.1	8.19	-78.32	-0.53	-5788707.54	9978875.04	0.17	0.1	0	-0.37	1	1	1.99	0	-1.22	1	0.12	1	0.25	1	0.25	0	-0.61	0	-1.48	1	0.75	1	0.37
20040802	0.9	11	5	8.1	8.19	-78.32	-0.53	-5788707.54	9978875.04	0.17	0.1	20040803	1.16	11	7	8.1	8.16	-90.91	-0.43	-5796035.71	9961775.98	0.16	0.07	1	1.99	1	0	-1.22	1	0.12	1	0.25	1	0.25	0	-0.61	0	-1.48	1	0.75	1	0.37	1	0.12
20040803	1.16	11	7	8.1	8.16	-90.91	-0.43	-5796035.71	9961775.98	0.16	0.07	20040804	1.82	12	0	8.12	8.16	40.34	-0.2	-5786401.29	9992820.23	0.17	0.29	0	-1.22	1	1	0.12	1	0.25	1	0.25	0	-0.61	0	-1.48	1	0.75	1	0.37	1	0.12	1	0.74
20040804	1.82	12	0	8.12	8.16	40.34	-0.2	-5786401.29	9992820.23	0.17	0.29	20040805	0.58	11	7	8.1	8.15	51.72	-0.14	-5802297.81	9974936.64	0.17	0.18	1	0.12	1	1	0.25	1	0.25	0	-0.61	0	-1.48	1	0.75	1	0.37	1	0.12	1	0.74	0	-0.49
20040805	0.58	11	7	8.1	8.15	51.72	-0.14	-5802297.81	9974936.64	0.17	0.18	20040806	0.78	12	6	8.09	8.14	-4.06	-0.04	-5808274.41	9988882.03	0.16	0.07	1	0.25	1	1	0.25	0	-0.61	0	-1.48	1	0.75	1	0.37	1	0.12	1	0.74	0	-0.49	1	0.87
20040806	0.78	12	6	8.09	8.14	-4.06	-0.04	-5808274.41	9988882.03	0.16	0.07	20040809	1.16	12	0	8.11	8.14	13.06	0.01	-5807323.58	10005046.05	0.16	0.17	1	0.25	1	0	-0.61	0	-1.48	1	0.75	1	0.37	1	0.12	1	0.74	0	-0.49	1	0.87	0	-0.86
20040809	1.16	12	0	8.11	8.14	13.06	0.01	-5807323.58	10005046.05	0.16	0.17	20040810	1.19	12	4	8.13	8.14	-8.51	0.1	-5795819.53	10024219.48	0.16	0.15	0	-0.61	1	0	-1.48	1	0.75	1	0.37	1	0.12	1	0.74	0	-0.49	1	0.87	0	-0.86	1	0.49
20040810	1.19	12	4	8.13	8.14	-8.51	0.1	-5795819.53	10024219.48	0.16	0.15	20040811	0.72	11	7	8.11	8.13	-36.88	-0.01	-5798571.68	10010458.72	0.15	0.1	0	-1.48	1	1	0.75	1	0.37	1	0.12	1	0.74	0	-0.49	1	0.87	0	-0.86	1	0.49	0	-0.62
20040811	0.72	11	7	8.11	8.13	-36.88	-0.01	-5798571.68	10010458.72	0.15	0.1	20040812	2.31	7	5	8.08	8.1	-184	-0.23	-5804173.11	9978717.26	0.16	0.19	1	0.75	1	1	0.37	1	0.12	1	0.74	0	-0.49	1	0.87	0	-0.86	1	0.49	0	-0.62	0	-0.99
20040812	2.31	7	5	8.08	8.1	-184	-0.23	-5804173.11	9978717.26	0.16	0.19	20040813	0.69	12	2	8.07	8.09	-55.39	-0.08	-5810745.57	10000625.47	0.16	0.2	1	0.37	1	1	0.12	1	0.74	0	-0.49	1	0.87	0	-0.86	1	0.49	0	-0.62	0	-0.99	0	-0.5
20040813	0.69	12	2	8.07	8.09	-55.39	-0.08	-5810745.57	10000625.47	0.16	0.2	20040816	0.83	12	2	8.06	8.08	-18.82	0	-5814718.2	10018899.55	0.17	0.23	1	0.12	1	1	0.74	0	-0.49	1	0.87	0	-0.86	1	0.49	0	-0.62	0	-0.99	0	-0.5	1	1.26
20040816	0.83	12	2	8.06	8.08	-18.82	0	-5814718.2	10018899.55	0.17	0.23	20040817	0.63	7	6	8.04	8.08	-56.5	0.04	-5810076.9	10030502.79	0.16	0.1	1	0.74	1	0	-0.49	1	0.87	0	-0.86	1	0.49	0	-0.62	0	-0.99	0	-0.5	1	1.26	1	1.24
20040817	0.63	7	6	8.04	8.08	-56.5	0.04	-5810076.9	10030502.79	0.16	0.1	20040818	3.27	12	2	8.05	8.09	101.05	-0.06	-5822707.45	10068394.44	0.16	0.16	0	-0.49	1	1	0.87	0	-0.86	1	0.49	0	-0.62	0	-0.99	0	-0.5	1	1.26	1	1.24	0	-1.72
20040818	3.27	12	2	8.05	8.09	101.05	-0.06	-5822707.45	10068394.44	0.16	0.16	20040819	0.58	11	5	8.08	8.09	7.25	0	-5821006.62	10046283.65	0.16	0.13	1	0.87	1	0	-0.86	1	0.49	0	-0.62	0	-0.99	0	-0.5	1	1.26	1	1.24	0	-1.72	0	-0.12
20040819	0.58	11	5	8.08	8.09	7.25	0	-5821006.62	10046283.65	0.16	0.13	20040820	0.95	12	2	8.1	8.1	79.85	0.06	-5806064.1	10067203.19	0.16	0.14	0	-0.86	1	1	0.49	0	-0.62	0	-0.99	0	-0.5	1	1.26	1	1.24	0	-1.72	0	-0.12	0	-0.37
20040820	0.95	12	2	8.1	8.1	79.85	0.06	-5806064.1	10067203.19	0.16	0.14	20040823	0.78	11	3	8.11	8.1	60.84	-0.03	-5815393.67	10050876.44	0.16	0.14	1	0.49	1	0	-0.62	0	-0.99	0	-0.5	1	1.26	1	1.24	0	-1.72	0	-0.12	0	-0.37	0	-0.13
20040823	0.78	11	3	8.11	8.1	60.84	-0.03	-5815393.67	10050876.44	0.16	0.14	20040824	0.99	12	4	8.12	8.11	53.46	-0.01	-5809199.57	10066981.09	0.15	0.13	0	-0.62	1	0	-0.99	0	-0.5	1	1.26	1	1.24	0	-1.72	0	-0.12	0	-0.37	0	-0.13	1	1.76
20040824	0.99	12	4	8.12	8.11	53.46	-0.01	-5809199.57	10066981.09	0.15	0.13	20040825	0.62	11	3	8.11	8.1	32.84	-0.01	-5815570.33	10056969.89	0.15	0.11	0	-0.99	1	0	-0.5	1	1.26	1	1.24	0	-1.72	0	-0.12	0	-0.37	0	-0.13	1	1.76	0	-0.25
20040825	0.62	11	3	8.11	8.1	32.84	-0.01	-5815570.33	10056969.89	0.15	0.11	20040826	2.27	9	5	8.09	8.08	-126.74	0.03	-5838332.62	10034207.6	0.14	0.1	0	-0.5	1	1	1.26	1	1.24	0	-1.72	0	-0.12	0	-0.37	0	-0.13	1	1.76	0	-0.25	0	-1.98
20040826	2.27	9	5	8.09	8.08	-126.74	0.03	-5838332.62	10034207.6	0.14	0.1	20040827	0.81	11	5	8.05	8.06	-186.41	-0.07	-5845387.57	10015864.75	0.14	0.13	1	1.26	1	1	1.24	0	-1.72	0	-0.12	0	-0.37	0	-0.13	1	1.76	0	-0.25	0	-1.98	1	1.77
20040827	0.81	11	5	8.05	8.06	-186.41	-0.07	-5845387.57	10015864.75	0.14	0.13	20040830	0.76	12	0	8.05	8.06	-78.31	0	-5838440.98	10029757.92	0.15	0.2	1	1.24	1	0	-1.72	0	-0.12	0	-0.37	0	-0.13	1	1.76	0	-0.25	0	-1.98	1	1.77	0	-1.98
20040830	0.76	12	0	8.05	8.06	-78.31	0	-5838440.98	10029757.92	0.15	0.2	20040831	2.17	6	2	8.05	8.08	90.38	0.09	-5830212.09	10059930.54	0.15	0.14	0	-1.72	1	0	-0.12	0	-0.37	0	-0.13	1	1.76	0	-0.25	0	-1.98	1	1.77	0	-1.98	1	2.28
20040831	2.17	6	2	8.05	8.08	90.38	0.09	-5830212.09	10059930.54	0.15	0.14	20040901	0.45	7	5	8.04	8.07	-29.2	-0.11	-5840435.84	10046298.87	0.15	0.16	0	-0.12	1	0	-0.37	0	-0.13	1	1.76	0	-0.25	0	-1.98	1	1.77	0	-1.98	1	2.28	1	2.97
20040901	0.45	7	5	8.04	8.07	-29.2	-0.11	-5840435.84	10046298.87	0.15	0.16	20040902	1.45	6	5	8.04	8.06	-85.09	-0.08	-5839122.65	10026600.99	0.15	0.15	0	-0.37	1	0	-0.13	1	1.76	0	-0.25	0	-1.98	1	1.77	0	-1.98	1	2.28	1	2.97	1	0.24
20040902	1.45	6	5	8.04	8.06	-85.09	-0.08	-5839122.65	10026600.99	0.15	0.15	20040903	0.61	11	7	8.05	8.04	-78.22	-0.18	-5848147.41	10014567.97	0.14	0.08	0	-0.13	1	1	1.76	0	-0.25	0	-1.98	1	1.77	0	-1.98	1	2.28	1	2.97	1	0.24	1	2.04
20040903	0.61	11	7	8.05	8.04	-78.22	-0.18	-5848147.41	10014567.97	0.14	0.08	20040906	0.73	7	5	8.03	8.03	-111.98	-0.12	-5843773.35	10005819.85	0.14	0.08	1	1.76	1	0	-0.25	0	-1.98	1	1.77	0	-1.98	1	2.28	1	2.97	1	0.24	1	2.04	1	2.93
20040906	0.73	7	5	8.03	8.03	-111.98	-0.12	-5843773.35	10005819.85	0.14	0.08	20040907	1.22	10	2	8.02	8.04	57.44	-0.02	-5838134.04	10016471.89	0.14	0.18	0	-0.25	1	0	-1.98	1	1.77	0	-1.98	1	2.28	1	2.97	1	0.24	1	2.04	1	2.93	0	-1.03
20040907	1.22	10	2	8.02	8.04	57.44	-0.02	-5838134.04	10016471.89	0.14	0.18	20040908	1.48	11	7	8.03	8.05	60.61	0.01	-5832879.09	10000707.05	0.14	0.12	0	-1.98	1	1	1.77	0	-1.98	1	2.28	1	2.97	1	0.24	1	2.04	1	2.93	0	-1.03	1	0.46
20040908	1.48	11	7	8.03	8.05	60.61	0.01	-5832879.09	10000707.05	0.14	0.12	20040909	1.26	7	5	8.02	8.03	-85.59	-0.07	-5843316.56	9980780.96	0.15	0.21	1	1.77	1	0	-1.98	1	2.28	1	2.97	1	0.24	1	2.04	1	2.93	0	-1.03	1	0.46	1	2.41
20040909	1.26	7	5	8.02	8.03	-85.59	-0.07	-5843316.56	9980780.96	0.15	0.21	20040910	1.11	12	0	8.03	8.04	-37.41	0.11	-5824963.28	10002998.09	0.15	0.23	0	-1.98	1	1	2.28	1	2.97	1	0.24	1	2.04	1	2.93	0	-1.03	1	0.46	1	2.41	0	-3.81
20040910	1.11	12	0	8.03	8.04	-37.41	0.11	-5824963.28	10002998.09	0.15	0.23	20040913	0.78	7	7	8.02	8.01	-113.82	-0.15	-5831430.99	9985750.86	0.16	0.21	1	2.28	1	1	2.97	1	0.24	1	2.04	1	2.93	0	-1.03	1	0.46	1	2.41	0	-3.81	0	-3.38
20040913	0.78	7	7	8.02	8.01	-113.82	-0.15	-5831430.99	9985750.86	0.16	0.21	20040914	1.91	10	2	8.02	8.03	61.4	-0.07	-5815666.64	10018712.69	0.17	0.24	1	2.97	1	1	0.24	1	2.04	1	2.93	0	-1.03	1	0.46	1	2.41	0	-3.81	0	-3.38	0	-0.96
20040914	1.91	10	2	8.02	8.03	61.4	-0.07	-5815666.64	10018712.69	0.17	0.24	20040915	3.18	12	2	8.07	8.08	234.48	0.31	-5780717.07	10123561.4	0.2	0.45	1	0.24	1	1	2.04	1	2.93	0	-1.03	1	0.46	1	2.41	0	-3.81	0	-3.38	0	-0.96	0	-1.34
20040915	3.18	12	2	8.07	8.08	234.48	0.31	-5780717.07	10123561.4	0.2	0.45	20040916	0.62	11	2	8.15	8.13	191.52	0.34	-5800273.82	10188750.56	0.2	0.2	1	2.04	1	1	2.93	0	-1.03	1	0.46	1	2.41	0	-3.81	0	-3.38	0	-0.96	0	-1.34	1	0.62
20040916	0.62	11	2	8.15	8.13	191.52	0.34	-5800273.82	10188750.56	0.2	0.2	20040917	1.44	12	2	8.24	8.2	149.93	0.54	-5728734.69	10282880.99	0.2	0.25	1	2.93	1	0	-1.03	1	0.46	1	2.41	0	-3.81	0	-3.38	0	-0.96	0	-1.34	1	0.62	1	0.49
20040917	1.44	12	2	8.24	8.2	149.93	0.54	-5728734.69	10282880.99	0.2	0.25	20040920	1.34	12	2	8.41	8.31	158.43	0.8	-5610955.57	10409072.91	0.21	0.3	0	-1.03	1	1	0.46	1	2.41	0	-3.81	0	-3.38	0	-0.96	0	-1.34	1	0.62	1	0.49	1	0.49
20040920	1.34	12	2	8.41	8.31	158.43	0.8	-5610955.57	10409072.91	0.21	0.3	20040921	0.84	11	3	8.53	8.37	122.64	0.57	-5638418.04	10303146.22	0.22	0.27	1	0.46	1	1	2.41	0	-3.81	0	-3.38	0	-0.96	0	-1.34	1	0.62	1	0.49	1	0.49	0	-2.31
20040921	0.84	11	3	8.53	8.37	122.64	0.57	-5638418.04	10303146.22	0.22	0.27	20040922	2.38	11	2	8.61	8.44	129.21	0.63	-5872153.33	10555580.33	0.25	0.56	1	2.41	1	0	-3.81	0	-3.38	0	-0.96	0	-1.34	1	0.62	1	0.49	1	0.49	0	-2.31	1	1.24
20040922	2.38	11	2	8.61	8.44	129.21	0.63	-5872153.33	10555580.33	0.25	0.56	20040923	0.39	12	4	8.72	8.53	85.74	1	-5781148.07	10654858.8	0.27	0.48	0	-3.81	1	0	-3.38	0	-0.96	0	-1.34	1	0.62	1	0.49	1	0.49	0	-2.31	1	1.24	0	-3.44
20040923	0.39	12	4	8.72	8.53	85.74	1	-5781148.07	10654858.8	0.27	0.48	20040924	1.33	11	3	8.74	8.54	57.53	0.52	-5906936.06	10522450.38	0.29	0.4	0	-3.38	1	0	-0.96	0	-1.34	1	0.62	1	0.49	1	0.49	0	-2.31	1	1.24	0	-3.44	1	0.25
20040924	1.33	11	3	8.74	8.54	57.53	0.52	-5906936.06	10522450.38	0.29	0.4	20040927	0.57	11	5	8.64	8.49	-27.98	0.39	-5973298.2	10447038.86	0.31	0.5	0	-0.96	1	0	-1.34	1	0.62	1	0.49	1	0.49	0	-2.31	1	1.24	0	-3.44	1	0.25	0	-1.77
20040927	0.57	11	5	8.64	8.49	-27.98	0.39	-5973298.2	10447038.86	0.31	0.5	20040928	0.88	11	5	8.55	8.44	-100	0.13	-6015375.6	10380917.24	0.3	0.22	0	-1.34	1	1	0.62	1	0.49	1	0.49	0	-2.31	1	1.24	0	-3.44	1	0.25	0	-1.77	1	0.65
20040928	0.88	11	5	8.55	8.44	-100	0.13	-6015375.6	10380917.24	0.3	0.22	20040929	1.17	11	5	8.43	8.38	-126.26	-0.22	-6068323.75	10303531.48	0.29	0.19	1	0.62	1	1	0.49	1	0.49	0	-2.31	1	1.24	0	-3.44	1	0.25	0	-1.77	1	0.65	0	-2.05
20040929	1.17	11	5	8.43	8.38	-126.26	-0.22	-6068323.75	10303531.48	0.29	0.19	20040930	0.44	12	6	8.28	8.34	-107.29	-0.19	-6064506.08	10337890.48	0.27	0.09	1	0.49	1	1	0.49	0	-2.31	1	1.24	0	-3.44	1	0.25	0	-1.77	1	0.65	0	-2.05	0	-8.25
20040930	0.44	12	6	8.28	8.34	-107.29	-0.19	-6064506.08	10337890.48	0.27	0.09	20041008	1.34	6	0	8.2	8.32	-92.99	-0.32	-6030779.63	10383881.09	0.27	0.3	1	0.49	1	0	-2.31	1	1.24	0	-3.44	1	0.25	0	-1.77	1	0.65	0	-2.05	0	-8.25	0	-2.43
20041008	1.34	6	0	8.2	8.32	-92.99	-0.32	-6030779.63	10383881.09	0.27	0.3	20041011	1.64	11	2	8.19	8.3	-35.81	-0.53	-6100571.69	10459489.15	0.27	0.29	0	-2.31	1	1	1.24	0	-3.44	1	0.25	0	-1.77	1	0.65	0	-2.05	0	-8.25	0	-2.43	1	1.17
20041011	1.64	11	2	8.19	8.3	-35.81	-0.53	-6100571.69	10459489.15	0.27	0.29	20041012	0.74	11	5	8.15	8.26	-78.8	-0.63	-6140458.07	10403648.22	0.27	0.22	1	1.24	1	0	-3.44	1	0.25	0	-1.77	1	0.65	0	-2.05	0	-8.25	0	-2.43	1	1.17	1	0.87
20041012	0.74	11	5	8.15	8.26	-78.8	-0.63	-6140458.07	10403648.22	0.27	0.22	20041013	0.56	10	6	8.16	8.24	-65.11	-0.57	-6123605.15	10434946.5	0.25	0.13	0	-3.44	1	1	0.25	0	-1.77	1	0.65	0	-2.05	0	-8.25	0	-2.43	1	1.17	1	0.87	1	0.14
20041013	0.56	10	6	8.16	8.24	-65.11	-0.57	-6123605.15	10434946.5	0.25	0.13	20041014	2.05	11	5	8.1	8.17	-114.4	-1.06	-6183513.02	10370759.49	0.26	0.3	1	0.25	1	0	-1.77	1	0.65	0	-2.05	0	-8.25	0	-2.43	1	1.17	1	0.87	1	0.14	1	0.14
20041014	2.05	11	5	8.1	8.17	-114.4	-1.06	-6183513.02	10370759.49	0.26	0.3	20041015	0.66	12	4	8.04	8.12	-149.35	-0.7	-6192906.27	10413029.08	0.25	0.18	0	-1.77	1	1	0.65	0	-2.05	0	-8.25	0	-2.43	1	1.17	1	0.87	1	0.14	1	0.14	1	2.43
20041015	0.66	12	4	8.04	8.12	-149.35	-0.7	-6192906.27	10413029.08	0.25	0.18	20041018	1.22	11	5	7.94	8.05	-162.87	-0.55	-6213590.63	10361318.17	0.26	0.3	1	0.65	1	0	-2.05	0	-8.25	0	-2.43	1	1.17	1	0.87	1	0.14	1	0.14	1	2.43	1	0.84
20041018	1.22	11	5	7.94	8.05	-162.87	-0.55	-6213590.63	10361318.17	0.26	0.3	20041019	0.69	10	6	7.89	8.01	-100.86	-0.42	-6234178.21	10396878.53	0.25	0.2	0	-2.05	1	0	-8.25	0	-2.43	1	1.17	1	0.87	1	0.14	1	0.14	1	2.43	1	0.84	0	-1.94
20041019	0.69	10	6	7.89	8.01	-100.86	-0.42	-6234178.21	10396878.53	0.25	0.2	20041020	1.37	7	5	7.79	7.94	-137.29	-0.47	-6239209.93	10348238.58	0.25	0.29	0	-8.25	1	0	-2.43	1	1.17	1	0.87	1	0.14	1	0.14	1	2.43	1	0.84	0	-1.94	1	0.28
20041020	1.37	7	5	7.79	7.94	-137.29	-0.47	-6239209.93	10348238.58	0.25	0.29	20041021	3.81	11	5	7.62	7.77	-210.06	-1.15	-6368617.98	10163007.45	0.3	0.74	0	-2.43	1	1	1.17	1	0.87	1	0.14	1	0.14	1	2.43	1	0.84	0	-1.94	1	0.28	0	-2.25
20041021	3.81	11	5	7.62	7.77	-210.06	-1.15	-6368617.98	10163007.45	0.3	0.74	20041022	0.63	11	5	7.41	7.6	-191.24	-1.36	-6348751.21	10046644.97	0.31	0.41	1	1.17	1	1	0.87	1	0.14	1	0.14	1	2.43	1	0.84	0	-1.94	1	0.28	0	-2.25	1	0.14
20041022	0.63	11	5	7.41	7.6	-191.24	-1.36	-6348751.21	10046644.97	0.31	0.41	20041025	0.61	11	2	7.24	7.48	-112.84	-1.32	-6398839.26	10117822.73	0.31	0.31	1	0.87	1	1	0.14	1	0.14	1	2.43	1	0.84	0	-1.94	1	0.28	0	-2.25	1	0.14	0	-1.29
20041025	0.61	11	2	7.24	7.48	-112.84	-1.32	-6398839.26	10117822.73	0.31	0.31	20041026	0.61	12	4	7.08	7.39	-91.41	-1.07	-6367005.37	10160892.11	0.3	0.23	1	0.14	1	1	0.14	1	2.43	1	0.84	0	-1.94	1	0.28	0	-2.25	1	0.14	0	-1.29	0	-0.15
20041026	0.61	12	4	7.08	7.39	-91.41	-1.07	-6367005.37	10160892.11	0.3	0.23	20041027	1.12	12	6	6.95	7.31	-71.93	-1.16	-6323933.57	10209031.19	0.29	0.19	1	0.14	1	1	2.43	1	0.84	0	-1.94	1	0.28	0	-2.25	1	0.14	0	-1.29	0	-0.15	1	3.5
20041027	1.12	12	6	6.95	7.31	-71.93	-1.16	-6323933.57	10209031.19	0.29	0.19	20041028	1.16	6	2	6.95	7.26	-49.54	-0.87	-6333790.76	10264888.62	0.28	0.17	1	2.43	1	1	0.84	0	-1.94	1	0.28	0	-2.25	1	0.14	0	-1.29	0	-0.15	1	3.5	0	-0.56
20041028	1.16	6	2	6.95	7.26	-49.54	-0.87	-6333790.76	10264888.62	0.28	0.17	20041029	2.81	12	2	7.01	7.24	2.05	-0.72	-6401901.28	10421838.95	0.31	0.55	1	0.84	1	0	-1.94	1	0.28	0	-2.25	1	0.14	0	-1.29	0	-0.15	1	3.5	0	-0.56	0	-0.71
20041029	2.81	12	2	7.01	7.24	2.05	-0.72	-6401901.28	10421838.95	0.31	0.55	20041101	0.42	12	4	7.07	7.24	1.92	-0.52	-6373078.09	10487720.53	0.31	0.32	0	-1.94	1	1	0.28	0	-2.25	1	0.14	0	-1.29	0	-0.15	1	3.5	0	-0.56	0	-0.71	1	1.28
20041101	0.42	12	4	7.07	7.24	1.92	-0.52	-6373078.09	10487720.53	0.31	0.32	20041102	0.58	11	7	7.1	7.21	7.12	-0.71	-6390558.32	10449264.02	0.3	0.22	1	0.28	1	0	-2.25	1	0.14	0	-1.29	0	-0.15	1	3.5	0	-0.56	0	-0.71	1	1.28	1	1.41
20041102	0.58	11	7	7.1	7.21	7.12	-0.71	-6390558.32	10449264.02	0.3	0.22	20041103	0.84	12	4	7.12	7.19	28.57	-0.53	-6384852.43	10481597.42	0.29	0.17	0	-2.25	1	1	0.14	0	-1.29	0	-0.15	1	3.5	0	-0.56	0	-0.71	1	1.28	1	1.41	0	-1.81
20041103	0.84	12	4	7.12	7.19	28.57	-0.53	-6384852.43	10481597.42	0.29	0.17	20041104	1.14	11	1	7.11	7.15	-5.18	-0.06	-6416123.2	10444888.25	0.29	0.27	1	0.14	1	0	-1.29	0	-0.15	1	3.5	0	-0.56	0	-0.71	1	1.28	1	1.41	0	-1.81	1	1.7
20041104	1.14	11	1	7.11	7.15	-5.18	-0.06	-6416123.2	10444888.25	0.29	0.27	20041105	0.59	11	6	7.07	7.12	-35.71	0.12	-6432948.19	10466520.38	0.27	0.18	0	-1.29	1	0	-0.15	1	3.5	0	-0.56	0	-0.71	1	1.28	1	1.41	0	-1.81	1	1.7	1	3.06
20041105	0.59	11	6	7.07	7.12	-35.71	0.12	-6432948.19	10466520.38	0.27	0.18	20041108	1.33	11	5	7	7.07	-108.08	-0.05	-6441608.5	10437652.67	0.27	0.2	0	-0.15	1	1	3.5	0	-0.56	0	-0.71	1	1.28	1	1.41	0	-1.81	1	1.7	1	3.06	0	-0.4
20041108	1.33	11	5	7	7.07	-108.08	-0.05	-6441608.5	10437652.67	0.27	0.2	20041109	0.84	11	5	6.95	7.03	-120.03	-0.12	-6439737.78	10413333.21	0.25	0.13	1	3.5	1	0	-0.56	0	-0.71	1	1.28	1	1.41	0	-1.81	1	1.7	1	3.06	0	-0.4	0	-1.49
20041109	0.84	11	5	6.95	7.03	-120.03	-0.12	-6439737.78	10413333.21	0.25	0.13	20041110	2.24	12	2	6.95	7.04	-20.83	0.11	-6398415.38	10467878.77	0.26	0.33	0	-0.56	1	0	-0.71	1	1.28	1	1.41	0	-1.81	1	1.7	1	3.06	0	-0.4	0	-1.49	0	-1.51
20041110	2.24	12	2	6.95	7.04	-20.83	0.11	-6398415.38	10467878.77	0.26	0.33	20041111	1.39	11	3	6.97	7.05	33.33	0.06	-6464035.08	10392163.73	0.25	0.15	0	-0.71	1	1	1.28	1	1.41	0	-1.81	1	1.7	1	3.06	0	-0.4	0	-1.49	0	-1.51	1	0.56
20041111	1.39	11	3	6.97	7.05	33.33	0.06	-6464035.08	10392163.73	0.25	0.15	20041112	0.48	11	5	6.98	7.04	-5.9	-0.16	-6480385.92	10356191.9	0.24	0.11	1	1.28	1	1	1.41	0	-1.81	1	1.7	1	3.06	0	-0.4	0	-1.49	0	-1.51	1	0.56	0	-0.28
20041112	0.48	11	5	6.98	7.04	-5.9	-0.16	-6480385.92	10356191.9	0.24	0.11	20041115	0.91	10	2	7.03	7.05	81.16	-0.13	-6484040.9	10389086.8	0.23	0.19	1	1.41	1	0	-1.81	1	1.7	1	3.06	0	-0.4	0	-1.49	0	-1.51	1	0.56	0	-0.28	0	-1.67
20041115	0.91	10	2	7.03	7.05	81.16	-0.13	-6484040.9	10389086.8	0.23	0.19	20041116	1.57	12	2	7.09	7.08	141.79	0.11	-6472089.12	10440877.88	0.22	0.15	0	-1.81	1	1	1.7	1	3.06	0	-0.4	0	-1.49	0	-1.51	1	0.56	0	-0.28	0	-1.67	0	-0.14
20041116	1.57	12	2	7.09	7.08	141.79	0.11	-6472089.12	10440877.88	0.22	0.15	20041117	0.51	11	1	7.09	7.08	76.83	-0.04	-6493344.47	10414308.69	0.22	0.2	1	1.7	1	1	3.06	0	-0.4	0	-1.49	0	-1.51	1	0.56	0	-0.28	0	-1.67	0	-0.14	0	-1.56
20041117	0.51	11	1	7.09	7.08	76.83	-0.04	-6493344.47	10414308.69	0.22	0.2	20041118	1.14	12	4	7.11	7.1	74.33	0.24	-6466856.91	10444580.19	0.21	0.16	1	3.06	1	0	-0.4	0	-1.49	0	-1.51	1	0.56	0	-0.28	0	-1.67	0	-0.14	0	-1.56	1	0.86
20041118	1.14	12	4	7.11	7.1	74.33	0.24	-6466856.91	10444580.19	0.21	0.16	20041119	4.92	10	8	7.19	7.15	179.96	0.45	-6413624.61	10593630.63	0.22	0.31	0	-0.4	1	0	-1.49	0	-1.51	1	0.56	0	-0.28	0	-1.67	0	-0.14	0	-1.56	1	0.86	1	0.29
20041119	4.92	10	8	7.19	7.15	179.96	0.45	-6413624.61	10593630.63	0.22	0.31	20041122	0.3	11	7	7.25	7.2	147.25	0.51	-6413624.61	10548905.06	0.22	0.14	0	-1.49	1	0	-1.51	1	0.56	0	-0.28	0	-1.67	0	-0.14	0	-1.56	1	0.86	1	0.29	0	-0.57
20041122	0.3	11	7	7.25	7.2	147.25	0.51	-6413624.61	10548905.06	0.22	0.14	20041123	0.76	7	5	7.26	7.21	72.97	0.41	-6429429.45	10515037.54	0.21	0.15	0	-1.51	1	1	0.56	0	-0.28	0	-1.67	0	-0.14	0	-1.56	1	0.86	1	0.29	0	-0.57	1	0.29
20041123	0.76	7	5	7.26	7.21	72.97	0.41	-6429429.45	10515037.54	0.21	0.15	20041124	0.99	11	5	7.28	7.2	10.21	0.06	-6459032.16	10481487.8	0.21	0.17	1	0.56	1	0	-0.28	0	-1.67	0	-0.14	0	-1.56	1	0.86	1	0.29	0	-0.57	1	0.29	0	-0.57
20041124	0.99	11	5	7.28	7.2	10.21	0.06	-6459032.16	10481487.8	0.21	0.17	20041125	0.68	10	4	7.28	7.2	-8.28	0.14	-6454478.63	10504255.43	0.19	0.1	0	-0.28	1	0	-1.67	0	-0.14	0	-1.56	1	0.86	1	0.29	0	-0.57	1	0.29	0	-0.57	1	1.87
20041125	0.68	10	4	7.28	7.2	-8.28	0.14	-6454478.63	10504255.43	0.19	0.1	20041126	0.76	11	3	7.24	7.2	-23.83	0.17	-6463165.03	10486882.63	0.18	0.08	0	-1.67	1	0	-0.14	0	-1.56	1	0.86	1	0.29	0	-0.57	1	0.29	0	-0.57	1	1.87	0	-2.12
20041126	0.76	11	3	7.24	7.2	-23.83	0.17	-6463165.03	10486882.63	0.18	0.08	20041129	1.35	11	5	7.17	7.17	-103.11	-0.04	-6483278.46	10463416.97	0.18	0.14	0	-0.14	1	0	-1.56	1	0.86	1	0.29	0	-0.57	1	0.29	0	-0.57	1	1.87	0	-2.12	0	-1.01
20041129	1.35	11	5	7.17	7.17	-103.11	-0.04	-6483278.46	10463416.97	0.18	0.14	20041130	1.22	12	5	7.13	7.15	-121.81	-0.15	-6480677.74	10434809.04	0.17	0.11	0	-1.56	1	1	0.86	1	0.29	0	-0.57	1	0.29	0	-0.57	1	1.87	0	-2.12	0	-1.01	1	1.31
20041130	1.22	12	5	7.13	7.15	-121.81	-0.15	-6480677.74	10434809.04	0.17	0.11	20041201	1.31	7	5	7.09	7.11	-151.87	-0.13	-6495111.78	10397280.53	0.17	0.15	1	0.86	1	1	0.29	0	-0.57	1	0.29	0	-0.57	1	1.87	0	-2.12	0	-1.01	1	1.31	1	0.43
20041201	1.31	7	5	7.09	7.11	-151.87	-0.13	-6495111.78	10397280.53	0.17	0.15	20041202	0.55	8	6	7.05	7.09	-110.81	-0.19	-6474355.71	10418036.6	0.16	0.1	1	0.29	1	0	-0.57	1	0.29	0	-0.57	1	1.87	0	-2.12	0	-1.01	1	1.31	1	0.43	0	-1.14
20041202	0.55	8	6	7.05	7.09	-110.81	-0.19	-6474355.71	10418036.6	0.16	0.1	20041203	1.04	12	2	7.01	7.08	-65.54	-0.39	-6474355.71	10439579.37	0.15	0.08	0	-0.57	1	1	0.29	0	-0.57	1	1.87	0	-2.12	0	-1.01	1	1.31	1	0.43	0	-1.14	0	-0.72
20041203	1.04	12	2	7.01	7.08	-65.54	-0.39	-6474355.71	10439579.37	0.15	0.08	20041206	0.89	11	5	7	7.06	-68.87	-0.4	-6481991.59	10420489.66	0.15	0.1	1	0.29	1	0	-0.57	1	1.87	0	-2.12	0	-1.01	1	1.31	1	0.43	0	-1.14	0	-0.72	0	0
20041206	0.89	11	5	7	7.06	-68.87	-0.4	-6481991.59	10420489.66	0.15	0.1	20041207	1.03	6	2	6.99	7.05	-48.97	-0.27	-6485924.92	10440156.3	0.14	0.1	0	-0.57	1	1	1.87	0	-2.12	0	-1.01	1	1.31	1	0.43	0	-1.14	0	-0.72	0	0	1	1.6
20041207	1.03	6	2	6.99	7.05	-48.97	-0.27	-6485924.92	10440156.3	0.14	0.1	20041208	1.32	11	1	6.99	7.03	-49	-0.2	-6507904.37	10414180.59	0.14	0.13	1	1.87	1	0	-2.12	0	-1.01	1	1.31	1	0.43	0	-1.14	0	-0.72	0	0	1	1.6	0	-1.29
20041208	1.32	11	1	6.99	7.03	-49	-0.2	-6507904.37	10414180.59	0.14	0.13	20041209	1.67	12	0	7.01	7.04	49.88	-0.11	-6502812.49	10457461.55	0.16	0.34	0	-2.12	1	0	-1.01	1	1.31	1	0.43	0	-1.14	0	-0.72	0	0	1	1.6	0	-1.29	0	-0.87
20041209	1.67	12	0	7.01	7.04	49.88	-0.11	-6502812.49	10457461.55	0.16	0.34	20041210	0.52	11	7	6.99	7.02	-51.52	-0.24	-6522684.27	10434750.94	0.16	0.16	0	-1.01	1	1	1.31	1	0.43	0	-1.14	0	-0.72	0	0	1	1.6	0	-1.29	0	-0.87	0	-1.03
20041210	0.52	11	7	6.99	7.02	-51.52	-0.24	-6522684.27	10434750.94	0.16	0.16	20041214	1	11	5	6.97	7	-184.47	-0.19	-6541198.22	10412122.78	0.16	0.11	1	1.31	1	1	0.43	0	-1.14	0	-0.72	0	0	1	1.6	0	-1.29	0	-0.87	0	-1.03	0	-0.89
20041214	1	11	5	6.97	7	-184.47	-0.19	-6541198.22	10412122.78	0.16	0.11	20041215	1.06	12	0	6.96	6.99	-94.26	-0.09	-6527455.05	10436173.34	0.16	0.14	1	0.43	1	0	-1.14	0	-0.72	0	0	1	1.6	0	-1.29	0	-0.87	0	-1.03	0	-0.89	0	-0.45
20041215	1.06	12	0	6.96	6.99	-94.26	-0.09	-6527455.05	10436173.34	0.16	0.14	20041216	1.51	12	2	6.97	6.99	41.34	0.05	-6534700.19	10472399.08	0.17	0.3	0	-1.14	1	0	-0.72	0	0	1	1.6	0	-1.29	0	-0.87	0	-1.03	0	-0.89	0	-0.45	0	-1.2
20041216	1.51	12	2	6.97	6.99	41.34	0.05	-6534700.19	10472399.08	0.17	0.3	20041217	0.57	11	7	6.93	6.98	-74.14	-0.09	-6549803.44	10451803.75	0.17	0.15	0	-0.72	1	0	0	1	1.6	0	-1.29	0	-0.87	0	-1.03	0	-0.89	0	-0.45	0	-1.2	1	0.15
20041217	0.57	11	7	6.93	6.98	-74.14	-0.09	-6549803.44	10451803.75	0.17	0.15	20041220	1.46	11	5	6.92	6.95	-139.83	-0.16	-6569818.64	10421780.95	0.16	0.06	0	0	1	1	1.6	0	-1.29	0	-0.87	0	-1.03	0	-0.89	0	-0.45	0	-1.2	1	0.15	0	-1.06
20041220	1.46	11	5	6.92	6.95	-139.83	-0.16	-6569818.64	10421780.95	0.16	0.06	20041221	0.81	6	1	6.92	6.94	-108.43	-0.12	-6574659.42	10421780.95	0.16	0.15	1	1.6	1	0	-1.29	0	-0.87	0	-1.03	0	-0.89	0	-0.45	0	-1.2	1	0.15	0	-1.06	0	-0.92
20041221	0.81	6	1	6.92	6.94	-108.43	-0.12	-6574659.42	10421780.95	0.16	0.15	20041222	1.58	12	2	6.92	6.94	-32.23	-0.03	-6541433.56	10460118.48	0.16	0.15	0	-1.29	1	0	-0.87	0	-1.03	0	-0.89	0	-0.45	0	-1.2	1	0.15	0	-1.06	0	-0.92	1	0.93
20041222	1.58	12	2	6.92	6.94	-32.23	-0.03	-6541433.56	10460118.48	0.16	0.15	20041223	0.45	9	3	6.9	6.93	-21.42	-0.08	-6558817.66	10442734.38	0.16	0.15	0	-0.87	1	0	-1.03	0	-0.89	0	-0.45	0	-1.2	1	0.15	0	-1.06	0	-0.92	1	0.93	0	-0.15
20041223	0.45	9	3	6.9	6.93	-21.42	-0.08	-6558817.66	10442734.38	0.16	0.15	20041224	1.02	11	5	6.88	6.91	-122.75	-0.27	-6571065.52	10425043.04	0.15	0.13	0	-1.03	1	0	-0.89	0	-0.45	0	-1.2	1	0.15	0	-1.06	0	-0.92	1	0.93	0	-0.15	1	1.23
20041224	1.02	11	5	6.88	6.91	-122.75	-0.27	-6571065.52	10425043.04	0.15	0.13	20041227	1.53	7	5	6.86	6.88	-196.57	-0.19	-6571065.52	10398033.52	0.15	0.14	0	-0.89	1	0	-0.45	0	-1.2	1	0.15	0	-1.06	0	-0.92	1	0.93	0	-0.15	1	1.23	0	-0.91
20041227	1.53	7	5	6.86	6.88	-196.57	-0.19	-6571065.52	10398033.52	0.15	0.14	20041228	0.69	7	5	6.82	6.85	-173.71	-0.18	-6573122.08	10379524.4	0.15	0.1	0	-0.45	1	0	-1.2	1	0.15	0	-1.06	0	-0.92	1	0.93	0	-0.15	1	1.23	0	-0.91	1	0.61
20041228	0.69	7	5	6.82	6.85	-173.71	-0.18	-6573122.08	10379524.4	0.15	0.1	20041229	1.11	11	3	6.76	6.81	-129.77	-0.3	-6589125.48	10358948.61	0.14	0.09	0	-1.2	1	1	0.15	0	-1.06	0	-0.92	1	0.93	0	-0.15	1	1.23	0	-0.91	1	0.61	0	-1.07
20041229	1.11	11	3	6.76	6.81	-129.77	-0.3	-6589125.48	10358948.61	0.14	0.09	20041230	1.79	11	5	6.7	6.77	-132.6	-0.41	-6610145.91	10322162.85	0.14	0.14	1	0.15	1	0	-1.06	0	-0.92	1	0.93	0	-0.15	1	1.23	0	-0.91	1	0.61	0	-1.07	0	-3.85
20041230	1.79	11	5	6.7	6.77	-132.6	-0.41	-6610145.91	10322162.85	0.14	0.14	20041231	0.48	10	6	6.65	6.74	-102.01	-0.32	-6623286.98	10339684.28	0.13	0.08	0	-1.06	1	0	-0.92	1	0.93	0	-0.15	1	1.23	0	-0.91	1	0.61	0	-1.07	0	-3.85	0	-0.48
20041231	0.48	10	6	6.65	6.74	-102.01	-0.32	-6623286.98	10339684.28	0.13	0.08	20050104	1	7	5	6.61	6.7	-121.76	-0.34	-6624641.47	10322075.96	0.13	0.13	0	-0.92	1	1	0.93	0	-0.15	1	1.23	0	-0.91	1	0.61	0	-1.07	0	-3.85	0	-0.48	0	-0.96
20050104	1	7	5	6.61	6.7	-121.76	-0.34	-6624641.47	10322075.96	0.13	0.13	20050105	1.83	11	5	6.56	6.65	-128.65	-0.4	-6621419.33	10289854.52	0.14	0.2	1	0.93	1	0	-0.15	1	1.23	0	-0.91	1	0.61	0	-1.07	0	-3.85	0	-0.48	0	-0.96	0	-2.44
20050105	1.83	11	5	6.56	6.65	-128.65	-0.4	-6621419.33	10289854.52	0.14	0.2	20050106	0.83	12	2	6.53	6.63	-79.33	-0.45	-6621419.33	10316518.65	0.14	0.14	0	-0.15	1	1	1.23	0	-0.91	1	0.61	0	-1.07	0	-3.85	0	-0.48	0	-0.96	0	-2.44	1	6.66
20050106	0.83	12	2	6.53	6.63	-79.33	-0.45	-6621419.33	10316518.65	0.14	0.14	20050107	0.71	11	3	6.52	6.61	-66.49	-0.37	-6626808.33	10297657.14	0.14	0.14	1	1.23	1	0	-0.91	1	0.61	0	-1.07	0	-3.85	0	-0.48	0	-0.96	0	-2.44	1	6.66	1	0.94
20050107	0.71	11	3	6.52	6.61	-66.49	-0.37	-6626808.33	10297657.14	0.14	0.14	20050110	1.4	8	4	6.52	6.61	-58.95	-0.23	-6600487.78	10323977.69	0.15	0.22	0	-0.91	1	1	0.61	0	-1.07	0	-3.85	0	-0.48	0	-0.96	0	-2.44	1	6.66	1	0.94	0	-2.47
20050110	1.4	8	4	6.52	6.61	-58.95	-0.23	-6600487.78	10323977.69	0.15	0.22	20050112	0.62	11	3	6.52	6.59	-30.61	-0.22	-6602828.73	10307591	0.15	0.14	1	0.61	1	0	-1.07	0	-3.85	0	-0.48	0	-0.96	0	-2.44	1	6.66	1	0.94	0	-2.47	0	-0.16
20050112	0.62	11	3	6.52	6.59	-30.61	-0.22	-6602828.73	10307591	0.15	0.14	20050113	0.98	12	6	6.54	6.59	5	-0.12	-6596425.64	10323598.74	0.14	0.1	0	-1.07	1	0	-3.85	0	-0.48	0	-0.96	0	-2.44	1	6.66	1	0.94	0	-2.47	0	-0.16	0	-2.54
20050113	0.98	12	6	6.54	6.59	5	-0.12	-6596425.64	10323598.74	0.14	0.1	20050114	1	11	1	6.54	6.57	-15.94	-0.16	-6609555.57	10307551.04	0.14	0.11	0	-3.85	1	0	-0.48	0	-0.96	0	-2.44	1	6.66	1	0.94	0	-2.47	0	-0.16	0	-2.54	1	0.49
20050114	1	11	1	6.54	6.57	-15.94	-0.16	-6609555.57	10307551.04	0.14	0.11	20050117	1.98	7	9	6.49	6.51	-261.21	-0.33	-6631511.47	10275836.97	0.15	0.29	0	-0.48	1	0	-0.96	0	-2.44	1	6.66	1	0.94	0	-2.47	0	-0.16	0	-2.54	1	0.49	0	-1.78
20050117	1.98	7	9	6.49	6.51	-261.21	-0.33	-6631511.47	10275836.97	0.15	0.29	20050118	0.82	11	5	6.41	6.46	-195.91	-0.37	-6631511.47	10249919.11	0.15	0.14	0	-0.96	1	0	-2.44	1	6.66	1	0.94	0	-2.47	0	-0.16	0	-2.54	1	0.49	0	-1.78	1	0.5
20050118	0.82	11	5	6.41	6.46	-195.91	-0.37	-6631511.47	10249919.11	0.15	0.14	20050119	0.65	11	7	6.34	6.41	-140.65	-0.36	-6644994.62	10233065.17	0.15	0.1	0	-2.44	1	1	6.66	1	0.94	0	-2.47	0	-0.16	0	-2.54	1	0.49	0	-1.78	1	0.5	1	5.09
20050119	0.65	11	7	6.34	6.41	-140.65	-0.36	-6644994.62	10233065.17	0.15	0.1	20050120	2.34	7	5	6.23	6.33	-141.39	-0.45	-6671320.87	10193575.79	0.15	0.18	1	6.66	1	1	0.94	0	-2.47	0	-0.16	0	-2.54	1	0.49	0	-1.78	1	0.5	1	5.09	0	-1.41
20050120	2.34	7	5	6.23	6.33	-141.39	-0.45	-6671320.87	10193575.79	0.15	0.18	20050121	2.54	12	0	6.21	6.35	-46.65	-0.11	-6598739.4	10293954.43	0.2	0.65	1	0.94	1	0	-2.47	0	-0.16	0	-2.54	1	0.49	0	-1.78	1	0.5	1	5.09	0	-1.41	1	4.6
20050121	2.54	12	0	6.21	6.35	-46.65	-0.11	-6598739.4	10293954.43	0.2	0.65	20050124	0.64	11	2	6.25	6.37	55.14	-0.04	-6620267.3	10358538.13	0.21	0.27	0	-2.47	1	0	-0.16	0	-2.54	1	0.49	0	-1.78	1	0.5	1	5.09	0	-1.41	1	4.6	0	-0.15
20050124	0.64	11	2	6.25	6.37	55.14	-0.04	-6620267.3	10358538.13	0.21	0.27	20050125	0.54	11	5	6.27	6.36	-1.07	-0.28	-6640531.51	10323536.3	0.21	0.2	0	-0.16	1	0	-2.54	1	0.49	0	-1.78	1	0.5	1	5.09	0	-1.41	1	4.6	0	-0.15	0	-0.46
20050125	0.54	11	5	6.27	6.36	-1.07	-0.28	-6640531.51	10323536.3	0.21	0.2	20050126	0.72	6	1	6.3	6.35	2.5	-0.23	-6652065.86	10298160.74	0.21	0.22	0	-2.54	1	1	0.49	0	-1.78	1	0.5	1	5.09	0	-1.41	1	4.6	0	-0.15	0	-0.46	1	0.61
20050126	0.72	6	1	6.3	6.35	2.5	-0.23	-6652065.86	10298160.74	0.21	0.22	20050127	1	11	5	6.33	6.31	-63.91	-0.43	-6669342.28	10272910.59	0.21	0.19	1	0.49	1	0	-1.78	1	0.5	1	5.09	0	-1.41	1	4.6	0	-0.15	0	-0.46	1	0.61	1	1.67
20050127	1	11	5	6.33	6.31	-63.91	-0.43	-6669342.28	10272910.59	0.21	0.19	20050128	0.92	12	4	6.28	6.28	-81.33	-0.33	-6649616.08	10296223.37	0.2	0.13	0	-1.78	1	1	0.5	1	5.09	0	-1.41	1	4.6	0	-0.15	0	-0.46	1	0.61	1	1.67	1	0.45
20050128	0.92	12	4	6.28	6.28	-81.33	-0.33	-6649616.08	10296223.37	0.2	0.13	20050131	0.8	7	5	6.2	6.24	-95.54	-0.19	-6658905.16	10277645.21	0.19	0.14	1	0.5	1	1	5.09	0	-1.41	1	4.6	0	-0.15	0	-0.46	1	0.61	1	1.67	1	0.45	0	-1.04
20050131	0.8	7	5	6.2	6.24	-95.54	-0.19	-6658905.16	10277645.21	0.19	0.14	20050201	1.14	12	2	6.15	6.22	-62.15	-0.13	-6670357.08	10298913.06	0.19	0.13	1	5.09	1	0	-1.41	1	4.6	0	-0.15	0	-0.46	1	0.61	1	1.67	1	0.45	0	-1.04	0	-0.6
20050201	1.14	12	2	6.15	6.22	-62.15	-0.13	-6670357.08	10298913.06	0.19	0.13	20050202	2.68	12	2	6.17	6.25	40.15	0.24	-6616950.92	10355879.63	0.2	0.32	0	-1.41	1	1	4.6	0	-0.15	0	-0.46	1	0.61	1	1.67	1	0.45	0	-1.04	0	-0.6	1	0.15
20050202	2.68	12	2	6.17	6.25	40.15	0.24	-6616950.92	10355879.63	0.2	0.32	20050203	0.73	11	3	6.21	6.26	56.67	0.3	-6652443.32	10314471.83	0.19	0.14	1	4.6	1	0	-0.15	0	-0.46	1	0.61	1	1.67	1	0.45	0	-1.04	0	-0.6	1	0.15	0	-2.41
20050203	0.73	11	3	6.21	6.26	56.67	0.3	-6652443.32	10314471.83	0.19	0.14	20050204	2.15	12	0	6.29	6.32	125.65	0.19	-6613204.24	10403651.55	0.22	0.5	0	-0.15	1	0	-0.46	1	0.61	1	1.67	1	0.45	0	-1.04	0	-0.6	1	0.15	0	-2.41	0	-1.23
20050204	2.15	12	0	6.29	6.32	125.65	0.19	-6613204.24	10403651.55	0.22	0.5	20050216	0.47	11	7	6.4	6.37	149.43	0.12	-6621667.64	10361334.56	0.22	0.15	0	-0.46	1	1	0.61	1	1.67	1	0.45	0	-1.04	0	-0.6	1	0.15	0	-2.41	0	-1.23	0	-0.31
20050216	0.47	11	7	6.4	6.37	149.43	0.12	-6621667.64	10361334.56	0.22	0.15	20050217	0.72	11	5	6.49	6.41	106.58	0.25	-6628655.31	10331054.65	0.21	0.13	1	0.61	1	1	1.67	1	0.45	0	-1.04	0	-0.6	1	0.15	0	-2.41	0	-1.23	0	-0.31	1	0.94
20050217	0.72	11	5	6.49	6.41	106.58	0.25	-6628655.31	10331054.65	0.21	0.13	20050218	1.31	12	2	6.53	6.44	95.07	0.3	-6637804.46	10370700.95	0.2	0.13	1	1.67	1	1	0.45	0	-1.04	0	-0.6	1	0.15	0	-2.41	0	-1.23	0	-0.31	1	0.94	0	-1.24
20050218	1.31	12	2	6.53	6.44	95.07	0.3	-6637804.46	10370700.95	0.2	0.13	20050221	1.63	10	2	6.61	6.49	99.89	0.57	-6628574.66	10435309.56	0.2	0.17	1	0.45	1	0	-1.04	0	-0.6	1	0.15	0	-2.41	0	-1.23	0	-0.31	1	0.94	0	-1.24	0	-1.89
20050221	1.63	10	2	6.61	6.49	99.89	0.57	-6628574.66	10435309.56	0.2	0.17	20050222	1.21	12	4	6.64	6.54	83.39	0.57	-6569755.37	10513735.28	0.19	0.16	0	-1.04	1	0	-0.6	1	0.15	0	-2.41	0	-1.23	0	-0.31	1	0.94	0	-1.24	0	-1.89	1	1.76
20050222	1.21	12	4	6.64	6.54	83.39	0.57	-6569755.37	10513735.28	0.19	0.16	20050223	0.65	11	3	6.66	6.56	71.32	0.61	-6582555.06	10462536.51	0.19	0.16	0	-0.6	1	1	0.15	0	-2.41	0	-1.23	0	-0.31	1	0.94	0	-1.24	0	-1.89	1	1.76	0	-0.94
20050223	0.65	11	3	6.66	6.56	71.32	0.61	-6582555.06	10462536.51	0.19	0.16	20050224	0.97	7	5	6.67	6.57	37.93	0.54	-6578021.21	10412664.17	0.18	0.11	1	0.15	1	0	-2.41	0	-1.23	0	-0.31	1	0.94	0	-1.24	0	-1.89	1	1.76	0	-0.94	0	-2.07
20050224	0.97	7	5	6.67	6.57	37.93	0.54	-6578021.21	10412664.17	0.18	0.11	20050225	1.13	10	2	6.68	6.58	64.52	0.24	-6625895.73	10469243.15	0.18	0.13	0	-2.41	1	0	-1.23	0	-0.31	1	0.94	0	-1.24	0	-1.89	1	1.76	0	-0.94	0	-2.07	0	-0.65
20050225	1.13	10	2	6.68	6.58	64.52	0.24	-6625895.73	10469243.15	0.18	0.13	20050228	0.91	11	5	6.63	6.57	-117.46	0.17	-6657831.02	10417655.37	0.18	0.21	0	-1.23	1	0	-0.31	1	0.94	0	-1.24	0	-1.89	1	1.76	0	-0.94	0	-2.07	0	-0.65	0	-0.65
20050228	0.91	11	5	6.63	6.57	-117.46	0.17	-6657831.02	10417655.37	0.18	0.21	20050301	0.65	11	5	6.56	6.54	-187.21	-0.2	-6680255.66	10384018.42	0.17	0.12	0	-0.31	1	1	0.94	0	-1.24	0	-1.89	1	1.76	0	-0.94	0	-2.07	0	-0.65	0	-0.65	0	-1.48
20050301	0.65	11	5	6.56	6.54	-187.21	-0.2	-6680255.66	10384018.42	0.17	0.12	20050302	0.92	11	5	6.51	6.51	-141.26	-0.21	-6699854.69	10353219.94	0.17	0.11	1	0.94	1	0	-1.24	0	-1.89	1	1.76	0	-0.94	0	-2.07	0	-0.65	0	-0.65	0	-1.48	0	-1
20050302	0.92	11	5	6.51	6.51	-141.26	-0.21	-6699854.69	10353219.94	0.17	0.11	20050303	0.58	12	4	6.47	6.5	-100.82	-0.12	-6685614.88	10371019.7	0.16	0.1	0	-1.24	1	0	-1.89	1	1.76	0	-0.94	0	-2.07	0	-0.65	0	-0.65	0	-1.48	0	-1	1	0.67
20050303	0.58	12	4	6.47	6.5	-100.82	-0.12	-6685614.88	10371019.7	0.16	0.1	20050304	1.22	7	5	6.41	6.47	-94.47	-0.24	-6695506.33	10349258.51	0.16	0.11	0	-1.89	1	1	1.76	0	-0.94	0	-2.07	0	-0.65	0	-0.65	0	-1.48	0	-1	1	0.67	0	-0.67
20050304	1.22	7	5	6.41	6.47	-94.47	-0.24	-6695506.33	10349258.51	0.16	0.11	20050307	1.46	11	5	6.36	6.43	-116.33	-0.47	-6723009.28	10317524.34	0.16	0.15	1	1.76	1	0	-0.94	0	-2.07	0	-0.65	0	-0.65	0	-1.48	0	-1	1	0.67	0	-0.67	1	0.17
20050307	1.46	11	5	6.36	6.43	-116.33	-0.47	-6723009.28	10317524.34	0.16	0.15	20050308	1.44	7	2	6.35	6.41	-79.99	-0.39	-6698445.09	10363143.54	0.15	0.14	0	-0.94	1	0	-2.07	0	-0.65	0	-0.65	0	-1.48	0	-1	1	0.67	0	-0.67	1	0.17	0	-6.73
20050308	1.44	7	2	6.35	6.41	-79.99	-0.39	-6698445.09	10363143.54	0.15	0.14	20050309	0.95	11	1	6.34	6.39	-85.26	-0.38	-6710891.15	10319582.36	0.15	0.14	0	-2.07	1	0	-0.65	0	-0.65	0	-1.48	0	-1	1	0.67	0	-0.67	1	0.17	0	-6.73	0	-3.25
20050309	0.95	11	1	6.34	6.39	-85.26	-0.38	-6710891.15	10319582.36	0.15	0.14	20050310	0.94	7	5	6.28	6.35	-140.02	-0.47	-6735578.73	10278436.38	0.15	0.16	0	-0.65	1	0	-0.65	0	-1.48	0	-1	1	0.67	0	-0.67	1	0.17	0	-6.73	0	-3.25	1	0.75
20050310	0.94	7	5	6.28	6.35	-140.02	-0.47	-6735578.73	10278436.38	0.15	0.16	20050311	0.88	12	5	6.23	6.31	-155.39	-0.52	-6739608.19	10242171.27	0.15	0.09	0	-0.65	1	0	-1.48	0	-1	1	0.67	0	-0.67	1	0.17	0	-6.73	0	-3.25	1	0.75	0	0
20050311	0.88	12	5	6.23	6.31	-155.39	-0.52	-6739608.19	10242171.27	0.15	0.09	20050314	1.02	11	1	6.2	6.27	-139.12	-0.4	-6746994.88	10205237.82	0.15	0.15	0	-1.48	1	0	-1	1	0.67	0	-0.67	1	0.17	0	-6.73	0	-3.25	1	0.75	0	0	0	-1.85
20050314	1.02	11	1	6.2	6.27	-139.12	-0.4	-6746994.88	10205237.82	0.15	0.15	20050315	1.17	11	5	6.13	6.22	-126.87	-0.41	-6776641.31	10161908.42	0.15	0.19	0	-1	1	1	0.67	0	-0.67	1	0.17	0	-6.73	0	-3.25	1	0.75	0	0	0	-1.85	0	0
20050315	1.17	11	5	6.13	6.22	-126.87	-0.41	-6776641.31	10161908.42	0.15	0.19	20050316	0.74	11	5	6.06	6.16	-133.5	-0.45	-6789445.04	10129899.11	0.15	0.1	1	0.67	1	0	-0.67	1	0.17	0	-6.73	0	-3.25	1	0.75	0	0	0	-1.85	0	0	0	-3.77
20050316	0.74	11	5	6.06	6.16	-133.5	-0.45	-6789445.04	10129899.11	0.15	0.1	20050317	0.9	12	2	6.02	6.13	-95.43	-0.47	-6795194.9	10158648.42	0.14	0.1	0	-0.67	1	1	0.17	0	-6.73	0	-3.25	1	0.75	0	0	0	-1.85	0	0	0	-3.77	1	2.16
20050317	0.9	12	2	6.02	6.13	-95.43	-0.47	-6795194.9	10158648.42	0.14	0.1	20050318	1.12	11	1	5.98	6.09	-88.83	-0.43	-6814461.04	10126538.19	0.14	0.15	1	0.17	1	0	-6.73	0	-3.25	1	0.75	0	0	0	-1.85	0	0	0	-3.77	1	2.16	1	7.49
20050318	1.12	11	1	5.98	6.09	-88.83	-0.43	-6814461.04	10126538.19	0.14	0.15	20050321	0.57	12	6	5.95	6.06	-81.06	-0.3	-6818143.1	10144948.51	0.14	0.1	0	-6.73	1	0	-3.25	1	0.75	0	0	0	-1.85	0	0	0	-3.77	1	2.16	1	7.49	0	-3.21
20050321	0.57	12	6	5.95	6.06	-81.06	-0.3	-6818143.1	10144948.51	0.14	0.1	20050322	2.84	11	1	5.86	5.97	-185.19	-0.81	-6864093.51	10092586.42	0.17	0.49	0	-3.25	1	1	0.75	0	0	0	-1.85	0	0	0	-3.77	1	2.16	1	7.49	0	-3.21	1	1.29
20050322	2.84	11	1	5.86	5.97	-185.19	-0.81	-6864093.51	10092586.42	0.17	0.49	20050323	1.14	11	5	5.75	5.86	-222.61	-0.93	-6913809.14	10032927.66	0.18	0.24	1	0.75	1	0	0	0	-1.85	0	0	0	-3.77	1	2.16	1	7.49	0	-3.21	1	1.29	1	2.19
20050323	1.14	11	5	5.75	5.86	-222.61	-0.93	-6913809.14	10032927.66	0.18	0.24	20050324	0.89	12	4	5.63	5.78	-145.32	-0.76	-6901553.4	10086035.86	0.18	0.13	0	0	1	0	-1.85	0	0	0	-3.77	1	2.16	1	7.49	0	-3.21	1	1.29	1	2.19	1	9.98
20050324	0.89	12	4	5.63	5.78	-145.32	-0.76	-6901553.4	10086035.86	0.18	0.13	20050325	0.48	6	7	5.53	5.71	-104.77	-0.72	-6896455.61	10086035.86	0.17	0.1	0	-1.85	1	0	0	0	-3.77	1	2.16	1	7.49	0	-3.21	1	1.29	1	2.19	1	9.98	1	10.05
20050325	0.48	6	7	5.53	5.71	-104.77	-0.72	-6896455.61	10086035.86	0.17	0.1	20050328	1.08	11	5	5.4	5.63	-98.83	-0.78	-6903318.22	10058585.41	0.17	0.16	0	0	1	0	-3.77	1	2.16	1	7.49	0	-3.21	1	1.29	1	2.19	1	9.98	1	10.05	1	2.21
20050328	1.08	11	5	5.4	5.63	-98.83	-0.78	-6903318.22	10058585.41	0.17	0.16	20050329	0.7	6	7	5.35	5.57	-79.48	-0.69	-6914011.61	10058585.41	0.16	0.09	0	-3.77	1	1	2.16	1	7.49	0	-3.21	1	1.29	1	2.19	1	9.98	1	10.05	1	2.21	0	-4.32
20050329	0.7	6	7	5.35	5.57	-79.48	-0.69	-6914011.61	10058585.41	0.16	0.09	20050330	2.2	7	5	5.3	5.49	-100.61	-0.83	-6939413.63	10016248.7	0.17	0.25	1	2.16	1	1	7.49	0	-3.21	1	1.29	1	2.19	1	9.98	1	10.05	1	2.21	0	-4.32	1	3.61
20050330	2.2	7	5	5.3	5.49	-100.61	-0.83	-6939413.63	10016248.7	0.17	0.25	20050331	0.81	12	6	5.26	5.44	-88.05	-0.76	-6913348.49	10050333.88	0.17	0.17	1	7.49	1	0	-3.21	1	1.29	1	2.19	1	9.98	1	10.05	1	2.21	0	-4.32	1	3.61	0	-4.07
20050331	0.81	12	6	5.26	5.44	-88.05	-0.76	-6913348.49	10050333.88	0.17	0.17	20050401	2.06	12	2	5.3	5.47	22.56	-0.33	-6873157.85	10120380.43	0.21	0.61	0	-3.21	1	1	1.29	1	2.19	1	9.98	1	10.05	1	2.21	0	-4.32	1	3.61	0	-4.07	1	0.45
20050401	2.06	12	2	5.3	5.47	22.56	-0.33	-6873157.85	10120380.43	0.21	0.61	20050404	0.77	11	7	5.33	5.46	44.72	-0.52	-6897562.3	10066690.64	0.22	0.24	1	1.29	1	1	2.19	1	9.98	1	10.05	1	2.21	0	-4.32	1	3.61	0	-4.07	1	0.45	0	-3.02
20050404	0.77	11	7	5.33	5.46	44.72	-0.52	-6897562.3	10066690.64	0.22	0.24	20050405	0.84	12	2	5.36	5.46	95.56	-0.05	-6904005.58	10111793.6	0.21	0.21	1	2.19	1	1	9.98	1	10.05	1	2.21	0	-4.32	1	3.61	0	-4.07	1	0.45	0	-3.02	1	4.98
20050405	0.84	12	2	5.36	5.46	95.56	-0.05	-6904005.58	10111793.6	0.21	0.21	20050406	1.17	12	2	5.47	5.49	114.79	0.25	-6874643.43	10164645.48	0.22	0.27	1	9.98	1	1	10.05	1	2.21	0	-4.32	1	3.61	0	-4.07	1	0.45	0	-3.02	1	4.98	0	-1.78
20050406	1.17	12	2	5.47	5.49	114.79	0.25	-6874643.43	10164645.48	0.22	0.27	20050407	4.74	3	8	5.66	5.61	230.87	0.77	-6624227.5	10415061.41	0.25	0.56	1	10.05	1	1	2.21	0	-4.32	1	3.61	0	-4.07	1	0.45	0	-3.02	1	4.98	0	-1.78	0	-9.8
20050407	4.74	3	8	5.66	5.61	230.87	0.77	-6624227.5	10415061.41	0.25	0.56	20050408	1.99	8	8	5.9	5.83	229.87	1.39	-6127063.49	10912225.42	0.29	0.62	1	2.21	1	0	-4.32	1	3.61	0	-4.07	1	0.45	0	-3.02	1	4.98	0	-1.78	0	-9.8	0	-3.18
20050408	1.99	8	8	5.9	5.83	229.87	1.39	-6127063.49	10912225.42	0.29	0.62	20050411	1.12	12	2	6.2	6.03	173.88	1.64	-6221111.06	11469276.43	0.34	0.77	0	-4.32	1	1	3.61	0	-4.07	1	0.45	0	-3.02	1	4.98	0	-1.78	0	-9.8	0	-3.18	1	4.49
20050411	1.12	12	2	6.2	6.03	173.88	1.64	-6221111.06	11469276.43	0.34	0.77	20050412	0.52	11	7	6.43	6.14	100.44	1.34	-6472273.77	11177927.69	0.34	0.32	1	3.61	1	0	-4.07	1	0.45	0	-3.02	1	4.98	0	-1.78	0	-9.8	0	-3.18	1	4.49	0	-5.45
20050412	0.52	11	7	6.43	6.14	100.44	1.34	-6472273.77	11177927.69	0.34	0.32	20050413	1.41	12	2	6.68	6.28	94.19	1.78	-6517884.32	11588422.7	0.35	0.49	0	-4.07	1	1	0.45	0	-3.02	1	4.98	0	-1.78	0	-9.8	0	-3.18	1	4.49	0	-5.45	1	2.8
20050413	1.41	12	2	6.68	6.28	94.19	1.78	-6517884.32	11588422.7	0.35	0.49	20050414	0.5	11	5	6.77	6.33	54.42	1.39	-6628247.9	11385121.38	0.35	0.36	1	0.45	1	0	-3.02	1	4.98	0	-1.78	0	-9.8	0	-3.18	1	4.49	0	-5.45	1	2.8	1	5.44
20050414	0.5	11	5	6.77	6.33	54.42	1.39	-6628247.9	11385121.38	0.35	0.36	20050415	0.91	12	4	6.74	6.39	37.06	1.03	-6576343.07	11569147.59	0.36	0.39	0	-3.02	1	1	4.98	0	-1.78	0	-9.8	0	-3.18	1	4.49	0	-5.45	1	2.8	1	5.44	0	-1.77
20050415	0.91	12	4	6.74	6.39	37.06	1.03	-6576343.07	11569147.59	0.36	0.39	20050418	0.55	7	5	6.64	6.4	8.81	1.01	-6607384.7	11467153.67	0.35	0.28	1	4.98	1	0	-1.78	0	-9.8	0	-3.18	1	4.49	0	-5.45	1	2.8	1	5.44	0	-1.77	1	3.61
20050418	0.55	7	5	6.64	6.4	8.81	1.01	-6607384.7	11467153.67	0.35	0.28	20050419	1.88	12	2	6.66	6.46	30.38	1.26	-6455769.68	11659199.35	0.35	0.38	0	-1.78	1	0	-9.8	0	-3.18	1	4.49	0	-5.45	1	2.8	1	5.44	0	-1.77	1	3.61	0	-1.9
20050419	1.88	12	2	6.66	6.46	30.38	1.26	-6455769.68	11659199.35	0.35	0.38	20050420	0.69	12	7	6.61	6.49	-4.14	1.02	-6423877.34	11527073.93	0.35	0.3	0	-9.8	1	0	-3.18	1	4.49	0	-5.45	1	2.8	1	5.44	0	-1.77	1	3.61	0	-1.9	0	0
20050420	0.69	12	7	6.61	6.49	-4.14	1.02	-6423877.34	11527073.93	0.35	0.3	20050422	1.89	11	9	6.48	6.4	-218.23	-0.19	-6661420.03	11277943.79	0.38	0.66	0	-3.18	1	1	4.49	0	-5.45	1	2.8	1	5.44	0	-1.77	1	3.61	0	-1.9	0	0	0	-2.75
20050422	1.89	11	9	6.48	6.4	-218.23	-0.19	-6661420.03	11277943.79	0.38	0.66	20050425	0.66	11	9	6.32	6.29	-209.97	-1	-6540859.43	11113542.96	0.4	0.58	1	4.49	1	0	-5.45	1	2.8	1	5.44	0	-1.77	1	3.61	0	-1.9	0	0	0	-2.75	0	-1.99
20050425	0.66	11	9	6.32	6.29	-209.97	-1	-6540859.43	11113542.96	0.4	0.58	20050426	0.88	12	2	6.24	6.24	-102.25	-0.89	-6449891.65	11258417.56	0.4	0.43	0	-5.45	1	1	2.8	1	5.44	0	-1.77	1	3.61	0	-1.9	0	0	0	-2.75	0	-1.99	1	2.71
20050426	0.88	12	2	6.24	6.24	-102.25	-0.89	-6449891.65	11258417.56	0.4	0.43	20050427	0.76	7	5	6.03	6.15	-97.52	-0.92	-6535950.26	11148618.65	0.4	0.37	1	2.8	1	1	5.44	0	-1.77	1	3.61	0	-1.9	0	0	0	-2.75	0	-1.99	1	2.71	1	1.32
20050427	0.76	7	5	6.03	6.15	-97.52	-0.92	-6535950.26	11148618.65	0.4	0.37	20050428	1.21	12	4	5.88	6.1	-81.48	-1	-6472089.61	11281252.3	0.41	0.54	1	5.44	1	0	-1.77	1	3.61	0	-1.9	0	0	0	-2.75	0	-1.99	1	2.71	1	1.32	1	0.98
20050428	1.21	12	4	5.88	6.1	-81.48	-1	-6472089.61	11281252.3	0.41	0.54	20050429	1.78	12	2	5.93	6.12	-5.51	-0.4	-6426245.5	11517525.8	0.44	0.67	0	-1.77	1	1	3.61	0	-1.9	0	0	0	-2.75	0	-1.99	1	2.71	1	1.32	1	0.98	1	0.16
20050429	1.78	12	2	5.93	6.12	-5.51	-0.4	-6426245.5	11517525.8	0.44	0.67	20050509	0.41	11	7	5.99	6.11	-5.35	-0.54	-6449644.6	11420586.69	0.42	0.29	1	3.61	1	0	-1.9	0	0	0	-2.75	0	-1.99	1	2.71	1	1.32	1	0.98	1	0.16	0	-4.03
20050509	0.41	11	7	5.99	6.11	-5.35	-0.54	-6449644.6	11420586.69	0.42	0.29	20050510	1.12	12	0	6.04	6.15	28.69	-0.12	-6369028.96	11529000.82	0.42	0.39	0	-1.9	1	0	0	0	-2.75	0	-1.99	1	2.71	1	1.32	1	0.98	1	0.16	0	-4.03	1	3.36
20050510	1.12	12	0	6.04	6.15	28.69	-0.12	-6369028.96	11529000.82	0.42	0.39	20050511	0.99	11	3	6.13	6.16	54.29	-0.56	-6422463.15	11422132.45	0.41	0.28	0	0	1	0	-2.75	0	-1.99	1	2.71	1	1.32	1	0.98	1	0.16	0	-4.03	1	3.36	1	0.16
20050511	0.99	11	3	6.13	6.16	54.29	-0.56	-6422463.15	11422132.45	0.41	0.28	20050512	0.74	12	7	6.2	6.16	73.35	-0.44	-6462161.39	11422132.45	0.39	0.2	0	-2.75	1	0	-1.99	1	2.71	1	1.32	1	0.98	1	0.16	0	-4.03	1	3.36	1	0.16	0	-0.49
20050512	0.74	12	7	6.2	6.16	73.35	-0.44	-6462161.39	11422132.45	0.39	0.2	20050513	1.4	11	5	6.16	6.14	11.26	0.04	-6494950.03	11310651.07	0.38	0.34	0	-1.99	1	1	2.71	1	1.32	1	0.98	1	0.16	0	-4.03	1	3.36	1	0.16	0	-0.49	1	0.16
20050513	1.4	11	5	6.16	6.14	11.26	0.04	-6494950.03	11310651.07	0.38	0.34	20050516	0.49	7	5	6.12	6.09	-70.61	0.11	-6490760.67	11256189.45	0.37	0.26	1	2.71	1	1	1.32	1	0.98	1	0.16	0	-4.03	1	3.36	1	0.16	0	-0.49	1	0.16	0	-0.81
20050516	0.49	7	5	6.12	6.09	-70.61	0.11	-6490760.67	11256189.45	0.37	0.26	20050517	1.12	12	2	6.07	6.09	-21.17	0.01	-6462081.01	11317133.73	0.37	0.34	1	1.32	1	1	0.98	1	0.16	0	-4.03	1	3.36	1	0.16	0	-0.49	1	0.16	0	-0.81	0	-1.48
20050517	1.12	12	2	6.07	6.09	-21.17	0.01	-6462081.01	11317133.73	0.37	0.34	20050518	0.85	12	2	6.06	6.1	25.86	0.42	-6449069.4	11369180.17	0.35	0.16	1	0.98	1	1	0.16	0	-4.03	1	3.36	1	0.16	0	-0.49	1	0.16	0	-0.81	0	-1.48	0	-1
20050518	0.85	12	2	6.06	6.1	25.86	0.42	-6449069.4	11369180.17	0.35	0.16	20050519	1.4	12	0	6.06	6.12	34.15	0.32	-6415379.83	11442174.23	0.34	0.26	1	0.16	1	0	-4.03	1	3.36	1	0.16	0	-0.49	1	0.16	0	-0.81	0	-1.48	0	-1	0	-2.86
20050519	1.4	12	0	6.06	6.12	34.15	0.32	-6415379.83	11442174.23	0.34	0.26	20050520	1.35	11	2	6.1	6.13	75.64	0.01	-6433345.44	11540985.08	0.33	0.22	0	-4.03	1	1	3.36	1	0.16	0	-0.49	1	0.16	0	-0.81	0	-1.48	0	-1	0	-2.86	1	0.87
20050520	1.35	11	2	6.1	6.13	75.64	0.01	-6433345.44	11540985.08	0.33	0.22	20050523	0.84	9	5	6.11	6.1	-61.58	-0.13	-6515983.44	11458347.08	0.32	0.25	1	3.36	1	1	0.16	0	-0.49	1	0.16	0	-0.81	0	-1.48	0	-1	0	-2.86	1	0.87	1	1.89
20050523	0.84	9	5	6.11	6.1	-61.58	-0.13	-6515983.44	11458347.08	0.32	0.25	20050524	0.85	12	0	6.13	6.11	-3.75	-0.15	-6476644.44	11528283.08	0.32	0.32	1	0.16	1	0	-0.49	1	0.16	0	-0.81	0	-1.48	0	-1	0	-2.86	1	0.87	1	1.89	0	0
20050524	0.85	12	0	6.13	6.11	-3.75	-0.15	-6476644.44	11528283.08	0.32	0.32	20050525	0.79	11	2	6.14	6.12	66.61	-0.02	-6488926.15	11583550.78	0.3	0.18	0	-0.49	1	1	0.16	0	-0.81	0	-1.48	0	-1	0	-2.86	1	0.87	1	1.89	0	0	1	9.26
20050525	0.79	11	2	6.14	6.12	66.61	-0.02	-6488926.15	11583550.78	0.3	0.18	20050526	0.79	11	7	6.13	6.13	54.14	-0.05	-6513198.3	11539860.92	0.28	0.09	1	0.16	1	0	-0.81	0	-1.48	0	-1	0	-2.86	1	0.87	1	1.89	0	0	1	9.26	0	-0.15
20050526	0.79	11	7	6.13	6.13	54.14	-0.05	-6513198.3	11539860.92	0.28	0.09	20050527	1.24	12	2	6.12	6.13	64.88	0.13	-6547147.99	11594180.43	0.27	0.16	0	-0.81	1	0	-1.48	0	-1	0	-2.86	1	0.87	1	1.89	0	0	1	9.26	0	-0.15	1	1.54
20050527	1.24	12	2	6.12	6.13	64.88	0.13	-6547147.99	11594180.43	0.27	0.16	20050530	1.07	6	5	6.14	6.12	-78.75	0.2	-6512320.83	11536135.16	0.27	0.25	0	-1.48	1	0	-1	0	-2.86	1	0.87	1	1.89	0	0	1	9.26	0	-0.15	1	1.54	0	-1.22
20050530	1.07	6	5	6.14	6.12	-78.75	0.2	-6512320.83	11536135.16	0.27	0.25	20050531	1.03	11	3	6.11	6.1	-100	-0.05	-6538033.07	11476139.94	0.26	0.21	0	-1	1	0	-2.86	1	0.87	1	1.89	0	0	1	9.26	0	-0.15	1	1.54	0	-1.22	0	-1.69
20050531	1.03	11	3	6.11	6.1	-100	-0.05	-6538033.07	11476139.94	0.26	0.21	20050601	0.64	11	5	6.07	6.08	-126.82	-0.19	-6562591	11437548.91	0.25	0.11	0	-2.86	1	1	0.87	1	1.89	0	0	1	9.26	0	-0.15	1	1.54	0	-1.22	0	-1.69	0	-2.66
20050601	0.64	11	5	6.07	6.08	-126.82	-0.19	-6562591	11437548.91	0.25	0.11	20050602	2.04	11	5	6	6.02	-175.93	-0.42	-6601973.37	11358784.17	0.25	0.32	1	0.87	1	1	1.89	0	0	1	9.26	0	-0.15	1	1.54	0	-1.22	0	-1.69	0	-2.66	1	2.41
20050602	2.04	11	5	6	6.02	-175.93	-0.42	-6601973.37	11358784.17	0.25	0.32	20050603	0.84	12	6	5.93	5.99	-134.54	-0.38	-6613429.78	11425231.37	0.26	0.29	1	1.89	1	0	0	1	9.26	0	-0.15	1	1.54	0	-1.22	0	-1.69	0	-2.66	1	2.41	1	0.31
20050603	0.84	12	6	5.93	5.99	-134.54	-0.38	-6613429.78	11425231.37	0.26	0.29	20050606	0.75	12	6	5.9	5.98	-89.65	-0.02	-6571751.63	11474848.21	0.26	0.25	0	0	1	1	9.26	0	-0.15	1	1.54	0	-1.22	0	-1.69	0	-2.66	1	2.41	1	0.31	0	0
20050606	0.75	12	6	5.9	5.98	-89.65	-0.02	-6571751.63	11474848.21	0.26	0.25	20050607	1.4	11	3	5.89	5.97	-19.02	-0.22	-6613546.72	11474848.21	0.25	0.2	1	9.26	1	0	-0.15	1	1.54	0	-1.22	0	-1.69	0	-2.66	1	2.41	1	0.31	0	0	1	1.41
20050607	1.4	11	3	5.89	5.97	-19.02	-0.22	-6613546.72	11474848.21	0.25	0.2	20050608	3.16	10	2	6	6.07	156.39	0.32	-6422779.37	11694964.39	0.29	0.6	0	-0.15	1	1	1.54	0	-1.22	0	-1.69	0	-2.66	1	2.41	1	0.31	0	0	1	1.41	0	-3.86
20050608	3.16	10	2	6	6.07	156.39	0.32	-6422779.37	11694964.39	0.29	0.6	20050609	0.97	11	3	6.14	6.14	178.7	0.34	-6471866.4	11482253.91	0.28	0.26	1	1.54	1	0	-1.22	0	-1.69	0	-2.66	1	2.41	1	0.31	0	0	1	1.41	0	-3.86	1	0.96
20050609	0.97	11	3	6.14	6.14	178.7	0.34	-6471866.4	11482253.91	0.28	0.26	20050610	1.21	12	2	6.29	6.22	155.65	0.43	-6554327.15	11739337.44	0.31	0.53	0	-1.22	1	0	-1.69	0	-2.66	1	2.41	1	0.31	0	0	1	1.41	0	-3.86	1	0.96	1	2.07
20050610	1.21	12	2	6.29	6.22	155.65	0.43	-6554327.15	11739337.44	0.31	0.53	20050613	0.54	11	5	6.4	6.27	91.03	0.4	-6588735.96	11601702.21	0.31	0.32	0	-1.69	1	0	-2.66	1	2.41	1	0.31	0	0	1	1.41	0	-3.86	1	0.96	1	2.07	0	-2.65
20050613	0.54	11	5	6.4	6.27	91.03	0.4	-6588735.96	11601702.21	0.31	0.32	20050614	0.75	11	3	6.49	6.29	65.77	0.38	-6685892.11	11498068.99	0.31	0.32	0	-2.66	1	1	2.41	1	0.31	0	0	1	1.41	0	-3.86	1	0.96	1	2.07	0	-2.65	0	-0.48
20050614	0.75	11	3	6.49	6.29	65.77	0.38	-6685892.11	11498068.99	0.31	0.32	20050615	0.7	11	5	6.43	6.28	11.83	0.27	-6739576.69	11425436.91	0.3	0.23	1	2.41	1	1	0.31	0	0	1	1.41	0	-3.86	1	0.96	1	2.07	0	-2.65	0	-0.48	0	-4.66
20050615	0.7	11	5	6.43	6.28	11.83	0.27	-6739576.69	11425436.91	0.3	0.23	20050616	0.92	10	2	6.41	6.3	17.17	0.59	-6706099.88	11492390.52	0.29	0.2	1	0.31	1	0	0	1	1.41	0	-3.86	1	0.96	1	2.07	0	-2.65	0	-0.48	0	-4.66	0	-2.36
20050616	0.92	10	2	6.41	6.3	17.17	0.59	-6706099.88	11492390.52	0.29	0.2	20050620	2.28	12	0	6.37	6.31	-2.06	0.56	-6631623.71	11644889.35	0.31	0.43	0	0	1	1	1.41	0	-3.86	1	0.96	1	2.07	0	-2.65	0	-0.48	0	-4.66	0	-2.36	1	0.86
20050620	2.28	12	0	6.37	6.31	-2.06	0.56	-6631623.71	11644889.35	0.31	0.43	20050621	0.62	11	3	6.35	6.33	15.33	0.45	-6657504.29	11644889.35	0.3	0.22	1	1.41	1	0	-3.86	1	0.96	1	2.07	0	-2.65	0	-0.48	0	-4.66	0	-2.36	1	0.86	0	-1.37
20050621	0.62	11	3	6.35	6.33	15.33	0.45	-6657504.29	11644889.35	0.3	0.22	20050622	0.92	12	2	6.37	6.36	26.85	0.54	-6632456.44	11732556.83	0.28	0.14	0	-3.86	1	1	0.96	1	2.07	0	-2.65	0	-0.48	0	-4.66	0	-2.36	1	0.86	0	-1.37	0	-1.56
20050622	0.92	12	2	6.37	6.36	26.85	0.54	-6632456.44	11732556.83	0.28	0.14	20050623	1.31	11	5	6.37	6.33	-80.92	-0.26	-6713597.07	11617607.61	0.29	0.34	1	0.96	1	1	2.07	0	-2.65	0	-0.48	0	-4.66	0	-2.36	1	0.86	0	-1.37	0	-1.56	0	-0.18
20050623	1.31	11	5	6.37	6.33	-80.92	-0.26	-6713597.07	11617607.61	0.29	0.34	20050624	0.46	12	6	6.36	6.32	-94.71	-0.19	-6669629.14	11670369.12	0.27	0.12	1	2.07	1	0	-2.65	0	-0.48	0	-4.66	0	-2.36	1	0.86	0	-1.37	0	-1.56	0	-0.18	0	-3.53
20050624	0.46	12	6	6.36	6.32	-94.71	-0.19	-6669629.14	11670369.12	0.27	0.12	20050627	2.14	12	8	6.36	6.34	36.31	-0.16	-6685727.65	11783058.68	0.26	0.21	0	-2.65	1	0	-0.48	0	-4.66	0	-2.36	1	0.86	0	-1.37	0	-1.56	0	-0.18	0	-3.53	1	0.55
20050627	2.14	12	8	6.36	6.34	36.31	-0.16	-6685727.65	11783058.68	0.26	0.21	20050628	0.64	7	5	6.33	6.33	-63.27	-0.25	-6733721.07	11711068.55	0.26	0.2	0	-0.48	1	0	-4.66	0	-2.36	1	0.86	0	-1.37	0	-1.56	0	-0.18	0	-3.53	1	0.55	1	5.83
20050628	0.64	7	5	6.33	6.33	-63.27	-0.25	-6733721.07	11711068.55	0.26	0.2	20050629	0.44	9	7	6.28	6.31	-89.97	-0.17	-6765404.27	11679385.35	0.24	0.1	0	-4.66	1	0	-2.36	1	0.86	0	-1.37	0	-1.56	0	-0.18	0	-3.53	1	0.55	1	5.83	0	-1.38
20050629	0.44	9	7	6.28	6.31	-89.97	-0.17	-6765404.27	11679385.35	0.24	0.1	20050630	3.51	11	5	6.22	6.24	-230.27	-0.29	-6869056.41	11568329.49	0.25	0.3	0	-2.36	1	1	0.86	0	-1.37	0	-1.56	0	-0.18	0	-3.53	1	0.55	1	5.83	0	-1.38	1	0.52
20050630	3.51	11	5	6.22	6.24	-230.27	-0.29	-6869056.41	11568329.49	0.25	0.3	20050701	0.69	11	5	6.12	6.16	-213.7	-0.58	-6908936.33	11492195.08	0.24	0.21	1	0.86	1	0	-1.37	0	-1.56	0	-0.18	0	-3.53	1	0.55	1	5.83	0	-1.38	1	0.52	0	-1.74
20050701	0.69	11	5	6.12	6.16	-213.7	-0.58	-6908936.33	11492195.08	0.24	0.21	20050704	0.73	12	4	6.01	6.1	-141.85	-0.55	-6859800.62	11547882.22	0.24	0.17	0	-1.37	1	0	-1.56	0	-0.18	0	-3.53	1	0.55	1	5.83	0	-1.38	1	0.52	0	-1.74	0	-0.18
20050704	0.73	12	4	6.01	6.1	-141.85	-0.55	-6859800.62	11547882.22	0.24	0.17	20050705	0.49	11	3	5.91	6.04	-106.45	-0.63	-6867671.69	11520333.48	0.23	0.14	0	-1.56	1	0	-0.18	0	-3.53	1	0.55	1	5.83	0	-1.38	1	0.52	0	-1.74	0	-0.18	1	1.24
20050705	0.49	11	3	5.91	6.04	-106.45	-0.63	-6867671.69	11520333.48	0.23	0.14	20050706	1.53	11	5	5.8	5.97	-99.72	-0.81	-6888725.99	11478224.88	0.22	0.2	0	-0.18	1	0	-3.53	1	0.55	1	5.83	0	-1.38	1	0.52	0	-1.74	0	-0.18	1	1.24	1	1.22
20050706	1.53	11	5	5.8	5.97	-99.72	-0.81	-6888725.99	11478224.88	0.22	0.2	20050707	0.65	10	7	5.74	5.91	-88.83	-0.57	-6896135.22	11451057.7	0.21	0.11	0	-3.53	1	1	0.55	1	5.83	0	-1.38	1	0.52	0	-1.74	0	-0.18	1	1.24	1	1.22	0	-0.17
20050707	0.65	10	7	5.74	5.91	-88.83	-0.57	-6896135.22	11451057.7	0.21	0.11	20050708	2.49	7	5	5.68	5.83	-105.27	-0.83	-6957356.49	11383392.09	0.21	0.21	1	0.55	1	1	5.83	0	-1.38	1	0.52	0	-1.74	0	-0.18	1	1.24	1	1.22	0	-0.17	1	2.94
20050708	2.49	7	5	5.68	5.83	-105.27	-0.83	-6957356.49	11383392.09	0.21	0.21	20050711	0.65	11	2	5.61	5.77	-96.01	-0.93	-6985461.68	11427557.39	0.21	0.22	1	5.83	1	0	-1.38	1	0.52	0	-1.74	0	-0.18	1	1.24	1	1.22	0	-0.17	1	2.94	0	-0.17
20050711	0.65	11	2	5.61	5.77	-96.01	-0.93	-6985461.68	11427557.39	0.21	0.22	20050712	1.83	12	0	5.62	5.78	-33.25	-0.44	-6929182.11	11508459.27	0.24	0.46	0	-1.38	1	1	0.52	0	-1.74	0	-0.18	1	1.24	1	1.22	0	-0.17	1	2.94	0	-0.17	1	1.18
20050712	1.83	12	0	5.62	5.78	-33.25	-0.44	-6929182.11	11508459.27	0.24	0.46	20050713	0.52	11	7	5.63	5.77	12.99	-0.49	-6954428.49	11466381.97	0.22	0.1	1	0.52	1	0	-1.74	0	-0.18	1	1.24	1	1.22	0	-0.17	1	2.94	0	-0.17	1	1.18	1	1
20050713	0.52	11	7	5.63	5.77	12.99	-0.49	-6954428.49	11466381.97	0.22	0.1	20050714	0.81	12	2	5.65	5.77	51.59	-0.17	-6957524.2	11500434.76	0.21	0.11	0	-1.74	1	0	-0.18	1	1.24	1	1.22	0	-0.17	1	2.94	0	-0.17	1	1.18	1	1	0	-0.82
20050714	0.81	12	2	5.65	5.77	51.59	-0.17	-6957524.2	11500434.76	0.21	0.11	20050715	0.94	11	5	5.69	5.75	-3.24	-0.13	-6970265.06	11468582.61	0.21	0.2	0	-0.18	1	1	1.24	1	1.22	0	-0.17	1	2.94	0	-0.17	1	1.18	1	1	0	-0.82	0	-1.5
20050715	0.94	11	5	5.69	5.75	-3.24	-0.13	-6970265.06	11468582.61	0.21	0.2	20050718	1.39	11	5	5.72	5.73	-49.02	-0.19	-6950546.85	11424216.65	0.21	0.18	1	1.24	1	1	1.22	0	-0.17	1	2.94	0	-0.17	1	1.18	1	1	0	-0.82	0	-1.5	0	0
20050718	1.39	11	5	5.72	5.73	-49.02	-0.19	-6950546.85	11424216.65	0.21	0.18	20050719	1.16	12	2	5.7	5.73	26.74	-0.04	-6932024.86	11475666.64	0.21	0.25	1	1.22	1	0	-0.17	1	2.94	0	-0.17	1	1.18	1	1	0	-0.82	0	-1.5	0	0	1	1.52
20050719	1.16	12	2	5.7	5.73	26.74	-0.04	-6932024.86	11475666.64	0.21	0.25	20050720	1.08	12	2	5.72	5.74	87.74	0.12	-6897204.01	11531379.99	0.21	0.16	0	-0.17	1	1	2.94	0	-0.17	1	1.18	1	1	0	-0.82	0	-1.5	0	0	1	1.52	1	1.33
20050720	1.08	12	2	5.72	5.74	87.74	0.12	-6897204.01	11531379.99	0.21	0.16	20050721	0.47	7	7	5.72	5.75	75.81	0.12	-6881550.22	11505290.34	0.2	0.1	1	2.94	1	0	-0.17	1	1.18	1	1	0	-0.82	0	-1.5	0	0	1	1.52	1	1.33	0	-0.98
20050721	0.47	7	7	5.72	5.75	75.81	0.12	-6881550.22	11505290.34	0.2	0.1	20050722	4.83	10	8	5.78	5.78	198.17	0.49	-6860526.6	11631432.1	0.2	0.27	0	-0.17	1	1	1.18	1	1	0	-0.82	0	-1.5	0	0	1	1.52	1	1.33	0	-0.98	1	2.98
20050722	4.83	10	8	5.78	5.78	198.17	0.49	-6860526.6	11631432.1	0.2	0.27	20050725	0.43	6	7	5.84	5.81	167.13	0.45	-6860526.6	11576640.7	0.2	0.16	1	1.18	1	1	1	0	-0.82	0	-1.5	0	0	1	1.52	1	1.33	0	-0.98	1	2.98	1	0.32
20050725	0.43	6	7	5.84	5.81	167.13	0.45	-6860526.6	11576640.7	0.2	0.16	20050726	1.57	12	2	5.89	5.85	140.92	0.2	-6855998.97	11662665.7	0.2	0.19	1	1	1	0	-0.82	0	-1.5	0	0	1	1.52	1	1.33	0	-0.98	1	2.98	1	0.32	1	0.48
20050726	1.57	12	2	5.89	5.85	140.92	0.2	-6855998.97	11662665.7	0.2	0.19	20050727	0.85	12	6	5.95	5.89	109.18	0.34	-6792839.78	11735541.68	0.19	0.15	0	-0.82	1	0	-1.5	0	0	1	1.52	1	1.33	0	-0.98	1	2.98	1	0.32	1	0.48	1	0.48
20050727	0.85	12	6	5.95	5.89	109.18	0.34	-6792839.78	11735541.68	0.19	0.15	20050728	1.31	11	3	6	5.91	95.79	0.26	-6862668.27	11640321.01	0.19	0.15	0	-1.5	1	0	0	1	1.52	1	1.33	0	-0.98	1	2.98	1	0.32	1	0.48	1	0.48	1	2.7
20050728	1.31	11	3	6	5.91	95.79	0.26	-6862668.27	11640321.01	0.19	0.15	20050729	0.64	11	5	5.99	5.92	37.55	0.27	-6888584.99	11579848.68	0.18	0.14	0	0	1	1	1.52	1	1.33	0	-0.98	1	2.98	1	0.32	1	0.48	1	0.48	1	2.7	0	-4.17
20050729	0.64	11	5	5.99	5.92	37.55	0.27	-6888584.99	11579848.68	0.18	0.14	20050801	0.88	12	5	5.99	5.92	6.39	0.28	-6872901.79	11579848.68	0.18	0.17	1	1.52	1	1	1.33	0	-0.98	1	2.98	1	0.32	1	0.48	1	0.48	1	2.7	0	-4.17	1	1.61
20050801	0.88	12	5	5.99	5.92	6.39	0.28	-6872901.79	11579848.68	0.18	0.17	20050802	1.18	12	2	5.99	5.94	37.64	0.3	-6818054.12	11642531.74	0.18	0.16	1	1.33	1	0	-0.98	1	2.98	1	0.32	1	0.48	1	0.48	1	2.7	0	-4.17	1	1.61	0	-2.38
20050802	1.18	12	2	5.99	5.94	37.64	0.3	-6818054.12	11642531.74	0.18	0.16	20050803	2.48	12	2	6	5.97	166.98	0.31	-6888704.82	11797963.28	0.2	0.33	0	-0.98	1	1	2.98	1	0.32	1	0.48	1	0.48	1	2.7	0	-4.17	1	1.61	0	-2.38	1	0.65
20050803	2.48	12	2	6	5.97	166.98	0.31	-6888704.82	11797963.28	0.2	0.33	20050804	0.44	11	7	6	5.98	75.61	0.26	-6936100.46	11729502.9	0.19	0.13	1	2.98	1	1	0.32	1	0.48	1	0.48	1	2.7	0	-4.17	1	1.61	0	-2.38	1	0.65	0	-2.75
20050804	0.44	11	7	6	5.98	75.61	0.26	-6936100.46	11729502.9	0.19	0.13	20050805	2.18	10	2	6.06	6.02	139.45	0.27	-6829534.13	11878695.77	0.19	0.21	1	0.32	1	1	0.48	1	0.48	1	2.7	0	-4.17	1	1.61	0	-2.38	1	0.65	0	-2.75	0	-0.83
20050805	2.18	10	2	6.06	6.02	139.45	0.27	-6829534.13	11878695.77	0.19	0.21	20050808	0.65	11	2	6.12	6.06	150.48	0.3	-6829534.13	11975750.07	0.19	0.14	1	0.48	1	1	0.48	1	2.7	0	-4.17	1	1.61	0	-2.38	1	0.65	0	-2.75	0	-0.83	1	1.17
20050808	0.65	11	2	6.12	6.06	150.48	0.3	-6829534.13	11975750.07	0.19	0.14	20050809	0.87	12	4	6.17	6.1	107.64	0.26	-6757982.17	12060311.47	0.18	0.13	1	0.48	1	1	2.7	0	-4.17	1	1.61	0	-2.38	1	0.65	0	-2.75	0	-0.83	1	1.17	0	-0.83
20050809	0.87	12	4	6.17	6.1	107.64	0.26	-6757982.17	12060311.47	0.18	0.13	20050810	1.37	12	2	6.21	6.14	111.77	0.23	-6743545.68	12175803.41	0.18	0.16	1	2.7	1	0	-4.17	1	1.61	0	-2.38	1	0.65	0	-2.75	0	-0.83	1	1.17	0	-0.83	1	0.67
20050810	1.37	12	2	6.21	6.14	111.77	0.23	-6743545.68	12175803.41	0.18	0.16	20050811	1.95	12	2	6.3	6.2	137.3	0.45	-6559192.68	12401123.75	0.18	0.22	0	-4.17	1	1	1.61	0	-2.38	1	0.65	0	-2.75	0	-0.83	1	1.17	0	-0.83	1	0.67	0	-0.33
20050811	1.95	12	2	6.3	6.2	137.3	0.45	-6559192.68	12401123.75	0.18	0.22	20050812	0.75	9	5	6.3	6.2	66.29	0.27	-6727767.55	12232548.88	0.19	0.28	1	1.61	1	0	-2.38	1	0.65	0	-2.75	0	-0.83	1	1.17	0	-0.83	1	0.67	0	-0.33	1	2.33
20050812	0.75	9	5	6.3	6.2	66.29	0.27	-6727767.55	12232548.88	0.19	0.28	20050815	0.58	12	4	6.31	6.22	39.63	0.37	-6666716.44	12330230.65	0.19	0.16	0	-2.38	1	1	0.65	0	-2.75	0	-0.83	1	1.17	0	-0.83	1	0.67	0	-0.33	1	2.33	0	-1.14
20050815	0.58	12	4	6.31	6.22	39.63	0.37	-6666716.44	12330230.65	0.19	0.16	20050816	1.14	11	1	6.28	6.2	-31.96	0.13	-6745925.74	12219337.63	0.19	0.21	1	0.65	1	0	-2.75	0	-0.83	1	1.17	0	-0.83	1	0.67	0	-0.33	1	2.33	0	-1.14	1	0.82
20050816	1.14	11	1	6.28	6.2	-31.96	0.13	-6745925.74	12219337.63	0.19	0.21	20050817	0.94	12	4	6.26	6.2	-99.69	0.09	-6650908.46	12323856.64	0.19	0.22	0	-2.75	1	0	-0.83	1	1.17	0	-0.83	1	0.67	0	-0.33	1	2.33	0	-1.14	1	0.82	1	1.63
20050817	0.94	12	4	6.26	6.2	-99.69	0.09	-6650908.46	12323856.64	0.19	0.22	20050818	1.29	11	3	6.17	6.17	-128.71	-0.02	-6766968.26	12189227.27	0.2	0.29	0	-0.83	1	1	1.17	0	-0.83	1	0.67	0	-0.33	1	2.33	0	-1.14	1	0.82	1	1.63	1	0.96
20050818	1.29	11	3	6.17	6.17	-128.71	-0.02	-6766968.26	12189227.27	0.2	0.29	20050819	0.58	11	5	6.13	6.13	-162.85	-0.25	-6799550.66	12111029.5	0.21	0.24	1	1.17	1	0	-0.83	1	0.67	0	-0.33	1	2.33	0	-1.14	1	0.82	1	1.63	1	0.96	0	-0.48
20050819	0.58	11	5	6.13	6.13	-162.85	-0.25	-6799550.66	12111029.5	0.21	0.24	20050822	0.6	12	6	6.07	6.12	-108.65	-0.2	-6781632.28	12157617.29	0.2	0.13	0	-0.83	1	1	0.67	0	-0.33	1	2.33	0	-1.14	1	0.82	1	1.63	1	0.96	0	-0.48	1	0.8
20050822	0.6	12	6	6.07	6.12	-108.65	-0.2	-6781632.28	12157617.29	0.2	0.13	20050823	1.42	11	5	6.04	6.09	-106.81	-0.28	-6759589.88	12091490.08	0.2	0.18	1	0.67	1	0	-0.33	1	2.33	0	-1.14	1	0.82	1	1.63	1	0.96	0	-0.48	1	0.8	0	-2.54
20050823	1.42	11	5	6.04	6.09	-106.81	-0.28	-6759589.88	12091490.08	0.2	0.18	20050824	0.75	10	2	6.01	6.08	-63.86	-0.27	-6755075.72	12141145.88	0.19	0.11	0	-0.33	1	1	2.33	0	-1.14	1	0.82	1	1.63	1	0.96	0	-0.48	1	0.8	0	-2.54	1	0.98
20050824	0.75	10	2	6.01	6.08	-63.86	-0.27	-6755075.72	12141145.88	0.19	0.11	20050825	0.87	11	5	6.01	6.07	-66.2	-0.46	-6751754.26	12097966.91	0.18	0.13	1	2.33	1	0	-1.14	1	0.82	1	1.63	1	0.96	0	-0.48	1	0.8	0	-2.54	1	0.98	1	1.77
20050825	0.87	11	5	6.01	6.07	-66.2	-0.46	-6751754.26	12097966.91	0.18	0.13	20050826	2.3	12	2	6.04	6.08	22.99	-0.05	-6697659.94	12197139.82	0.19	0.22	0	-1.14	1	1	0.82	1	1.63	1	0.96	0	-0.48	1	0.8	0	-2.54	1	0.98	1	1.77	0	-1.11
20050826	2.3	12	2	6.04	6.08	22.99	-0.05	-6697659.94	12197139.82	0.19	0.22	20050829	0.77	11	3	6.05	6.08	57.5	-0.22	-6750230.87	12120305.38	0.19	0.19	1	0.82	1	1	1.63	1	0.96	0	-0.48	1	0.8	0	-2.54	1	0.98	1	1.77	0	-1.11	0	-0.16
20050829	0.77	11	3	6.05	6.08	57.5	-0.22	-6750230.87	12120305.38	0.19	0.19	20050830	1.15	11	6	6.08	6.09	93.02	-0.02	-6775489.34	12208710	0.18	0.14	1	1.63	1	1	0.96	0	-0.48	1	0.8	0	-2.54	1	0.98	1	1.77	0	-1.11	0	-0.16	1	1.44
20050830	1.15	11	6	6.08	6.09	93.02	-0.02	-6775489.34	12208710	0.18	0.14	20050831	1.14	12	0	6.12	6.12	114.89	0.04	-6685789.63	12309622.17	0.18	0.18	1	0.96	1	0	-0.48	1	0.8	0	-2.54	1	0.98	1	1.77	0	-1.11	0	-0.16	1	1.44	1	0.79
20050831	1.14	12	0	6.12	6.12	114.89	0.04	-6685789.63	12309622.17	0.18	0.18	20050901	1.51	12	2	6.18	6.15	155.18	0.27	-6628467.33	12462481.64	0.18	0.16	0	-0.48	1	1	0.8	0	-2.54	1	0.98	1	1.77	0	-1.11	0	-0.16	1	1.44	1	0.79	0	-1.57
20050901	1.51	12	2	6.18	6.15	155.18	0.27	-6628467.33	12462481.64	0.18	0.16	20050902	0.87	11	3	6.2	6.17	147.57	0.29	-6734652.43	12329750.27	0.18	0.2	1	0.8	1	0	-2.54	1	0.98	1	1.77	0	-1.11	0	-0.16	1	1.44	1	0.79	0	-1.57	1	0.32
20050902	0.87	11	3	6.2	6.17	147.57	0.29	-6734652.43	12329750.27	0.18	0.2	20050905	0.59	12	4	6.24	6.19	95.41	0.27	-6669668.98	12407730.4	0.18	0.12	0	-2.54	1	1	0.98	1	1.77	0	-1.11	0	-0.16	1	1.44	1	0.79	0	-1.57	1	0.32	0	-0.32
20050905	0.59	12	4	6.24	6.19	95.41	0.27	-6669668.98	12407730.4	0.18	0.12	20050906	1.16	11	1	6.25	6.19	33.07	0.16	-6742914.46	12317250.7	0.18	0.21	1	0.98	1	1	1.77	0	-1.11	0	-0.16	1	1.44	1	0.79	0	-1.57	1	0.32	0	-0.32	0	-2.23
20050906	1.16	11	1	6.25	6.19	33.07	0.16	-6742914.46	12317250.7	0.18	0.21	20050907	0.93	12	4	6.24	6.19	-3.54	0.18	-6682743.83	12401489.57	0.18	0.14	1	1.77	1	0	-1.11	0	-0.16	1	1.44	1	0.79	0	-1.57	1	0.32	0	-0.32	0	-2.23	0	-1.79
20050907	0.93	12	4	6.24	6.19	-3.54	0.18	-6682743.83	12401489.57	0.18	0.14	20050908	2.14	12	2	6.25	6.21	96.22	0.31	-6643622.95	12581445.66	0.18	0.23	0	-1.11	1	0	-0.16	1	1.44	1	0.79	0	-1.57	1	0.32	0	-0.32	0	-2.23	0	-1.79	0	-2.16
20050908	2.14	12	2	6.25	6.21	96.22	0.31	-6643622.95	12581445.66	0.18	0.23	20050909	0.55	11	3	6.25	6.22	74.35	0.1	-6721872.58	12482329.45	0.18	0.19	0	-0.16	1	1	1.44	1	0.79	0	-1.57	1	0.32	0	-0.32	0	-2.23	0	-1.79	0	-2.16	0	-0.85
20050909	0.55	11	3	6.25	6.22	74.35	0.1	-6721872.58	12482329.45	0.18	0.19	20050912	0.5	11	5	6.23	6.22	-4.67	0.16	-6717365.89	12432755.77	0.17	0.11	1	1.44	1	1	0.79	0	-1.57	1	0.32	0	-0.32	0	-2.23	0	-1.79	0	-2.16	0	-0.85	1	1.54
20050912	0.5	11	5	6.23	6.22	-4.67	0.16	-6717365.89	12432755.77	0.17	0.11	20050913	1.66	12	2	6.27	6.24	43.81	0.2	-6645507.18	12514880.01	0.17	0.16	1	0.79	1	0	-1.57	1	0.32	0	-0.32	0	-2.23	0	-1.79	0	-2.16	0	-0.85	1	1.54	0	-3.03
20050913	1.66	12	2	6.27	6.24	43.81	0.2	-6645507.18	12514880.01	0.17	0.16	20050914	1.64	12	2	6.3	6.27	145.07	0.15	-6564852.87	12649303.85	0.17	0.1	0	-1.57	1	1	0.32	0	-0.32	0	-2.23	0	-1.79	0	-2.16	0	-0.85	1	1.54	0	-3.03	1	10.07
20050914	1.64	12	2	6.3	6.27	145.07	0.15	-6564852.87	12649303.85	0.17	0.1	20050915	0.62	11	5	6.3	6.27	52.91	-0.01	-6622127.48	12566573.86	0.16	0.13	1	0.32	1	0	-0.32	0	-2.23	0	-1.79	0	-2.16	0	-0.85	1	1.54	0	-3.03	1	10.07	0	-1.42
20050915	0.62	11	5	6.3	6.27	52.91	-0.01	-6622127.48	12566573.86	0.16	0.13	20050916	0.88	12	6	6.31	6.28	53.69	0.04	-6641986.38	12639389.82	0.16	0.11	0	-0.32	1	0	-2.23	0	-1.79	0	-2.16	0	-0.85	1	1.54	0	-3.03	1	10.07	0	-1.42	0	-2.72
20050916	0.88	12	6	6.31	6.28	53.69	0.04	-6641986.38	12639389.82	0.16	0.11	20050919	0.95	11	5	6.31	6.28	-4.22	-0.03	-6628083.62	12569876.04	0.15	0.1	0	-2.23	1	0	-1.79	0	-2.16	0	-0.85	1	1.54	0	-3.03	1	10.07	0	-1.42	0	-2.72	0	-2.63
20050919	0.95	11	5	6.31	6.28	-4.22	-0.03	-6628083.62	12569876.04	0.15	0.1	20050920	1.52	7	5	6.28	6.25	-137.25	-0.01	-6718648.7	12464216.78	0.15	0.15	0	-1.79	1	0	-2.16	0	-0.85	1	1.54	0	-3.03	1	10.07	0	-1.42	0	-2.72	0	-2.63	0	-1.52
20050920	1.52	7	5	6.28	6.25	-137.25	-0.01	-6718648.7	12464216.78	0.15	0.15	20050921	0.79	11	5	6.21	6.21	-209.74	-0.18	-6791802.07	12380612.93	0.15	0.16	0	-2.16	1	0	-0.85	1	1.54	0	-3.03	1	10.07	0	-1.42	0	-2.72	0	-2.63	0	-1.52	0	-4.29
20050921	0.79	11	5	6.21	6.21	-209.74	-0.18	-6791802.07	12380612.93	0.15	0.16	20050922	1.12	11	5	6.13	6.15	-202.96	-0.42	-6823099.41	12286720.93	0.16	0.21	0	-0.85	1	1	1.54	0	-3.03	1	10.07	0	-1.42	0	-2.72	0	-2.63	0	-1.52	0	-4.29	1	2.33
20050922	1.12	11	5	6.13	6.15	-202.96	-0.42	-6823099.41	12286720.93	0.16	0.21	20050923	0.5	11	7	6.04	6.1	-151.2	-0.4	-6854506.75	12239609.92	0.15	0.12	1	1.54	1	0	-3.03	1	10.07	0	-1.42	0	-2.72	0	-2.63	0	-1.52	0	-4.29	1	2.33	0	-0.18
20050923	0.5	11	7	6.04	6.1	-151.2	-0.4	-6854506.75	12239609.92	0.15	0.12	20050926	0.87	12	0	5.97	6.07	-101.27	-0.3	-6819362.84	12280611.14	0.15	0.14	0	-3.03	1	1	10.07	0	-1.42	0	-2.72	0	-2.63	0	-1.52	0	-4.29	1	2.33	0	-0.18	1	1.05
20050926	0.87	12	0	5.97	6.07	-101.27	-0.3	-6819362.84	12280611.14	0.15	0.14	20050927	1.23	7	1	5.9	6.01	-99.09	-0.57	-6865483.31	12230297.9	0.16	0.24	1	10.07	1	0	-1.42	0	-2.72	0	-2.63	0	-1.52	0	-4.29	1	2.33	0	-0.18	1	1.05	0	-1.56
20050927	1.23	7	1	5.9	6.01	-99.09	-0.57	-6865483.31	12230297.9	0.16	0.24	20051021	3.52	8	8	5.96	6.07	57.8	-0.04	-6688420.46	12407360.75	0.2	0.58	0	-1.42	1	0	-2.72	0	-2.63	0	-1.52	0	-4.29	1	2.33	0	-0.18	1	1.05	0	-1.56	1	0.53
20051021	3.52	8	8	5.96	6.07	57.8	-0.04	-6688420.46	12407360.75	0.2	0.58	20051024	2.14	11	3	6.03	6.11	97.96	-0.03	-7023813.36	12028691.35	0.22	0.35	0	-2.72	1	0	-2.63	0	-1.52	0	-4.29	1	2.33	0	-0.18	1	1.05	0	-1.56	1	0.53	1	0.35
20051024	2.14	11	3	6.03	6.11	97.96	-0.03	-7023813.36	12028691.35	0.22	0.35	20051025	0.46	11	5	6.07	6.1	21.84	-0.22	-7114109.77	11854118.29	0.23	0.29	0	-2.63	1	0	-1.52	0	-4.29	1	2.33	0	-0.18	1	1.05	0	-1.56	1	0.53	1	0.35	1	0.7
20051025	0.46	11	5	6.07	6.1	21.84	-0.22	-7114109.77	11854118.29	0.23	0.29	20051026	0.77	11	5	6.07	6.07	-34.09	-0.36	-7185967.7	11719384.67	0.23	0.3	0	-1.52	1	0	-4.29	1	2.33	0	-0.18	1	1.05	0	-1.56	1	0.53	1	0.35	1	0.7	0	-0.87
20051026	0.77	11	5	6.07	6.07	-34.09	-0.36	-7185967.7	11719384.67	0.23	0.3	20051027	0.74	11	5	6.08	6.02	-72.44	-0.31	-7230472.53	11619248.81	0.23	0.18	0	-4.29	1	1	2.33	0	-0.18	1	1.05	0	-1.56	1	0.53	1	0.35	1	0.7	0	-0.87	0	-2.8
20051027	0.74	11	5	6.08	6.02	-72.44	-0.31	-7230472.53	11619248.81	0.23	0.18	20051028	1.02	11	5	5.93	5.94	-133.39	-0.45	-7292881.65	11517124.79	0.24	0.36	1	2.33	1	0	-0.18	1	1.05	0	-1.56	1	0.53	1	0.35	1	0.7	0	-0.87	0	-2.8	0	-0.18
20051028	1.02	11	5	5.93	5.94	-133.39	-0.45	-7292881.65	11517124.79	0.24	0.36	20051031	0.89	10	6	5.82	5.9	-97.19	-0.19	-7265596.55	11608075.12	0.24	0.2	0	-0.18	1	1	1.05	0	-1.56	1	0.53	1	0.35	1	0.7	0	-0.87	0	-2.8	0	-0.18	1	1.08
20051031	0.89	10	6	5.82	5.9	-97.19	-0.19	-7265596.55	11608075.12	0.24	0.2	20051101	0.49	12	7	5.75	5.86	-86.02	-0.15	-7246430.34	11563353.96	0.23	0.14	1	1.05	1	0	-1.56	1	0.53	1	0.35	1	0.7	0	-0.87	0	-2.8	0	-0.18	1	1.08	1	0.18
20051101	0.49	12	7	5.75	5.86	-86.02	-0.15	-7246430.34	11563353.96	0.23	0.14	20051102	0.99	12	2	5.72	5.85	-57.16	-0.18	-7222529.69	11607740.88	0.22	0.13	0	-1.56	1	1	0.53	1	0.35	1	0.7	0	-0.87	0	-2.8	0	-0.18	1	1.08	1	0.18	1	0.89
20051102	0.99	12	2	5.72	5.85	-57.16	-0.18	-7222529.69	11607740.88	0.22	0.13	20051103	0.97	11	5	5.68	5.81	-64.84	-0.09	-7235133.15	11564889.12	0.21	0.17	1	0.53	1	1	0.35	1	0.7	0	-0.87	0	-2.8	0	-0.18	1	1.08	1	0.18	1	0.89	1	0.35
20051103	0.97	11	5	5.68	5.81	-64.84	-0.09	-7235133.15	11564889.12	0.21	0.17	20051104	0.73	12	4	5.71	5.79	-61.26	-0.64	-7209546.83	11596161.29	0.2	0.11	1	0.35	1	1	0.7	0	-0.87	0	-2.8	0	-0.18	1	1.08	1	0.18	1	0.89	1	0.35	1	1.76
20051104	0.73	12	4	5.71	5.79	-61.26	-0.64	-7209546.83	11596161.29	0.2	0.11	20051107	1	6	2	5.71	5.78	-44.34	-0.53	-7184559.36	11627395.63	0.19	0.1	1	0.7	1	0	-0.87	0	-2.8	0	-0.18	1	1.08	1	0.18	1	0.89	1	0.35	1	1.76	0	-0.69
20051107	1	6	2	5.71	5.78	-44.34	-0.53	-7184559.36	11627395.63	0.19	0.1	20051108	1.05	12	2	5.72	5.78	-6.55	-0.32	-7161856.43	11660188.74	0.19	0.13	0	-0.87	1	0	-2.8	0	-0.18	1	1.08	1	0.18	1	0.89	1	0.35	1	1.76	0	-0.69	0	-2.44
20051108	1.05	12	2	5.72	5.78	-6.55	-0.32	-7161856.43	11660188.74	0.19	0.13	20051109	0.82	11	3	5.71	5.76	9.13	-0.21	-7166325.52	11633374.22	0.18	0.12	0	-2.8	1	0	-0.18	1	1.08	1	0.18	1	0.89	1	0.35	1	1.76	0	-0.69	0	-2.44	1	1.07
20051109	0.82	11	3	5.71	5.76	9.13	-0.21	-7166325.52	11633374.22	0.18	0.12	20051110	1.63	7	5	5.69	5.73	-213.18	-0.28	-7199736.85	11589682.48	0.18	0.18	0	-0.18	1	1	1.08	1	0.18	1	0.89	1	0.35	1	1.76	0	-0.69	0	-2.44	1	1.07	1	0.71
20051110	1.63	7	5	5.69	5.73	-213.18	-0.28	-7199736.85	11589682.48	0.18	0.18	20051111	0.6	11	5	5.66	5.69	-197.26	-0.04	-7208483.05	11563443.88	0.17	0.09	1	1.08	1	1	0.18	1	0.89	1	0.35	1	1.76	0	-0.69	0	-2.44	1	1.07	1	0.71	1	3.16
20051111	0.6	11	5	5.66	5.69	-197.26	-0.04	-7208483.05	11563443.88	0.17	0.09	20051114	0.64	10	2	5.63	5.67	-86.29	-0.11	-7208483.05	11580230.64	0.17	0.12	1	0.18	1	1	0.89	1	0.35	1	1.76	0	-0.69	0	-2.44	1	1.07	1	0.71	1	3.16	0	-1.53
20051114	0.64	10	2	5.63	5.67	-86.29	-0.11	-7208483.05	11580230.64	0.17	0.12	20051115	1.66	6	2	5.6	5.66	-48.02	-0.09	-7217771.96	11608097.38	0.16	0.09	1	0.89	1	1	0.35	1	1.76	0	-0.69	0	-2.44	1	1.07	1	0.71	1	3.16	0	-1.53	0	-0.17
20051115	1.66	6	2	5.6	5.66	-48.02	-0.09	-7217771.96	11608097.38	0.16	0.09	20051116	0.84	8	4	5.59	5.66	-25.17	-0.1	-7194228.18	11631641.16	0.15	0.09	1	0.35	1	1	1.76	0	-0.69	0	-2.44	1	1.07	1	0.71	1	3.16	0	-1.53	0	-0.17	1	1.04
20051116	0.84	8	4	5.59	5.66	-25.17	-0.1	-7194228.18	11631641.16	0.15	0.09	20051117	1.44	6	2	5.62	5.67	31.05	0.01	-7179744.61	11665436.17	0.14	0.07	1	1.76	1	0	-0.69	0	-2.44	1	1.07	1	0.71	1	3.16	0	-1.53	0	-0.17	1	1.04	0	-0.68
20051117	1.44	6	2	5.62	5.67	31.05	0.01	-7179744.61	11665436.17	0.14	0.07	20051118	2.24	12	2	5.67	5.69	105.56	0.08	-7130828.11	11741034.4	0.15	0.17	0	-0.69	1	0	-2.44	1	1.07	1	0.71	1	3.16	0	-1.53	0	-0.17	1	1.04	0	-0.68	1	0.52
20051118	2.24	12	2	5.67	5.69	105.56	0.08	-7130828.11	11741034.4	0.15	0.17	20051121	0.46	7	7	5.69	5.7	91.44	0.02	-7135751.16	11706573	0.14	0.07	0	-2.44	1	1	1.07	1	0.71	1	3.16	0	-1.53	0	-0.17	1	1.04	0	-0.68	1	0.52	0	-3.6
20051121	0.46	7	7	5.69	5.7	91.44	0.02	-7135751.16	11706573	0.14	0.07	20051122	0.87	2	5	5.69	5.68	-9.49	-0.16	-7165649.35	11676674.81	0.14	0.14	1	1.07	1	1	0.71	1	3.16	0	-1.53	0	-0.17	1	1.04	0	-0.68	1	0.52	0	-3.6	1	2.49
20051122	0.87	2	5	5.69	5.68	-9.49	-0.16	-7165649.35	11676674.81	0.14	0.14	20051123	0.78	12	4	5.69	5.68	-17.82	-0.05	-7146663.81	11699879.37	0.14	0.11	1	0.71	1	1	3.16	0	-1.53	0	-0.17	1	1.04	0	-0.68	1	0.52	0	-3.6	1	2.49	1	0.87
20051123	0.78	12	4	5.69	5.68	-17.82	-0.05	-7146663.81	11699879.37	0.14	0.11	20051124	1.51	12	2	5.7	5.68	49.3	0.15	-7137887.44	11734984.83	0.14	0.16	1	3.16	1	0	-1.53	0	-0.17	1	1.04	0	-0.68	1	0.52	0	-3.6	1	2.49	1	0.87	0	0
20051124	1.51	12	2	5.7	5.68	49.3	0.15	-7137887.44	11734984.83	0.14	0.16	20051125	3.92	12	2	5.72	5.72	166.67	0.34	-7024207.51	11872597.38	0.15	0.23	0	-1.53	1	0	-0.17	1	1.04	0	-0.68	1	0.52	0	-3.6	1	2.49	1	0.87	0	0	1	1.2
20051125	3.92	12	2	5.72	5.72	166.67	0.34	-7024207.51	11872597.38	0.15	0.23	20051128	0.34	7	7	5.73	5.73	119.15	0.19	-7053839.51	11826032.8	0.14	0.11	0	-0.17	1	1	1.04	0	-0.68	1	0.52	0	-3.6	1	2.49	1	0.87	0	0	1	1.2	1	0.34
20051128	0.34	7	7	5.73	5.73	119.15	0.19	-7053839.51	11826032.8	0.14	0.11	20051129	0.68	10	5	5.76	5.74	80.95	0.17	-7068229.36	11794375.13	0.14	0.11	1	1.04	1	0	-0.68	1	0.52	0	-3.6	1	2.49	1	0.87	0	0	1	1.2	1	0.34	0	0
20051129	0.68	10	5	5.76	5.74	80.95	0.17	-7068229.36	11794375.13	0.14	0.11	20051130	1.15	12	4	5.8	5.76	79.94	0.18	-7038377.45	11830860.8	0.14	0.11	0	-0.68	1	1	0.52	0	-3.6	1	2.49	1	0.87	0	0	1	1.2	1	0.34	0	0	1	2.88
20051130	1.15	12	4	5.8	5.76	79.94	0.18	-7038377.45	11830860.8	0.14	0.11	20051201	0.72	11	3	5.82	5.76	64.43	0.12	-7044975.86	11804467.15	0.13	0.08	1	0.52	1	0	-3.6	1	2.49	1	0.87	0	0	1	1.2	1	0.34	0	0	1	2.88	0	-1.15
20051201	0.72	11	3	5.82	5.76	64.43	0.12	-7044975.86	11804467.15	0.13	0.08	20051202	1.64	12	0	5.81	5.78	59.6	0.05	-7020955.14	11847704.46	0.13	0.09	0	-3.6	1	1	2.49	1	0.87	0	0	1	1.2	1	0.34	0	0	1	2.88	0	-1.15	1	0.17
20051202	1.64	12	0	5.81	5.78	59.6	0.05	-7020955.14	11847704.46	0.13	0.09	20051205	1.03	7	5	5.77	5.75	-67.16	-0.12	-7060897.24	11803063.29	0.14	0.22	1	2.49	1	1	0.87	0	0	1	1.2	1	0.34	0	0	1	2.88	0	-1.15	1	0.17	0	-0.33
20051205	1.03	7	5	5.77	5.75	-67.16	-0.12	-7060897.24	11803063.29	0.14	0.22	20051206	1.12	10	0	5.77	5.75	-24.07	0.16	-7046951.59	11852869.18	0.15	0.25	1	0.87	1	0	0	1	1.2	1	0.34	0	0	1	2.88	0	-1.15	1	0.17	0	-0.33	1	1.67
20051206	1.12	10	0	5.77	5.75	-24.07	0.16	-7046951.59	11852869.18	0.15	0.25	20051207	0.82	12	6	5.76	5.76	22.82	0.15	-7022434.33	11893731.27	0.14	0.1	0	0	1	1	1.2	1	0.34	0	0	1	2.88	0	-1.15	1	0.17	0	-0.33	1	1.67	0	-0.49
20051207	0.82	12	6	5.76	5.76	22.82	0.15	-7022434.33	11893731.27	0.14	0.1	20051208	0.86	12	3	5.77	5.77	71.43	0.11	-7036444.04	11893731.27	0.14	0.1	1	1.2	1	1	0.34	0	0	1	2.88	0	-1.15	1	0.17	0	-0.33	1	1.67	0	-0.49	0	0
20051208	0.86	12	3	5.77	5.77	71.43	0.11	-7036444.04	11893731.27	0.14	0.1	20051209	2.13	12	0	5.78	5.79	123.48	0	-7001570.71	11968459.85	0.14	0.15	1	0.34	1	0	0	1	2.88	0	-1.15	1	0.17	0	-0.33	1	1.67	0	-0.49	0	0	1	1.16
20051209	2.13	12	0	5.78	5.79	123.48	0	-7001570.71	11968459.85	0.14	0.15	20051212	0.86	6	2	5.83	5.81	173.08	0.11	-7016434.94	12032871.54	0.14	0.13	0	0	1	1	2.88	0	-1.15	1	0.17	0	-0.33	1	1.67	0	-0.49	0	0	1	1.16	1	1.63
20051212	0.86	6	2	5.83	5.81	173.08	0.11	-7016434.94	12032871.54	0.14	0.13	20051213	0.57	8	5	5.86	5.83	96.62	0.12	-6979645.48	12032871.54	0.13	0.07	1	2.88	1	0	-1.15	1	0.17	0	-0.33	1	1.67	0	-0.49	0	0	1	1.16	1	1.63	0	-0.48
20051213	0.57	8	5	5.86	5.83	96.62	0.12	-6979645.48	12032871.54	0.13	0.07	20051214	3.94	12	2	5.91	5.87	192.9	0.23	-6924720.18	12177674.61	0.15	0.29	0	-1.15	1	1	0.17	0	-0.33	1	1.67	0	-0.49	0	0	1	1.16	1	1.63	0	-0.48	0	-0.48
20051214	3.94	12	2	5.91	5.87	192.9	0.23	-6924720.18	12177674.61	0.15	0.29	20051215	0.9	11	7	5.95	5.89	136.65	0.2	-7033655.84	12046951.82	0.15	0.12	1	0.17	1	0	-0.33	1	1.67	0	-0.49	0	0	1	1.16	1	1.63	0	-0.48	0	-0.48	1	0.81
20051215	0.9	11	7	5.95	5.89	136.65	0.2	-7033655.84	12046951.82	0.15	0.12	20051216	0.44	12	4	5.98	5.92	86.83	0.18	-7009267.02	12103859.06	0.14	0.07	0	-0.33	1	1	1.67	0	-0.49	0	0	1	1.16	1	1.63	0	-0.48	0	-0.48	1	0.81	0	-1.29
20051216	0.44	12	4	5.98	5.92	86.83	0.18	-7009267.02	12103859.06	0.14	0.07	20051219	0.72	11	1	5.99	5.93	64.15	0.37	-7009267.02	12062852.1	0.13	0.08	1	1.67	1	0	-0.49	0	0	1	1.16	1	1.63	0	-0.48	0	-0.48	1	0.81	0	-1.29	1	2.28
20051219	0.72	11	1	5.99	5.93	64.15	0.37	-7009267.02	12062852.1	0.13	0.08	20051220	2.29	12	2	6.03	5.96	98.97	0.33	-6965486.27	12156667.99	0.13	0.15	0	-0.49	1	0	0	1	1.16	1	1.63	0	-0.48	0	-0.48	1	0.81	0	-1.29	1	2.28	1	0.64
20051220	2.29	12	2	6.03	5.96	98.97	0.33	-6965486.27	12156667.99	0.13	0.15	20051221	1.2	11	3	6.03	5.98	110.84	0.25	-7063751.43	12044364.95	0.14	0.16	0	0	1	1	1.16	1	1.63	0	-0.48	0	-0.48	1	0.81	0	-1.29	1	2.28	1	0.64	1	1.42
20051221	1.2	11	3	6.03	5.98	110.84	0.25	-7063751.43	12044364.95	0.14	0.16	20051222	0.43	12	5	6.04	5.99	59.95	0.25	-7051623.97	12044364.95	0.13	0.08	1	1.16	1	1	1.63	0	-0.48	0	-0.48	1	0.81	0	-1.29	1	2.28	1	0.64	1	1.42	0	-0.31
20051222	0.43	12	5	6.04	5.99	59.95	0.25	-7051623.97	12044364.95	0.13	0.08	20051223	1.51	10	2	6.07	6.02	109.62	0.25	-7022387.71	12117455.61	0.13	0.1	1	1.63	1	0	-0.48	0	-0.48	1	0.81	0	-1.29	1	2.28	1	0.64	1	1.42	0	-0.31	0	-1.72
20051223	1.51	10	2	6.07	6.02	109.62	0.25	-7022387.71	12117455.61	0.13	0.1	20051226	2.17	12	2	6.11	6.06	175.76	0.33	-6961338.46	12276183.64	0.13	0.14	0	-0.48	1	0	-0.48	1	0.81	0	-1.29	1	2.28	1	0.64	1	1.42	0	-0.31	0	-1.72	0	-0.8
20051226	2.17	12	2	6.11	6.06	175.76	0.33	-6961338.46	12276183.64	0.13	0.14	20051227	0.35	7	7	6.14	6.08	124.64	0.3	-6953347.95	12220250.02	0.12	0.07	0	-0.48	1	1	0.81	0	-1.29	1	2.28	1	0.64	1	1.42	0	-0.31	0	-1.72	0	-0.8	1	0.8
20051227	0.35	7	7	6.14	6.08	124.64	0.3	-6953347.95	12220250.02	0.12	0.07	20051228	0.87	7	5	6.16	6.1	73.43	0.1	-6946389.74	12171542.55	0.12	0.07	1	0.81	1	0	-1.29	1	2.28	1	0.64	1	1.42	0	-0.31	0	-1.72	0	-0.8	1	0.8	0	-1.11
20051228	0.87	7	5	6.16	6.1	73.43	0.1	-6946389.74	12171542.55	0.12	0.07	20051229	1.63	12	2	6.19	6.12	92.68	0.22	-6919857.11	12251140.43	0.12	0.12	0	-1.29	1	1	2.28	1	0.64	1	1.42	0	-0.31	0	-1.72	0	-0.8	1	0.8	0	-1.11	0	-1.93
20051229	1.63	12	2	6.19	6.12	92.68	0.22	-6919857.11	12251140.43	0.12	0.12	20051230	0.71	11	5	6.19	6.12	44.44	0.13	-6965993.8	12194751.14	0.12	0.11	1	2.28	1	1	0.64	1	1.42	0	-0.31	0	-1.72	0	-0.8	1	0.8	0	-1.11	0	-1.93	1	0.82
20051230	0.71	11	5	6.19	6.12	44.44	0.13	-6965993.8	12194751.14	0.12	0.11	20060104	2.74	12	0	6.2	6.15	109.21	0.29	-6885091.07	12349201.82	0.13	0.21	1	0.64	1	1	1.42	0	-0.31	0	-1.72	0	-0.8	1	0.8	0	-1.11	0	-1.93	1	0.82	1	1.47
20060104	2.74	12	0	6.2	6.15	109.21	0.29	-6885091.07	12349201.82	0.13	0.21	20060105	1	12	2	6.23	6.18	152.32	0.23	-6815156.58	12503057.68	0.12	0.11	1	1.42	1	0	-0.31	0	-1.72	0	-0.8	1	0.8	0	-1.11	0	-1.93	1	0.82	1	1.47	1	0.8
20060105	1	12	2	6.23	6.18	152.32	0.23	-6815156.58	12503057.68	0.12	0.11	20060106	1.55	12	2	6.27	6.22	204.46	0.35	-6862889.38	12741721.67	0.13	0.18	0	-0.31	1	0	-1.72	0	-0.8	1	0.8	0	-1.11	0	-1.93	1	0.82	1	1.47	1	0.8	0	-0.8
20060106	1.55	12	2	6.27	6.22	204.46	0.35	-6862889.38	12741721.67	0.13	0.18	20060109	0.46	11	5	6.31	6.25	127.23	0.33	-6862889.38	12631500.66	0.13	0.1	0	-1.72	1	0	-0.8	1	0.8	0	-1.11	0	-1.93	1	0.82	1	1.47	1	0.8	0	-0.8	0	-0.8
20060109	0.46	11	5	6.31	6.25	127.23	0.33	-6862889.38	12631500.66	0.13	0.1	20060110	1.94	11	5	6.34	6.26	5.76	0.15	-6811873.33	12417233.23	0.14	0.24	0	-0.8	1	1	0.8	0	-1.11	0	-1.93	1	0.82	1	1.47	1	0.8	0	-0.8	0	-0.8	1	1.29
20060110	1.94	11	5	6.34	6.26	5.76	0.15	-6811873.33	12417233.23	0.14	0.24	20060111	0.46	11	7	6.33	6.25	-2.03	0	-6870369.02	12319740.41	0.14	0.15	1	0.8	1	0	-1.11	0	-1.93	1	0.82	1	1.47	1	0.8	0	-0.8	0	-0.8	1	1.29	1	1.44
20060111	0.46	11	7	6.33	6.25	-2.03	0	-6870369.02	12319740.41	0.14	0.15	20060112	0.69	8	4	6.32	6.26	-18.56	0.08	-6803163.73	12386945.7	0.13	0.09	0	-1.11	1	0	-1.93	1	0.82	1	1.47	1	0.8	0	-0.8	0	-0.8	1	1.29	1	1.44	1	0.79
20060112	0.69	8	4	6.32	6.26	-18.56	0.08	-6803163.73	12386945.7	0.13	0.09	20060113	1.19	11	1	6.28	6.25	-33.26	0.04	-6854906.91	12306978.97	0.14	0.17	0	-1.93	1	1	0.82	1	1.47	1	0.8	0	-0.8	0	-0.8	1	1.29	1	1.44	1	0.79	0	-1.56
20060113	1.19	11	1	6.28	6.25	-33.26	0.04	-6854906.91	12306978.97	0.14	0.17	20060116	1.22	7	5	6.22	6.22	-158.71	-0.13	-6933070.28	12209274.76	0.14	0.13	1	0.82	1	1	1.47	1	0.8	0	-0.8	0	-0.8	1	1.29	1	1.44	1	0.79	0	-1.56	0	0
20060116	1.22	7	5	6.22	6.22	-158.71	-0.13	-6933070.28	12209274.76	0.14	0.13	20060117	0.56	12	0	6.19	6.21	-139.73	0	-6912090.03	12263823.41	0.14	0.13	1	1.47	1	1	0.8	0	-0.8	0	-0.8	1	1.29	1	1.44	1	0.79	0	-1.56	0	0	0	-1.75
20060117	0.56	12	0	6.19	6.21	-139.73	0	-6912090.03	12263823.41	0.14	0.13	20060118	1.23	12	2	6.19	6.21	-54.6	-0.05	-6871820.4	12330939.45	0.14	0.15	1	0.8	1	0	-0.8	0	-0.8	1	1.29	1	1.44	1	0.79	0	-1.56	0	0	0	-1.75	1	0.32
20060118	1.23	12	2	6.19	6.21	-54.6	-0.05	-6871820.4	12330939.45	0.14	0.15	20060119	1.19	12	2	6.19	6.22	1.03	-0.04	-6818759.71	12410530.48	0.14	0.12	0	-0.8	1	0	-0.8	1	1.29	1	1.44	1	0.79	0	-1.56	0	0	0	-1.75	1	0.32	0	0
20060119	1.19	12	2	6.19	6.22	1.03	-0.04	-6818759.71	12410530.48	0.14	0.12	20060120	0.78	11	3	6.19	6.22	14.68	-0.18	-6839523.36	12348239.55	0.14	0.15	0	-0.8	1	1	1.29	1	1.44	1	0.79	0	-1.56	0	0	0	-1.75	1	0.32	0	0	1	0.32
20060120	0.78	11	3	6.19	6.22	14.68	-0.18	-6839523.36	12348239.55	0.14	0.15	20060123	1.14	11	5	6.21	6.22	-36.23	-0.21	-6858825.17	12277466.24	0.13	0.11	1	1.29	1	1	1.44	1	0.79	0	-1.56	0	0	0	-1.75	1	0.32	0	0	1	0.32	1	1.44
20060123	1.14	11	5	6.21	6.22	-36.23	-0.21	-6858825.17	12277466.24	0.13	0.11	20060124	1.18	12	2	6.24	6.22	19.21	-0.02	-6787968.68	12361205.73	0.13	0.13	1	1.44	1	1	0.79	0	-1.56	0	0	0	-1.75	1	0.32	0	0	1	0.32	1	1.44	0	-2.37
20060124	1.18	12	2	6.24	6.22	19.21	-0.02	-6787968.68	12361205.73	0.13	0.13	20060125	1.38	12	2	6.26	6.25	137.39	0.12	-6690154.55	12476804.25	0.13	0.13	1	0.79	1	0	-1.56	0	0	0	-1.75	1	0.32	0	0	1	0.32	1	1.44	0	-2.37	1	1.13
20060125	1.38	12	2	6.26	6.25	137.39	0.12	-6690154.55	12476804.25	0.13	0.13	20060206	0.93	12	2	6.28	6.27	183.06	0.12	-6683019.13	12583835.52	0.14	0.15	0	-1.56	1	0	0	0	-1.75	1	0.32	0	0	1	0.32	1	1.44	0	-2.37	1	1.13	1	0.8
20060206	0.93	12	2	6.28	6.27	183.06	0.12	-6683019.13	12583835.52	0.14	0.15	20060207	1.13	7	5	6.3	6.28	64.64	0.09	-6683019.13	12462890.6	0.14	0.2	0	0	1	0	-1.75	1	0.32	0	0	1	0.32	1	1.44	0	-2.37	1	1.13	1	0.8	1	7.95
20060207	1.13	7	5	6.3	6.28	64.64	0.09	-6683019.13	12462890.6	0.14	0.2	20060208	0.63	12	5	6.32	6.28	15.13	0.21	-6618257.05	12462890.6	0.14	0.13	0	-1.75	1	1	0.32	0	0	1	0.32	1	1.44	0	-2.37	1	1.13	1	0.8	1	7.95	0	0
20060208	0.63	12	5	6.32	6.28	15.13	0.21	-6618257.05	12462890.6	0.14	0.13	20060209	0.95	11	7	6.31	6.27	-58.77	0.05	-6677804.3	12390110.63	0.14	0.12	1	0.32	1	0	0	1	0.32	1	1.44	0	-2.37	1	1.13	1	0.8	1	7.95	0	0	1	3.24
20060209	0.95	11	7	6.31	6.27	-58.77	0.05	-6677804.3	12390110.63	0.14	0.12	20060210	0.82	12	4	6.28	6.26	-87.67	-0.02	-6657974.65	12449599.59	0.13	0.09	0	0	1	1	0.32	1	1.44	0	-2.37	1	1.13	1	0.8	1	7.95	0	0	1	3.24	1	0.29
20060210	0.82	12	4	6.28	6.26	-87.67	-0.02	-6657974.65	12449599.59	0.13	0.09	20060213	0.91	6	3	6.24	6.25	-62.28	-0.07	-6657974.65	12449599.59	0.13	0.1	1	0.32	1	1	1.44	0	-2.37	1	1.13	1	0.8	1	7.95	0	0	1	3.24	1	0.29	0	-2.99
20060213	0.91	6	3	6.24	6.25	-62.28	-0.07	-6657974.65	12449599.59	0.13	0.1	20060214	1	12	2	6.23	6.24	-36.02	0	-6653807.23	12503775.97	0.13	0.13	1	1.44	1	0	-2.37	1	1.13	1	0.8	1	7.95	0	0	1	3.24	1	0.29	0	-2.99	1	0.29
20060214	1	12	2	6.23	6.24	-36.02	0	-6653807.23	12503775.97	0.13	0.13	20060215	2.8	10	2	6.23	6.26	89.4	0.14	-6716349.46	12655664.23	0.14	0.21	0	-2.37	1	1	1.13	1	0.8	1	7.95	0	0	1	3.24	1	0.29	0	-2.99	1	0.29	0	-0.88
20060215	2.8	10	2	6.23	6.26	89.4	0.14	-6716349.46	12655664.23	0.14	0.21	20060216	0.62	2	5	6.23	6.24	-66.19	-0.09	-6810650.13	12561363.56	0.14	0.15	1	1.13	1	1	0.8	1	7.95	0	0	1	3.24	1	0.29	0	-2.99	1	0.29	0	-0.88	0	-3.24
20060216	0.62	2	5	6.23	6.24	-66.19	-0.09	-6810650.13	12561363.56	0.14	0.15	20060217	0.91	12	4	6.23	6.24	-52.78	-0.11	-6770484.9	12647431.9	0.14	0.15	1	0.8	1	1	7.95	0	0	1	3.24	1	0.29	0	-2.99	1	0.29	0	-0.88	0	-3.24	0	-0.3
20060217	0.91	12	4	6.23	6.24	-52.78	-0.11	-6770484.9	12647431.9	0.14	0.15	20060220	1.3	12	2	6.25	6.25	59.64	-0.11	-6759320.85	12759072.44	0.15	0.2	1	7.95	1	0	0	1	3.24	1	0.29	0	-2.99	1	0.29	0	-0.88	0	-3.24	0	-0.3	1	0.31
20060220	1.3	12	2	6.25	6.25	59.64	-0.11	-6759320.85	12759072.44	0.15	0.2	20060221	4.02	12	2	6.36	6.35	280.81	0.49	-6387936.44	13207828.6	0.19	0.58	0	0	1	1	3.24	1	0.29	0	-2.99	1	0.29	0	-0.88	0	-3.24	0	-0.3	1	0.31	0	-3.66
20060221	4.02	12	2	6.36	6.35	280.81	0.49	-6387936.44	13207828.6	0.19	0.58	20060222	0.82	12	3	6.46	6.43	194.41	0.49	-6253030.23	13207828.6	0.19	0.19	1	3.24	1	1	0.29	0	-2.99	1	0.29	0	-0.88	0	-3.24	0	-0.3	1	0.31	0	-3.66	1	0.95
20060222	0.82	12	3	6.46	6.43	194.41	0.49	-6253030.23	13207828.6	0.19	0.19	20060223	1.27	12	2	6.62	6.53	160.4	0.82	-5954191.38	13672689.03	0.2	0.28	1	0.29	1	0	-2.99	1	0.29	0	-0.88	0	-3.24	0	-0.3	1	0.31	0	-3.66	1	0.95	0	-2.19
20060223	1.27	12	2	6.62	6.53	160.4	0.82	-5954191.38	13672689.03	0.2	0.28	20060224	0.57	12	6	6.78	6.62	120.31	0.82	-5726636.68	13938169.51	0.19	0.14	0	-2.99	1	1	0.29	0	-0.88	0	-3.24	0	-0.3	1	0.31	0	-3.66	1	0.95	0	-2.19	0	-0.96
20060224	0.57	12	6	6.78	6.62	120.31	0.82	-5726636.68	13938169.51	0.19	0.14	20060227	0.86	11	1	6.89	6.66	79.73	0.61	-5924534.3	13709826.11	0.2	0.3	1	0.29	1	0	-0.88	0	-3.24	0	-0.3	1	0.31	0	-3.66	1	0.95	0	-2.19	0	-0.96	1	1.46
20060227	0.86	11	1	6.89	6.66	79.73	0.61	-5924534.3	13709826.11	0.2	0.3	20060228	0.8	12	4	6.9	6.69	43.06	0.61	-5812376.73	13892082.15	0.21	0.26	0	-0.88	1	0	-3.24	0	-0.3	1	0.31	0	-3.66	1	0.95	0	-2.19	0	-0.96	1	1.46	0	-1.12
20060228	0.8	12	4	6.9	6.69	43.06	0.61	-5812376.73	13892082.15	0.21	0.26	20060301	0.78	11	3	6.9	6.71	38.86	0.46	-5878887.93	13749558.16	0.2	0.15	0	-3.24	1	0	-0.3	1	0.31	0	-3.66	1	0.95	0	-2.19	0	-0.96	1	1.46	0	-1.12	1	1.29
20060301	0.78	11	3	6.9	6.71	38.86	0.46	-5878887.93	13749558.16	0.2	0.15	20060302	1.47	11	5	6.81	6.68	-27.1	0.39	-5979952.78	13540690.8	0.21	0.31	0	-0.3	1	1	0.31	0	-3.66	1	0.95	0	-2.19	0	-0.96	1	1.46	0	-1.12	1	1.29	1	0.16
20060302	1.47	11	5	6.81	6.68	-27.1	0.39	-5979952.78	13540690.8	0.21	0.31	20060303	0.74	6	5	6.71	6.66	-77.79	0.3	-5945532.04	13385797.47	0.21	0.18	1	0.31	1	0	-3.66	1	0.95	0	-2.19	0	-0.96	1	1.46	0	-1.12	1	1.29	1	0.16	0	-1.43
20060303	0.74	6	5	6.71	6.66	-77.79	0.3	-5945532.04	13385797.47	0.21	0.18	20060306	0.59	12	2	6.66	6.64	-91.49	0.27	-5958489.13	13476497.11	0.2	0.14	0	-3.66	1	1	0.95	0	-2.19	0	-0.96	1	1.46	0	-1.12	1	1.29	1	0.16	0	-1.43	1	1.29
20060306	0.59	12	2	6.66	6.64	-91.49	0.27	-5958489.13	13476497.11	0.2	0.14	20060307	1.27	7	5	6.55	6.58	-135.42	-0.47	-6064385.12	13361392.78	0.21	0.25	1	0.95	1	0	-2.19	0	-0.96	1	1.46	0	-1.12	1	1.29	1	0.16	0	-1.43	1	1.29	1	1.11
20060307	1.27	7	5	6.55	6.58	-135.42	-0.47	-6064385.12	13361392.78	0.21	0.25	20060308	0.76	12	4	6.47	6.54	-112.01	-0.41	-6023535.23	13448928.24	0.2	0.15	0	-2.19	1	0	-0.96	1	1.46	0	-1.12	1	1.29	1	0.16	0	-1.43	1	1.29	1	1.11	0	0
20060308	0.76	12	4	6.47	6.54	-112.01	-0.41	-6023535.23	13448928.24	0.2	0.15	20060309	1.11	7	5	6.41	6.49	-116.96	-0.77	-6069397.13	13352108.68	0.2	0.19	0	-0.96	1	1	1.46	0	-1.12	1	1.29	1	0.16	0	-1.43	1	1.29	1	1.11	0	0	1	0.79
20060309	1.11	7	5	6.41	6.49	-116.96	-0.77	-6069397.13	13352108.68	0.2	0.19	20060310	1.09	11	5	6.34	6.43	-116.14	-0.85	-6142475.1	13246551.62	0.19	0.13	1	1.46	1	0	-1.12	1	1.29	1	0.16	0	-1.43	1	1.29	1	1.11	0	0	1	0.79	0	-1.41
20060310	1.09	11	5	6.34	6.43	-116.14	-0.85	-6142475.1	13246551.62	0.19	0.13	20060313	0.82	12	2	6.28	6.4	-85.75	-0.55	-6084578.39	13333396.68	0.19	0.12	0	-1.12	1	1	1.29	1	0.16	0	-1.43	1	1.29	1	1.11	0	0	1	0.79	0	-1.41	1	0.63
20060313	0.82	12	2	6.28	6.4	-85.75	-0.55	-6084578.39	13333396.68	0.19	0.12	20060314	0.86	11	7	6.25	6.37	-83.06	-0.64	-6114312.8	13259060.65	0.18	0.1	1	1.29	1	1	0.16	0	-1.43	1	1.29	1	1.11	0	0	1	0.79	0	-1.41	1	0.63	1	0.63
20060314	0.86	11	7	6.25	6.37	-83.06	-0.64	-6114312.8	13259060.65	0.18	0.1	20060315	0.81	3	2	6.23	6.35	-57.87	-0.5	-6054410.56	13318962.89	0.17	0.08	1	0.16	1	0	-1.43	1	1.29	1	1.11	0	0	1	0.79	0	-1.41	1	0.63	1	0.63	1	1.72
20060315	0.81	3	2	6.23	6.35	-57.87	-0.5	-6054410.56	13318962.89	0.17	0.08	20060316	1.28	12	2	6.24	6.34	-20.02	-0.27	-6079916.93	13395482	0.16	0.12	0	-1.43	1	1	1.29	1	1.11	0	0	1	0.79	0	-1.41	1	0.63	1	0.63	1	1.72	0	-2
20060316	1.28	12	2	6.24	6.34	-20.02	-0.27	-6079916.93	13395482	0.16	0.12	20060317	0.78	9	5	6.25	6.31	-56.24	-0.34	-6139394.49	13336004.44	0.16	0.11	1	1.29	1	1	1.11	0	0	1	0.79	0	-1.41	1	0.63	1	0.63	1	1.72	0	-2	0	0
20060317	0.78	9	5	6.25	6.31	-56.24	-0.34	-6139394.49	13336004.44	0.16	0.11	20060320	1.13	12	4	6.25	6.31	-40.97	-0.28	-6089954.4	13403422.75	0.16	0.15	1	1.11	1	0	0	1	0.79	0	-1.41	1	0.63	1	0.63	1	1.72	0	-2	0	0	1	0.63
20060320	1.13	12	4	6.25	6.31	-40.97	-0.28	-6089954.4	13403422.75	0.16	0.15	20060321	2.41	12	2	6.28	6.32	112.79	0.03	-6047144.61	13566099.96	0.16	0.19	0	0	1	1	0.79	0	-1.41	1	0.63	1	0.63	1	1.72	0	-2	0	0	1	0.63	1	2.5
20060321	2.41	12	2	6.28	6.32	112.79	0.03	-6047144.61	13566099.96	0.16	0.19	20060322	0.45	11	7	6.29	6.32	152.08	-0.03	-6061760.72	13566099.96	0.15	0.1	1	0.79	1	0	-1.41	1	0.63	1	0.63	1	1.72	0	-2	0	0	1	0.63	1	2.5	1	0.46
20060322	0.45	11	7	6.29	6.32	152.08	-0.03	-6061760.72	13566099.96	0.15	0.1	20060323	1.26	10	2	6.32	6.34	143.15	0.16	-6051498.34	13658461.3	0.15	0.09	0	-1.41	1	1	0.63	1	0.63	1	1.72	0	-2	0	0	1	0.63	1	2.5	1	0.46	0	-1.21
20060323	1.26	10	2	6.32	6.34	143.15	0.16	-6051498.34	13658461.3	0.15	0.09	20060324	0.78	9	5	6.34	6.33	65.85	0.13	-6123159.79	13586799.85	0.14	0.11	1	0.63	1	1	0.63	1	1.72	0	-2	0	0	1	0.63	1	2.5	1	0.46	0	-1.21	0	-0.77
20060324	0.78	9	5	6.34	6.33	65.85	0.13	-6123159.79	13586799.85	0.14	0.11	20060327	1.24	12	4	6.35	6.33	2.25	0.08	-6044834.18	13675568.88	0.15	0.17	1	0.63	1	1	1.72	0	-2	0	0	1	0.63	1	2.5	1	0.46	0	-1.21	0	-0.77	1	4.17
20060327	1.24	12	4	6.35	6.33	2.25	0.08	-6044834.18	13675568.88	0.15	0.17	20060328	1.04	12	2	6.36	6.34	83.69	0.19	-5993749.94	13767520.51	0.14	0.09	1	1.72	1	0	-2	0	0	1	0.63	1	2.5	1	0.46	0	-1.21	0	-0.77	1	4.17	1	2.67
20060328	1.04	12	2	6.36	6.34	83.69	0.19	-5993749.94	13767520.51	0.14	0.09	20060329	2.07	12	2	6.39	6.37	185.37	0.22	-5963687.17	13957918.08	0.15	0.19	0	-2	1	0	0	1	0.63	1	2.5	1	0.46	0	-1.21	0	-0.77	1	4.17	1	2.67	0	-2.6
20060329	2.07	12	2	6.39	6.37	185.37	0.22	-5963687.17	13957918.08	0.15	0.19	20060330	0.68	11	5	6.38	6.37	69.03	0.08	-6025474.53	13828726.31	0.15	0.23	0	0	1	1	0.63	1	2.5	1	0.46	0	-1.21	0	-0.77	1	4.17	1	2.67	0	-2.6	0	-1.78
20060330	0.68	11	5	6.38	6.37	69.03	0.08	-6025474.53	13828726.31	0.15	0.23	20060331	0.8	12	5	6.4	6.37	7.84	0.17	-6020538.89	13828726.31	0.16	0.21	1	0.63	1	1	2.5	1	0.46	0	-1.21	0	-0.77	1	4.17	1	2.67	0	-2.6	0	-1.78	1	3.47
20060331	0.8	12	5	6.4	6.37	7.84	0.17	-6020538.89	13828726.31	0.16	0.21	20060403	1.22	12	2	6.41	6.38	20.68	0.13	-5974125.67	13954705.07	0.16	0.19	1	2.5	1	1	0.46	0	-1.21	0	-0.77	1	4.17	1	2.67	0	-2.6	0	-1.78	1	3.47	0	-0.44
20060403	1.22	12	2	6.41	6.38	20.68	0.13	-5974125.67	13954705.07	0.16	0.19	20060404	1.6	12	2	6.44	6.41	180.21	0.22	-5865764.31	14155947.59	0.17	0.26	1	0.46	1	0	-1.21	0	-0.77	1	4.17	1	2.67	0	-2.6	0	-1.78	1	3.47	0	-0.44	0	-1.17
20060404	1.6	12	2	6.44	6.41	180.21	0.22	-5865764.31	14155947.59	0.17	0.26	20060405	0.96	12	2	6.46	6.45	164.12	0.25	-5827243.97	14348549.29	0.17	0.15	0	-1.21	1	0	-0.77	1	4.17	1	2.67	0	-2.6	0	-1.78	1	3.47	0	-0.44	0	-1.17	1	2.08
20060405	0.96	12	2	6.46	6.45	164.12	0.25	-5827243.97	14348549.29	0.17	0.15	20060406	0.92	11	1	6.49	6.46	102.07	0.12	-5951875.67	14170504.01	0.17	0.2	0	-0.77	1	1	4.17	1	2.67	0	-2.6	0	-1.78	1	3.47	0	-0.44	0	-1.17	1	2.08	0	-1.31
20060406	0.92	11	1	6.49	6.46	102.07	0.12	-5951875.67	14170504.01	0.17	0.2	20060407	0.67	11	5	6.51	6.46	25.85	0.16	-5975801.68	14050873.95	0.17	0.15	1	4.17	1	1	2.67	0	-2.6	0	-1.78	1	3.47	0	-0.44	0	-1.17	1	2.08	0	-1.31	1	0.74
20060407	0.67	11	5	6.51	6.46	25.85	0.16	-5975801.68	14050873.95	0.17	0.15	20060410	1.68	10	2	6.58	6.51	141.53	0.39	-5790255.88	14251263.41	0.18	0.28	1	2.67	1	0	-2.6	0	-1.78	1	3.47	0	-0.44	0	-1.17	1	2.08	0	-1.31	1	0.74	0	-4.82
20060410	1.68	10	2	6.58	6.51	141.53	0.39	-5790255.88	14251263.41	0.18	0.28	20060411	1.56	12	2	6.65	6.59	205.41	0.53	-5668874.13	14563387.92	0.2	0.36	0	-2.6	1	0	-1.78	1	3.47	0	-0.44	0	-1.17	1	2.08	0	-1.31	1	0.74	0	-4.82	0	-1.84
20060411	1.56	12	2	6.65	6.59	205.41	0.53	-5668874.13	14563387.92	0.2	0.36	20060412	0.51	11	7	6.68	6.61	117.17	0.24	-5798576.52	14403167.32	0.2	0.21	0	-1.78	1	1	3.47	0	-0.44	0	-1.17	1	2.08	0	-1.31	1	0.74	0	-4.82	0	-1.84	1	10.02
20060412	0.51	11	7	6.68	6.61	117.17	0.24	-5798576.52	14403167.32	0.2	0.21	20060413	0.95	11	5	6.7	6.62	48.76	0.25	-5926052.29	14250196.39	0.2	0.24	1	3.47	1	0	-0.44	0	-1.17	1	2.08	0	-1.31	1	0.74	0	-4.82	0	-1.84	1	10.02	1	4.55
20060413	0.95	11	5	6.7	6.62	48.76	0.25	-5926052.29	14250196.39	0.2	0.24	20060414	0.92	12	0	6.77	6.66	71	0.48	-5795821.68	14390444.74	0.21	0.28	0	-0.44	1	0	-1.17	1	2.08	0	-1.31	1	0.74	0	-4.82	0	-1.84	1	10.02	1	4.55	1	7.21
20060414	0.92	12	0	6.77	6.66	71	0.48	-5795821.68	14390444.74	0.21	0.28	20060417	0.95	11	3	6.79	6.69	88.69	0.41	-5812499.61	14257021.35	0.21	0.16	0	-1.17	1	1	2.08	0	-1.31	1	0.74	0	-4.82	0	-1.84	1	10.02	1	4.55	1	7.21	0	-0.25
20060417	0.95	11	3	6.79	6.69	88.69	0.41	-5812499.61	14257021.35	0.21	0.16	20060418	0.82	11	5	6.75	6.7	49.06	0.17	-5894482.92	14147710.26	0.2	0.16	1	2.08	1	0	-1.31	1	0.74	0	-4.82	0	-1.84	1	10.02	1	4.55	1	7.21	0	-0.25	1	6.74
20060418	0.82	11	5	6.75	6.7	49.06	0.17	-5894482.92	14147710.26	0.2	0.16	20060419	2.03	12	0	6.78	6.73	74.45	0.28	-5820693.88	14369077.38	0.22	0.33	0	-1.31	1	1	0.74	0	-4.82	0	-1.84	1	10.02	1	4.55	1	7.21	0	-0.25	1	6.74	0	-1.19
20060419	2.03	12	0	6.78	6.73	74.45	0.28	-5820693.88	14369077.38	0.22	0.33	20060420	0.63	11	7	6.82	6.74	58.14	0.27	-5904574.54	14229276.28	0.21	0.2	1	0.74	1	0	-4.82	0	-1.84	1	10.02	1	4.55	1	7.21	0	-0.25	1	6.74	0	-1.19	1	0.36
20060420	0.63	11	7	6.82	6.74	58.14	0.27	-5904574.54	14229276.28	0.21	0.2	20060421	1.25	12	4	6.81	6.76	33.59	0.37	-5826888.45	14404069.99	0.21	0.18	0	-4.82	1	0	-1.84	1	10.02	1	4.55	1	7.21	0	-0.25	1	6.74	0	-1.19	1	0.36	1	2.64
20060421	1.25	12	4	6.81	6.76	33.59	0.37	-5826888.45	14404069.99	0.21	0.18	20060424	1.36	11	5	6.75	6.71	-189.97	-0.23	-6051351.85	14166402.86	0.23	0.36	0	-1.84	1	1	10.02	1	4.55	1	7.21	0	-0.25	1	6.74	0	-1.19	1	0.36	1	2.64	1	1.05
20060424	1.36	11	5	6.75	6.71	-189.97	-0.23	-6051351.85	14166402.86	0.23	0.36	20060425	0.72	7	5	6.68	6.66	-225.62	-0.53	-6068412.21	13995799.23	0.22	0.21	1	10.02	1	1	4.55	1	7.21	0	-0.25	1	6.74	0	-1.19	1	0.36	1	2.64	1	1.05	0	-4.98
20060425	0.72	7	5	6.68	6.66	-225.62	-0.53	-6068412.21	13995799.23	0.22	0.21	20060426	1.34	8	2	6.71	6.72	59.1	0.29	-5839956.95	14224254.49	0.27	0.64	1	4.55	1	1	7.21	0	-0.25	1	6.74	0	-1.19	1	0.36	1	2.64	1	1.05	0	-4.98	1	0.37
20060426	1.34	8	2	6.71	6.72	59.1	0.29	-5839956.95	14224254.49	0.27	0.64	20060427	3.76	12	8	6.82	6.84	272.3	0.73	-5777138.08	15082779.09	0.29	0.51	1	7.21	1	0	-0.25	1	6.74	0	-1.19	1	0.36	1	2.64	1	1.05	0	-4.98	1	0.37	0	-1.58
20060427	3.76	12	8	6.82	6.84	272.3	0.73	-5777138.08	15082779.09	0.29	0.51	20060428	0.8	12	2	7.03	7.03	219.27	1.03	-5438774.01	15767760.02	0.34	0.83	0	-0.25	1	1	6.74	0	-1.19	1	0.36	1	2.64	1	1.05	0	-4.98	1	0.37	0	-1.58	1	2.59
20060428	0.8	12	2	7.03	7.03	219.27	1.03	-5438774.01	15767760.02	0.34	0.83	20060508	0.6	11	7	7.3	7.18	148.87	1.04	-5474068.71	15355988.53	0.34	0.35	1	6.74	1	0	-1.19	1	0.36	1	2.64	1	1.05	0	-4.98	1	0.37	0	-1.58	1	2.59	0	-1.2
20060508	0.6	11	7	7.3	7.18	148.87	1.04	-5474068.71	15355988.53	0.34	0.35	20060509	1.2	12	0	7.7	7.4	135.57	1.65	-5108292.91	15851555.73	0.39	0.84	0	-1.19	1	1	0.36	1	2.64	1	1.05	0	-4.98	1	0.37	0	-1.58	1	2.59	0	-1.2	0	-4.38
20060509	1.2	12	0	7.7	7.4	135.57	1.65	-5108292.91	15851555.73	0.39	0.84	20060510	0.84	11	3	7.95	7.56	115.94	1.41	-5205704.37	15434078.06	0.41	0.6	1	0.36	1	1	2.64	1	1.05	0	-4.98	1	0.37	0	-1.58	1	2.59	0	-1.2	0	-4.38	1	2.29
20060510	0.84	11	3	7.95	7.56	115.94	1.41	-5205704.37	15434078.06	0.41	0.6	20060511	1.1	12	2	8.15	7.7	96.87	1.53	-5393334.68	15891896.01	0.43	0.61	1	2.64	1	1	1.05	0	-4.98	1	0.37	0	-1.58	1	2.59	0	-1.2	0	-4.38	1	2.29	1	2.12
20060511	1.1	12	2	8.15	7.7	96.87	1.53	-5393334.68	15891896.01	0.43	0.61	20060512	0.82	12	6	8.28	7.85	89.4	1.7	-5310877.32	16267535.09	0.43	0.41	1	1.05	1	0	-4.98	1	0.37	0	-1.58	1	2.59	0	-1.2	0	-4.38	1	2.29	1	2.12	1	7.07
20060512	0.82	12	6	8.28	7.85	89.4	1.7	-5310877.32	16267535.09	0.43	0.41	20060515	0.93	12	2	8.43	7.99	83.05	2.12	-5092648.05	16618599.56	0.43	0.37	0	-4.98	1	1	0.37	0	-1.58	1	2.59	0	-1.2	0	-4.38	1	2.29	1	2.12	1	7.07	0	-10.02
20060515	0.93	12	2	8.43	7.99	83.05	2.12	-5092648.05	16618599.56	0.43	0.37	20060516	1	11	5	8.4	8.03	41.83	1.81	-5262406.3	16266024.75	0.44	0.57	1	0.37	1	0	-1.58	1	2.59	0	-1.2	0	-4.38	1	2.29	1	2.12	1	7.07	0	-10.02	0	-10
20060516	1	11	5	8.4	8.03	41.83	1.81	-5262406.3	16266024.75	0.44	0.57	20060517	0.75	12	6	8.38	8.07	26.17	1.2	-5341254.07	16531240	0.43	0.37	0	-1.58	1	1	2.59	0	-1.2	0	-4.38	1	2.29	1	2.12	1	7.07	0	-10.02	0	-10	1	0.28
20060517	0.75	12	6	8.38	8.07	26.17	1.2	-5341254.07	16531240	0.43	0.37	20060518	0.88	11	5	8.34	8.07	-46.99	0.75	-5302444.52	16298382.71	0.43	0.36	1	2.59	1	0	-1.2	0	-4.38	1	2.29	1	2.12	1	7.07	0	-10.02	0	-10	1	0.28	0	-0.28
20060518	0.88	11	5	8.34	8.07	-46.99	0.75	-5302444.52	16298382.71	0.43	0.36	20060519	1.08	12	2	8.29	8.12	-12.47	0.43	-5172779.56	16550888.17	0.42	0.37	0	-1.2	1	0	-4.38	1	2.29	1	2.12	1	7.07	0	-10.02	0	-10	1	0.28	0	-0.28	0	-0.56
20060519	1.08	12	2	8.29	8.12	-12.47	0.43	-5172779.56	16550888.17	0.42	0.37	20060522	1.02	11	7	8.21	8.13	-55.23	0.35	-5186277.2	16294432.97	0.4	0.19	0	-4.38	1	1	2.29	1	2.12	1	7.07	0	-10.02	0	-10	1	0.28	0	-0.28	0	-0.56	1	0.71
20060522	1.02	11	7	8.21	8.13	-55.23	0.35	-5186277.2	16294432.97	0.4	0.19	20060523	0.91	11	5	8.14	8.08	-167.33	-0.54	-5405541.09	16060551.49	0.39	0.37	1	2.29	1	1	2.12	1	7.07	0	-10.02	0	-10	1	0.28	0	-0.28	0	-0.56	1	0.71	1	0.84
20060523	0.91	11	5	8.14	8.08	-167.33	-0.54	-5405541.09	16060551.49	0.39	0.37	20060524	1.12	12	2	8.1	8.07	-92.79	-0.26	-5443098.43	16323452.85	0.4	0.42	1	2.12	1	1	7.07	0	-10.02	0	-10	1	0.28	0	-0.28	0	-0.56	1	0.71	1	0.84	1	3.06
20060524	1.12	12	2	8.1	8.07	-92.79	-0.26	-5443098.43	16323452.85	0.4	0.42	20060525	0.8	12	6	8.12	8.1	-50.76	-0.12	-5292363.83	16534481.28	0.39	0.35	1	7.07	1	0	-10.02	0	-10	1	0.28	0	-0.28	0	-0.56	1	0.71	1	0.84	1	3.06	0	-1.49
20060525	0.8	12	6	8.12	8.1	-50.76	-0.12	-5292363.83	16534481.28	0.39	0.35	20060526	3.36	12	2	8.21	8.22	175.43	0.24	-4975145.94	17243556.56	0.43	0.79	0	-10.02	1	0	-10	1	0.28	0	-0.28	0	-0.56	1	0.71	1	0.84	1	3.06	0	-1.49	1	1.51
20060526	3.36	12	2	8.21	8.22	175.43	0.24	-4975145.94	17243556.56	0.43	0.79	20060612	0.03	0	9	8.15	8.16	-116.91	-0.73	-4975145.94	17220869.56	0.48	0.88	0	-10	1	1	0.28	0	-0.28	0	-0.56	1	0.71	1	0.84	1	3.06	0	-1.49	1	1.51	0	-1.22
20060612	0.03	0	9	8.15	8.16	-116.91	-0.73	-4975145.94	17220869.56	0.48	0.88	20060613	38.23	5	9	8	7.97	-249.72	-1.09	-5842386.18	16353629.32	0.51	0.79	1	0.28	1	0	-0.28	0	-0.56	1	0.71	1	0.84	1	3.06	0	-1.49	1	1.51	0	-1.22	1	2.19
20060613	38.23	5	9	8	7.97	-249.72	-1.09	-5842386.18	16353629.32	0.51	0.79	20060614	0.35	12	4	7.82	7.82	-173.98	-1.1	-5629968.66	16658402.29	0.49	0.33	0	-0.28	1	0	-0.56	1	0.71	1	0.84	1	3.06	0	-1.49	1	1.51	0	-1.22	1	2.19	1	1.2
20060614	0.35	12	4	7.82	7.82	-173.98	-1.1	-5629968.66	16658402.29	0.49	0.33	20060616	0.96	11	3	7.61	7.69	-107.37	-0.99	-5805439.79	16365950.4	0.46	0.2	0	-0.56	1	1	0.71	1	0.84	1	3.06	0	-1.49	1	1.51	0	-1.22	1	2.19	1	1.2	1	7.14
20060616	0.96	11	3	7.61	7.69	-107.37	-0.99	-5805439.79	16365950.4	0.46	0.2	20060619	0.69	12	5	7.26	7.58	-95.09	-1.24	-5696403.44	16165093.95	0.45	0.35	1	0.71	1	1	0.84	1	3.06	0	-1.49	1	1.51	0	-1.22	1	2.19	1	1.2	1	7.14	0	-0.74
20060619	0.69	12	5	7.26	7.58	-95.09	-1.24	-5696403.44	16165093.95	0.45	0.35	20060620	1.01	12	2	7.11	7.49	-67.94	-1.09	-5579303.72	16367357.1	0.42	0.19	1	0.84	1	1	3.06	0	-1.49	1	1.51	0	-1.22	1	2.19	1	1.2	1	7.14	0	-0.74	1	0.12
20060620	1.01	12	2	7.11	7.49	-67.94	-1.09	-5579303.72	16367357.1	0.42	0.19	20060621	1.18	12	2	7.12	7.44	-48.76	-0.67	-5450646.82	16606291.33	0.39	0.13	1	3.06	1	0	-1.49	1	1.51	0	-1.22	1	2.19	1	1.2	1	7.14	0	-0.74	1	0.12	0	-1.24
20060621	1.18	12	2	7.12	7.44	-48.76	-0.67	-5450646.82	16606291.33	0.39	0.13	20060622	1.51	12	2	7.18	7.43	-17.72	-0.63	-5264502.32	16967630.66	0.39	0.33	0	-1.49	1	1	1.51	0	-1.22	1	2.19	1	1.2	1	7.14	0	-0.74	1	0.12	0	-1.24	0	-3.02
20060622	1.51	12	2	7.18	7.43	-17.72	-0.63	-5264502.32	16967630.66	0.39	0.33	20060623	0.52	7	7	7.21	7.4	-15.43	-0.91	-5307710.83	16780393.78	0.37	0.16	1	1.51	1	0	-1.22	1	2.19	1	1.2	1	7.14	0	-0.74	1	0.12	0	-1.24	0	-3.02	0	-7.26
20060623	0.52	7	7	7.21	7.4	-15.43	-0.91	-5307710.83	16780393.78	0.37	0.16	20060627	1.12	12	2	7.28	7.4	43.15	-1.38	-5182154.52	16989654.3	0.34	0.15	0	-1.22	1	1	2.19	1	1.2	1	7.14	0	-0.74	1	0.12	0	-1.24	0	-3.02	0	-7.26	1	0.28
20060627	1.12	12	2	7.28	7.4	43.15	-1.38	-5182154.52	16989654.3	0.34	0.15	20060628	0.93	7	7	7.32	7.39	81.34	-0.59	-5305926.37	16795155.68	0.32	0.11	1	2.19	1	1	1.2	1	7.14	0	-0.74	1	0.12	0	-1.24	0	-3.02	0	-7.26	1	0.28	1	0.42
20060628	0.93	7	7	7.32	7.39	81.34	-0.59	-5305926.37	16795155.68	0.32	0.11	20060629	1.14	12	0	7.37	7.4	96.6	0.36	-5124180.29	17017289.77	0.31	0.22	1	1.2	1	1	7.14	0	-0.74	1	0.12	0	-1.24	0	-3.02	0	-7.26	1	0.28	1	0.42	1	0.83
20060629	1.14	12	0	7.37	7.4	96.6	0.36	-5124180.29	17017289.77	0.31	0.22	20060630	1.01	12	2	7.41	7.43	144.41	0.43	-5168907.31	17240924.83	0.3	0.21	1	7.14	1	0	-0.74	1	0.12	0	-1.24	0	-3.02	0	-7.26	1	0.28	1	0.42	1	0.83	0	-0.41
20060630	1.01	12	2	7.41	7.43	144.41	0.43	-5168907.31	17240924.83	0.3	0.21	20060703	1.46	10	2	7.57	7.55	223.67	0.99	-4945134.22	17566412.95	0.33	0.64	0	-0.74	1	1	0.12	0	-1.24	0	-3.02	0	-7.26	1	0.28	1	0.42	1	0.83	0	-0.41	0	-0.97
20060703	1.46	10	2	7.57	7.55	223.67	0.99	-4945134.22	17566412.95	0.33	0.64	20060704	0.7	11	7	7.7	7.64	158.77	0.97	-4893319.35	17336947.09	0.33	0.31	1	0.12	1	0	-1.24	0	-3.02	0	-7.26	1	0.28	1	0.42	1	0.83	0	-0.41	0	-0.97	0	-1.4
20060704	0.7	11	7	7.7	7.64	158.77	0.97	-4893319.35	17336947.09	0.33	0.31	20060705	1.17	12	2	7.84	7.72	126.67	0.93	-5044570.19	17604544.73	0.32	0.23	0	-1.24	1	0	-3.02	0	-7.26	1	0.28	1	0.42	1	0.83	0	-0.41	0	-0.97	0	-1.4	0	-1.42
20060705	1.17	12	2	7.84	7.72	126.67	0.93	-5044570.19	17604544.73	0.32	0.23	20060706	0.79	7	5	7.94	7.76	73.02	0.77	-5081858.95	17393241.78	0.31	0.17	0	-3.02	1	0	-7.26	1	0.28	1	0.42	1	0.83	0	-0.41	0	-0.97	0	-1.4	0	-1.42	0	-3.45
20060706	0.79	7	5	7.94	7.76	73.02	0.77	-5081858.95	17393241.78	0.31	0.17	20060707	1.24	7	5	7.97	7.75	17.01	0.31	-5159586.46	17131794.69	0.31	0.37	0	-7.26	1	1	0.28	1	0.42	1	0.83	0	-0.41	0	-0.97	0	-1.4	0	-1.42	0	-3.45	0	-0.3
20060707	1.24	7	5	7.97	7.75	17.01	0.31	-5159586.46	17131794.69	0.31	0.37	20060719	0.47	11	9	7.78	7.64	-101.91	-0.14	-5228410.42	17007911.57	0.35	0.66	1	0.28	1	1	0.42	1	0.83	0	-0.41	0	-0.97	0	-1.4	0	-1.42	0	-3.45	0	-0.3	1	1.79
20060719	0.47	11	9	7.78	7.64	-101.91	-0.14	-5228410.42	17007911.57	0.35	0.66	20060720	0.48	12	6	7.61	7.55	-103.07	-0.23	-5240392.27	17067820.85	0.33	0.15	1	0.42	1	1	0.83	0	-0.41	0	-0.97	0	-1.4	0	-1.42	0	-3.45	0	-0.3	1	1.79	1	0.29
20060720	0.48	12	6	7.61	7.55	-103.07	-0.23	-5240392.27	17067820.85	0.33	0.15	20060721	1.07	10	2	7.44	7.49	-84.7	-0.11	-5289359.51	17131854.93	0.31	0.18	1	0.83	1	0	-0.41	0	-0.97	0	-1.4	0	-1.42	0	-3.45	0	-0.3	1	1.79	1	0.29	0	-2.49
20060721	1.07	10	2	7.44	7.49	-84.7	-0.11	-5289359.51	17131854.93	0.31	0.18	20060724	0.65	12	4	7.3	7.45	-84.35	-0.21	-5254790.05	17173702.17	0.3	0.23	0	-0.41	1	0	-0.97	0	-1.4	0	-1.42	0	-3.45	0	-0.3	1	1.79	1	0.29	0	-2.49	0	-1.65
20060724	0.65	12	4	7.3	7.45	-84.35	-0.21	-5254790.05	17173702.17	0.3	0.23	20060725	1.69	11	3	7.2	7.41	-60.84	-0.33	-5299685.4	17103152.34	0.29	0.11	0	-0.97	1	0	-1.4	0	-1.42	0	-3.45	0	-0.3	1	1.79	1	0.29	0	-2.49	0	-1.65	1	3.51
20060725	1.69	11	3	7.2	7.41	-60.84	-0.33	-5299685.4	17103152.34	0.29	0.11	20060726	1.16	11	5	7.2	7.36	-62.54	-0.94	-5331069.18	17021554.51	0.27	0.13	0	-1.4	1	0	-1.42	0	-3.45	0	-0.3	1	1.79	1	0.29	0	-2.49	0	-1.65	1	3.51	0	-0.74
20060726	1.16	11	5	7.2	7.36	-62.54	-0.94	-5331069.18	17021554.51	0.27	0.13	20060727	1.75	11	5	7.18	7.31	-68.68	-0.98	-5408747.7	16879143.88	0.26	0.22	0	-1.42	1	0	-3.45	0	-0.3	1	1.79	1	0.29	0	-2.49	0	-1.65	1	3.51	0	-0.74	1	1.63
20060727	1.75	11	5	7.18	7.31	-68.68	-0.98	-5408747.7	16879143.88	0.26	0.22	20060728	0.78	11	5	7.13	7.24	-98.9	-1.09	-5439898.26	16767891.88	0.26	0.25	0	-3.45	1	0	-0.3	1	1.79	1	0.29	0	-2.49	0	-1.65	1	3.51	0	-0.74	1	1.63	0	-0.44
20060728	0.78	11	5	7.13	7.24	-98.9	-1.09	-5439898.26	16767891.88	0.26	0.25	20060731	1.03	11	5	7.03	7.15	-188.71	-1.23	-5524632.67	16653251.21	0.26	0.27	0	-0.3	1	1	1.79	1	0.29	0	-2.49	0	-1.65	1	3.51	0	-0.74	1	1.63	0	-0.44	0	-0.15
20060731	1.03	11	5	7.03	7.15	-188.71	-1.23	-5524632.67	16653251.21	0.26	0.27	20060801	0.59	11	5	6.92	7.07	-161.55	-1.01	-5524632.67	16585199.21	0.26	0.2	1	1.79	1	1	0.29	0	-2.49	0	-1.65	1	3.51	0	-0.74	1	1.63	0	-0.44	0	-0.15	1	1.32
20060801	0.59	11	5	6.92	7.07	-161.55	-1.01	-5524632.67	16585199.21	0.26	0.2	20060802	0.95	12	2	6.85	7.02	-96.01	-0.33	-5479539.39	16649618.18	0.25	0.2	1	0.29	1	0	-2.49	0	-1.65	1	3.51	0	-0.74	1	1.63	0	-0.44	0	-0.15	1	1.32	1	1.88
20060802	0.95	12	2	6.85	7.02	-96.01	-0.33	-5479539.39	16649618.18	0.25	0.2	20060803	0.74	11	2	6.81	6.99	-60.61	-0.33	-5470048.28	16697073.74	0.24	0.15	0	-2.49	1	0	-1.65	1	3.51	0	-0.74	1	1.63	0	-0.44	0	-0.15	1	1.32	1	1.88	1	0.85
20060803	0.74	11	2	6.81	6.99	-60.61	-0.33	-5470048.28	16697073.74	0.24	0.15	20060804	0.86	9	5	6.75	6.93	-75.13	-0.53	-5510763.69	16656358.33	0.24	0.21	0	-1.65	1	1	3.51	0	-0.74	1	1.63	0	-0.44	0	-0.15	1	1.32	1	1.88	1	0.85	0	-2.26
20060804	0.86	9	5	6.75	6.93	-75.13	-0.53	-5510763.69	16656358.33	0.24	0.21	20060807	1.33	11	5	6.72	6.86	-95.67	-0.7	-5560093.63	16602330.3	0.24	0.23	1	3.51	1	0	-0.74	1	1.63	0	-0.44	0	-0.15	1	1.32	1	1.88	1	0.85	0	-2.26	1	2.16
20060807	1.33	11	5	6.72	6.86	-95.67	-0.7	-5560093.63	16602330.3	0.24	0.23	20060808	1.17	10	2	6.74	6.85	-52.2	-0.44	-5503315.66	16665416.94	0.24	0.24	0	-0.74	1	1	1.63	0	-0.44	0	-0.15	1	1.32	1	1.88	1	0.85	0	-2.26	1	2.16	0	-0.28
20060808	1.17	10	2	6.74	6.85	-52.2	-0.44	-5503315.66	16665416.94	0.24	0.24	20060809	0.62	11	3	6.72	6.83	-25.95	-0.42	-5528131.79	16626420.16	0.23	0.11	1	1.63	1	0	-0.44	0	-0.15	1	1.32	1	1.88	1	0.85	0	-2.26	1	2.16	0	-0.28	0	0
20060809	0.62	11	3	6.72	6.83	-25.95	-0.42	-5528131.79	16626420.16	0.23	0.11	20060810	1.23	12	0	6.72	6.83	36.63	-0.21	-5486706.1	16674219.03	0.22	0.15	0	-0.44	1	0	-0.15	1	1.32	1	1.88	1	0.85	0	-2.26	1	2.16	0	-0.28	0	0	0	-0.28
20060810	1.23	12	0	6.72	6.83	36.63	-0.21	-5486706.1	16674219.03	0.22	0.15	20060811	0.67	7	3	6.75	6.83	107.14	-0.14	-5502706.8	16642217.64	0.2	0.08	0	-0.15	1	1	1.32	1	1.88	1	0.85	0	-2.26	1	2.16	0	-0.28	0	0	0	-0.28	0	-0.71
20060811	0.67	7	3	6.75	6.83	107.14	-0.14	-5502706.8	16642217.64	0.2	0.08	20060814	1.9	11	1	6.8	6.83	102.95	0.09	-5542009.63	16581476.9	0.2	0.17	1	1.32	1	1	1.88	1	0.85	0	-2.26	1	2.16	0	-0.28	0	0	0	-0.28	0	-0.71	1	4.15
20060814	1.9	11	1	6.8	6.83	102.95	0.09	-5542009.63	16581476.9	0.2	0.17	20060815	0.77	12	4	6.82	6.84	94	0.2	-5506192.94	16628314.11	0.2	0.17	1	1.88	1	1	0.85	0	-2.26	1	2.16	0	-0.28	0	0	0	-0.28	0	-0.71	1	4.15	0	-0.96
20060815	0.77	12	4	6.82	6.84	94	0.2	-5506192.94	16628314.11	0.2	0.17	20060816	1.52	12	2	6.88	6.88	184.13	0.21	-5461640.81	16699597.52	0.19	0.16	1	0.85	1	0	-2.26	1	2.16	0	-0.28	0	0	0	-0.28	0	-0.71	1	4.15	0	-0.96	0	0
20060816	1.52	12	2	6.88	6.88	184.13	0.21	-5461640.81	16699597.52	0.19	0.16	20060817	0.77	12	2	6.93	6.91	155.89	0.25	-5412229.4	16754822.03	0.19	0.19	0	-2.26	1	1	2.16	0	-0.28	0	0	0	-0.28	0	-0.71	1	4.15	0	-0.96	0	0	1	0.28
20060817	0.77	12	2	6.93	6.91	155.89	0.25	-5412229.4	16754822.03	0.19	0.19	20060818	1.22	11	1	6.95	6.92	87.47	0.26	-5449108.39	16687210.56	0.2	0.22	1	2.16	1	0	-0.28	0	0	0	-0.28	0	-0.71	1	4.15	0	-0.96	0	0	1	0.28	0	-2.35
20060818	1.22	11	1	6.95	6.92	87.47	0.26	-5449108.39	16687210.56	0.2	0.22	20060821	1.01	12	0	7.01	6.95	52.56	0.52	-5386968.48	16755564.46	0.22	0.44	0	-0.28	1	0	0	0	-0.28	0	-0.71	1	4.15	0	-0.96	0	0	1	0.28	0	-2.35	1	0.57
20060821	1.01	12	0	7.01	6.95	52.56	0.52	-5386968.48	16755564.46	0.22	0.44	20060822	0.85	12	3	7.04	6.97	122.5	0.27	-5413935.17	16697778.69	0.21	0.15	0	0	1	0	-0.28	0	-0.71	1	4.15	0	-0.96	0	0	1	0.28	0	-2.35	1	0.57	1	0.28
20060822	0.85	12	3	7.04	6.97	122.5	0.27	-5413935.17	16697778.69	0.21	0.15	20060823	1.23	12	3	7.04	6.98	106.4	0.32	-5449452.31	16697778.69	0.21	0.16	0	-0.28	1	0	-0.71	1	4.15	0	-0.96	0	0	1	0.28	0	-2.35	1	0.57	1	0.28	1	0.56
20060823	1.23	12	3	7.04	6.98	106.4	0.32	-5449452.31	16697778.69	0.21	0.16	20060824	1.16	11	5	7.03	6.99	40.58	0.19	-5408127.33	16615128.73	0.2	0.16	0	-0.71	1	1	4.15	0	-0.96	0	0	1	0.28	0	-2.35	1	0.57	1	0.28	1	0.56	1	0.56
20060824	1.16	11	5	7.03	6.99	40.58	0.19	-5408127.33	16615128.73	0.2	0.16	20060825	0.46	11	7	7.05	6.99	23.91	0.17	-5425491.21	16576928.19	0.19	0.11	1	4.15	1	0	-0.96	0	0	1	0.28	0	-2.35	1	0.57	1	0.28	1	0.56	1	0.56	1	0.42
20060825	0.46	11	7	7.05	6.99	23.91	0.17	-5425491.21	16576928.19	0.19	0.11	20060828	4.17	12	2	7.09	7.05	182.78	0.47	-5323338.99	16736285.65	0.21	0.39	0	-0.96	1	0	0	1	0.28	0	-2.35	1	0.57	1	0.28	1	0.56	1	0.56	1	0.42	1	2.63
20060828	4.17	12	2	7.09	7.05	182.78	0.47	-5323338.99	16736285.65	0.21	0.39	20060829	0.66	11	3	7.12	7.08	168.4	0.31	-5382621.98	16631400.36	0.22	0.23	0	0	1	1	0.28	0	-2.35	1	0.57	1	0.28	1	0.56	1	0.56	1	0.42	1	2.63	1	0.13
20060829	0.66	11	3	7.12	7.08	168.4	0.31	-5382621.98	16631400.36	0.22	0.23	20060830	0.49	6	5	7.15	7.1	96.87	0.18	-5372386.4	16631400.36	0.2	0.1	1	0.28	1	0	-2.35	1	0.57	1	0.28	1	0.56	1	0.56	1	0.42	1	2.63	1	0.13	0	-0.4
20060830	0.49	6	5	7.15	7.1	96.87	0.18	-5372386.4	16631400.36	0.2	0.1	20060831	1.41	12	2	7.18	7.12	94.59	0.14	-5385098.08	16703433.25	0.2	0.17	0	-2.35	1	1	0.57	1	0.28	1	0.56	1	0.56	1	0.42	1	2.63	1	0.13	0	-0.4	1	1.35
20060831	1.41	12	2	7.18	7.12	94.59	0.14	-5385098.08	16703433.25	0.2	0.17	20060901	0.86	11	5	7.2	7.11	-9.82	0.13	-5418859.42	16641537.46	0.2	0.22	1	0.57	1	1	0.28	1	0.56	1	0.56	1	0.42	1	2.63	1	0.13	0	-0.4	1	1.35	1	1.73
20060901	0.86	11	5	7.2	7.11	-9.82	0.13	-5418859.42	16641537.46	0.2	0.22	20060904	0.74	12	6	7.16	7.11	-34.89	0.02	-5395837.93	16687580.45	0.19	0.08	1	0.28	1	1	0.56	1	0.56	1	0.42	1	2.63	1	0.13	0	-0.4	1	1.35	1	1.73	0	-0.13
20060904	0.74	12	6	7.16	7.11	-34.89	0.02	-5395837.93	16687580.45	0.19	0.08	20060905	2.46	12	2	7.14	7.11	9.27	0.06	-5437564.31	16800837.78	0.19	0.19	1	0.56	1	1	0.56	1	0.42	1	2.63	1	0.13	0	-0.4	1	1.35	1	1.73	0	-0.13	1	1.18
20060905	2.46	12	2	7.14	7.11	9.27	0.06	-5437564.31	16800837.78	0.19	0.19	20060906	0.52	12	6	7.13	7.12	-4.15	0.1	-5390075.37	16860198.96	0.18	0.1	1	0.56	1	1	0.42	1	2.63	1	0.13	0	-0.4	1	1.35	1	1.73	0	-0.13	1	1.18	0	-0.39
20060906	0.52	12	6	7.13	7.12	-4.15	0.1	-5390075.37	16860198.96	0.18	0.1	20060907	2.23	12	2	7.13	7.13	55.44	0.16	-5407313.91	16992361.14	0.19	0.23	1	0.42	1	1	2.63	1	0.13	0	-0.4	1	1.35	1	1.73	0	-0.13	1	1.18	0	-0.39	1	0.39
20060907	2.23	12	2	7.13	7.13	55.44	0.16	-5407313.91	16992361.14	0.19	0.23	20060908	0.58	12	6	7.16	7.15	47.36	0.24	-5372588.35	17068757.39	0.18	0.11	1	2.63	1	1	0.13	0	-0.4	1	1.35	1	1.73	0	-0.13	1	1.18	0	-0.39	1	0.39	0	-2.85
20060908	0.58	12	6	7.16	7.15	47.36	0.24	-5372588.35	17068757.39	0.18	0.11	20060911	2.65	10	0	7.23	7.2	158.28	0.14	-5209309.03	17271223.74	0.19	0.31	1	0.13	1	0	-0.4	1	1.35	1	1.73	0	-0.13	1	1.18	0	-0.39	1	0.39	0	-2.85	1	1.34
20060911	2.65	10	0	7.23	7.2	158.28	0.14	-5209309.03	17271223.74	0.19	0.31	20060912	0.65	12	2	7.29	7.24	197.36	0.22	-5232710.07	17403829.6	0.19	0.17	0	-0.4	1	1	1.35	1	1.73	0	-0.13	1	1.18	0	-0.39	1	0.39	0	-2.85	1	1.34	0	-0.26
20060912	0.65	12	2	7.29	7.24	197.36	0.22	-5232710.07	17403829.6	0.19	0.17	20060913	1.31	11	1	7.34	7.27	133.42	0.19	-5330835.03	17230223.89	0.19	0.23	1	1.35	1	1	1.73	0	-0.13	1	1.18	0	-0.39	1	0.39	0	-2.85	1	1.34	0	-0.26	1	5.81
20060913	1.31	11	1	7.34	7.27	133.42	0.19	-5330835.03	17230223.89	0.19	0.23	20060914	1.11	12	2	7.4	7.31	126.6	0.27	-5382076.48	17422379.31	0.2	0.3	1	1.73	1	0	-0.13	1	1.18	0	-0.39	1	0.39	0	-2.85	1	1.34	0	-0.26	1	5.81	0	-0.75
20060914	1.11	12	2	7.4	7.31	126.6	0.27	-5382076.48	17422379.31	0.2	0.3	20060915	1.02	12	6	7.48	7.37	115.26	0.57	-5225315.76	17618330.21	0.2	0.2	0	-0.13	1	1	1.18	0	-0.39	1	0.39	0	-2.85	1	1.34	0	-0.26	1	5.81	0	-0.75	1	2.64
20060915	1.02	12	6	7.48	7.37	115.26	0.57	-5225315.76	17618330.21	0.2	0.2	20060918	0.61	11	3	7.52	7.42	113.73	0.52	-5260379.52	17499113.41	0.2	0.17	1	1.18	1	0	-0.39	1	0.39	0	-2.85	1	1.34	0	-0.26	1	5.81	0	-0.75	1	2.64	1	6.5
20060918	0.61	11	3	7.52	7.42	113.73	0.52	-5260379.52	17499113.41	0.2	0.17	20060919	1.3	12	2	7.57	7.47	118.01	0.59	-5247418.45	17654646.3	0.2	0.24	0	-0.39	1	1	0.39	0	-2.85	1	1.34	0	-0.26	1	5.81	0	-0.75	1	2.64	1	6.5	1	3.91
20060919	1.3	12	2	7.57	7.47	118.01	0.59	-5247418.45	17654646.3	0.2	0.24	20060920	0.54	11	7	7.63	7.51	91.59	0.52	-5247418.45	17569900.26	0.19	0.1	1	0.39	1	0	-2.85	1	1.34	0	-0.26	1	5.81	0	-0.75	1	2.64	1	6.5	1	3.91	0	-2.1
20060920	0.54	11	7	7.63	7.51	91.59	0.52	-5247418.45	17569900.26	0.19	0.1	20060921	1.3	10	2	7.67	7.54	101.86	0.51	-5313533.57	17680092.13	0.19	0.15	0	-2.85	1	1	1.34	0	-0.26	1	5.81	0	-0.75	1	2.64	1	6.5	1	3.91	0	-2.1	1	1.7
20060921	1.3	10	2	7.67	7.54	101.86	0.51	-5313533.57	17680092.13	0.19	0.15	20060922	1.49	11	5	7.64	7.53	-0.87	0.26	-5403818.38	17515937.93	0.21	0.4	1	1.34	1	0	-0.26	1	5.81	0	-0.75	1	2.64	1	6.5	1	3.91	0	-2.1	1	1.7	1	1.11
20060922	1.49	11	5	7.64	7.53	-0.87	0.26	-5403818.38	17515937.93	0.21	0.4	20060925	0.62	12	6	7.64	7.54	-26.53	0.17	-5359045.96	17617693.44	0.21	0.25	0	-0.26	1	1	5.81	0	-0.75	1	2.64	1	6.5	1	3.91	0	-2.1	1	1.7	1	1.11	0	-1.54
20060925	0.62	12	6	7.64	7.54	-26.53	0.17	-5359045.96	17617693.44	0.21	0.25	20060926	0.63	6	7	7.61	7.55	-34.85	0.14	-5341547.73	17553533.29	0.2	0.11	1	5.81	1	0	-0.75	1	2.64	1	6.5	1	3.91	0	-2.1	1	1.7	1	1.11	0	-1.54	1	1.34
20060926	0.63	6	7	7.61	7.55	-34.85	0.14	-5341547.73	17553533.29	0.2	0.11	20060927	3.94	12	2	7.67	7.63	180.77	0.61	-5154094.86	17806594.67	0.24	0.54	0	-0.75	1	1	2.64	1	6.5	1	3.91	0	-2.1	1	1.7	1	1.11	0	-1.54	1	1.34	0	-0.44
20060927	3.94	12	2	7.67	7.63	180.77	0.61	-5154094.86	17806594.67	0.24	0.54	20060928	0.62	11	7	7.72	7.69	162.25	0.45	-5126614.22	17650871.07	0.23	0.17	1	2.64	1	1	6.5	1	3.91	0	-2.1	1	1.7	1	1.11	0	-1.54	1	1.34	0	-0.44	1	4.21
20060928	0.62	11	7	7.72	7.69	162.25	0.45	-5126614.22	17650871.07	0.23	0.17	20060929	1.69	12	2	7.86	7.78	174.48	0.53	-5022704.42	17914642.12	0.24	0.33	1	6.5	1	1	3.91	0	-2.1	1	1.7	1	1.11	0	-1.54	1	1.34	0	-0.44	1	4.21	1	0.96
20060929	1.69	12	2	7.86	7.78	174.48	0.53	-5022704.42	17914642.12	0.24	0.33	20061009	1.34	12	8	8.08	7.94	209.57	1.07	-4749103	18268714.54	0.27	0.58	1	3.91	1	0	-2.1	1	1.7	1	1.11	0	-1.54	1	1.34	0	-0.44	1	4.21	1	0.96	1	3.37
20061009	1.34	12	8	8.08	7.94	209.57	1.07	-4749103	18268714.54	0.27	0.58	20061013	1.53	12	2	8.37	8.14	195.17	1.32	-4776125.26	18809159.74	0.33	0.8	0	-2.1	1	1	1.7	1	1.11	0	-1.54	1	1.34	0	-0.44	1	4.21	1	0.96	1	3.37	0	-0.51
20061013	1.53	12	2	8.37	8.14	195.17	1.32	-4776125.26	18809159.74	0.33	0.8	20061016	0.46	11	7	8.53	8.27	124	1.16	-5009262.63	18562700.23	0.33	0.37	1	1.7	1	1	1.11	0	-1.54	1	1.34	0	-0.44	1	4.21	1	0.96	1	3.37	0	-0.51	0	-3.79
20061016	0.46	11	7	8.53	8.27	124	1.16	-5009262.63	18562700.23	0.33	0.37	20061017	0.82	12	4	8.74	8.4	89.09	1.28	-4888368.51	18764190.44	0.33	0.35	1	1.11	1	0	-1.54	1	1.34	0	-0.44	1	4.21	1	0.96	1	3.37	0	-0.51	0	-3.79	1	1.6
20061017	0.82	12	4	8.74	8.4	89.09	1.28	-4888368.51	18764190.44	0.33	0.35	20061018	0.87	12	2	8.93	8.52	84.03	1.6	-4822072.93	18938969.69	0.33	0.29	0	-1.54	1	1	1.34	0	-0.44	1	4.21	1	0.96	1	3.37	0	-0.51	0	-3.79	1	1.6	0	-2.62
20061018	0.87	12	2	8.93	8.52	84.03	1.6	-4822072.93	18938969.69	0.33	0.29	20061019	0.75	7	7	8.98	8.6	64.37	1.36	-4909210.22	18808263.76	0.31	0.18	1	1.34	1	0	-0.44	1	4.21	1	0.96	1	3.37	0	-0.51	0	-3.79	1	1.6	0	-2.62	1	0.65
20061019	0.75	7	7	8.98	8.6	64.37	1.36	-4909210.22	18808263.76	0.31	0.18	20061020	1.41	12	0	8.99	8.69	61.83	1.5	-4842824.62	18992668.21	0.31	0.25	0	-0.44	1	1	4.21	1	0.96	1	3.37	0	-0.51	0	-3.79	1	1.6	0	-2.62	1	0.65	1	2.35
20061020	1.41	12	0	8.99	8.69	61.83	1.5	-4842824.62	18992668.21	0.31	0.25	20061023	1.33	11	3	9.03	8.75	62.23	1.02	-4944682.94	18747009.91	0.32	0.41	1	4.21	1	1	0.96	1	3.37	0	-0.51	0	-3.79	1	1.6	0	-2.62	1	0.65	1	2.35	1	2.92
20061023	1.33	11	3	9.03	8.75	62.23	1.02	-4944682.94	18747009.91	0.32	0.41	20061024	1.42	12	2	9.11	8.87	117.04	1.46	-4721492.04	19095745.69	0.34	0.5	1	0.96	1	1	3.37	0	-0.51	0	-3.79	1	1.6	0	-2.62	1	0.65	1	2.35	1	2.92	1	1.72
20061024	1.42	12	2	9.11	8.87	117.04	1.46	-4721492.04	19095745.69	0.34	0.5	20061025	0.86	12	2	9.19	8.98	203.06	1.34	-4764379.15	19395955.49	0.33	0.28	1	3.37	1	0	-0.51	0	-3.79	1	1.6	0	-2.62	1	0.65	1	2.35	1	2.92	1	1.72	1	0.1
20061025	0.86	12	2	9.19	8.98	203.06	1.34	-4764379.15	19395955.49	0.33	0.28	20061026	1.37	12	2	9.37	9.14	174.9	1.13	-4460750.32	19806747.44	0.34	0.46	0	-0.51	1	0	-3.79	1	1.6	0	-2.62	1	0.65	1	2.35	1	2.92	1	1.72	1	0.1	1	4.08
20061026	1.37	12	2	9.37	9.14	174.9	1.13	-4460750.32	19806747.44	0.34	0.46	20061027	1.05	11	3	9.51	9.25	152.62	0.74	-4782526.96	19375095.85	0.36	0.55	0	-3.79	1	1	1.6	0	-2.62	1	0.65	1	2.35	1	2.92	1	1.72	1	0.1	1	4.08	0	-1.24
20061027	1.05	11	3	9.51	9.25	152.62	0.74	-4782526.96	19375095.85	0.36	0.55	20061030	0.72	11	5	9.58	9.28	45.18	0.56	-4931567.93	19066368.13	0.39	0.58	1	1.6	1	0	-2.62	1	0.65	1	2.35	1	2.92	1	1.72	1	0.1	1	4.08	0	-1.24	0	-2.33
20061030	0.72	11	5	9.58	9.28	45.18	0.56	-4931567.93	19066368.13	0.39	0.58	20061031	0.71	12	6	9.61	9.33	39.67	0.56	-4867827.55	19285918.3	0.38	0.31	0	-2.62	1	1	0.65	1	2.35	1	2.92	1	1.72	1	0.1	1	4.08	0	-1.24	0	-2.33	0	-0.2
20061031	0.71	12	6	9.61	9.33	39.67	0.56	-4867827.55	19285918.3	0.38	0.31	20061101	0.97	11	5	9.57	9.32	-4.84	0.21	-5007083.64	19074006.86	0.38	0.35	1	0.65	1	1	2.35	1	2.92	1	1.72	1	0.1	1	4.08	0	-1.24	0	-2.33	0	-0.2	1	3.38
20061101	0.97	11	5	9.57	9.32	-4.84	0.21	-5007083.64	19074006.86	0.38	0.35	20061102	0.88	8	4	9.48	9.33	-48.11	0.41	-4821179.48	19259911.02	0.36	0.26	1	2.35	1	1	2.92	1	1.72	1	0.1	1	4.08	0	-1.24	0	-2.33	0	-0.2	1	3.38	1	0.1
20061102	0.88	8	4	9.48	9.33	-48.11	0.41	-4821179.48	19259911.02	0.36	0.26	20061103	1.31	12	2	9.44	9.38	27.86	0.51	-4770525.03	19503973.37	0.38	0.53	1	2.92	1	1	1.72	1	0.1	1	4.08	0	-1.24	0	-2.33	0	-0.2	1	3.38	1	0.1	0	-1.25
20061103	1.31	12	2	9.44	9.38	27.86	0.51	-4770525.03	19503973.37	0.38	0.53	20061106	0.95	12	2	9.53	9.46	90.41	0.83	-4631173.86	19736225.32	0.4	0.6	1	1.72	1	1	0.1	1	4.08	0	-1.24	0	-2.33	0	-0.2	1	3.38	1	0.1	0	-1.25	1	4.57
20061106	0.95	12	2	9.53	9.46	90.41	0.83	-4631173.86	19736225.32	0.4	0.6	20061107	1.03	12	2	9.63	9.57	141.65	0.62	-4557009.81	19975198.39	0.39	0.29	1	0.1	1	1	4.08	0	-1.24	0	-2.33	0	-0.2	1	3.38	1	0.1	0	-1.25	1	4.57	1	10.05
20061107	1.03	12	2	9.63	9.57	141.65	0.62	-4557009.81	19975198.39	0.39	0.29	20061108	1.12	12	2	9.77	9.65	112.14	0.54	-4514023.04	20241716.37	0.38	0.31	1	4.08	1	0	-1.24	0	-2.33	0	-0.2	1	3.38	1	0.1	0	-1.25	1	4.57	1	10.05	1	8.88
20061108	1.12	12	2	9.77	9.65	112.14	0.54	-4514023.04	20241716.37	0.38	0.31	20061109	1.47	12	2	9.99	9.8	144.34	0.63	-4295819.7	20632185.5	0.41	0.68	0	-1.24	1	0	-2.33	0	-0.2	1	3.38	1	0.1	0	-1.25	1	4.57	1	10.05	1	8.88	0	-1.79
20061109	1.47	12	2	9.99	9.8	144.34	0.63	-4295819.7	20632185.5	0.41	0.68	20061110	0.97	11	3	10.14	9.89	128.6	0.55	-4485470.69	20252883.52	0.43	0.6	0	-2.33	1	0	-0.2	1	3.38	1	0.1	0	-1.25	1	4.57	1	10.05	1	8.88	0	-1.79	1	0.24
20061110	0.97	11	3	10.14	9.89	128.6	0.55	-4485470.69	20252883.52	0.43	0.6	20061113	0.6	11	5	10.18	9.93	68.94	0.68	-4639636.99	20025691.07	0.44	0.56	0	-0.2	1	1	3.38	1	0.1	0	-1.25	1	4.57	1	10.05	1	8.88	0	-1.79	1	0.24	0	-0.79
20061113	0.6	11	5	10.18	9.93	68.94	0.68	-4639636.99	20025691.07	0.44	0.56	20061114	1.25	11	5	10.19	9.95	36.38	0.51	-4680312.22	19740964.5	0.44	0.42	1	3.38	1	1	0.1	0	-1.25	1	4.57	1	10.05	1	8.88	0	-1.79	1	0.24	0	-0.79	0	-2.07
20061114	1.25	11	5	10.19	9.95	36.38	0.51	-4680312.22	19740964.5	0.44	0.42	20061115	0.83	12	2	10.26	10.03	65.46	1.1	-4472946.8	19978676.08	0.44	0.47	1	0.1	1	0	-1.25	1	4.57	1	10.05	1	8.88	0	-1.79	1	0.24	0	-0.79	0	-2.07	1	0.41
20061115	0.83	12	2	10.26	10.03	65.46	1.1	-4472946.8	19978676.08	0.44	0.47	20061116	1.39	6	2	10.25	10.1	107.51	1.05	-4670805.79	20308441.06	0.44	0.35	0	-1.25	1	1	4.57	1	10.05	1	8.88	0	-1.79	1	0.24	0	-0.79	0	-2.07	1	0.41	1	2.26
20061116	1.39	6	2	10.25	10.1	107.51	1.05	-4670805.79	20308441.06	0.44	0.35	20061117	0.55	11	5	10.25	10.13	45.61	0.7	-4715896.79	20128077.06	0.42	0.32	1	4.57	1	1	10.05	1	8.88	0	-1.79	1	0.24	0	-0.79	0	-2.07	1	0.41	1	2.26	0	-1.82
20061117	0.55	11	5	10.25	10.13	45.61	0.7	-4715896.79	20128077.06	0.42	0.32	20061120	1.81	12	2	10.38	10.25	145.08	0.89	-4452854.04	20455276.57	0.43	0.52	1	10.05	1	1	8.88	0	-1.79	1	0.24	0	-0.79	0	-2.07	1	0.41	1	2.26	0	-1.82	1	5.88
20061120	1.81	12	2	10.38	10.25	145.08	0.89	-4452854.04	20455276.57	0.43	0.52	20061121	2.51	8	2	10.73	10.53	257.79	1.8	-3632756.44	21275374.17	0.52	1.35	1	8.88	1	0	-1.79	1	0.24	0	-0.79	0	-2.07	1	0.41	1	2.26	0	-1.82	1	5.88	0	-1.52
20061121	2.51	8	2	10.73	10.53	257.79	1.8	-3632756.44	21275374.17	0.52	1.35	20061122	0.83	12	2	11.23	10.96	241.1	2.84	-3083159.63	21954287.88	0.6	1.26	0	-1.79	1	1	0.24	0	-0.79	0	-2.07	1	0.41	1	2.26	0	-1.82	1	5.88	0	-1.52	1	1.08
20061122	0.83	12	2	11.23	10.96	241.1	2.84	-3083159.63	21954287.88	0.6	1.26	20061123	0.71	11	3	11.68	11.27	156.91	2.2	-3364887.99	21470293.01	0.61	0.67	1	0.24	1	0	-0.79	0	-2.07	1	0.41	1	2.26	0	-1.82	1	5.88	0	-1.52	1	1.08	1	2.37
20061123	0.71	11	3	11.68	11.27	156.91	2.2	-3364887.99	21470293.01	0.61	0.67	20061124	0.86	12	4	12.16	11.52	104.41	2.36	-3293325.5	21887740.86	0.62	0.7	0	-0.79	1	0	-2.07	1	0.41	1	2.26	0	-1.82	1	5.88	0	-1.52	1	1.08	1	2.37	0	-1.94
20061124	0.86	12	4	12.16	11.52	104.41	2.36	-3293325.5	21887740.86	0.62	0.7	20061127	0.82	12	5	12.52	11.72	78.48	2.5	-3262109.51	21544365.05	0.62	0.66	0	-2.07	1	1	0.41	1	2.26	0	-1.82	1	5.88	0	-1.52	1	1.08	1	2.37	0	-1.94	1	3.04
20061127	0.82	12	5	12.52	11.72	78.48	2.5	-3262109.51	21544365.05	0.62	0.66	20061128	0.6	11	7	12.62	11.83	55.35	2.26	-3423738.92	21339634.47	0.6	0.38	1	0.41	1	1	2.26	0	-1.82	1	5.88	0	-1.52	1	1.08	1	2.37	0	-1.94	1	3.04	1	2.95
20061128	0.6	11	7	12.62	11.83	55.35	2.26	-3423738.92	21339634.47	0.6	0.38	20061129	1.44	10	4	12.52	11.92	32.74	1.97	-3239749	21634874.11	0.61	0.69	1	2.26	1	0	-1.82	1	5.88	0	-1.52	1	1.08	1	2.37	0	-1.94	1	3.04	1	2.95	0	-3.8
20061129	1.44	10	4	12.52	11.92	32.74	1.97	-3239749	21634874.11	0.61	0.69	20061130	1.11	12	2	12.52	12.06	47.28	2.24	-2957187.75	21962050.29	0.59	0.44	0	-1.82	1	1	5.88	0	-1.52	1	1.08	1	2.37	0	-1.94	1	3.04	1	2.95	0	-3.8	0	-0.22
20061130	1.11	12	2	12.52	12.06	47.28	2.24	-2957187.75	21962050.29	0.59	0.44	20061201	0.7	11	3	12.47	12.12	41.21	2.14	-3140322.32	21731655.19	0.57	0.39	1	5.88	1	0	-1.52	1	1.08	1	2.37	0	-1.94	1	3.04	1	2.95	0	-3.8	0	-0.22	0	-0.22
20061201	0.7	11	3	12.47	12.12	41.21	2.14	-3140322.32	21731655.19	0.57	0.39	20061204	1.85	12	0	12.58	12.31	116.36	2.4	-2882141.33	22157108.37	0.63	1.17	0	-1.52	1	1	1.08	1	2.37	0	-1.94	1	3.04	1	2.95	0	-3.8	0	-0.22	0	-0.22	1	1.72
20061204	1.85	12	0	12.58	12.31	116.36	2.4	-2882141.33	22157108.37	0.63	1.17	20061205	0.96	11	7	12.71	12.43	148.66	1.12	-3035063.16	21749316.82	0.61	0.48	1	1.08	1	1	2.37	0	-1.94	1	3.04	1	2.95	0	-3.8	0	-0.22	0	-0.22	1	1.72	0	0
20061205	0.96	11	7	12.71	12.43	148.66	1.12	-3035063.16	21749316.82	0.61	0.48	20061206	1.01	12	0	12.85	12.55	113.1	0.21	-2961172.85	22159818.54	0.65	1	1	2.37	1	0	-1.94	1	3.04	1	2.95	0	-3.8	0	-0.22	0	-0.22	1	1.72	0	0	0	-0.52
20061206	1.01	12	0	12.85	12.55	113.1	0.21	-2961172.85	22159818.54	0.65	1	20061207	1.3	10	2	13	12.7	174.45	0.75	-3191267.64	22693220.1	0.69	1.04	0	-1.94	1	1	3.04	1	2.95	0	-3.8	0	-0.22	0	-0.22	1	1.72	0	0	0	-0.52	0	-2.59
20061207	1.3	10	2	13	12.7	174.45	0.75	-3191267.64	22693220.1	0.69	1.04	20061208	0.64	12	5	13.15	12.78	82.28	0.46	-3334046.69	22352746.99	0.68	0.62	1	3.04	1	1	2.95	0	-3.8	0	-0.22	0	-0.22	1	1.72	0	0	0	-0.52	0	-2.59	0	-1.14
20061208	0.64	12	5	13.15	12.78	82.28	0.46	-3334046.69	22352746.99	0.68	0.62	20061211	0.89	12	2	13.22	12.92	103.51	0.96	-3230378.1	22654328.33	0.68	0.64	1	2.95	1	0	-3.8	0	-0.22	0	-0.22	1	1.72	0	0	0	-0.52	0	-2.59	0	-1.14	1	2.61
20061211	0.89	12	2	13.22	12.92	103.51	0.96	-3230378.1	22654328.33	0.68	0.64	20061212	1.35	12	2	13.42	13.1	145.44	1.62	-3177379.02	23060654.61	0.68	0.7	0	-3.8	1	0	-0.22	0	-0.22	1	1.72	0	0	0	-0.52	0	-2.59	0	-1.14	1	2.61	0	-0.9
20061212	1.35	12	2	13.42	13.1	145.44	1.62	-3177379.02	23060654.61	0.68	0.7	20061213	1.01	11	5	13.49	13.16	71.8	1.04	-3415048.02	22648371.66	0.7	0.85	0	-0.22	1	0	-0.22	1	1.72	0	0	0	-0.52	0	-2.59	0	-1.14	1	2.61	0	-0.9	1	3.48
20061213	1.01	11	5	13.49	13.16	71.8	1.04	-3415048.02	22648371.66	0.7	0.85	20061214	0.87	12	5	13.48	13.2	27.43	0.73	-3440088.43	22289459.13	0.67	0.43	0	-0.22	1	1	1.72	0	0	0	-0.52	0	-2.59	0	-1.14	1	2.61	0	-0.9	1	3.48	1	2.41
20061214	0.87	12	5	13.48	13.2	27.43	0.73	-3440088.43	22289459.13	0.67	0.43	20061215	0.82	7	5	13.52	13.23	-17.42	0.93	-3309044.29	21994609.82	0.66	0.54	1	1.72	1	0	0	0	-0.52	0	-2.59	0	-1.14	1	2.61	0	-0.9	1	3.48	1	2.41	1	3.21
20061215	0.82	7	5	13.52	13.23	-17.42	0.93	-3309044.29	21994609.82	0.66	0.54	20061218	0.93	12	2	13.53	13.29	35.58	0.43	-3194736.97	22267953.41	0.65	0.55	0	0	1	0	-0.52	0	-2.59	0	-1.14	1	2.61	0	-0.9	1	3.48	1	2.41	1	3.21	0	-2.49
20061218	0.93	12	2	13.53	13.29	35.58	0.43	-3194736.97	22267953.41	0.65	0.55	20061219	1.28	12	3	13.46	13.34	85.42	0.63	-3360971.28	22267953.41	0.66	0.76	0	-0.52	1	0	-2.59	0	-1.14	1	2.61	0	-0.9	1	3.48	1	2.41	1	3.21	0	-2.49	0	-7.44
20061219	1.28	12	3	13.46	13.34	85.42	0.63	-3360971.28	22267953.41	0.66	0.76	20061220	0.53	11	5	13.48	13.37	-25.01	0.42	-3284584.73	22081230.71	0.64	0.44	0	-2.59	1	0	-1.14	1	2.61	0	-0.9	1	3.48	1	2.41	1	3.21	0	-2.49	0	-7.44	1	2.37
20061220	0.53	11	5	13.48	13.37	-25.01	0.42	-3284584.73	22081230.71	0.64	0.44	20061221	1.92	11	5	13.44	13.34	-87.73	-0.24	-3547144.71	21723194.37	0.62	0.45	0	-1.14	1	1	2.61	0	-0.9	1	3.48	1	2.41	1	3.21	0	-2.49	0	-7.44	1	2.37	1	3.22
20061221	1.92	11	5	13.44	13.34	-87.73	-0.24	-3547144.71	21723194.37	0.62	0.45	20061222	0.61	11	5	13.37	13.28	-146.56	-0.13	-3667618.63	21506341.31	0.6	0.45	1	2.61	1	0	-0.9	1	3.48	1	2.41	1	3.21	0	-2.49	0	-7.44	1	2.37	1	3.22	1	2.03
20061222	0.61	11	5	13.37	13.28	-146.56	-0.13	-3667618.63	21506341.31	0.6	0.45	20061225	1.79	12	0	13.32	13.29	-38.14	-0.19	-3667618.63	21893998.74	0.63	0.9	0	-0.9	1	1	3.48	1	2.41	1	3.21	0	-2.49	0	-7.44	1	2.37	1	3.22	1	2.03	1	4.97
20061225	1.79	12	0	13.32	13.29	-38.14	-0.19	-3667618.63	21893998.74	0.63	0.9	20061226	0.52	11	7	13.25	13.28	-59.85	-0.71	-3718084.05	21692137.07	0.61	0.4	1	3.48	1	1	2.41	1	3.21	0	-2.49	0	-7.44	1	2.37	1	3.22	1	2.03	1	4.97	1	5.01
20061226	0.52	11	7	13.25	13.28	-59.85	-0.71	-3718084.05	21692137.07	0.61	0.4	20061227	1.82	12	2	13.29	13.35	87.25	0.28	-3543343.53	22060011.84	0.63	0.8	1	2.41	1	1	3.21	0	-2.49	0	-7.44	1	2.37	1	3.22	1	2.03	1	4.97	1	5.01	1	5.03
20061227	1.82	12	2	13.29	13.35	87.25	0.28	-3543343.53	22060011.84	0.63	0.8	20061228	1.45	12	2	13.46	13.47	200.87	0.64	-3642373.23	22594772.2	0.65	0.81	1	3.21	1	0	-2.49	0	-7.44	1	2.37	1	3.22	1	2.03	1	4.97	1	5.01	1	5.03	1	4.42
20061228	1.45	12	2	13.46	13.47	200.87	0.64	-3642373.23	22594772.2	0.65	0.81	20061229	0.94	12	2	13.75	13.66	190.05	1.12	-3491644.83	23097200.19	0.65	0.66	0	-2.49	1	0	-7.44	1	2.37	1	3.22	1	2.03	1	4.97	1	5.01	1	5.03	1	4.42	0	0
20061229	0.94	12	2	13.75	13.66	190.05	1.12	-3491644.83	23097200.19	0.65	0.66	20070104	1.38	11	1	13.9	13.74	129.16	0.53	-3923608.5	22405129.37	0.73	1.49	0	-7.44	1	1	2.37	1	3.22	1	2.03	1	4.97	1	5.01	1	5.03	1	4.42	0	0	0	-4.94
20070104	1.38	11	1	13.9	13.74	129.16	0.53	-3923608.5	22405129.37	0.73	1.49	20070105	0.78	7	5	13.87	13.61	-47.85	-0.52	-4391604.64	21867800.47	0.77	1.11	1	2.37	1	1	3.22	1	2.03	1	4.97	1	5.01	1	5.03	1	4.42	0	0	0	-4.94	1	4.76
20070105	0.78	7	5	13.87	13.61	-47.85	-0.52	-4391604.64	21867800.47	0.77	1.11	20070108	0.59	12	6	13.81	13.57	-47.85	-0.14	-4281660.77	22185416.07	0.74	0.52	1	3.22	1	1	2.03	1	4.97	1	5.01	1	5.03	1	4.42	0	0	0	-4.94	1	4.76	1	4.78
20070108	0.59	12	6	13.81	13.57	-47.85	-0.14	-4281660.77	22185416.07	0.74	0.52	20070109	1.51	12	2	13.76	13.61	2.2	0.64	-3934306.14	22665096.28	0.73	0.58	1	2.03	1	1	4.97	1	5.01	1	5.03	1	4.42	0	0	0	-4.94	1	4.76	1	4.78	1	1.91
20070109	1.51	12	2	13.76	13.61	2.2	0.64	-3934306.14	22665096.28	0.73	0.58	20070110	0.93	12	2	13.68	13.7	40.62	1.07	-3699967.26	23112470.5	0.72	0.63	1	4.97	1	1	5.01	1	5.03	1	4.42	0	0	0	-4.94	1	4.76	1	4.78	1	1.91	0	-2.15
20070110	0.93	12	2	13.68	13.7	40.62	1.07	-3699967.26	23112470.5	0.72	0.63	20070111	0.92	8	2	13.82	13.89	107.97	1.43	-3290006.71	23522431.05	0.72	0.7	1	5.01	1	1	5.03	1	4.42	0	0	0	-4.94	1	4.76	1	4.78	1	1.91	0	-2.15	0	-1.75
20070111	0.92	8	2	13.82	13.89	107.97	1.43	-3290006.71	23522431.05	0.72	0.7	20070112	2.22	8	8	14.31	14.19	169.53	2.29	-2380985.48	24431452.28	0.72	0.74	1	5.03	1	1	4.42	0	0	0	-4.94	1	4.76	1	4.78	1	1.91	0	-2.15	0	-1.75	1	5
20070112	2.22	8	8	14.31	14.19	169.53	2.29	-2380985.48	24431452.28	0.72	0.74	20070115	0.61	8	2	14.9	14.57	169.91	2.61	-1828620.93	24983816.83	0.77	1.26	1	4.42	1	0	0	0	-4.94	1	4.76	1	4.78	1	1.91	0	-2.15	0	-1.75	1	5	1	4.98
20070115	0.61	8	2	14.9	14.57	169.91	2.61	-1828620.93	24983816.83	0.77	1.26	20070116	0.95	10	8	15.54	15.02	176.58	3	-1472815.63	25509053.23	0.78	0.82	0	0	1	0	-4.94	1	4.76	1	4.78	1	1.91	0	-2.15	0	-1.75	1	5	1	4.98	1	5.01
20070116	0.95	10	8	15.54	15.02	176.58	3	-1472815.63	25509053.23	0.78	0.82	20070117	0.87	12	1	16.13	15.38	125.89	2.55	-1453525.38	25509053.23	0.82	1.19	0	-4.94	1	1	4.76	1	4.78	1	1.91	0	-2.15	0	-1.75	1	5	1	4.98	1	5.01	0	-5.01
20070117	0.87	12	1	16.13	15.38	125.89	2.55	-1453525.38	25509053.23	0.82	1.19	20070118	1.07	11	5	16.41	15.53	75.91	2.07	-1932911.19	25019358.04	0.83	0.95	1	4.76	1	1	4.78	1	1.91	0	-2.15	0	-1.75	1	5	1	4.98	1	5.01	0	-5.01	0	-3.5
20070118	1.07	11	5	16.41	15.53	75.91	2.07	-1932911.19	25019358.04	0.83	0.95	20070119	0.98	10	6	16.69	15.79	73.24	3.89	-1502122.83	25498685.94	0.83	0.81	1	4.78	1	1	1.91	0	-2.15	0	-1.75	1	5	1	4.98	1	5.01	0	-5.01	0	-3.5	0	-4.98
20070119	0.98	10	6	16.69	15.79	73.24	3.89	-1502122.83	25498685.94	0.83	0.81	20070122	1.13	10	8	16.99	16.14	102.39	4.39	-1024387.84	26039074.69	0.83	0.85	1	1.91	1	0	-2.15	0	-1.75	1	5	1	4.98	1	5.01	0	-5.01	0	-3.5	0	-4.98	0	-4.85
20070122	1.13	10	8	16.99	16.14	102.39	4.39	-1024387.84	26039074.69	0.83	0.85	20070123	0.93	12	2	17.2	16.5	107.71	4.3	-724206.02	26542769.61	0.85	0.99	0	-2.15	1	0	-1.75	1	5	1	4.98	1	5.01	0	-5.01	0	-3.5	0	-4.98	0	-4.85	1	4.97
20070123	0.93	12	2	17.2	16.5	107.71	4.3	-724206.02	26542769.61	0.85	0.99	20070124	0.88	11	3	17.34	16.72	101.66	3.63	-1009978.34	26100283.44	0.86	0.96	0	-1.75	1	1	5	1	4.98	1	5.01	0	-5.01	0	-3.5	0	-4.98	0	-4.85	1	4.97	1	5.02
20070124	0.88	11	3	17.34	16.72	101.66	3.63	-1009978.34	26100283.44	0.86	0.96	20070125	1.09	11	5	17.58	16.84	68.12	2.62	-1452824.29	25615920.68	0.84	0.7	1	5	1	1	4.98	1	5.01	0	-5.01	0	-3.5	0	-4.98	0	-4.85	1	4.97	1	5.02	1	3.8
20070125	1.09	11	5	17.58	16.84	68.12	2.62	-1452824.29	25615920.68	0.84	0.7	20070126	1.29	8	2	17.85	17.1	92.95	2.75	-828568.88	26240176.09	0.85	0.87	1	4.98	1	1	5.01	0	-5.01	0	-3.5	0	-4.98	0	-4.85	1	4.97	1	5.02	1	3.8	0	-3.72
20070126	1.29	8	2	17.85	17.1	92.95	2.75	-828568.88	26240176.09	0.85	0.87	20070129	0.43	3	8	18.13	17.48	174.12	2.88	-558424.53	26510320.44	0.85	0.91	1	5.01	1	0	-5.01	0	-3.5	0	-4.98	0	-4.85	1	4.97	1	5.02	1	3.8	0	-3.72	1	5
20070129	0.43	3	8	18.13	17.48	174.12	2.88	-558424.53	26510320.44	0.85	0.91	20070130	1.1	8	8	18.54	17.96	193.89	3.12	-262068.86	26806676.11	0.86	0.96	0	-5.01	1	0	-3.5	0	-4.98	0	-4.85	1	4.97	1	5.02	1	3.8	0	-3.72	1	5	1	1.81
20070130	1.1	8	8	18.54	17.96	193.89	3.12	-262068.86	26806676.11	0.86	0.96	20070131	2.47	2	1	18.82	18.18	119.57	2.11	-994028.88	26074716.09	0.96	1.85	0	-3.5	1	0	-4.98	0	-4.85	1	4.97	1	5.02	1	3.8	0	-3.72	1	5	1	1.81	1	4.53
20070131	2.47	2	1	18.82	18.18	119.57	2.11	-994028.88	26074716.09	0.96	1.85	20070201	0.91	11	9	19.04	18.23	17.07	2.28	-1170230.84	25411861.11	0.96	0.96	0	-4.98	1	0	-4.85	1	4.97	1	5.02	1	3.8	0	-3.72	1	5	1	1.81	1	4.53	0	-0.19
20070201	0.91	11	9	19.04	18.23	17.07	2.28	-1170230.84	25411861.11	0.96	0.96	20070202	0.6	9	5	18.89	18.1	-47.54	0.59	-1566341.33	25015750.62	0.98	1.12	0	-4.85	1	1	4.97	1	5.02	1	3.8	0	-3.72	1	5	1	1.81	1	4.53	0	-0.19	1	1.41
20070202	0.6	9	5	18.89	18.1	-47.54	0.59	-1566341.33	25015750.62	0.98	1.12	20070205	1.01	11	5	18.39	17.85	-118.62	-1.07	-1940918.03	24616476.56	0.98	0.97	1	4.97	1	1	5.02	1	3.8	0	-3.72	1	5	1	1.81	1	4.53	0	-0.19	1	1.41	0	-2.84
20070205	1.01	11	5	18.39	17.85	-118.62	-1.07	-1940918.03	24616476.56	0.98	0.97	20070206	0.71	8	6	17.87	17.79	-86.44	-0.58	-1658540.77	24898853.82	0.96	0.86	1	5.02	1	1	3.8	0	-3.72	1	5	1	1.81	1	4.53	0	-0.19	1	1.41	0	-2.84	0	-5
20070206	0.71	8	6	17.87	17.79	-86.44	-0.58	-1658540.77	24898853.82	0.96	0.86	20070207	0.21	1	8	17.72	17.9	3.13	0.69	-1658540.77	24958020.29	0.96	0.88	1	3.8	1	0	-3.72	1	5	1	1.81	1	4.53	0	-0.19	1	1.41	0	-2.84	0	-5	0	-0.78
20070207	0.21	1	8	17.72	17.9	3.13	0.69	-1658540.77	24958020.29	0.96	0.88	20070208	10.94	12	0	17.85	18.12	30.83	1.7	-1244706.95	25605298.83	0.98	1.22	0	-3.72	1	1	5	1	1.81	1	4.53	0	-0.19	1	1.41	0	-2.84	0	-5	0	-0.78	0	-4.99
20070208	10.94	12	0	17.85	18.12	30.83	1.7	-1244706.95	25605298.83	0.98	1.22	20070209	0.48	11	7	18.02	18.17	7.38	0.12	-1480015.67	25296035.93	0.98	0.92	1	5	1	1	1.81	1	4.53	0	-0.19	1	1.41	0	-2.84	0	-5	0	-0.78	0	-4.99	1	0.5
20070209	0.48	11	7	18.02	18.17	7.38	0.12	-1480015.67	25296035.93	0.98	0.92	20070212	0.81	3	2	18.54	18.37	42.63	0.13	-1228417.58	25547634.02	0.97	0.95	1	1.81	1	1	4.53	0	-0.19	1	1.41	0	-2.84	0	-5	0	-0.78	0	-4.99	1	0.5	0	-3.74
20070212	0.81	3	2	18.54	18.37	42.63	0.13	-1228417.58	25547634.02	0.97	0.95	20070213	0.97	11	8	18.97	18.61	120.12	-0.48	-1313798.16	25791578.53	0.97	0.89	1	4.53	1	0	-0.19	1	1.41	0	-2.84	0	-5	0	-0.78	0	-4.99	1	0.5	0	-3.74	1	5.03
20070213	0.97	11	8	18.97	18.61	120.12	-0.48	-1313798.16	25791578.53	0.97	0.89	20070214	1.15	12	2	19.4	18.96	152.89	1.42	-1056430.57	26071571.84	0.97	0.99	0	-0.19	1	1	1.41	0	-2.84	0	-5	0	-0.78	0	-4.99	1	0.5	0	-3.74	1	5.03	1	1.2
20070214	1.15	12	2	19.4	18.96	152.89	1.42	-1056430.57	26071571.84	0.97	0.99	20070215	1.14	11	3	19.68	19.24	133.69	2.05	-1171794.7	25751848.4	0.97	0.97	1	1.41	1	0	-2.84	0	-5	0	-0.78	0	-4.99	1	0.5	0	-3.74	1	5.03	1	1.2	1	1.56
20070215	1.14	11	3	19.68	19.24	133.69	2.05	-1171794.7	25751848.4	0.97	0.97	20070216	0.87	12	2	20.17	19.53	117.05	3.26	-1296502.76	26031598.91	0.96	0.89	0	-2.84	1	0	-5	0	-0.78	0	-4.99	1	0.5	0	-3.74	1	5.03	1	1.2	1	1.56	1	0.32
20070216	0.87	12	2	20.17	19.53	117.05	3.26	-1296502.76	26031598.91	0.96	0.89	20070226	0.76	11	9	20.35	19.65	55	3.52	-1265041.54	25817662.59	0.96	0.98	0	-5	1	0	-0.78	0	-4.99	1	0.5	0	-3.74	1	5.03	1	1.2	1	1.56	1	0.32	0	-2.95
20070226	0.76	11	9	20.35	19.65	55	3.52	-1265041.54	25817662.59	0.96	0.98	20070227	1.06	9	1	20.25	19.57	8.96	1.68	-1492507.95	25590196.18	1.03	1.59	0	-0.78	1	0	-4.99	1	0.5	0	-3.74	1	5.03	1	1.2	1	1.56	1	0.32	0	-2.95	1	0.71
20070227	1.06	9	1	20.25	19.57	8.96	1.68	-1492507.95	25590196.18	1.03	1.59	20070228	1.93	10	9	19.95	19.47	-83.01	0.65	-1175573.79	25152081.32	1.02	0.96	0	-4.99	1	1	0.5	0	-3.74	1	5.03	1	1.2	1	1.56	1	0.32	0	-2.95	1	0.71	0	-2.91
20070228	1.93	10	9	19.95	19.47	-83.01	0.65	-1175573.79	25152081.32	1.02	0.96	20070301	0.52	2	5	19.47	19.22	-111.42	-1	-1404848.62	24922806.49	1.01	0.95	1	0.5	1	0	-3.74	1	5.03	1	1.2	1	1.56	1	0.32	0	-2.95	1	0.71	0	-2.91	1	2.11
20070301	0.52	2	5	19.47	19.22	-111.42	-1	-1404848.62	24922806.49	1.01	0.95	20070302	0.91	12	4	18.95	19.04	-126.89	-0.2	-1288442.22	25130313.55	0.99	0.82	0	-3.74	1	1	5.03	1	1.2	1	1.56	1	0.32	0	-2.95	1	0.71	0	-2.91	1	2.11	0	-1.74
20070302	0.91	12	4	18.95	19.04	-126.89	-0.2	-1288442.22	25130313.55	0.99	0.82	20070305	1.51	11	5	18.41	18.76	-121.41	-1.8	-1456463.01	24816463.4	0.99	0.99	1	5.03	1	1	1.2	1	1.56	1	0.32	0	-2.95	1	0.71	0	-2.91	1	2.11	0	-1.74	1	4.99
20070305	1.51	11	5	18.41	18.76	-121.41	-1.8	-1456463.01	24816463.4	0.99	0.99	20070306	0.91	8	2	18.25	18.69	-73.67	-1.27	-1171384.8	25101541.61	0.98	0.88	1	1.2	1	1	1.56	1	0.32	0	-2.95	1	0.71	0	-2.91	1	2.11	0	-1.74	1	4.99	0	-0.05
20070306	0.91	8	2	18.25	18.69	-73.67	-1.27	-1171384.8	25101541.61	0.98	0.88	20070307	0.98	12	2	18.16	18.68	-33.7	-1.94	-1162041.59	25381837.96	0.94	0.6	1	1.56	1	1	0.32	0	-2.95	1	0.71	0	-2.91	1	2.11	0	-1.74	1	4.99	0	-0.05	1	5.02
20070307	0.98	12	2	18.16	18.68	-33.7	-1.94	-1162041.59	25381837.96	0.94	0.6	20070308	0.66	12	2	18.32	18.72	3.33	-1.61	-1219464.47	25567358.02	0.93	0.84	1	0.32	1	0	-2.95	1	0.71	0	-2.91	1	2.11	0	-1.74	1	4.99	0	-0.05	1	5.02	1	0.3
20070308	0.66	12	2	18.32	18.72	3.33	-1.61	-1219464.47	25567358.02	0.93	0.84	20070309	1.18	12	4	18.47	18.76	19.29	-1.84	-1169890.06	25786901.81	0.9	0.62	0	-2.95	1	1	0.71	0	-2.91	1	2.11	0	-1.74	1	4.99	0	-0.05	1	5.02	1	0.3	0	-2.86
20070309	1.18	12	4	18.47	18.76	19.29	-1.84	-1169890.06	25786901.81	0.9	0.62	20070312	0.73	11	5	18.65	18.7	-14.19	-1.81	-1211948.38	25627080.2	0.91	0.95	1	0.71	1	0	-2.91	1	2.11	0	-1.74	1	4.99	0	-0.05	1	5.02	1	0.3	0	-2.86	0	-1.14
20070312	0.73	11	5	18.65	18.7	-14.19	-1.81	-1211948.38	25627080.2	0.91	0.95	20070313	0.85	12	6	18.68	18.67	19.63	-0.67	-1235032.65	25762288.05	0.86	0.41	0	-2.91	1	1	2.11	0	-1.74	1	4.99	0	-0.05	1	5.02	1	0.3	0	-2.86	0	-1.14	0	-0.89
20070313	0.85	12	6	18.68	18.67	19.63	-0.67	-1235032.65	25762288.05	0.86	0.41	20070314	1.35	7	9	18.56	18.54	-69.83	-1.06	-1278837.5	25579767.83	0.84	0.73	1	2.11	1	0	-1.74	1	4.99	0	-0.05	1	5.02	1	0.3	0	-2.86	0	-1.14	0	-0.89	1	0.47
20070314	1.35	7	9	18.56	18.54	-69.83	-1.06	-1278837.5	25579767.83	0.84	0.73	20070315	0.78	10	2	18.45	18.51	-23.77	0.27	-1155351.94	25722251.17	0.8	0.45	0	-1.74	1	1	4.99	0	-0.05	1	5.02	1	0.3	0	-2.86	0	-1.14	0	-0.89	1	0.47	1	0.42
20070315	0.78	10	2	18.45	18.51	-23.77	0.27	-1155351.94	25722251.17	0.8	0.45	20070316	1.31	11	1	18.27	18.43	-42.03	-0.14	-1269817.98	25535835.05	0.78	0.57	1	4.99	1	0	-0.05	1	5.02	1	0.3	0	-2.86	0	-1.14	0	-0.89	1	0.47	1	0.42	0	-1.46
20070316	1.31	11	1	18.27	18.43	-42.03	-0.14	-1269817.98	25535835.05	0.78	0.57	20070319	1.48	8	0	18.38	18.52	10.97	1.44	-993859.96	25811793.07	0.84	1.35	0	-0.05	1	1	5.02	1	0.3	0	-2.86	0	-1.14	0	-0.89	1	0.47	1	0.42	0	-1.46	1	2.12
20070319	1.48	8	0	18.38	18.52	10.97	1.44	-993859.96	25811793.07	0.84	1.35	20070320	0.91	7	3	18.46	18.6	128.45	0.55	-1204064.35	25561549.74	0.8	0.5	1	5.02	1	1	0.3	0	-2.86	0	-1.14	0	-0.89	1	0.47	1	0.42	0	-1.46	1	2.12	1	0.36
20070320	0.91	7	3	18.46	18.6	128.45	0.55	-1204064.35	25561549.74	0.8	0.5	20070321	1.43	8	2	18.84	18.83	162.83	1.28	-845443.85	25920170.24	0.82	0.95	1	0.3	1	0	-2.86	0	-1.14	0	-0.89	1	0.47	1	0.42	0	-1.46	1	2.12	1	0.36	1	2.79
20070321	1.43	8	2	18.84	18.83	162.83	1.28	-845443.85	25920170.24	0.82	0.95	20070322	1.53	11	2	19.16	19.04	168.94	1.05	-1036396.18	26469158.17	0.87	1.38	0	-2.86	1	0	-1.14	0	-0.89	1	0.47	1	0.42	0	-1.46	1	2.12	1	0.36	1	2.79	1	0.35
20070322	1.53	11	2	19.16	19.04	168.94	1.05	-1036396.18	26469158.17	0.87	1.38	20070323	0.65	11	5	19.42	19.1	62.45	0.42	-1009499.64	26110537.68	0.89	1	0	-1.14	1	0	-0.89	1	0.47	1	0.42	0	-1.46	1	2.12	1	0.36	1	2.79	1	0.35	0	-1.95
20070323	0.65	11	5	19.42	19.1	62.45	0.42	-1009499.64	26110537.68	0.89	1	20070326	0.79	12	5	19.46	19.11	15.73	0.76	-844529.13	25828713.06	0.89	0.87	0	-0.89	1	1	0.47	1	0.42	0	-1.46	1	2.12	1	0.36	1	2.79	1	0.35	0	-1.95	1	0.77
20070326	0.79	12	5	19.46	19.11	15.73	0.76	-844529.13	25828713.06	0.89	0.87	20070327	0.84	11	7	19.47	19.09	5.13	0.46	-756997.63	25593051.32	0.84	0.41	1	0.47	1	1	0.42	0	-1.46	1	2.12	1	0.36	1	2.79	1	0.35	0	-1.95	1	0.77	1	2.89
20070327	0.84	11	7	19.47	19.09	5.13	0.46	-756997.63	25593051.32	0.84	0.41	20070328	1.76	12	0	19.31	19.09	-22.65	1.09	-527606.32	26008435.58	0.89	1.34	1	0.42	1	0	-1.46	1	2.12	1	0.36	1	2.79	1	0.35	0	-1.95	1	0.77	1	2.89	1	4.93
20070328	1.76	12	0	19.31	19.09	-22.65	1.09	-527606.32	26008435.58	0.89	1.34	20070329	1.42	12	2	19.15	19.1	42.91	0.79	-851574.51	26597951.47	0.91	1.11	0	-1.46	1	1	2.12	1	0.36	1	2.79	1	0.35	0	-1.95	1	0.77	1	2.89	1	4.93	1	4.98
20070329	1.42	12	2	19.15	19.1	42.91	0.79	-851574.51	26597951.47	0.91	1.11	20070330	0.37	6	5	19.05	19.06	-64.09	0.83	-755964.04	26381569.87	0.88	0.59	1	2.12	1	1	0.36	1	2.79	1	0.35	0	-1.95	1	0.77	1	2.89	1	4.93	1	4.98	1	5.01
20070330	0.37	6	5	19.05	19.06	-64.09	0.83	-755964.04	26381569.87	0.88	0.59	20070402	1.45	12	2	19.08	19.1	7.86	0.33	-751139.38	26695172.65	0.86	0.72	1	0.36	1	1	2.79	1	0.35	0	-1.95	1	0.77	1	2.89	1	4.93	1	4.98	1	5.01	1	1.11
20070402	1.45	12	2	19.08	19.1	7.86	0.33	-751139.38	26695172.65	0.86	0.72	20070403	0.81	12	2	19.15	19.15	28.41	0.41	-825634.56	26948456.28	0.83	0.51	1	2.79	1	1	0.35	0	-1.95	1	0.77	1	2.89	1	4.93	1	4.98	1	5.01	1	1.11	0	-3.29
20070403	0.81	12	2	19.15	19.15	28.41	0.41	-825634.56	26948456.28	0.83	0.51	20070404	1.59	10	2	19.31	19.28	112.09	0	-735086.21	27350893.43	0.83	0.85	1	0.35	1	0	-1.95	1	0.77	1	2.89	1	4.93	1	4.98	1	5.01	1	1.11	0	-3.29	1	0.17
20070404	1.59	10	2	19.31	19.28	112.09	0	-735086.21	27350893.43	0.83	0.85	20070405	0.72	12	6	19.47	19.4	133.92	0.01	-569754.62	27641648.98	0.8	0.51	0	-1.95	1	1	0.77	1	2.89	1	4.93	1	4.98	1	5.01	1	1.11	0	-3.29	1	0.17	0	-5
20070405	0.72	12	6	19.47	19.4	133.92	0.01	-569754.62	27641648.98	0.8	0.51	20070406	0.91	11	5	19.61	19.43	65.41	0.19	-622862.76	27376108.25	0.78	0.61	1	0.77	1	1	2.89	1	4.93	1	4.98	1	5.01	1	1.11	0	-3.29	1	0.17	0	-5	1	3.48
20070406	0.91	11	5	19.61	19.43	65.41	0.19	-622862.76	27376108.25	0.78	0.61	20070409	0.84	12	2	19.7	19.49	70.88	0.56	-599714.85	27599871.46	0.76	0.58	1	2.89	1	1	4.93	1	4.98	1	5.01	1	1.11	0	-3.29	1	0.17	0	-5	1	3.48	1	5
20070409	0.84	12	2	19.7	19.49	70.88	0.56	-599714.85	27599871.46	0.76	0.58	20070410	1.55	12	2	19.89	19.63	117.64	1.3	-262572.55	27947387.37	0.75	0.67	1	4.93	1	1	4.98	1	5.01	1	1.11	0	-3.29	1	0.17	0	-5	1	3.48	1	5	0	-0.84
20070410	1.55	12	2	19.89	19.63	117.64	1.3	-262572.55	27947387.37	0.75	0.67	20070411	1.71	10	8	20.17	19.93	215.09	2.21	319287.79	28541497.4	0.78	1.01	1	4.98	1	1	5.01	1	1.11	0	-3.29	1	0.17	0	-5	1	3.48	1	5	0	-0.84	1	5.01
20070411	1.71	10	8	20.17	19.93	215.09	2.21	319287.79	28541497.4	0.78	1.01	20070412	0.78	8	2	20.64	20.37	214.15	3.19	783113.41	29005323.02	0.8	1.06	1	5.01	1	1	1.11	0	-3.29	1	0.17	0	-5	1	3.48	1	5	0	-0.84	1	5.01	1	5.02
20070412	0.78	8	2	20.64	20.37	214.15	3.19	783113.41	29005323.02	0.8	1.06	20070413	0.78	3	8	21.42	20.94	187.76	4.59	1144600.93	29366810.54	0.84	1.12	1	1.11	1	0	-3.29	1	0.17	0	-5	1	3.48	1	5	0	-0.84	1	5.01	1	5.02	1	5.01
20070413	0.78	3	8	21.42	20.94	187.76	4.59	1144600.93	29366810.54	0.84	1.12	20070416	1.02	11	2	22.23	21.44	145.91	4.45	1165711.39	29735070.74	0.91	1.57	0	-3.29	1	1	0.17	0	-5	1	3.48	1	5	0	-0.84	1	5.01	1	5.02	1	5.01	1	0.59
20070416	1.02	11	2	22.23	21.44	145.91	4.45	1165711.39	29735070.74	0.91	1.57	20070417	0.97	11	5	22.76	21.72	86.9	3.6	1055211.61	29379679.57	0.94	1.19	1	0.17	1	0	-5	1	3.48	1	5	0	-0.84	1	5.01	1	5.02	1	5.01	1	0.59	0	-2.23
20070417	0.97	11	5	22.76	21.72	86.9	3.6	1055211.61	29379679.57	0.94	1.19	20070418	0.58	12	4	23.1	21.95	65.82	3.1	1066975.52	29584371.47	0.93	0.87	0	-5	1	1	3.48	1	5	0	-0.84	1	5.01	1	5.02	1	5.01	1	0.59	0	-2.23	1	3.92
20070418	0.58	12	4	23.1	21.95	65.82	3.1	1066975.52	29584371.47	0.93	0.87	20070419	1.72	9	5	23	21.93	24.52	1.88	714333.61	29231729.56	0.96	1.22	1	3.48	1	1	5	0	-0.84	1	5.01	1	5.02	1	5.01	1	0.59	0	-2.23	1	3.92	1	4.99
20070419	1.72	9	5	23	21.93	24.52	1.88	714333.61	29231729.56	0.96	1.22	20070420	0.65	10	4	22.82	22.05	16	3.03	863047.98	29460997.55	1.01	1.48	1	5	1	0	-0.84	1	5.01	1	5.02	1	5.01	1	0.59	0	-2.23	1	3.92	1	4.99	0	-2.19
20070420	0.65	10	4	22.82	22.05	16	3.03	863047.98	29460997.55	1.01	1.48	20070423	1.66	8	2	22.82	22.36	67.49	4.01	1244432.12	29842381.69	1.05	1.43	0	-0.84	1	1	5.01	1	5.02	1	5.01	1	0.59	0	-2.23	1	3.92	1	4.99	0	-2.19	1	0.56
20070423	1.66	8	2	22.82	22.36	67.49	4.01	1244432.12	29842381.69	1.05	1.43	20070424	0.89	11	3	22.94	22.57	96.99	3.24	960820.18	29502047.36	1.03	0.84	1	5.01	1	1	5.02	1	5.01	1	0.59	0	-2.23	1	3.92	1	4.99	0	-2.19	1	0.56	0	-5.01
20070424	0.89	11	3	22.94	22.57	96.99	3.24	960820.18	29502047.36	1.03	0.84	20070425	1.35	8	0	23.28	22.96	131.23	3.42	1420000.55	29961227.73	1.1	1.67	1	5.02	1	1	5.01	1	0.59	0	-2.23	1	3.92	1	4.99	0	-2.19	1	0.56	0	-5.01	1	5.01
20070425	1.35	8	0	23.28	22.96	131.23	3.42	1420000.55	29961227.73	1.1	1.67	20070426	1.03	8	8	24.1	23.5	211.35	3.6	1890778.13	30432005.31	1.11	1.24	1	5.01	1	1	0.59	0	-2.23	1	3.92	1	4.99	0	-2.19	1	0.56	0	-5.01	1	5.01	1	8.71
20070426	1.03	8	8	24.1	23.5	211.35	3.6	1890778.13	30432005.31	1.11	1.24	20070508	0.54	3	8	25.03	24.18	193.12	3.78	2144518.84	30685746.02	1.13	1.3	1	0.59	1	0	-2.23	1	3.92	1	4.99	0	-2.19	1	0.56	0	-5.01	1	5.01	1	8.71	1	10
20070508	0.54	3	8	25.03	24.18	193.12	3.78	2144518.84	30685746.02	1.13	1.3	20070509	1.97	11	0	25.77	24.77	137.94	3.68	2285660.94	31185009.88	1.25	2.37	0	-2.23	1	1	3.92	1	4.99	0	-2.19	1	0.56	0	-5.01	1	5.01	1	8.71	1	10	1	3.18
20070509	1.97	11	0	25.77	24.77	137.94	3.68	2285660.94	31185009.88	1.25	2.37	20070510	0.56	11	7	26.42	25.14	94.86	3.85	2149247.99	30907480.08	1.25	1.18	1	3.92	1	1	4.99	0	-2.19	1	0.56	0	-5.01	1	5.01	1	8.71	1	10	1	3.18	0	-0.57
20070510	0.56	11	7	26.42	25.14	94.86	3.85	2149247.99	30907480.08	1.25	1.18	20070511	0.93	12	0	27.05	25.63	85.03	4.86	2345620.76	31166792.84	1.33	2.06	1	4.99	1	0	-2.19	1	0.56	0	-5.01	1	5.01	1	8.71	1	10	1	3.18	0	-0.57	0	-8.47
20070511	0.93	12	0	27.05	25.63	85.03	4.86	2345620.76	31166792.84	1.33	2.06	20070525	1.85	4	8	27.71	26.29	127.53	7.4	2825304.47	31646476.55	1.33	1.39	0	-2.19	1	1	0.56	0	-5.01	1	5.01	1	8.71	1	10	1	3.18	0	-0.57	0	-8.47	0	-6.46
20070525	1.85	4	8	27.71	26.29	127.53	7.4	2825304.47	31646476.55	1.33	1.39	20070528	1.26	7	1	27.98	26.71	110.14	6	2234690.29	31043160.99	1.39	1.9	1	0.56	1	0	-5.01	1	5.01	1	8.71	1	10	1	3.18	0	-0.57	0	-8.47	0	-6.46	0	-8.69
20070528	1.26	7	1	27.98	26.71	110.14	6	2234690.29	31043160.99	1.39	1.9	20070529	0.74	11	4	28.25	27.08	84.11	5.03	2267840.32	31487371.41	1.39	1.34	0	-5.01	1	1	5.01	1	8.71	1	10	1	3.18	0	-0.57	0	-8.47	0	-6.46	0	-8.69	0	-0.44
20070529	0.74	11	4	28.25	27.08	84.11	5.03	2267840.32	31487371.41	1.39	1.34	20070530	1.14	5	5	28.35	27.12	16.48	3.79	1762742.14	30982273.23	1.39	1.44	1	5.01	1	1	8.71	1	10	1	3.18	0	-0.57	0	-8.47	0	-6.46	0	-8.69	0	-0.44	0	-0.62
20070530	1.14	5	5	28.35	27.12	16.48	3.79	1762742.14	30982273.23	1.39	1.44	20070531	1.79	8	0	28.52	27.41	16.66	3.98	2667770.84	31887301.93	1.49	2.39	1	8.71	1	1	10	1	3.18	0	-0.57	0	-8.47	0	-6.46	0	-8.69	0	-0.44	0	-0.62	0	-3.78
20070531	1.79	8	0	28.52	27.41	16.66	3.98	2667770.84	31887301.93	1.49	2.39	20070620	1.44	11	8	28.91	28.1	198.39	5.24	1888228.26	33189828.77	1.8	4.61	1	10	1	1	3.18	0	-0.57	0	-8.47	0	-6.46	0	-8.69	0	-0.44	0	-0.62	0	-3.78	0	-3.82
20070620	1.44	11	8	28.91	28.1	198.39	5.24	1888228.26	33189828.77	1.8	4.61	20070621	0.52	8	2	30.05	29.23	187.24	7.06	2569910.08	33871510.59	1.93	3.12	1	3.18	1	0	-0.57	0	-8.47	0	-6.46	0	-8.69	0	-0.44	0	-0.62	0	-3.78	0	-3.82	1	7.18
20070621	0.52	8	2	30.05	29.23	187.24	7.06	2569910.08	33871510.59	1.93	3.12	20070622	1.16	11	2	31.38	30.35	161.94	7.99	3043876.51	34661454.64	1.94	2	0	-0.57	1	0	-8.47	0	-6.46	0	-8.69	0	-0.44	0	-0.62	0	-3.78	0	-3.82	1	7.18	1	4.04
20070622	1.16	11	2	31.38	30.35	161.94	7.99	3043876.51	34661454.64	1.94	2	20070625	0.84	11	3	32.96	31.23	121.87	8.4	2886986.95	34001334.39	1.97	2.23	0	-8.47	1	0	-6.46	0	-8.69	0	-0.44	0	-0.62	0	-3.78	0	-3.82	1	7.18	1	4.04	1	1.25
20070625	0.84	11	3	32.96	31.23	121.87	8.4	2886986.95	34001334.39	1.97	2.23	20070627	1.15	10	9	33.66	31.41	39.64	4.37	2517089.34	33243582.98	2.12	3.52	0	-6.46	1	0	-8.69	0	-0.44	0	-0.62	0	-3.78	0	-3.82	1	7.18	1	4.04	1	1.25	0	-1.16
20070627	1.15	10	9	33.66	31.41	39.64	4.37	2517089.34	33243582.98	2.12	3.52	20070628	0.69	11	5	33.45	31.18	-10.54	0.9	2044922.38	32722417.56	2.15	2.34	0	-8.69	1	0	-0.44	0	-0.62	0	-3.78	0	-3.82	1	7.18	1	4.04	1	1.25	0	-1.16	1	2.24
20070628	0.69	11	5	33.45	31.18	-10.54	0.9	2044922.38	32722417.56	2.15	2.34	20070629	0.94	11	9	32.1	30.51	-77.93	-1.08	1661688.9	32232730.34	2.22	2.92	0	-0.44	1	0	-0.62	0	-3.78	0	-3.82	1	7.18	1	4.04	1	1.25	0	-1.16	1	2.24	0	-1.39
20070629	0.94	11	9	32.1	30.51	-77.93	-1.08	1661688.9	32232730.34	2.22	2.92	20070702	0.66	12	5	30.5	29.95	-94.49	-1.36	1754550.72	31908968.87	2.13	1.29	0	-0.62	1	0	-3.78	0	-3.82	1	7.18	1	4.04	1	1.25	0	-1.16	1	2.24	0	-1.39	0	-6.35
20070702	0.66	12	5	30.5	29.95	-94.49	-1.36	1754550.72	31908968.87	2.13	1.29	20070703	0.78	11	3	28.9	29.45	-90.86	-0.09	1679857.87	31656435.9	2.06	1.42	0	-3.78	1	0	-3.82	1	7.18	1	4.04	1	1.25	0	-1.16	1	2.24	0	-1.39	0	-6.35	1	9.79
20070703	0.78	11	3	28.9	29.45	-90.86	-0.09	1679857.87	31656435.9	2.06	1.42	20070704	0.97	11	5	27.7	28.86	-101.65	-2.49	1469547.28	31412475.62	2	1.45	0	-3.82	1	1	7.18	1	4.04	1	1.25	0	-1.16	1	2.24	0	-1.39	0	-6.35	1	9.79	1	3.74
20070704	0.97	11	5	27.7	28.86	-101.65	-2.49	1469547.28	31412475.62	2	1.45	20070705	1.52	11	5	26.71	28.2	-94.13	-5.99	1123734.22	31040887.67	1.97	1.73	1	7.18	1	1	4.04	1	1.25	0	-1.16	1	2.24	0	-1.39	0	-6.35	1	9.79	1	3.74	1	0.79
20070705	1.52	11	5	26.71	28.2	-94.13	-5.99	1123734.22	31040887.67	1.97	1.73	20070706	1.19	12	2	26.61	27.98	-65.09	-7.3	1507748.34	31481601.87	1.97	1.92	1	4.04	1	1	1.25	0	-1.16	1	2.24	0	-1.39	0	-6.35	1	9.79	1	3.74	1	0.79	1	8.1
20070706	1.19	12	2	26.61	27.98	-65.09	-7.3	1507748.34	31481601.87	1.97	1.92	20070709	0.62	12	2	26.75	28	-26.47	-7.3	1634959.44	31754197.08	1.92	1.5	1	1.25	1	0	-1.16	1	2.24	0	-1.39	0	-6.35	1	9.79	1	3.74	1	0.79	1	8.1	1	1.24
20070709	0.62	12	2	26.75	28	-26.47	-7.3	1634959.44	31754197.08	1.92	1.5	20070710	1.23	10	2	26.99	28.08	19.17	-6.75	1523135.8	32089668	1.86	1.35	0	-1.16	1	1	2.24	0	-1.39	0	-6.35	1	9.79	1	3.74	1	0.79	1	8.1	1	1.24	1	5.52
20070710	1.23	10	2	26.99	28.08	19.17	-6.75	1523135.8	32089668	1.86	1.35	20070711	0.34	11	7	27.38	28.09	34.31	-4.1	1447556.67	31975420.47	1.74	0.65	1	2.24	1	0	-1.39	0	-6.35	1	9.79	1	3.74	1	0.79	1	8.1	1	1.24	1	5.52	0	-0.6
20070711	0.34	11	7	27.38	28.09	34.31	-4.1	1447556.67	31975420.47	1.74	0.65	20070712	1.33	10	2	28.09	28.21	98.02	-1.39	1460779.07	32127478.08	1.67	1.05	0	-1.39	1	0	-6.35	1	9.79	1	3.74	1	0.79	1	8.1	1	1.24	1	5.52	0	-0.6	0	-3.26
20070712	1.33	10	2	28.09	28.21	98.02	-1.39	1460779.07	32127478.08	1.67	1.05	20070713	0.5	7	5	28.35	28.24	72.8	0.83	1435165.44	32052189.54	1.6	0.97	0	-6.35	1	1	9.79	1	3.74	1	0.79	1	8.1	1	1.24	1	5.52	0	-0.6	0	-3.26	1	1.03
20070713	0.5	7	5	28.35	28.24	72.8	0.83	1435165.44	32052189.54	1.6	0.97	20070716	2.34	7	5	28.04	27.93	-33.48	-0.85	1263248.78	31876054.07	1.62	1.82	1	9.79	1	1	3.74	1	0.79	1	8.1	1	1.24	1	5.52	0	-0.6	0	-3.26	1	1.03	1	5.94
20070716	2.34	7	5	28.04	27.93	-33.48	-0.85	1263248.78	31876054.07	1.62	1.82	20070717	1.87	12	2	28.18	28.15	63.26	1.92	1582833.14	32205625.44	1.72	2.63	1	3.74	1	1	0.79	1	8.1	1	1.24	1	5.52	0	-0.6	0	-3.26	1	1.03	1	5.94	0	-3.37
20070717	1.87	12	2	28.18	28.15	63.26	1.92	1582833.14	32205625.44	1.72	2.63	20070718	1.71	12	2	28.61	28.53	144.8	4.04	1725451.13	32769515.03	1.81	2.57	1	0.79	1	1	8.1	1	1.24	1	5.52	0	-0.6	0	-3.26	1	1.03	1	5.94	0	-3.37	1	7.68
20070718	1.71	12	2	28.61	28.53	144.8	4.04	1725451.13	32769515.03	1.81	2.57	20070719	0.54	12	2	28.95	28.89	166.09	5.28	1721663.28	33072543.55	1.79	1.6	1	8.1	1	1	1.24	1	5.52	0	-0.6	0	-3.26	1	1.03	1	5.94	0	-3.37	1	7.68	1	3.74
20070719	0.54	12	2	28.95	28.89	166.09	5.28	1721663.28	33072543.55	1.79	1.6	20070723	1.74	7	8	29.87	29.62	201.88	5.94	1959914.49	33600559.76	1.9	2.92	1	1.24	1	1	5.52	0	-0.6	0	-3.26	1	1.03	1	5.94	0	-3.37	1	7.68	1	3.74	1	0.18
20070723	1.74	7	8	29.87	29.62	201.88	5.94	1959914.49	33600559.76	1.9	2.92	20070724	0.66	12	2	31.24	30.3	157.76	5.26	1890065.93	33949802.59	1.93	2.15	1	5.52	1	0	-0.6	0	-3.26	1	1.03	1	5.94	0	-3.37	1	7.68	1	3.74	1	0.18	0	-0.2
20070724	0.66	12	2	31.24	30.3	157.76	5.26	1890065.93	33949802.59	1.93	2.15	20070725	1	10	2	32.45	31.19	141.54	6.75	2176479.06	34298329.41	1.94	2.02	0	-0.6	1	0	-3.26	1	1.03	1	5.94	0	-3.37	1	7.68	1	3.74	1	0.18	0	-0.2	0	-0.72
20070725	1	10	2	32.45	31.19	141.54	6.75	2176479.06	34298329.41	1.94	2.02	20070726	0.77	11	3	33.4	31.88	113.2	6.87	2080175.21	34030818.73	1.82	0.75	0	-3.26	1	1	1.03	1	5.94	0	-3.37	1	7.68	1	3.74	1	0.18	0	-0.2	0	-0.72	1	3.07
20070726	0.77	11	3	33.4	31.88	113.2	6.87	2080175.21	34030818.73	1.82	0.75	20070727	1.26	11	5	34.07	32.24	68.41	5.1	1917727.52	33693427.38	1.78	1.49	1	1.03	1	1	5.94	0	-3.37	1	7.68	1	3.74	1	0.18	0	-0.2	0	-0.72	1	3.07	0	-2.52
20070727	1.26	11	5	34.07	32.24	68.41	5.1	1917727.52	33693427.38	1.78	1.49	20070730	0.73	12	2	34.32	32.6	62.32	5.85	1871398.42	33938309.77	1.75	1.48	1	5.94	1	0	-3.37	1	7.68	1	3.74	1	0.18	0	-0.2	0	-0.72	1	3.07	0	-2.52	1	0.26
20070730	0.73	12	2	34.32	32.6	62.32	5.85	1871398.42	33938309.77	1.75	1.48	20070731	1.71	12	2	34.89	33.26	87.07	9.68	2237896.77	34356513.28	1.85	2.75	0	-3.37	1	1	7.68	1	3.74	1	0.18	0	-0.2	0	-0.72	1	3.07	0	-2.52	1	0.26	0	-1.92
20070731	1.71	12	2	34.89	33.26	87.07	9.68	2237896.77	34356513.28	1.85	2.75	20070801	0.7	11	3	34.86	33.58	85.03	5.86	2076470.82	34065079.84	1.94	2.69	1	7.68	1	1	3.74	1	0.18	0	-0.2	0	-0.72	1	3.07	0	-2.52	1	0.26	0	-1.92	0	-0.91
20070801	0.7	11	3	34.86	33.58	85.03	5.86	2076470.82	34065079.84	1.94	2.69	20070802	1.36	10	2	35.4	34.33	141.87	7.46	2426397.78	34461663.73	2.03	2.84	1	3.74	1	1	0.18	0	-0.2	0	-0.72	1	3.07	0	-2.52	1	0.26	0	-1.92	0	-0.91	0	-4.61
20070802	1.36	10	2	35.4	34.33	141.87	7.46	2426397.78	34461663.73	2.03	2.84	20070803	1.11	12	8	36.45	35.2	197.47	8.63	2633723.91	34899935.43	2.01	1.85	1	0.18	1	0	-0.2	0	-0.72	1	3.07	0	-2.52	1	0.26	0	-1.92	0	-0.91	0	-4.61	0	-3.78
20070803	1.11	12	8	36.45	35.2	197.47	8.63	2633723.91	34899935.43	2.01	1.85	20070806	0.59	12	2	37.45	35.92	146.18	6.23	2666986.1	35158113.39	1.97	1.63	0	-0.2	1	0	-0.72	1	3.07	0	-2.52	1	0.26	0	-1.92	0	-0.91	0	-4.61	0	-3.78	1	8.66
20070806	0.59	12	2	37.45	35.92	146.18	6.23	2666986.1	35158113.39	1.97	1.63	20070807	0.61	12	7	38.02	36.5	101.66	5.74	2730574.77	35001791.25	1.89	1.18	0	-0.72	1	1	3.07	0	-2.52	1	0.26	0	-1.92	0	-0.91	0	-4.61	0	-3.78	1	8.66	1	1.74
20070807	0.61	12	7	38.02	36.5	101.66	5.74	2730574.77	35001791.25	1.89	1.18	20070808	1.67	12	1	38.78	36.92	85.18	3.62	2640644.49	34740366.02	1.95	2.5	1	3.07	1	0	-2.52	1	0.26	0	-1.92	0	-0.91	0	-4.61	0	-3.78	1	8.66	1	1.74	1	0.08
20070808	1.67	12	1	38.78	36.92	85.18	3.62	2640644.49	34740366.02	1.95	2.5	20070809	1.18	12	6	39.24	37.48	81.74	5.02	2913359.02	35048396.1	1.91	1.57	0	-2.52	1	1	0.26	0	-1.92	0	-0.91	0	-4.61	0	-3.78	1	8.66	1	1.74	1	0.08	0	-0.52
20070809	1.18	12	6	39.24	37.48	81.74	5.02	2913359.02	35048396.1	1.91	1.57	20070810	0.6	11	1	39.22	37.76	58.25	5.15	2846844.54	34862614.29	1.89	1.62	1	0.26	1	0	-1.92	0	-0.91	0	-4.61	0	-3.78	1	8.66	1	1.74	1	0.08	0	-0.52	1	3.15
20070810	0.6	11	1	39.22	37.76	58.25	5.15	2846844.54	34862614.29	1.89	1.62	20070813	1.4	12	4	39.21	38	43.71	4.9	2872900.35	35123172.31	1.9	2	0	-1.92	1	0	-0.91	0	-4.61	0	-3.78	1	8.66	1	1.74	1	0.08	0	-0.52	1	3.15	0	-1.01
20070813	1.4	12	4	39.21	38	43.71	4.9	2872900.35	35123172.31	1.9	2	20070814	1.34	11	5	39.06	38.07	-15.91	2.12	2929620.03	34773898.47	1.94	2.34	0	-0.91	1	0	-4.61	0	-3.78	1	8.66	1	1.74	1	0.08	0	-0.52	1	3.15	0	-1.01	0	-3.09
20070814	1.34	11	5	39.06	38.07	-15.91	2.12	2929620.03	34773898.47	1.94	2.34	20070815	0.7	11	7	38.89	38.05	-67.11	2.99	2860470.06	34527853.23	1.9	1.53	0	-4.61	1	0	-3.78	1	8.66	1	1.74	1	0.08	0	-0.52	1	3.15	0	-1.01	0	-3.09	0	-3.03
20070815	0.7	11	7	38.89	38.05	-67.11	2.99	2860470.06	34527853.23	1.9	1.53	20070816	1.57	11	5	38.14	37.73	-221.97	-1.45	2637373.81	34142505.16	1.94	2.28	0	-3.78	1	1	8.66	1	1.74	1	0.08	0	-0.52	1	3.15	0	-1.01	0	-3.09	0	-3.03	1	2.33
20070816	1.57	11	5	38.14	37.73	-221.97	-1.45	2637373.81	34142505.16	1.94	2.28	20070817	1.09	11	5	37.32	37.21	-200.48	-4.23	2383627.19	33721819.97	2	2.52	1	8.66	1	1	1.74	1	0.08	0	-0.52	1	3.15	0	-1.01	0	-3.09	0	-3.03	1	2.33	1	0.8
20070817	1.09	11	5	37.32	37.21	-200.48	-4.23	2383627.19	33721819.97	2	2.52	20070820	0.87	10	2	37.08	37.33	-53.29	-1.28	2664807.02	34088205.81	2.12	3.27	1	1.74	1	1	0.08	0	-0.52	1	3.15	0	-1.01	0	-3.09	0	-3.03	1	2.33	1	0.8	0	-0.32
20070820	0.87	10	2	37.08	37.33	-53.29	-1.28	2664807.02	34088205.81	2.12	3.27	20070821	0.92	12	2	37.12	37.56	26.29	-0.54	2699267.55	34424196.02	2.07	1.56	1	0.08	1	0	-0.52	1	3.15	0	-1.01	0	-3.09	0	-3.03	1	2.33	1	0.8	0	-0.32	0	-2.32
20070821	0.92	12	2	37.12	37.56	26.29	-0.54	2699267.55	34424196.02	2.07	1.56	20070822	0.94	12	0	37.24	37.74	37.18	-0.23	2694416.14	34739537.71	2.06	1.95	0	-0.52	1	1	3.15	0	-1.01	0	-3.09	0	-3.03	1	2.33	1	0.8	0	-0.32	0	-2.32	0	-0.57
20070822	0.94	12	0	37.24	37.74	37.18	-0.23	2694416.14	34739537.71	2.06	1.95	20070823	0.84	11	7	37.66	37.86	26.84	-1.62	2761763.19	34474960.02	1.96	1.1	1	3.15	1	0	-1.01	0	-3.09	0	-3.03	1	2.33	1	0.8	0	-0.32	0	-2.32	0	-0.57	1	1.11
20070823	0.84	11	7	37.66	37.86	26.84	-1.62	2761763.19	34474960.02	1.96	1.1	20070824	1.47	12	2	38.61	38.18	99.68	0.6	2971470.79	34864416.99	1.95	1.82	0	-1.01	1	0	-3.09	0	-3.03	1	2.33	1	0.8	0	-0.32	0	-2.32	0	-0.57	1	1.11	0	-0.27
20070824	1.47	12	2	38.61	38.18	99.68	0.6	2971470.79	34864416.99	1.95	1.82	20070827	0.71	11	3	38.87	38.36	109.18	0.1	2873783.57	34589320.81	2	2.45	0	-3.09	1	0	-3.03	1	2.33	1	0.8	0	-0.32	0	-2.32	0	-0.57	1	1.11	0	-0.27	1	1.21
20070827	0.71	11	3	38.87	38.36	109.18	0.1	2873783.57	34589320.81	2	2.45	20070828	1.14	11	5	38.75	38.3	8.35	-0.36	2796654.75	34275984.97	1.97	1.7	0	-3.03	1	1	2.33	1	0.8	0	-0.32	0	-2.32	0	-0.57	1	1.11	0	-0.27	1	1.21	0	-4.5
20070828	1.14	11	5	38.75	38.3	8.35	-0.36	2796654.75	34275984.97	1.97	1.7	20070829	0.85	11	5	38.4	38.03	-55.25	-1.16	2648205.44	34008776.21	1.91	1.39	1	2.33	1	1	0.8	0	-0.32	0	-2.32	0	-0.57	1	1.11	0	-0.27	1	1.21	0	-4.5	0	-0.95
20070829	0.85	11	5	38.4	38.03	-55.25	-1.16	2648205.44	34008776.21	1.91	1.39	20070830	0.92	12	0	38.27	37.97	-36.2	1.45	2769973.54	34255603.43	1.87	1.5	1	0.8	1	0	-0.32	0	-2.32	0	-0.57	1	1.11	0	-0.27	1	1.21	0	-4.5	0	-0.95	1	3.83
[truncated: 3,117 more rows]
