# Supplementary material for: Improving stock trading decisions based on pattern recognition using machine learning technology
Source: PLoS One. 2021 Aug 6;16(8):e0255558. doi: 10.1371/journal.pone.0255558 (PMC8345893; doi:10.1371/journal.pone.0255558)
Supplement: S2 Data — (ZIP) [file pone.0255558.s002.zip]

Archive with 2 entries (2 files):
- 600004.csv
- 000002.csv
