# Supplementary material for: Improving stock trading decisions based on pattern recognition using machine learning technology
Source: PLoS One. 2021 Aug 6;16(8):e0255558. doi: 10.1371/journal.pone.0255558 (PMC8345893; doi:10.1371/journal.pone.0255558)
Supplement: S2 Data — (ZIP) [file pone.0255558.s002.zip › 600004.csv]

Date	ROC(1)	Shape	Loc	MA5	EMA10	CCI10	MOM10	AD	OBV	ATR10	TR	Date_1	ROC(1)_1	Shape_1	Loc_1	MA5_1	EMA10_1	CCI10_1	MOM10_1	AD_1	OBV_1	ATR10_1	TR_1	Date_2	ROC(1)_2	Shape_2	Loc_2	MA5_2	EMA10_2	CCI10_2	MOM10_2	AD_2	OBV_2	ATR10_2	TR_2	Result_3_1	Return_3_1	Code	Result_3_2	Return_3_2	Result_3_3	Return_3_3	Result_3_4	Return_3_4	Result_3_5	Return_3_5	Result_3_6	Return_3_6	Result_3_7
20030429	0.4	11	7					1839658.21	1122570.56		0.48	20030430	1.07	10	2					1941632.35	1923795.93		0.61	20030512	0.45	11	5					2062040.33	1562571.98		0.57	0	-6.8	600004	1	3.21	1	2.4	1	0.12	1	2.22	0	-0.8	0
20030430	1.07	10	2					1941632.35	1923795.93		0.61	20030512	0.45	11	5					2062040.33	1562571.98		0.57	20030513	1.09	11	5	8.57				1776384.36	1169795.02		0.68	1	3.21	600004	1	2.4	1	0.12	1	2.22	0	-0.8	0	-0.92	1
20030512	0.45	11	5					2062040.33	1562571.98		0.57	20030513	1.09	11	5	8.57				1776384.36	1169795.02		0.68	20030514	0.77	12	4	8.49				1930986.77	1473668.72		0.57	1	2.4	600004	1	0.12	1	2.22	0	-0.8	0	-0.92	1	0.58	1
20030513	1.09	11	5	8.57				1776384.36	1169795.02		0.68	20030514	0.77	12	4	8.49				1930986.77	1473668.72		0.57	20030515	0.93	12	2	8.51				2160390.75	1755507.9		0.43	1	0.12	600004	1	2.22	0	-0.8	0	-0.92	1	0.58	1	5.43	1
20030514	0.77	12	4	8.49				1930986.77	1473668.72		0.57	20030515	0.93	12	2	8.51				2160390.75	1755507.9		0.43	20030516	1.28	12	2	8.45				2250553.57	2116159.15		0.32	1	2.22	600004	0	-0.8	0	-0.92	1	0.58	1	5.43	1	0.33	0
20030515	0.93	12	2	8.51				2160390.75	1755507.9		0.43	20030516	1.28	12	2	8.45				2250553.57	2116159.15		0.32	20030519	1.28	10	2	8.46				2153184.21	2578663.59		0.42	0	-0.8	600004	0	-0.92	1	0.58	1	5.43	1	0.33	0	0	0
20030516	1.28	12	2	8.45				2250553.57	2116159.15		0.32	20030519	1.28	10	2	8.46				2153184.21	2578663.59		0.42	20030520	0.37	11	5	8.58	8.58	65.3		2140993.09	2407987.95		0.28	0	-0.92	600004	1	0.58	1	5.43	1	0.33	0	0	0	-1.42	1
20030519	1.28	10	2	8.46				2153184.21	2578663.59		0.42	20030520	0.37	11	5	8.58	8.58	65.3		2140993.09	2407987.95		0.28	20030521	0.75	11	5	8.63	8.58	33.33	-0.15	2094698.72	2279392.48	0.46	0.25	1	0.58	600004	1	5.43	1	0.33	0	0	0	-1.42	1	3.66	0
20030520	0.37	11	5	8.58	8.58	65.3		2140993.09	2407987.95		0.28	20030521	0.75	11	5	8.63	8.58	33.33	-0.15	2094698.72	2279392.48	0.46	0.25	20030522	0.8	12	4	8.65	8.59	25.16	0.16	2132157.93	2382405.3	0.44	0.22	1	5.43	600004	1	0.33	0	0	0	-1.42	1	3.66	0	-1.28	1
20030521	0.75	11	5	8.63	8.58	33.33	-0.15	2094698.72	2279392.48	0.46	0.25	20030522	0.8	12	4	8.65	8.59	25.16	0.16	2132157.93	2382405.3	0.44	0.22	20030523	7.08	12	2	8.76	8.69	177.76	0.26	2283787.83	3111672.9	0.49	1.01	1	0.33	600004	0	0	0	-1.42	1	3.66	0	-1.28	1	0.54	0
20030522	0.8	12	4	8.65	8.59	25.16	0.16	2132157.93	2382405.3	0.44	0.22	20030523	7.08	12	2	8.76	8.69	177.76	0.26	2283787.83	3111672.9	0.49	1.01	20030526	0.64	12	6	8.84	8.77	165.21	0.47	1997450.6	3578854.7	0.48	0.31	0	0	600004	0	-1.42	1	3.66	0	-1.28	1	0.54	0	-1.08	1
20030523	7.08	12	2	8.76	8.69	177.76	0.26	2283787.83	3111672.9	0.49	1.01	20030526	0.64	12	6	8.84	8.77	165.21	0.47	1997450.6	3578854.7	0.48	0.31	20030527	0.43	11	5	8.93	8.84	113.76	1.06	1953563.63	3578854.7	0.45	0.23	0	-1.42	600004	1	3.66	0	-1.28	1	0.54	0	-1.08	1	0.98	0
20030526	0.64	12	6	8.84	8.77	165.21	0.47	1997450.6	3578854.7	0.48	0.31	20030527	0.43	11	5	8.93	8.84	113.76	1.06	1953563.63	3578854.7	0.45	0.23	20030528	1.64	11	5	9.02	8.87	73.26	0.67	1710220.35	3247022.96	0.44	0.3	1	3.66	600004	0	-1.28	1	0.54	0	-1.08	1	0.98	0	-1.29	1
20030527	0.43	11	5	8.93	8.84	113.76	1.06	1953563.63	3578854.7	0.45	0.23	20030528	1.64	11	5	9.02	8.87	73.26	0.67	1710220.35	3247022.96	0.44	0.3	20030529	0.69	12	0	9.16	8.96	87.11	0.8	1918011.81	3477278.36	0.43	0.41	0	-1.28	600004	1	0.54	0	-1.08	1	0.98	0	-1.29	1	0.11	0
20030528	1.64	11	5	9.02	8.87	73.26	0.67	1710220.35	3247022.96	0.44	0.3	20030529	0.69	12	0	9.16	8.96	87.11	0.8	1918011.81	3477278.36	0.43	0.41	20030530	1.13	11	3	9.18	9.01	94.97	0.67	1705188.53	3217161.01	0.42	0.33	1	0.54	600004	0	-1.08	1	0.98	0	-1.29	1	0.11	0	-0.44	1
20030529	0.69	12	0	9.16	8.96	87.11	0.8	1918011.81	3477278.36	0.43	0.41	20030530	1.13	11	3	9.18	9.01	94.97	0.67	1705188.53	3217161.01	0.42	0.33	20030602	0.83	12	6	9.21	9.06	81.75	0.53	1617261.46	3432981.99	0.41	0.27	0	-1.08	600004	1	0.98	0	-1.29	1	0.11	0	-0.44	1	1.86	1
20030530	1.13	11	3	9.18	9.01	94.97	0.67	1705188.53	3217161.01	0.42	0.33	20030602	0.83	12	6	9.21	9.06	81.75	0.53	1617261.46	3432981.99	0.41	0.27	20030603	0.61	11	5	9.21	9.08	52.74	0.5	1498220.93	3300714.73	0.39	0.2	1	0.98	600004	0	-1.29	1	0.11	0	-0.44	1	1.86	1	1.18	0
20030602	0.83	12	6	9.21	9.06	81.75	0.53	1617261.46	3432981.99	0.41	0.27	20030603	0.61	11	5	9.21	9.08	52.74	0.5	1498220.93	3300714.73	0.39	0.2	20030604	0.93	12	4	9.26	9.12	34.65	0.67	1587217.9	3423085.57	0.37	0.22	0	-1.29	600004	1	0.11	0	-0.44	1	1.86	1	1.18	0	-0.85	0
20030603	0.61	11	5	9.21	9.08	52.74	0.5	1498220.93	3300714.73	0.39	0.2	20030604	0.93	12	4	9.26	9.12	34.65	0.67	1587217.9	3423085.57	0.37	0.22	20030605	0.99	11	7	9.22	9.12	-26.28	0.5	1538783.09	3301998.54	0.35	0.2	1	0.11	600004	0	-0.44	1	1.86	1	1.18	0	-0.85	0	0	0
20030604	0.93	12	4	9.26	9.12	34.65	0.67	1587217.9	3423085.57	0.37	0.22	20030605	0.99	11	7	9.22	9.12	-26.28	0.5	1538783.09	3301998.54	0.35	0.2	20030606	0.8	12	4	9.21	9.13	-58.67	0.04	1524903.26	3399157.32	0.34	0.21	0	-0.44	600004	1	1.86	1	1.18	0	-0.85	0	0	0	-0.54	0
20030605	0.99	11	7	9.22	9.12	-26.28	0.5	1538783.09	3301998.54	0.35	0.2	20030606	0.8	12	4	9.21	9.13	-58.67	0.04	1524903.26	3399157.32	0.34	0.21	20030609	0.71	12	7	9.18	9.13	-83.52	-0.03	1501747.86	3329691.1	0.32	0.12	1	1.86	600004	1	1.18	0	-0.85	0	0	0	-0.54	0	-0.86	0
20030606	0.8	12	4	9.21	9.13	-58.67	0.04	1524903.26	3399157.32	0.34	0.21	20030609	0.71	12	7	9.18	9.13	-83.52	-0.03	1501747.86	3329691.1	0.32	0.12	20030610	2.44	12	2	9.2	9.16	54.92	0.14	1550189.49	3499236.82	0.31	0.28	1	1.18	600004	0	-0.85	0	0	0	-0.54	0	-0.86	0	-0.54	0
20030609	0.71	12	7	9.18	9.13	-83.52	-0.03	1501747.86	3329691.1	0.32	0.12	20030610	2.44	12	2	9.2	9.16	54.92	0.14	1550189.49	3499236.82	0.31	0.28	20030611	0.83	12	2	9.22	9.2	147.08	0.38	1596830.69	3639160.43	0.3	0.21	0	-0.85	600004	0	0	0	-0.54	0	-0.86	0	-0.54	0	-0.77	1
20030610	2.44	12	2	9.2	9.16	54.92	0.14	1550189.49	3499236.82	0.31	0.28	20030611	0.83	12	2	9.22	9.2	147.08	0.38	1596830.69	3639160.43	0.3	0.21	20030612	0.64	11	7	9.26	9.22	90.5	-0.03	1549625.45	3549994.97	0.29	0.17	0	0	600004	0	-0.54	0	-0.86	0	-0.54	0	-0.77	1	0.11	0
20030611	0.83	12	2	9.22	9.2	147.08	0.38	1596830.69	3639160.43	0.3	0.21	20030612	0.64	11	7	9.26	9.22	90.5	-0.03	1549625.45	3549994.97	0.29	0.17	20030613	0.75	11	3	9.29	9.24	86.33	0.09	1507892.92	3549994.97	0.28	0.16	0	-0.54	600004	0	-0.86	0	-0.54	0	-0.77	1	0.11	0	-0.33	0
20030612	0.64	11	7	9.26	9.22	90.5	-0.03	1549625.45	3549994.97	0.29	0.17	20030613	0.75	11	3	9.29	9.24	86.33	0.09	1507892.92	3549994.97	0.28	0.16	20030616	1	11	5	9.32	9.25	17.65	-0.01	1504728.21	3483536.06	0.27	0.21	0	-0.86	600004	0	-0.54	0	-0.77	1	0.11	0	-0.33	0	0	0
20030613	0.75	11	3	9.29	9.24	86.33	0.09	1507892.92	3549994.97	0.28	0.16	20030616	1	11	5	9.32	9.25	17.65	-0.01	1504728.21	3483536.06	0.27	0.21	20030617	0.76	11	5	9.3	9.24	-44.96	0.01	1487830	3432841.42	0.26	0.12	0	-0.54	600004	0	-0.77	1	0.11	0	-0.33	0	0	0	-3.87	1
20030616	1	11	5	9.32	9.25	17.65	-0.01	1504728.21	3483536.06	0.27	0.21	20030617	0.76	11	5	9.3	9.24	-44.96	0.01	1487830	3432841.42	0.26	0.12	20030618	1.2	11	1	9.25	9.22	-50.45	-0.13	1439237.16	3372100.37	0.25	0.2	0	-0.77	600004	1	0.11	0	-0.33	0	0	0	-3.87	1	0.11	0
20030617	0.76	11	5	9.3	9.24	-44.96	0.01	1487830	3432841.42	0.26	0.12	20030618	1.2	11	1	9.25	9.22	-50.45	-0.13	1439237.16	3372100.37	0.25	0.2	20030619	1.08	11	5	9.2	9.19	-121.51	-0.08	1417461.58	3306773.62	0.24	0.18	1	0.11	600004	0	-0.33	0	0	0	-3.87	1	0.11	0	-0.23	1
20030618	1.2	11	1	9.25	9.22	-50.45	-0.13	1439237.16	3372100.37	0.25	0.2	20030619	1.08	11	5	9.2	9.19	-121.51	-0.08	1417461.58	3306773.62	0.24	0.18	20030620	0.79	7	2	9.15	9.17	-78.04	-0.08	1385083.51	3358197.61	0.25	0.27	0	-0.33	600004	0	0	0	-3.87	1	0.11	0	-0.23	1	0.23	1
20030619	1.08	11	5	9.2	9.19	-121.51	-0.08	1417461.58	3306773.62	0.24	0.18	20030620	0.79	7	2	9.15	9.17	-78.04	-0.08	1385083.51	3358197.61	0.25	0.27	20030623	1.35	11	5	9.11	9.15	-129.82	-0.07	1393757.96	3288802	0.24	0.16	0	0	600004	0	-3.87	1	0.11	0	-0.23	1	0.23	1	1.61	1
20030620	0.79	7	2	9.15	9.17	-78.04	-0.08	1385083.51	3358197.61	0.25	0.27	20030623	1.35	11	5	9.11	9.15	-129.82	-0.07	1393757.96	3288802	0.24	0.16	20030624	0.45	12	7	9.08	9.13	-104.53	-0.24	1400977.87	3288802	0.23	0.13	0	-3.87	600004	1	0.11	0	-0.23	1	0.23	1	1.61	1	0.9	0
20030623	1.35	11	5	9.11	9.15	-129.82	-0.07	1393757.96	3288802	0.24	0.16	20030624	0.45	12	7	9.08	9.13	-104.53	-0.24	1400977.87	3288802	0.23	0.13	20030625	6.22	11	1	8.99	9.05	-174.84	-0.7	1224882.57	3094170.35	0.25	0.42	1	0.11	600004	0	-0.23	1	0.23	1	1.61	1	0.9	0	-0.56	0
20030624	0.45	12	7	9.08	9.13	-104.53	-0.24	1400977.87	3288802	0.23	0.13	20030625	6.22	11	1	8.99	9.05	-174.84	-0.7	1224882.57	3094170.35	0.25	0.42	20030627	0.59	11	4	8.92	8.99	-160.19	-0.61	1173546.43	3208689.42	0.25	0.29	0	-0.23	600004	1	0.23	1	1.61	1	0.9	0	-0.56	0	-0.56	1
20030625	6.22	11	1	8.99	9.05	-174.84	-0.7	1224882.57	3094170.35	0.25	0.42	20030627	0.59	11	4	8.92	8.99	-160.19	-0.61	1173546.43	3208689.42	0.25	0.29	20030630	0.42	11	7	8.84	8.94	-129.17	-0.63	1146021.13	3161145.72	0.24	0.19	1	0.23	600004	1	1.61	1	0.9	0	-0.56	0	-0.56	1	1.13	0
20030627	0.59	11	4	8.92	8.99	-160.19	-0.61	1173546.43	3208689.42	0.25	0.29	20030630	0.42	11	7	8.84	8.94	-129.17	-0.63	1146021.13	3161145.72	0.24	0.19	20030701	0.98	12	2	8.77	8.89	-87.93	-0.56	1114067.86	3207846.65	0.24	0.19	1	1.61	600004	1	0.9	0	-0.56	0	-0.56	1	1.13	0	-1.57	1
20030630	0.42	11	7	8.84	8.94	-129.17	-0.63	1146021.13	3161145.72	0.24	0.19	20030701	0.98	12	2	8.77	8.89	-87.93	-0.56	1114067.86	3207846.65	0.24	0.19	20030702	0.81	12	6	8.73	8.89	-56.41	-0.34	1147688.72	3245670.12	0.23	0.18	1	0.9	600004	0	-0.56	0	-0.56	1	1.13	0	-1.57	1	3.19	0
20030701	0.98	12	2	8.77	8.89	-87.93	-0.56	1114067.86	3207846.65	0.24	0.19	20030702	0.81	12	6	8.73	8.89	-56.41	-0.34	1147688.72	3245670.12	0.23	0.18	20030703	1.16	12	2	8.78	8.89	-14.73	-0.21	1186821.96	3289407.27	0.23	0.19	0	-0.56	600004	0	-0.56	1	1.13	0	-1.57	1	3.19	0	-0.33	1
20030702	0.81	12	6	8.73	8.89	-56.41	-0.34	1147688.72	3245670.12	0.23	0.18	20030703	1.16	12	2	8.78	8.89	-14.73	-0.21	1186821.96	3289407.27	0.23	0.19	20030704	1.18	11	3	8.81	8.89	25	-0.19	1140887.72	3237731.24	0.22	0.18	0	-0.56	600004	1	1.13	0	-1.57	1	3.19	0	-0.33	1	1	1
20030703	1.16	12	2	8.78	8.89	-14.73	-0.21	1186821.96	3289407.27	0.23	0.19	20030704	1.18	11	3	8.81	8.89	25	-0.19	1140887.72	3237731.24	0.22	0.18	20030707	0.68	11	5	8.84	8.88	-15.82	-0.25	1136523.39	3202816.65	0.22	0.16	1	1.13	600004	0	-1.57	1	3.19	0	-0.33	1	1	1	0.44	1
20030704	1.18	11	3	8.81	8.89	25	-0.19	1140887.72	3237731.24	0.22	0.18	20030707	0.68	11	5	8.84	8.88	-15.82	-0.25	1136523.39	3202816.65	0.22	0.16	20030708	0.77	10	2	8.88	8.89	52.77	-0.12	1149880.96	3229531.78	0.21	0.16	0	-1.57	600004	1	3.19	0	-0.33	1	1	1	0.44	1	1.09	1
20030707	0.68	11	5	8.84	8.88	-15.82	-0.25	1136523.39	3202816.65	0.22	0.16	20030708	0.77	10	2	8.88	8.89	52.77	-0.12	1149880.96	3229531.78	0.21	0.16	20030709	1.71	11	5	8.87	8.87	-6.75	-0.26	1131562.46	3183735.55	0.21	0.2	1	3.19	600004	0	-0.33	1	1	1	0.44	1	1.09	1	1.62	0
20030708	0.77	10	2	8.88	8.89	52.77	-0.12	1149880.96	3229531.78	0.21	0.16	20030709	1.71	11	5	8.87	8.87	-6.75	-0.26	1131562.46	3183735.55	0.21	0.2	20030710	3.14	12	2	8.9	8.91	147.86	0.37	1208590.33	3327744.16	0.23	0.43	0	-0.33	600004	1	1	1	0.44	1	1.09	1	1.62	0	-1.8	1
20030709	1.71	11	5	8.87	8.87	-6.75	-0.26	1131562.46	3183735.55	0.21	0.2	20030710	3.14	12	2	8.9	8.91	147.86	0.37	1208590.33	3327744.16	0.23	0.43	20030711	0.41	11	7	8.93	8.93	133.89	0.33	1223356.74	3268678.52	0.23	0.16	1	1	600004	1	0.44	1	1.09	1	1.62	0	-1.8	1	0.65	1
20030710	3.14	12	2	8.9	8.91	147.86	0.37	1208590.33	3327744.16	0.23	0.43	20030711	0.41	11	7	8.93	8.93	133.89	0.33	1223356.74	3268678.52	0.23	0.16	20030714	2.23	12	2	8.99	8.97	158.31	0.44	1239150.65	3400294.47	0.23	0.25	1	0.44	600004	1	1.09	1	1.62	0	-1.8	1	0.65	1	1.4	0
20030711	0.41	11	7	8.93	8.93	133.89	0.33	1223356.74	3268678.52	0.23	0.16	20030714	2.23	12	2	8.99	8.97	158.31	0.44	1239150.65	3400294.47	0.23	0.25	20030715	0.43	12	2	9.04	9	141.03	0.46	1242500.18	3457236.41	0.22	0.17	1	1.09	600004	1	1.62	0	-1.8	1	0.65	1	1.4	0	-0.85	0
20030714	2.23	12	2	8.99	8.97	158.31	0.44	1239150.65	3400294.47	0.23	0.25	20030715	0.43	12	2	9.04	9	141.03	0.46	1242500.18	3457236.41	0.22	0.17	20030716	1.26	12	2	9.14	9.05	140.28	0.42	1280557.88	3529123.18	0.22	0.17	1	1.62	600004	0	-1.8	1	0.65	1	1.4	0	-0.85	0	0	0
20030715	0.43	12	2	9.04	9	141.03	0.46	1242500.18	3457236.41	0.22	0.17	20030716	1.26	12	2	9.14	9.05	140.28	0.42	1280557.88	3529123.18	0.22	0.17	20030717	5.18	10	2	9.21	9.12	165.08	0.49	1255724.84	3901618.69	0.23	0.31	0	-1.8	600004	1	0.65	1	1.4	0	-0.85	0	0	0	-2.56	1
20030716	1.26	12	2	9.14	9.05	140.28	0.42	1280557.88	3529123.18	0.22	0.17	20030717	5.18	10	2	9.21	9.12	165.08	0.49	1255724.84	3901618.69	0.23	0.31	20030718	0.55	11	5	9.25	9.14	97.28	0.37	1064661.26	3695857.91	0.23	0.28	1	0.65	600004	1	1.4	0	-0.85	0	0	0	-2.56	1	0.33	1
20030717	5.18	10	2	9.21	9.12	165.08	0.49	1255724.84	3901618.69	0.23	0.31	20030718	0.55	11	5	9.25	9.14	97.28	0.37	1064661.26	3695857.91	0.23	0.28	20030721	0.6	12	4	9.28	9.17	64.72	0.48	1105559.97	3818554.04	0.23	0.21	1	1.4	600004	0	-0.85	0	0	0	-2.56	1	0.33	1	0.33	1
20030718	0.55	11	5	9.25	9.14	97.28	0.37	1064661.26	3695857.91	0.23	0.28	20030721	0.6	12	4	9.28	9.17	64.72	0.48	1105559.97	3818554.04	0.23	0.21	20030722	1.51	12	2	9.34	9.22	103.61	0.51	1118786.51	4003725.64	0.23	0.28	0	-0.85	600004	0	0	0	-2.56	1	0.33	1	0.33	1	0.54	0
20030721	0.6	12	4	9.28	9.17	64.72	0.48	1105559.97	3818554.04	0.23	0.21	20030722	1.51	12	2	9.34	9.22	103.61	0.51	1118786.51	4003725.64	0.23	0.28	20030723	0.47	11	5	9.36	9.25	66.33	0.57	1108400.92	3917178.99	0.24	0.25	0	0	600004	0	-2.56	1	0.33	1	0.33	1	0.54	0	-0.65	1
20030722	1.51	12	2	9.34	9.22	103.61	0.51	1118786.51	4003725.64	0.23	0.28	20030723	0.47	11	5	9.36	9.25	66.33	0.57	1108400.92	3917178.99	0.24	0.25	20030724	0.82	11	7	9.34	9.27	53.56	0.29	1101329.33	3917178.99	0.23	0.2	0	-2.56	600004	1	0.33	1	0.33	1	0.54	0	-0.65	1	0.11	0
20030723	0.47	11	5	9.36	9.25	66.33	0.57	1108400.92	3917178.99	0.24	0.25	20030724	0.82	11	7	9.34	9.27	53.56	0.29	1101329.33	3917178.99	0.23	0.2	20030725	1.62	11	5	9.32	9.24	-72.42	0.08	1027251.23	3802694.66	0.24	0.34	1	0.33	600004	1	0.33	1	0.54	0	-0.65	1	0.11	0	-0.22	1
20030724	0.82	11	7	9.34	9.27	53.56	0.29	1101329.33	3917178.99	0.23	0.2	20030725	1.62	11	5	9.32	9.24	-72.42	0.08	1027251.23	3802694.66	0.24	0.34	20030728	0.32	12	4	9.29	9.22	-114.71	0.02	1033713.87	3839316.29	0.24	0.17	1	0.33	600004	1	0.54	0	-0.65	1	0.11	0	-0.22	1	0.22	0
20030725	1.62	11	5	9.32	9.24	-72.42	0.08	1027251.23	3802694.66	0.24	0.34	20030728	0.32	12	4	9.29	9.22	-114.71	0.02	1033713.87	3839316.29	0.24	0.17	20030729	0.95	12	2	9.23	9.22	-93.23	0.01	1041769.24	3874222.91	0.23	0.13	1	0.54	600004	0	-0.65	1	0.11	0	-0.22	1	0.22	0	-0.65	1
20030728	0.32	12	4	9.29	9.22	-114.71	0.02	1033713.87	3839316.29	0.24	0.17	20030729	0.95	12	2	9.23	9.22	-93.23	0.01	1041769.24	3874222.91	0.23	0.13	20030730	1.47	12	2	9.21	9.22	-69.01	-0.04	1079508.92	3925686.1	0.22	0.15	0	-0.65	600004	1	0.11	0	-0.22	1	0.22	0	-0.65	1	0.11	0
20030729	0.95	12	2	9.23	9.22	-93.23	0.01	1041769.24	3874222.91	0.23	0.13	20030730	1.47	12	2	9.21	9.22	-69.01	-0.04	1079508.92	3925686.1	0.22	0.15	20030731	0.65	11	3	9.17	9.21	-57.35	-0.25	1062701.96	3892072.19	0.21	0.12	1	0.11	600004	0	-0.22	1	0.22	0	-0.65	1	0.11	0	-1.2	1
20030730	1.47	12	2	9.21	9.22	-69.01	-0.04	1079508.92	3925686.1	0.22	0.15	20030731	0.65	11	3	9.17	9.21	-57.35	-0.25	1062701.96	3892072.19	0.21	0.12	20030801	0.78	12	4	9.18	9.2	-58.02	-0.07	1066450.89	3918314.67	0.2	0.14	0	-0.22	600004	1	0.22	0	-0.65	1	0.11	0	-1.2	1	0.22	1
20030731	0.65	11	3	9.17	9.21	-57.35	-0.25	1062701.96	3892072.19	0.21	0.12	20030801	0.78	12	4	9.18	9.2	-58.02	-0.07	1066450.89	3918314.67	0.2	0.14	20030804	1.57	11	5	9.18	9.2	-80.46	-0.15	1087969.72	3877233.27	0.2	0.21	1	0.22	600004	0	-0.65	1	0.11	0	-1.2	1	0.22	1	0.77	0
20030801	0.78	12	4	9.18	9.2	-58.02	-0.07	1066450.89	3918314.67	0.2	0.14	20030804	1.57	11	5	9.18	9.2	-80.46	-0.15	1087969.72	3877233.27	0.2	0.21	20030805	0.44	10	2	9.18	9.19	-28.48	-0.26	1086341.53	3895143.3	0.19	0.11	0	-0.65	600004	1	0.11	0	-1.2	1	0.22	1	0.77	0	-0.44	0
20030804	1.57	11	5	9.18	9.2	-80.46	-0.15	1087969.72	3877233.27	0.2	0.21	20030805	0.44	10	2	9.18	9.19	-28.48	-0.26	1086341.53	3895143.3	0.19	0.11	20030806	1.28	11	5	9.16	9.18	-85.89	-0.24	1078686.9	3872179.41	0.19	0.15	1	0.11	600004	0	-1.2	1	0.22	1	0.77	0	-0.44	0	-1.21	0
20030805	0.44	10	2	9.18	9.19	-28.48	-0.26	1086341.53	3895143.3	0.19	0.11	20030806	1.28	11	5	9.16	9.18	-85.89	-0.24	1078686.9	3872179.41	0.19	0.15	20030807	1.3	12	2	9.15	9.17	-10.75	-0.23	1063812.3	3901928.61	0.19	0.2	0	-1.2	600004	1	0.22	1	0.77	0	-0.44	0	-1.21	0	-1.34	1
20030806	1.28	11	5	9.16	9.18	-85.89	-0.24	1078686.9	3872179.41	0.19	0.15	20030807	1.3	12	2	9.15	9.17	-10.75	-0.23	1063812.3	3901928.61	0.19	0.2	20030808	1.27	9	5	9.12	9.14	-206.72	-0.1	1026105.79	3864222.1	0.18	0.11	1	0.22	600004	1	0.77	0	-0.44	0	-1.21	0	-1.34	1	0.34	1
20030807	1.3	12	2	9.15	9.17	-10.75	-0.23	1063812.3	3901928.61	0.19	0.2	20030808	1.27	9	5	9.12	9.14	-206.72	-0.1	1026105.79	3864222.1	0.18	0.11	20030811	0.68	12	4	9.1	9.12	-171.64	-0.11	1034648.22	3889849.37	0.18	0.12	1	0.77	600004	0	-0.44	0	-1.21	0	-1.34	1	0.34	1	0.45	0
20030808	1.27	9	5	9.12	9.14	-206.72	-0.1	1026105.79	3864222.1	0.18	0.11	20030811	0.68	12	4	9.1	9.12	-171.64	-0.11	1034648.22	3889849.37	0.18	0.12	20030812	0.98	12	2	9.08	9.12	-53.66	-0.07	1040935.76	3914999.56	0.17	0.16	0	-0.44	600004	0	-1.21	0	-1.34	1	0.34	1	0.45	0	-0.56	0
20030811	0.68	12	4	9.1	9.12	-171.64	-0.11	1034648.22	3889849.37	0.18	0.12	20030812	0.98	12	2	9.08	9.12	-53.66	-0.07	1040935.76	3914999.56	0.17	0.16	20030813	0.78	11	7	9.07	9.11	-50	-0.16	1029188.47	3895420.74	0.17	0.1	0	-1.21	600004	0	-1.34	1	0.34	1	0.45	0	-0.56	0	0	0
20030812	0.98	12	2	9.08	9.12	-53.66	-0.07	1040935.76	3914999.56	0.17	0.16	20030813	0.78	11	7	9.07	9.11	-50	-0.16	1029188.47	3895420.74	0.17	0.1	20030814	2.48	11	1	9.04	9.08	-115.07	-0.21	992337.73	3846932.92	0.17	0.25	0	-1.34	600004	1	0.34	1	0.45	0	-0.56	0	0	0	0	0
20030813	0.78	11	7	9.07	9.11	-50	-0.16	1029188.47	3895420.74	0.17	0.1	20030814	2.48	11	1	9.04	9.08	-115.07	-0.21	992337.73	3846932.92	0.17	0.25	20030815	1.14	11	5	9	9.04	-215.13	-0.34	979163.79	3791602.37	0.18	0.21	1	0.34	600004	1	0.45	0	-0.56	0	0	0	0	0	-1.13	1
20030814	2.48	11	1	9.04	9.08	-115.07	-0.21	992337.73	3846932.92	0.17	0.25	20030815	1.14	11	5	9	9.04	-215.13	-0.34	979163.79	3791602.37	0.18	0.21	20030818	0.23	12	6	8.97	9.01	-146.54	-0.29	981671.13	3804139.11	0.18	0.15	1	0.45	600004	0	-0.56	0	0	0	0	0	-1.13	1	0.11	1
20030815	1.14	11	5	9	9.04	-215.13	-0.34	979163.79	3791602.37	0.18	0.21	20030818	0.23	12	6	8.97	9.01	-146.54	-0.29	981671.13	3804139.11	0.18	0.15	20030819	0.9	12	2	8.93	8.99	-86.79	-0.27	982535.41	3815374.68	0.17	0.13	0	-0.56	600004	0	0	0	0	0	-1.13	1	0.11	1	0.68	1
20030818	0.23	12	6	8.97	9.01	-146.54	-0.29	981671.13	3804139.11	0.18	0.15	20030819	0.9	12	2	8.93	8.99	-86.79	-0.27	982535.41	3815374.68	0.17	0.13	20030820	2.21	11	5	8.89	8.97	-85.62	-0.26	978144.76	3790494.31	0.17	0.17	0	0	600004	0	0	0	-1.13	1	0.11	1	0.68	1	0.11	1
20030819	0.9	12	2	8.93	8.99	-86.79	-0.27	982535.41	3815374.68	0.17	0.13	20030820	2.21	11	5	8.89	8.97	-85.62	-0.26	978144.76	3790494.31	0.17	0.17	20030821	0.69	6	7	8.87	8.95	-74.23	-0.27	978144.76	3790494.31	0.17	0.14	0	0	600004	0	-1.13	1	0.11	1	0.68	1	0.11	1	1.47	1
20030820	2.21	11	5	8.89	8.97	-85.62	-0.26	978144.76	3790494.31	0.17	0.17	20030821	0.69	6	7	8.87	8.95	-74.23	-0.27	978144.76	3790494.31	0.17	0.14	20030822	0.61	12	3	8.87	8.93	-60.03	-0.16	977341.68	3790494.31	0.16	0.13	0	-1.13	600004	1	0.11	1	0.68	1	0.11	1	1.47	1	2.34	0
20030821	0.69	6	7	8.87	8.95	-74.23	-0.27	978144.76	3790494.31	0.17	0.14	20030822	0.61	12	3	8.87	8.93	-60.03	-0.16	977341.68	3790494.31	0.16	0.13	20030825	2.39	7	5	8.85	8.9	-94.56	-0.28	961220.87	3765580.33	0.16	0.17	1	0.11	600004	1	0.68	1	0.11	1	1.47	1	2.34	0	-0.44	0
20030822	0.61	12	3	8.87	8.93	-60.03	-0.16	977341.68	3790494.31	0.16	0.13	20030825	2.39	7	5	8.85	8.9	-94.56	-0.28	961220.87	3765580.33	0.16	0.17	20030826	0.99	11	4	8.82	8.88	-111.11	-0.34	960052.21	3790122.15	0.17	0.21	1	0.68	600004	1	0.11	1	1.47	1	2.34	0	-0.44	0	-0.22	0
20030825	2.39	7	5	8.85	8.9	-94.56	-0.28	961220.87	3765580.33	0.16	0.17	20030826	0.99	11	4	8.82	8.88	-111.11	-0.34	960052.21	3790122.15	0.17	0.21	20030827	1.38	12	6	8.82	8.87	-100.6	-0.24	981887.38	3823867.41	0.17	0.17	1	0.11	600004	1	1.47	1	2.34	0	-0.44	0	-0.22	0	-1.21	0
20030826	0.99	11	4	8.82	8.88	-111.11	-0.34	960052.21	3790122.15	0.17	0.21	20030827	1.38	12	6	8.82	8.87	-100.6	-0.24	981887.38	3823867.41	0.17	0.17	20030828	0.63	12	2	8.81	8.86	-27.03	-0.12	985176.17	3845244.57	0.18	0.26	1	1.47	600004	1	2.34	0	-0.44	0	-0.22	0	-1.21	0	-1.78	0
20030827	1.38	12	6	8.82	8.87	-100.6	-0.24	981887.38	3823867.41	0.17	0.17	20030828	0.63	12	2	8.81	8.86	-27.03	-0.12	985176.17	3845244.57	0.18	0.26	20030829	1.09	12	2	8.83	8.88	109.97	0.13	1006202.41	3868607.06	0.18	0.2	1	2.34	600004	0	-0.44	0	-0.22	0	-1.21	0	-1.78	0	-0.23	0
20030828	0.63	12	2	8.81	8.86	-27.03	-0.12	985176.17	3845244.57	0.18	0.26	20030829	1.09	12	2	8.83	8.88	109.97	0.13	1006202.41	3868607.06	0.18	0.2	20030901	3.01	12	2	8.92	8.94	250	0.31	1066441.25	3938885.7	0.19	0.28	0	-0.44	600004	0	-0.22	0	-1.21	0	-1.78	0	-0.23	0	-0.57	0
20030829	1.09	12	2	8.83	8.88	109.97	0.13	1006202.41	3868607.06	0.18	0.2	20030901	3.01	12	2	8.92	8.94	250	0.31	1066441.25	3938885.7	0.19	0.28	20030902	0.53	11	3	8.99	8.97	183.46	0.23	1049015.92	3901545.71	0.19	0.15	0	-0.22	600004	0	-1.21	0	-1.78	0	-0.23	0	-0.57	0	-0.8	1
20030901	3.01	12	2	8.92	8.94	250	0.31	1066441.25	3938885.7	0.19	0.28	20030902	0.53	11	3	8.99	8.97	183.46	0.23	1049015.92	3901545.71	0.19	0.15	20030903	0.54	6	5	9.05	9	105.73	0.26	1051913.11	3881265.38	0.17	0.07	0	-1.21	600004	0	-1.78	0	-0.23	0	-0.57	0	-0.8	1	0.11	0
20030902	0.53	11	3	8.99	8.97	183.46	0.23	1049015.92	3901545.71	0.19	0.15	20030903	0.54	6	5	9.05	9	105.73	0.26	1051913.11	3881265.38	0.17	0.07	20030904	1.08	11	1	9.08	9	56.16	0.15	1032865.12	3859286.93	0.17	0.15	0	-1.78	600004	0	-0.23	0	-0.57	0	-0.8	1	0.11	0	-0.23	0
20030903	0.54	6	5	9.05	9	105.73	0.26	1051913.11	3881265.38	0.17	0.07	20030904	1.08	11	1	9.08	9	56.16	0.15	1032865.12	3859286.93	0.17	0.15	20030905	1.38	11	5	9.06	8.97	-32.04	-0.01	1021839.15	3828965.53	0.18	0.23	0	-0.23	600004	0	-0.57	0	-0.8	1	0.11	0	-0.23	0	-2.41	1
20030904	1.08	11	1	9.08	9	56.16	0.15	1032865.12	3859286.93	0.17	0.15	20030905	1.38	11	5	9.06	8.97	-32.04	-0.01	1021839.15	3828965.53	0.18	0.23	20030908	0.75	12	7	8.99	8.95	-55.27	0.07	1018038.85	3806163.72	0.17	0.12	0	-0.57	600004	0	-0.8	1	0.11	0	-0.23	0	-2.41	1	0.35	0
20030905	1.38	11	5	9.06	8.97	-32.04	-0.01	1021839.15	3828965.53	0.18	0.23	20030908	0.75	12	7	8.99	8.95	-55.27	0.07	1018038.85	3806163.72	0.17	0.12	20030909	3	7	5	8.92	8.92	-86.23	0.01	1024252.7	3737811.38	0.17	0.11	0	-0.8	600004	1	0.11	0	-0.23	0	-2.41	1	0.35	0	-1.53	1
20030908	0.75	12	7	8.99	8.95	-55.27	0.07	1018038.85	3806163.72	0.17	0.12	20030909	3	7	5	8.92	8.92	-86.23	0.01	1024252.7	3737811.38	0.17	0.11	20030910	0.89	11	5	8.84	8.88	-121.41	-0.12	1050236.22	3677183.17	0.17	0.22	1	0.11	600004	0	-0.23	0	-2.41	1	0.35	0	-1.53	1	0.24	1
20030909	3	7	5	8.92	8.92	-86.23	0.01	1024252.7	3737811.38	0.17	0.11	20030910	0.89	11	5	8.84	8.88	-121.41	-0.12	1050236.22	3677183.17	0.17	0.22	20030911	0.22	12	2	8.78	8.85	-91.59	-0.12	1050236.22	3690752.39	0.17	0.2	0	-0.23	600004	0	-2.41	1	0.35	0	-1.53	1	0.24	1	1.07	0
20030910	0.89	11	5	8.84	8.88	-121.41	-0.12	1050236.22	3677183.17	0.17	0.22	20030911	0.22	12	2	8.78	8.85	-91.59	-0.12	1050236.22	3690752.39	0.17	0.2	20030912	1.1	11	7	8.75	8.82	-84.01	-0.27	1052724.06	3675825.36	0.17	0.12	0	-2.41	600004	1	0.35	0	-1.53	1	0.24	1	1.07	0	-0.12	1
20030911	0.22	12	2	8.78	8.85	-91.59	-0.12	1050236.22	3690752.39	0.17	0.2	20030912	1.1	11	7	8.75	8.82	-84.01	-0.27	1052724.06	3675825.36	0.17	0.12	20030915	2.03	11	1	8.68	8.76	-108.68	-0.69	1024345.91	3645490.1	0.18	0.31	1	0.35	600004	0	-1.53	1	0.24	1	1.07	0	-0.12	1	1.18	1
20030912	1.1	11	7	8.75	8.82	-84.01	-0.27	1052724.06	3675825.36	0.17	0.12	20030915	2.03	11	1	8.68	8.76	-108.68	-0.69	1024345.91	3645490.1	0.18	0.31	20030916	1.47	12	4	8.63	8.72	-136.52	-0.62	1056211.53	3690101.97	0.19	0.21	0	-1.53	600004	1	0.24	1	1.07	0	-0.12	1	1.18	1	0.23	0
20030915	2.03	11	1	8.68	8.76	-108.68	-0.69	1024345.91	3645490.1	0.18	0.31	20030916	1.47	12	4	8.63	8.72	-136.52	-0.62	1056211.53	3690101.97	0.19	0.21	20030917	0.48	11	5	8.56	8.66	-139.59	-0.73	1048385.15	3668858.93	0.19	0.19	1	0.24	600004	1	1.07	0	-0.12	1	1.18	1	0.23	0	-0.23	0
20030916	1.47	12	4	8.63	8.72	-136.52	-0.62	1056211.53	3690101.97	0.19	0.21	20030917	0.48	11	5	8.56	8.66	-139.59	-0.73	1048385.15	3668858.93	0.19	0.19	20030918	0.82	12	4	8.5	8.61	-114.96	-0.6	1051884.91	3686357.75	0.18	0.15	1	1.07	600004	0	-0.12	1	1.18	1	0.23	0	-0.23	0	-0.23	0
20030917	0.48	11	5	8.56	8.66	-139.59	-0.73	1048385.15	3668858.93	0.19	0.19	20030918	0.82	12	4	8.5	8.61	-114.96	-0.6	1051884.91	3686357.75	0.18	0.15	20030919	0.9	12	2	8.46	8.59	-68.28	-0.35	1063446.74	3702123.88	0.18	0.15	0	-0.12	600004	1	1.18	1	0.23	0	-0.23	0	-0.23	0	-1.75	1
20030918	0.82	12	4	8.5	8.61	-114.96	-0.6	1051884.91	3686357.75	0.18	0.15	20030919	0.9	12	2	8.46	8.59	-68.28	-0.35	1063446.74	3702123.88	0.18	0.15	20030922	0.65	11	3	8.46	8.57	-46.38	-0.34	1064737.09	3691801.12	0.18	0.16	1	1.18	600004	1	0.23	0	-0.23	0	-0.23	0	-1.75	1	1.54	0
20030919	0.9	12	2	8.46	8.59	-68.28	-0.35	1063446.74	3702123.88	0.18	0.15	20030922	0.65	11	3	8.46	8.57	-46.38	-0.34	1064737.09	3691801.12	0.18	0.16	20030923	1.37	12	2	8.48	8.58	-3.33	-0.19	1077221.96	3705950.64	0.18	0.17	1	0.23	600004	0	-0.23	0	-0.23	0	-1.75	1	1.54	0	-0.12	0
20030922	0.65	11	3	8.46	8.57	-46.38	-0.34	1064737.09	3691801.12	0.18	0.16	20030923	1.37	12	2	8.48	8.58	-3.33	-0.19	1077221.96	3705950.64	0.18	0.17	20030924	0.87	12	2	8.52	8.58	54.15	-0.1	1076404.49	3718212.65	0.17	0.15	0	-0.23	600004	0	-0.23	0	-1.75	1	1.54	0	-0.12	0	-0.59	1
20030923	1.37	12	2	8.48	8.58	-3.33	-0.19	1077221.96	3705950.64	0.18	0.17	20030924	0.87	12	2	8.52	8.58	54.15	-0.1	1076404.49	3718212.65	0.17	0.15	20030925	2.03	11	5	8.56	8.58	42.63	-0.13	1083726.18	3693318.9	0.17	0.17	0	-0.23	600004	0	-1.75	1	1.54	0	-0.12	0	-0.59	1	2.24	0
20030924	0.87	12	2	8.52	8.58	54.15	-0.1	1076404.49	3718212.65	0.17	0.15	20030925	2.03	11	5	8.56	8.58	42.63	-0.13	1083726.18	3693318.9	0.17	0.17	20030926	0.57	12	7	8.57	8.58	42.81	-0.13	1090832.39	3679106.48	0.17	0.12	0	-1.75	600004	1	1.54	0	-0.12	0	-0.59	1	2.24	0	-0.81	0
20030925	2.03	11	5	8.56	8.58	42.63	-0.13	1083726.18	3693318.9	0.17	0.17	20030926	0.57	12	7	8.57	8.58	42.81	-0.13	1090832.39	3679106.48	0.17	0.12	20030929	2.77	7	5	8.56	8.55	-48.6	-0.07	1066191.52	3639681.09	0.17	0.18	1	1.54	600004	0	-0.12	0	-0.59	1	2.24	0	-0.81	0	-0.35	0
20030926	0.57	12	7	8.57	8.58	42.81	-0.13	1090832.39	3679106.48	0.17	0.12	20030929	2.77	7	5	8.56	8.55	-48.6	-0.07	1066191.52	3639681.09	0.17	0.18	20030930	0.57	12	0	8.55	8.55	1.18	0.03	1082372.99	3662335.15	0.17	0.21	0	-0.12	600004	0	-0.59	1	2.24	0	-0.81	0	-0.35	0	-0.35	0
20030929	2.77	7	5	8.56	8.55	-48.6	-0.07	1066191.52	3639681.09	0.17	0.18	20030930	0.57	12	0	8.55	8.55	1.18	0.03	1082372.99	3662335.15	0.17	0.21	20031008	0.34	11	7	8.53	8.55	13.87	0.15	1086209.22	3654662.69	0.17	0.12	0	-0.59	600004	1	2.24	0	-0.81	0	-0.35	0	-0.35	0	-1.52	1
20030930	0.57	12	0	8.55	8.55	1.18	0.03	1082372.99	3662335.15	0.17	0.21	20031008	0.34	11	7	8.53	8.55	13.87	0.15	1086209.22	3654662.69	0.17	0.12	20031009	1.92	11	1	8.51	8.54	-28.25	0.08	1082940.35	3639952.77	0.17	0.18	1	2.24	600004	0	-0.81	0	-0.35	0	-0.35	0	-1.52	1	0.71	0
20031008	0.34	11	7	8.53	8.55	13.87	0.15	1086209.22	3654662.69	0.17	0.12	20031009	1.92	11	1	8.51	8.54	-28.25	0.08	1082940.35	3639952.77	0.17	0.18	20031010	2.52	12	0	8.54	8.56	121.45	0.18	1104748.51	3677026.64	0.19	0.34	0	-0.81	600004	0	-0.35	0	-0.35	0	-1.52	1	0.71	0	-3.07	0
20031009	1.92	11	1	8.51	8.54	-28.25	0.08	1082940.35	3639952.77	0.17	0.18	20031010	2.52	12	0	8.54	8.56	121.45	0.18	1104748.51	3677026.64	0.19	0.34	20031013	0.73	11	7	8.57	8.57	134.7	0.12	1081599	3650018.88	0.18	0.14	0	-0.35	600004	0	-0.35	0	-1.52	1	0.71	0	-3.07	0	-2.07	1
20031010	2.52	12	0	8.54	8.56	121.45	0.18	1104748.51	3677026.64	0.19	0.34	20031013	0.73	11	7	8.57	8.57	134.7	0.12	1081599	3650018.88	0.18	0.14	20031014	0.91	7	5	8.58	8.57	12.79	-0.01	1088092.06	3625345.28	0.18	0.19	0	-0.35	600004	0	-1.52	1	0.71	0	-3.07	0	-2.07	1	3.73	0
20031013	0.73	11	7	8.57	8.57	134.7	0.12	1081599	3650018.88	0.18	0.14	20031014	0.91	7	5	8.58	8.57	12.79	-0.01	1088092.06	3625345.28	0.18	0.19	20031015	0.67	10	3	8.58	8.57	39.01	-0.06	1080709.84	3608735.29	0.18	0.18	0	-1.52	600004	1	0.71	0	-3.07	0	-2.07	1	3.73	0	-2.52	0
20031014	0.91	7	5	8.58	8.57	12.79	-0.01	1088092.06	3625345.28	0.18	0.19	20031015	0.67	10	3	8.58	8.57	39.01	-0.06	1080709.84	3608735.29	0.18	0.18	20031016	1.13	7	5	8.57	8.54	-117.5	-0.17	1070625.61	3590007.43	0.18	0.16	1	0.71	600004	0	-3.07	0	-2.07	1	3.73	0	-2.52	0	-3.69	1
20031015	0.67	10	3	8.58	8.57	39.01	-0.06	1080709.84	3608735.29	0.18	0.18	20031016	1.13	7	5	8.57	8.54	-117.5	-0.17	1070625.61	3590007.43	0.18	0.16	20031017	1.2	12	4	8.53	8.53	-102.37	-0.09	1090251.74	3612437.3	0.18	0.16	0	-3.07	600004	0	-2.07	1	3.73	0	-2.52	0	-3.69	1	0.77	1
20031016	1.13	7	5	8.57	8.54	-117.5	-0.17	1070625.61	3590007.43	0.18	0.16	20031017	1.2	12	4	8.53	8.53	-102.37	-0.09	1090251.74	3612437.3	0.18	0.16	20031020	1.83	11	5	8.45	8.47	-199.42	-0.2	1067140.58	3571350.79	0.19	0.33	0	-2.07	600004	1	3.73	0	-2.52	0	-3.69	1	0.77	1	2.78	1
20031017	1.2	12	4	8.53	8.53	-102.37	-0.09	1090251.74	3612437.3	0.18	0.16	20031020	1.83	11	5	8.45	8.47	-199.42	-0.2	1067140.58	3571350.79	0.19	0.33	20031021	1.22	11	5	8.34	8.4	-200.07	-0.5	1040097.5	3521127.93	0.2	0.26	1	3.73	600004	0	-2.52	0	-3.69	1	0.77	1	2.78	1	0.99	0
20031020	1.83	11	5	8.45	8.47	-199.42	-0.2	1067140.58	3571350.79	0.19	0.33	20031021	1.22	11	5	8.34	8.4	-200.07	-0.5	1040097.5	3521127.93	0.2	0.26	20031022	1.36	12	2	8.3	8.39	-92.75	-0.19	1094828.12	3589541.2	0.22	0.4	0	-2.52	600004	0	-3.69	1	0.77	1	2.78	1	0.99	0	-0.49	1
20031021	1.22	11	5	8.34	8.4	-200.07	-0.5	1040097.5	3521127.93	0.2	0.26	20031022	1.36	12	2	8.3	8.39	-92.75	-0.19	1094828.12	3589541.2	0.22	0.4	20031023	0.59	11	3	8.25	8.34	-81.28	-0.35	1066904.86	3548925.55	0.23	0.32	0	-3.69	600004	1	0.77	1	2.78	1	0.99	0	-0.49	1	0.61	1
20031022	1.36	12	2	8.3	8.39	-92.75	-0.19	1094828.12	3589541.2	0.22	0.4	20031023	0.59	11	3	8.25	8.34	-81.28	-0.35	1066904.86	3548925.55	0.23	0.32	20031024	3.8	11	5	8.12	8.25	-147.83	-0.84	970865.44	3394427.36	0.24	0.37	1	0.77	600004	1	2.78	1	0.99	0	-0.49	1	0.61	1	1.71	1
20031023	0.59	11	3	8.25	8.34	-81.28	-0.35	1066904.86	3548925.55	0.23	0.32	20031024	3.8	11	5	8.12	8.25	-147.83	-0.84	970865.44	3394427.36	0.24	0.37	20031027	0.19	8	6	8.06	8.19	-134.13	-0.71	999628.41	3423190.33	0.23	0.09	1	2.78	600004	1	0.99	0	-0.49	1	0.61	1	1.71	1	2.04	1
20031024	3.8	11	5	8.12	8.25	-147.83	-0.84	970865.44	3394427.36	0.24	0.37	20031027	0.19	8	6	8.06	8.19	-134.13	-0.71	999628.41	3423190.33	0.23	0.09	20031028	3.52	11	8	8.07	8.18	-44.98	-0.46	1030422.06	3524369.46	0.24	0.3	1	0.99	600004	0	-0.49	1	0.61	1	1.71	1	2.04	1	0.47	0
20031027	0.19	8	6	8.06	8.19	-134.13	-0.71	999628.41	3423190.33	0.23	0.09	20031028	3.52	11	8	8.07	8.18	-44.98	-0.46	1030422.06	3524369.46	0.24	0.3	20031029	0.65	12	2	8.04	8.18	-1.52	-0.35	1059636.1	3590101.05	0.23	0.18	0	-0.49	600004	1	0.61	1	1.71	1	2.04	1	0.47	0	-1.29	0
20031028	3.52	11	8	8.07	8.18	-44.98	-0.46	1030422.06	3524369.46	0.24	0.3	20031029	0.65	12	2	8.04	8.18	-1.52	-0.35	1059636.1	3590101.05	0.23	0.18	20031030	0.66	11	3	8.04	8.18	28.31	-0.26	1025677.62	3546440.15	0.23	0.18	1	0.61	600004	1	1.71	1	2.04	1	0.47	0	-1.29	0	-2.96	1
20031029	0.65	12	2	8.04	8.18	-1.52	-0.35	1059636.1	3590101.05	0.23	0.18	20031030	0.66	11	3	8.04	8.18	28.31	-0.26	1025677.62	3546440.15	0.23	0.18	20031031	0.77	12	4	8.12	8.18	45.27	-0.27	1028732.49	3580043.68	0.22	0.22	1	1.71	600004	1	2.04	1	0.47	0	-1.29	0	-2.96	1	1.46	0
20031030	0.66	11	3	8.04	8.18	28.31	-0.26	1025677.62	3546440.15	0.23	0.18	20031031	0.77	12	4	8.12	8.18	45.27	-0.27	1028732.49	3580043.68	0.22	0.22	20031103	1.09	12	2	8.21	8.21	117.58	0.13	1036706.26	3616723.02	0.23	0.23	1	2.04	600004	1	0.47	0	-1.29	0	-2.96	1	1.46	0	-0.24	0
20031031	0.77	12	4	8.12	8.18	45.27	-0.27	1028732.49	3580043.68	0.22	0.22	20031103	1.09	12	2	8.21	8.21	117.58	0.13	1036706.26	3616723.02	0.23	0.23	20031104	3.8	12	2	8.29	8.27	195.94	0.47	991809.8	3756138.35	0.26	0.59	1	0.47	600004	0	-1.29	0	-2.96	1	1.46	0	-0.24	0	-3.01	0
20031103	1.09	12	2	8.21	8.21	117.58	0.13	1036706.26	3616723.02	0.23	0.23	20031104	3.8	12	2	8.29	8.27	195.94	0.47	991809.8	3756138.35	0.26	0.59	20031105	0.38	12	6	8.36	8.32	141.57	0.21	981201.38	3809180.43	0.26	0.2	0	-1.29	600004	0	-2.96	1	1.46	0	-0.24	0	-3.01	0	0	1
20031104	3.8	12	2	8.29	8.27	195.94	0.47	991809.8	3756138.35	0.26	0.59	20031105	0.38	12	6	8.36	8.32	141.57	0.21	981201.38	3809180.43	0.26	0.2	20031106	0.72	7	5	8.42	8.35	76.59	0.31	966936	3771139.41	0.25	0.16	0	-2.96	600004	1	1.46	0	-0.24	0	-3.01	0	0	1	0.62	0
20031105	0.38	12	6	8.36	8.32	141.57	0.21	981201.38	3809180.43	0.26	0.2	20031106	0.72	7	5	8.42	8.35	76.59	0.31	966936	3771139.41	0.25	0.16	20031107	1.58	11	5	8.42	8.32	-13.57	0.36	945754.27	3711124.51	0.26	0.36	1	1.46	600004	0	-0.24	0	-3.01	0	0	1	0.62	0	-0.12	0
20031106	0.72	7	5	8.42	8.35	76.59	0.31	966936	3771139.41	0.25	0.16	20031107	1.58	11	5	8.42	8.32	-13.57	0.36	945754.27	3711124.51	0.26	0.36	20031110	0.26	12	6	8.41	8.32	-22.81	0.42	956120.23	3726673.45	0.26	0.24	0	-0.24	600004	0	-3.01	0	0	1	0.62	0	-0.12	0	-1.11	1
20031107	1.58	11	5	8.42	8.32	-13.57	0.36	945754.27	3711124.51	0.26	0.36	20031110	0.26	12	6	8.41	8.32	-22.81	0.42	956120.23	3726673.45	0.26	0.24	20031111	2.31	6	3	8.37	8.32	-18.77	0.18	956120.23	3690828.36	0.25	0.18	0	-3.01	600004	0	0	1	0.62	0	-0.12	0	-1.11	1	1.25	1
20031110	0.26	12	6	8.41	8.32	-22.81	0.42	956120.23	3726673.45	0.26	0.24	20031111	2.31	6	3	8.37	8.32	-18.77	0.18	956120.23	3690828.36	0.25	0.18	20031112	1.43	7	5	8.26	8.27	-108.97	-0.15	919087.27	3639687.6	0.25	0.29	0	0	600004	1	0.62	0	-0.12	0	-1.11	1	1.25	1	2.47	0
20031111	2.31	6	3	8.37	8.32	-18.77	0.18	956120.23	3690828.36	0.25	0.18	20031112	1.43	7	5	8.26	8.27	-108.97	-0.15	919087.27	3639687.6	0.25	0.29	20031113	0.42	12	5	8.18	8.23	-119.02	-0.11	911861.41	3639687.6	0.24	0.15	1	0.62	600004	0	-0.12	0	-1.11	1	1.25	1	2.47	0	-1.57	1
20031112	1.43	7	5	8.26	8.27	-108.97	-0.15	919087.27	3639687.6	0.25	0.29	20031113	0.42	12	5	8.18	8.23	-119.02	-0.11	911861.41	3639687.6	0.24	0.15	20031114	1.48	12	2	8.16	8.2	-91.47	-0.11	908943.16	3671788.3	0.23	0.11	0	-0.12	600004	0	-1.11	1	1.25	1	2.47	0	-1.57	1	2.69	1
20031113	0.42	12	5	8.18	8.23	-119.02	-0.11	911861.41	3639687.6	0.24	0.15	20031114	1.48	12	2	8.16	8.2	-91.47	-0.11	908943.16	3671788.3	0.23	0.11	20031117	0.57	11	3	8.12	8.18	-75.1	-0.26	901615.09	3653468.12	0.22	0.1	0	-1.11	600004	1	1.25	1	2.47	0	-1.57	1	2.69	1	1.19	1
20031114	1.48	12	2	8.16	8.2	-91.47	-0.11	908943.16	3671788.3	0.23	0.11	20031117	0.57	11	3	8.12	8.18	-75.1	-0.26	901615.09	3653468.12	0.22	0.1	20031118	1.91	11	5	8.06	8.15	-95.75	-0.52	886585.09	3618398.12	0.21	0.14	1	1.25	600004	1	2.47	0	-1.57	1	2.69	1	1.19	1	0.35	0
20031117	0.57	11	3	8.12	8.18	-75.1	-0.26	901615.09	3653468.12	0.22	0.1	20031118	1.91	11	5	8.06	8.15	-95.75	-0.52	886585.09	3618398.12	0.21	0.14	20031119	0.48	12	2	8.07	8.14	-61.7	-0.46	894598.27	3635314.84	0.21	0.19	1	2.47	600004	0	-1.57	1	2.69	1	1.19	1	0.35	0	-2.11	0
20031118	1.91	11	5	8.06	8.15	-95.75	-0.52	886585.09	3618398.12	0.21	0.14	20031119	0.48	12	2	8.07	8.14	-61.7	-0.46	894598.27	3635314.84	0.21	0.19	20031120	2.77	12	2	8.12	8.17	60.65	-0.15	919850.79	3682212.37	0.22	0.39	0	-1.57	600004	1	2.69	1	1.19	1	0.35	0	-2.11	0	-0.36	1
20031119	0.48	12	2	8.07	8.14	-61.7	-0.46	894598.27	3635314.84	0.21	0.19	20031120	2.77	12	2	8.12	8.17	60.65	-0.15	919850.79	3682212.37	0.22	0.39	20031121	0.73	9	3	8.13	8.17	82.08	-0.03	885542.83	3647904.41	0.23	0.28	1	2.69	600004	1	1.19	1	0.35	0	-2.11	0	-0.36	1	2.77	1
20031120	2.77	12	2	8.12	8.17	60.65	-0.15	919850.79	3682212.37	0.22	0.39	20031121	0.73	9	3	8.13	8.17	82.08	-0.03	885542.83	3647904.41	0.23	0.28	20031124	1.39	12	4	8.19	8.21	109.3	0.07	923292.97	3695502.42	0.24	0.29	1	1.19	600004	1	0.35	0	-2.11	0	-0.36	1	2.77	1	0.12	1
20031121	0.73	9	3	8.13	8.17	82.08	-0.03	885542.83	3647904.41	0.23	0.28	20031124	1.39	12	4	8.19	8.21	109.3	0.07	923292.97	3695502.42	0.24	0.29	20031125	2.62	12	2	8.29	8.26	174.54	0.19	935356.2	3820155.72	0.24	0.31	1	0.35	600004	0	-2.11	0	-0.36	1	2.77	1	0.12	1	0.94	1
20031124	1.39	12	4	8.19	8.21	109.3	0.07	923292.97	3695502.42	0.24	0.29	20031125	2.62	12	2	8.29	8.26	174.54	0.19	935356.2	3820155.72	0.24	0.31	20031126	0.3	12	6	8.37	8.31	132.39	0.47	949059.93	3857351.58	0.24	0.19	0	-2.11	600004	0	-0.36	1	2.77	1	0.12	1	0.94	1	0.46	0
20031125	2.62	12	2	8.29	8.26	174.54	0.19	935356.2	3820155.72	0.24	0.31	20031126	0.3	12	6	8.37	8.31	132.39	0.47	949059.93	3857351.58	0.24	0.19	20031127	1	7	5	8.38	8.31	67.29	0.29	916149.05	3820052.58	0.23	0.19	0	-0.36	600004	1	2.77	1	0.12	1	0.94	1	0.46	0	-0.46	0
20031126	0.3	12	6	8.37	8.31	132.39	0.47	949059.93	3857351.58	0.24	0.19	20031127	1	7	5	8.38	8.31	67.29	0.29	916149.05	3820052.58	0.23	0.19	20031128	1.05	11	5	8.41	8.31	20.17	0.21	918450.91	3780921	0.23	0.17	1	2.77	600004	1	0.12	1	0.94	1	0.46	0	-0.46	0	-0.7	1
20031127	1	7	5	8.38	8.31	67.29	0.29	916149.05	3820052.58	0.23	0.19	20031128	1.05	11	5	8.41	8.31	20.17	0.21	918450.91	3780921	0.23	0.17	20031201	1.84	12	2	8.44	8.35	93	0.45	960662.84	3852929.59	0.23	0.29	1	0.12	600004	1	0.94	1	0.46	0	-0.46	0	-0.7	1	1.28	1
20031128	1.05	11	5	8.41	8.31	20.17	0.21	918450.91	3780921	0.23	0.17	20031201	1.84	12	2	8.44	8.35	93	0.45	960662.84	3852929.59	0.23	0.29	20031202	0.9	11	2	8.45	8.39	114.34	0.55	940936.16	3917745.82	0.23	0.23	1	0.94	600004	1	0.46	0	-0.46	0	-0.7	1	1.28	1	1.84	0
20031201	1.84	12	2	8.44	8.35	93	0.45	960662.84	3852929.59	0.23	0.29	20031202	0.9	11	2	8.45	8.39	114.34	0.55	940936.16	3917745.82	0.23	0.23	20031203	1.24	12	2	8.47	8.43	125.33	0.53	935199.4	3998060.44	0.24	0.28	1	0.46	600004	0	-0.46	0	-0.7	1	1.28	1	1.84	0	-0.23	0
20031202	0.9	11	2	8.45	8.39	114.34	0.55	940936.16	3917745.82	0.23	0.23	20031203	1.24	12	2	8.47	8.43	125.33	0.53	935199.4	3998060.44	0.24	0.28	20031204	0.59	12	6	8.54	8.48	117.18	0.37	944628.02	4045203.5	0.23	0.15	0	-0.46	600004	0	-0.7	1	1.28	1	1.84	0	-0.23	0	-0.79	1
20031203	1.24	12	2	8.47	8.43	125.33	0.53	935199.4	3998060.44	0.24	0.28	20031204	0.59	12	6	8.54	8.48	117.18	0.37	944628.02	4045203.5	0.23	0.15	20031205	0.77	11	1	8.6	8.5	94.51	0.46	934001.43	4009073.12	0.22	0.17	0	-0.7	600004	1	1.28	1	1.84	0	-0.23	0	-0.79	1	0.57	0
20031204	0.59	12	6	8.54	8.48	117.18	0.37	944628.02	4045203.5	0.23	0.15	20031205	0.77	11	1	8.6	8.5	94.51	0.46	934001.43	4009073.12	0.22	0.17	20031208	0.8	11	5	8.61	8.52	40.75	0.18	925738	3980151.1	0.21	0.14	1	1.28	600004	1	1.84	0	-0.23	0	-0.79	1	0.57	0	-0.91	0
20031205	0.77	11	1	8.6	8.5	94.51	0.46	934001.43	4009073.12	0.22	0.17	20031208	0.8	11	5	8.61	8.52	40.75	0.18	925738	3980151.1	0.21	0.14	20031209	1.69	12	0	8.64	8.55	65.03	0.19	955959.8	4028970.94	0.21	0.21	1	1.84	600004	0	-0.23	0	-0.79	1	0.57	0	-0.91	0	-1.38	0
20031208	0.8	11	5	8.61	8.52	40.75	0.18	925738	3980151.1	0.21	0.14	20031209	1.69	12	0	8.64	8.55	65.03	0.19	955959.8	4028970.94	0.21	0.21	20031210	1.94	12	2	8.68	8.6	137.43	0.32	1023603.4	4123671.97	0.21	0.21	0	-0.23	600004	0	-0.79	1	0.57	0	-0.91	0	-1.38	0	-0.23	1
20031209	1.69	12	0	8.64	8.55	65.03	0.19	955959.8	4028970.94	0.21	0.21	20031210	1.94	12	2	8.68	8.6	137.43	0.32	1023603.4	4123671.97	0.21	0.21	20031211	0.72	11	3	8.71	8.64	130.51	0.48	1039323.93	4055549.67	0.21	0.13	0	-0.79	600004	1	0.57	0	-0.91	0	-1.38	0	-0.23	1	2.1	1
20031210	1.94	12	2	8.68	8.6	137.43	0.32	1023603.4	4123671.97	0.21	0.21	20031211	0.72	11	3	8.71	8.64	130.51	0.48	1039323.93	4055549.67	0.21	0.13	20031212	0.88	7	5	8.73	8.66	83.33	0.44	1035323.61	3995544.91	0.2	0.15	1	0.57	600004	0	-0.91	0	-1.38	0	-0.23	1	2.1	1	3.42	0
20031211	0.72	11	3	8.71	8.64	130.51	0.48	1039323.93	4055549.67	0.21	0.13	20031212	0.88	7	5	8.73	8.66	83.33	0.44	1035323.61	3995544.91	0.2	0.15	20031215	0.52	12	6	8.78	8.69	73.81	0.26	1060656.97	4026507.9	0.19	0.11	0	-0.91	600004	0	-1.38	0	-0.23	1	2.1	1	3.42	0	0	1
20031212	0.88	7	5	8.73	8.66	83.33	0.44	1035323.61	3995544.91	0.2	0.15	20031215	0.52	12	6	8.78	8.69	73.81	0.26	1060656.97	4026507.9	0.19	0.11	20031216	1.32	7	5	8.79	8.69	-7.68	0.17	1075352.23	3985687.73	0.2	0.25	0	-1.38	600004	0	-0.23	1	2.1	1	3.42	0	0	1	0.99	1
20031215	0.52	12	6	8.78	8.69	73.81	0.26	1060656.97	4026507.9	0.19	0.11	20031216	1.32	7	5	8.79	8.69	-7.68	0.17	1075352.23	3985687.73	0.2	0.25	20031217	2.19	11	3	8.74	8.67	-29.35	-0.03	993272.29	3896145.98	0.2	0.24	0	-0.23	600004	1	2.1	1	3.42	0	0	1	0.99	1	0.22	0
20031216	1.32	7	5	8.79	8.69	-7.68	0.17	1075352.23	3985687.73	0.2	0.25	20031217	2.19	11	3	8.74	8.67	-29.35	-0.03	993272.29	3896145.98	0.2	0.24	20031218	0.48	6	5	8.69	8.66	-95.47	-0.09	980705.82	3853419.97	0.2	0.17	1	2.1	600004	1	3.42	0	0	1	0.99	1	0.22	0	-0.98	0
20031217	2.19	11	3	8.74	8.67	-29.35	-0.03	993272.29	3896145.98	0.2	0.24	20031218	0.48	6	5	8.69	8.66	-95.47	-0.09	980705.82	3853419.97	0.2	0.17	20031219	1.75	12	2	8.69	8.68	-6.5	0.13	1042992.82	3928164.37	0.2	0.24	1	3.42	600004	0	0	1	0.99	1	0.22	0	-0.98	0	-2.42	1
20031218	0.48	6	5	8.69	8.66	-95.47	-0.09	980705.82	3853419.97	0.2	0.17	20031219	1.75	12	2	8.69	8.68	-6.5	0.13	1042992.82	3928164.37	0.2	0.24	20031222	2.65	12	2	8.74	8.75	178.25	0.49	1212207.67	4126387.48	0.22	0.41	0	0	600004	1	0.99	1	0.22	0	-0.98	0	-2.42	1	1.47	0
20031219	1.75	12	2	8.69	8.68	-6.5	0.13	1042992.82	3928164.37	0.2	0.24	20031222	2.65	12	2	8.74	8.75	178.25	0.49	1212207.67	4126387.48	0.22	0.41	20031223	0.45	6	3	8.81	8.8	179.58	0.38	1246979.79	4126387.48	0.22	0.23	1	0.99	600004	1	0.22	0	-0.98	0	-2.42	1	1.47	0	-0.89	1
20031222	2.65	12	2	8.74	8.75	178.25	0.49	1212207.67	4126387.48	0.22	0.41	20031223	0.45	6	3	8.81	8.8	179.58	0.38	1246979.79	4126387.48	0.22	0.23	20031224	1.66	12	2	8.92	8.87	169.81	0.31	1202080.07	4273915.12	0.23	0.24	1	0.22	600004	0	-0.98	0	-2.42	1	1.47	0	-0.89	1	1.12	1
20031223	0.45	6	3	8.81	8.8	179.58	0.38	1246979.79	4126387.48	0.22	0.23	20031224	1.66	12	2	8.92	8.87	169.81	0.31	1202080.07	4273915.12	0.23	0.24	20031225	0.49	6	2	9.04	8.92	123.64	0.35	1173577.88	4346754.05	0.23	0.23	0	-0.98	600004	0	-2.42	1	1.47	0	-0.89	1	1.12	1	4.44	1
20031224	1.66	12	2	8.92	8.87	169.81	0.31	1202080.07	4273915.12	0.23	0.24	20031225	0.49	6	2	9.04	8.92	123.64	0.35	1173577.88	4346754.05	0.23	0.23	20031226	1.07	11	5	9.1	8.95	65.78	0.33	1171063.69	4268814.1	0.23	0.31	0	-2.42	600004	1	1.47	0	-0.89	1	1.12	1	4.44	1	0.96	1
20031225	0.49	6	2	9.04	8.92	123.64	0.35	1173577.88	4346754.05	0.23	0.23	20031226	1.07	11	5	9.1	8.95	65.78	0.33	1171063.69	4268814.1	0.23	0.31	20031229	1.08	11	5	9.06	8.93	-6.78	0.06	1146346.09	4184774.27	0.24	0.28	1	1.47	600004	0	-0.89	1	1.12	1	4.44	1	0.96	1	2.74	0
20031226	1.07	11	5	9.1	8.95	65.78	0.33	1171063.69	4268814.1	0.23	0.31	20031229	1.08	11	5	9.06	8.93	-6.78	0.06	1146346.09	4184774.27	0.24	0.28	20031230	0.72	10	2	9.05	8.94	9.84	0.27	1198951.59	4245472.92	0.23	0.15	0	-0.89	600004	1	1.12	1	4.44	1	0.96	1	2.74	0	-0.51	0
20031229	1.08	11	5	9.06	8.93	-6.78	0.06	1146346.09	4184774.27	0.24	0.28	20031230	0.72	10	2	9.05	8.94	9.84	0.27	1198951.59	4245472.92	0.23	0.15	20031231	0.62	11	3	9	8.94	7.48	0.31	1165159.26	4207705.02	0.23	0.19	1	1.12	600004	1	4.44	1	0.96	1	2.74	0	-0.51	0	-1.44	1
20031230	0.72	10	2	9.05	8.94	9.84	0.27	1198951.59	4245472.92	0.23	0.15	20031231	0.62	11	3	9	8.94	7.48	0.31	1165159.26	4207705.02	0.23	0.19	20040102	1.75	12	0	8.97	8.95	9.17	0.43	1167286.9	4273661.98	0.23	0.31	1	4.44	600004	1	0.96	1	2.74	0	-0.51	0	-1.44	1	3.13	0
20031231	0.62	11	3	9	8.94	7.48	0.31	1165159.26	4207705.02	0.23	0.19	20040102	1.75	12	0	8.97	8.95	9.17	0.43	1167286.9	4273661.98	0.23	0.31	20040105	3.27	12	2	9.04	9.03	151	0.65	1301471.41	4489170.44	0.26	0.53	1	0.96	600004	1	2.74	0	-0.51	0	-1.44	1	3.13	0	-0.91	0
20040102	1.75	12	0	8.97	8.95	9.17	0.43	1167286.9	4273661.98	0.23	0.31	20040105	3.27	12	2	9.04	9.03	151	0.65	1301471.41	4489170.44	0.26	0.53	20040106	0.95	12	2	9.16	9.12	172.89	0.44	1328726.21	4693581.39	0.27	0.3	1	2.74	600004	0	-0.51	0	-1.44	1	3.13	0	-0.91	0	-2.97	1
20040105	3.27	12	2	9.04	9.03	151	0.65	1301471.41	4489170.44	0.26	0.53	20040106	0.95	12	2	9.16	9.12	172.89	0.44	1328726.21	4693581.39	0.27	0.3	20040107	0.96	12	2	9.32	9.24	165.4	0.7	1503832.96	4889288.94	0.28	0.38	0	-0.51	600004	0	-1.44	1	3.13	0	-0.91	0	-2.97	1	0.21	1
20040106	0.95	12	2	9.16	9.12	172.89	0.44	1328726.21	4693581.39	0.27	0.3	20040107	0.96	12	2	9.32	9.24	165.4	0.7	1503832.96	4889288.94	0.28	0.38	20040108	1.1	11	3	9.48	9.32	143.28	0.56	1359757.58	4673175.86	0.29	0.36	0	-1.44	600004	1	3.13	0	-0.91	0	-2.97	1	0.21	1	1.58	1
20040107	0.96	12	2	9.32	9.24	165.4	0.7	1503832.96	4889288.94	0.28	0.38	20040108	1.1	11	3	9.48	9.32	143.28	0.56	1359757.58	4673175.86	0.29	0.36	20040109	1.05	11	5	9.59	9.37	91.93	0.4	1171496.95	4446297.67	0.31	0.47	1	3.13	600004	0	-0.91	0	-2.97	1	0.21	1	1.58	1	0.93	0
20040108	1.1	11	3	9.48	9.32	143.28	0.56	1359757.58	4673175.86	0.29	0.36	20040109	1.05	11	5	9.59	9.37	91.93	0.4	1171496.95	4446297.67	0.31	0.47	20040112	0.49	12	4	9.68	9.46	82.52	0.79	1270952.7	4557119.79	0.31	0.39	0	-0.91	600004	0	-2.97	1	0.21	1	1.58	1	0.93	0	-3.79	1
20040109	1.05	11	5	9.59	9.37	91.93	0.4	1171496.95	4446297.67	0.31	0.47	20040112	0.49	12	4	9.68	9.46	82.52	0.79	1270952.7	4557119.79	0.31	0.39	20040113	1.35	11	3	9.74	9.52	84.98	0.92	1209660.88	4407295.34	0.33	0.44	0	-2.97	600004	1	0.21	1	1.58	1	0.93	0	-3.79	1	1.81	0
20040112	0.49	12	4	9.68	9.46	82.52	0.79	1270952.7	4557119.79	0.31	0.39	20040113	1.35	11	3	9.74	9.52	84.98	0.92	1209660.88	4407295.34	0.33	0.44	20040114	0.84	11	5	9.68	9.51	19.19	0.5	1099708.32	4281053.51	0.32	0.31	1	0.21	600004	1	1.58	1	0.93	0	-3.79	1	1.81	0	-0.21	1
20040113	1.35	11	3	9.74	9.52	84.98	0.92	1209660.88	4407295.34	0.33	0.44	20040114	0.84	11	5	9.68	9.51	19.19	0.5	1099708.32	4281053.51	0.32	0.31	20040115	0.74	12	4	9.64	9.51	-4.49	0.6	1047024.94	4374262.56	0.32	0.23	1	1.58	600004	1	0.93	0	-3.79	1	1.81	0	-0.21	1	2.73	0
20040114	0.84	11	5	9.68	9.51	19.19	0.5	1099708.32	4281053.51	0.32	0.31	20040115	0.74	12	4	9.64	9.51	-4.49	0.6	1047024.94	4374262.56	0.32	0.23	20040116	0.88	12	0	9.66	9.54	-16.99	0.65	1095159.65	4456091.57	0.32	0.34	1	0.93	600004	0	-3.79	1	1.81	0	-0.21	1	2.73	0	-0.92	1
20040115	0.74	12	4	9.64	9.51	-4.49	0.6	1047024.94	4374262.56	0.32	0.23	20040116	0.88	12	0	9.66	9.54	-16.99	0.65	1095159.65	4456091.57	0.32	0.34	20040129	0.78	12	2	9.64	9.58	13.04	0.34	1153604.34	4520102.42	0.31	0.23	0	-3.79	600004	1	1.81	0	-0.21	1	2.73	0	-0.92	1	2.16	1
20040116	0.88	12	0	9.66	9.54	-16.99	0.65	1095159.65	4456091.57	0.32	0.34	20040129	0.78	12	2	9.64	9.58	13.04	0.34	1153604.34	4520102.42	0.31	0.23	20040130	1.65	7	5	9.56	9.54	-126.15	-0.12	1054134.07	4414780.95	0.32	0.38	1	1.81	600004	0	-0.21	1	2.73	0	-0.92	1	2.16	1	0.5	0
20040129	0.78	12	2	9.64	9.58	13.04	0.34	1153604.34	4520102.42	0.31	0.23	20040130	1.65	7	5	9.56	9.54	-126.15	-0.12	1054134.07	4414780.95	0.32	0.38	20040202	1.54	11	0	9.57	9.54	-74.64	-0.21	1063656.81	4576667.56	0.34	0.51	0	-0.21	600004	1	2.73	0	-0.92	1	2.16	1	0.5	0	-1.61	1
20040130	1.65	7	5	9.56	9.54	-126.15	-0.12	1054134.07	4414780.95	0.32	0.38	20040202	1.54	11	0	9.57	9.54	-74.64	-0.21	1063656.81	4576667.56	0.34	0.51	20040203	0.53	11	7	9.57	9.54	-91.14	-0.18	1106912.91	4490155.36	0.33	0.24	1	2.73	600004	0	-0.92	1	2.16	1	0.5	0	-1.61	1	2.04	0
20040202	1.54	11	0	9.57	9.54	-74.64	-0.21	1063656.81	4576667.56	0.34	0.51	20040203	0.53	11	7	9.57	9.54	-91.14	-0.18	1106912.91	4490155.36	0.33	0.24	20040204	1.99	12	2	9.6	9.59	45.99	0.22	1268657.48	4662335.07	0.33	0.33	0	-0.92	600004	1	2.16	1	0.5	0	-1.61	1	2.04	0	-1.4	0
20040203	0.53	11	7	9.57	9.54	-91.14	-0.18	1106912.91	4490155.36	0.33	0.24	20040204	1.99	12	2	9.6	9.59	45.99	0.22	1268657.48	4662335.07	0.33	0.33	20040205	0.6	11	3	9.59	9.61	67.21	-0.17	1258261.35	4558373.69	0.31	0.2	1	2.16	600004	1	0.5	0	-1.61	1	2.04	0	-1.4	0	-0.91	1
20040204	1.99	12	2	9.6	9.59	45.99	0.22	1268657.48	4662335.07	0.33	0.33	20040205	0.6	11	3	9.59	9.61	67.21	-0.17	1258261.35	4558373.69	0.31	0.2	20040206	1.83	12	0	9.7	9.66	139.02	0.13	1422732.25	4748813.69	0.33	0.44	1	0.5	600004	0	-1.61	1	2.04	0	-1.4	0	-0.91	1	1.54	1
20040205	0.6	11	3	9.59	9.61	67.21	-0.17	1258261.35	4558373.69	0.31	0.2	20040206	1.83	12	0	9.7	9.66	139.02	0.13	1422732.25	4748813.69	0.33	0.44	20040209	1.07	12	2	9.78	9.72	191.69	0.47	1349201.27	4953066.43	0.32	0.25	0	-1.61	600004	1	2.04	0	-1.4	0	-0.91	1	1.54	1	1.21	0
20040206	1.83	12	0	9.7	9.66	139.02	0.13	1422732.25	4748813.69	0.33	0.44	20040209	1.07	12	2	9.78	9.72	191.69	0.47	1349201.27	4953066.43	0.32	0.25	20040210	0.66	11	5	9.83	9.73	108.29	0.29	1244611.85	4817487.55	0.32	0.35	1	2.04	600004	0	-1.4	0	-0.91	1	1.54	1	1.21	0	-0.8	0
20040209	1.07	12	2	9.78	9.72	191.69	0.47	1349201.27	4953066.43	0.32	0.25	20040210	0.66	11	5	9.83	9.73	108.29	0.29	1244611.85	4817487.55	0.32	0.35	20040211	1.15	6	6	9.87	9.78	110.01	0.34	1296546.78	4973292.34	0.32	0.3	0	-1.4	600004	0	-0.91	1	1.54	1	1.21	0	-0.8	0	-1.81	1
20040210	0.66	11	5	9.83	9.73	108.29	0.29	1244611.85	4817487.55	0.32	0.35	20040211	1.15	6	6	9.87	9.78	110.01	0.34	1296546.78	4973292.34	0.32	0.3	20040212	0.9	11	3	9.91	9.79	82.37	0.11	1192454.8	4833306.58	0.33	0.39	0	-0.91	600004	1	1.54	1	1.21	0	-0.8	0	-1.81	1	0.41	0
20040211	1.15	6	6	9.87	9.78	110.01	0.34	1296546.78	4973292.34	0.32	0.3	20040212	0.9	11	3	9.91	9.79	82.37	0.11	1192454.8	4833306.58	0.33	0.39	20040213	0.63	11	5	9.88	9.79	10.45	0.39	1158562.73	4745187.19	0.32	0.26	1	1.54	600004	1	1.21	0	-0.8	0	-1.81	1	0.41	0	-3.87	1
20040212	0.9	11	3	9.91	9.79	82.37	0.11	1192454.8	4833306.58	0.33	0.39	20040213	0.63	11	5	9.88	9.79	10.45	0.39	1158562.73	4745187.19	0.32	0.26	20040216	0.98	12	2	9.87	9.81	22.85	0.37	1224833.33	4831338.97	0.31	0.26	1	1.21	600004	0	-0.8	0	-1.81	1	0.41	0	-3.87	1	0.42	0
20040213	0.63	11	5	9.88	9.79	10.45	0.39	1158562.73	4745187.19	0.32	0.26	20040216	0.98	12	2	9.87	9.81	22.85	0.37	1224833.33	4831338.97	0.31	0.26	20040217	1.72	12	2	9.92	9.85	84.85	0.51	1357771.04	4979916.41	0.3	0.19	0	-0.8	600004	0	-1.81	1	0.41	0	-3.87	1	0.42	0	-2.43	1
20040216	0.98	12	2	9.87	9.81	22.85	0.37	1224833.33	4831338.97	0.31	0.26	20040217	1.72	12	2	9.92	9.85	84.85	0.51	1357771.04	4979916.41	0.3	0.19	20040218	0.65	11	3	9.91	9.87	74.54	0.17	1319011.59	4883017.8	0.29	0.2	0	-1.81	600004	1	0.41	0	-3.87	1	0.42	0	-2.43	1	0.43	1
20040217	1.72	12	2	9.92	9.85	84.85	0.51	1357771.04	4979916.41	0.3	0.19	20040218	0.65	11	3	9.91	9.87	74.54	0.17	1319011.59	4883017.8	0.29	0.2	20040219	1.28	11	5	9.89	9.86	-58.53	0.08	1251770.96	4759153.48	0.3	0.35	1	0.41	600004	0	-3.87	1	0.42	0	-2.43	1	0.43	1	0.22	1
20040218	0.65	11	3	9.91	9.87	74.54	0.17	1319011.59	4883017.8	0.29	0.2	20040219	1.28	11	5	9.89	9.86	-58.53	0.08	1251770.96	4759153.48	0.3	0.35	20040220	0.59	12	6	9.9	9.85	-107.94	-0.09	1293875.45	4832836.33	0.28	0.14	0	-3.87	600004	1	0.42	0	-2.43	1	0.43	1	0.22	1	0.86	1
20040219	1.28	11	5	9.89	9.86	-58.53	0.08	1251770.96	4759153.48	0.3	0.35	20040220	0.59	12	6	9.9	9.85	-107.94	-0.09	1293875.45	4832836.33	0.28	0.14	20040223	2.06	7	5	9.81	9.78	-225.73	-0.52	1194963.38	4681171.16	0.3	0.46	1	0.42	600004	0	-2.43	1	0.43	1	0.22	1	0.86	1	0.96	0
20040220	0.59	12	6	9.9	9.85	-107.94	-0.09	1293875.45	4832836.33	0.28	0.14	20040223	2.06	7	5	9.81	9.78	-225.73	-0.52	1194963.38	4681171.16	0.3	0.46	20040224	0.55	12	4	9.7	9.72	-181.96	-0.32	1236677.39	4764599.18	0.29	0.24	0	-2.43	600004	1	0.43	1	0.22	1	0.86	1	0.96	0	-3.06	0
20040223	2.06	7	5	9.81	9.78	-225.73	-0.52	1194963.38	4681171.16	0.3	0.46	20040224	0.55	12	4	9.7	9.72	-181.96	-0.32	1236677.39	4764599.18	0.29	0.24	20040225	1.12	11	1	9.55	9.64	-146.5	-0.75	1168201.14	4670761.36	0.3	0.37	1	0.43	600004	1	0.22	1	0.86	1	0.96	0	-3.06	0	-0.11	0
20040224	0.55	12	4	9.7	9.72	-181.96	-0.32	1236677.39	4764599.18	0.29	0.24	20040225	1.12	11	1	9.55	9.64	-146.5	-0.75	1168201.14	4670761.36	0.3	0.37	20040226	0.48	12	4	9.46	9.57	-118.92	-0.57	1174687.1	4716163.05	0.3	0.28	1	0.22	600004	1	0.86	1	0.96	0	-3.06	0	-0.11	0	-0.54	0
20040225	1.12	11	1	9.55	9.64	-146.5	-0.75	1168201.14	4670761.36	0.3	0.37	20040226	0.48	12	4	9.46	9.57	-118.92	-0.57	1174687.1	4716163.05	0.3	0.28	20040227	1.25	12	6	9.35	9.53	-86.63	-0.46	1180340.3	4772695.04	0.29	0.2	1	0.86	600004	1	0.96	0	-3.06	0	-0.11	0	-0.54	0	-0.44	0
20040226	0.48	12	4	9.46	9.57	-118.92	-0.57	1174687.1	4716163.05	0.3	0.28	20040227	1.25	12	6	9.35	9.53	-86.63	-0.46	1180340.3	4772695.04	0.29	0.2	20040301	0.83	12	0	9.34	9.5	-67.9	-0.53	1222896.49	4819506.85	0.28	0.22	1	0.96	600004	0	-3.06	0	-0.11	0	-0.54	0	-0.44	0	-0.55	1
20040227	1.25	12	6	9.35	9.53	-86.63	-0.46	1180340.3	4772695.04	0.29	0.2	20040301	0.83	12	0	9.34	9.5	-67.9	-0.53	1222896.49	4819506.85	0.28	0.22	20040302	2.01	12	2	9.34	9.5	-26.34	-0.56	1252282.44	4913541.9	0.29	0.32	0	-3.06	600004	0	-0.11	0	-0.54	0	-0.44	0	-0.55	1	3.1	1
20040301	0.83	12	0	9.34	9.5	-67.9	-0.53	1222896.49	4819506.85	0.28	0.22	20040302	2.01	12	2	9.34	9.5	-26.34	-0.56	1252282.44	4913541.9	0.29	0.32	20040303	0.66	11	5	9.33	9.44	-76.69	-0.77	1194721.81	4851376.42	0.29	0.3	0	-0.11	600004	0	-0.54	0	-0.44	0	-0.55	1	3.1	1	0.54	0
20040302	2.01	12	2	9.34	9.5	-26.34	-0.56	1252282.44	4913541.9	0.29	0.32	20040303	0.66	11	5	9.33	9.44	-76.69	-0.77	1194721.81	4851376.42	0.29	0.3	20040304	0.95	12	5	9.31	9.39	-111.9	-0.6	1202409.66	4792436.27	0.28	0.23	0	-0.54	600004	0	-0.44	0	-0.55	1	3.1	1	0.54	0	0	1
20040303	0.66	11	5	9.33	9.44	-76.69	-0.77	1194721.81	4851376.42	0.29	0.3	20040304	0.95	12	5	9.31	9.39	-111.9	-0.6	1202409.66	4792436.27	0.28	0.23	20040305	0.56	11	7	9.27	9.35	-125.6	-0.69	1184642.72	4759440.52	0.27	0.13	0	-0.44	600004	0	-0.55	1	3.1	1	0.54	0	0	1	1.92	1
20040304	0.95	12	5	9.31	9.39	-111.9	-0.6	1202409.66	4792436.27	0.28	0.23	20040305	0.56	11	7	9.27	9.35	-125.6	-0.69	1184642.72	4759440.52	0.27	0.13	20040308	0.89	11	1	9.21	9.3	-133.08	-0.35	1177279.49	4729987.63	0.26	0.24	0	-0.55	600004	1	3.1	1	0.54	0	0	1	1.92	1	0.21	0
20040305	0.56	11	7	9.27	9.35	-125.6	-0.69	1184642.72	4759440.52	0.27	0.13	20040308	0.89	11	1	9.21	9.3	-133.08	-0.35	1177279.49	4729987.63	0.26	0.24	20040309	1.12	9	7	9.13	9.25	-113.85	-0.44	1144367.44	4697075.58	0.25	0.14	1	3.1	600004	1	0.54	0	0	1	1.92	1	0.21	0	-0.1	0
20040308	0.89	11	1	9.21	9.3	-133.08	-0.35	1177279.49	4729987.63	0.26	0.24	20040309	1.12	9	7	9.13	9.25	-113.85	-0.44	1144367.44	4697075.58	0.25	0.14	20040310	1.85	10	2	9.15	9.26	-5.6	0.07	1201184.16	4758100.94	0.26	0.29	1	0.54	600004	0	0	1	1.92	1	0.21	0	-0.1	0	-2.09	1
20040309	1.12	9	7	9.13	9.25	-113.85	-0.44	1144367.44	4697075.58	0.25	0.14	20040310	1.85	10	2	9.15	9.26	-5.6	0.07	1201184.16	4758100.94	0.26	0.29	20040311	0.98	12	2	9.19	9.28	83.28	0.08	1204320.22	4817686.03	0.25	0.19	0	0	600004	1	1.92	1	0.21	0	-0.1	0	-2.09	1	3.53	0
20040310	1.85	10	2	9.15	9.26	-5.6	0.07	1201184.16	4758100.94	0.26	0.29	20040311	0.98	12	2	9.19	9.28	83.28	0.08	1204320.22	4817686.03	0.25	0.19	20040312	0.56	11	5	9.24	9.3	61.79	0.06	1220890.49	4817686.03	0.24	0.16	1	1.92	600004	1	0.21	0	-0.1	0	-2.09	1	3.53	0	0	0
20040311	0.98	12	2	9.19	9.28	83.28	0.08	1204320.22	4817686.03	0.25	0.19	20040312	0.56	11	5	9.24	9.3	61.79	0.06	1220890.49	4817686.03	0.24	0.16	20040315	2.97	12	2	9.33	9.34	125.71	0.16	1281151.27	4916006.25	0.25	0.31	1	0.21	600004	0	-0.1	0	-2.09	1	3.53	0	0	0	-1.75	0
20040312	0.56	11	5	9.24	9.3	61.79	0.06	1220890.49	4817686.03	0.24	0.16	20040315	2.97	12	2	9.33	9.34	125.71	0.16	1281151.27	4916006.25	0.25	0.31	20040316	0.82	12	2	9.44	9.39	148	0.09	1285010.79	4997056.12	0.24	0.21	0	-0.1	600004	0	-2.09	1	3.53	0	0	0	-1.75	0	-0.95	0
20040315	2.97	12	2	9.33	9.34	125.71	0.16	1281151.27	4916006.25	0.25	0.31	20040316	0.82	12	2	9.44	9.39	148	0.09	1285010.79	4997056.12	0.24	0.21	20040317	0.73	11	5	9.48	9.42	97.48	0.37	1310270.8	4938116.09	0.24	0.21	0	-2.09	600004	1	3.53	0	0	0	-1.75	0	-0.95	0	0	1
20040316	0.82	12	2	9.44	9.39	148	0.09	1285010.79	4997056.12	0.24	0.21	20040317	0.73	11	5	9.48	9.42	97.48	0.37	1310270.8	4938116.09	0.24	0.21	20040318	0.99	11	1	9.48	9.41	51.1	0.18	1259913.06	4880011.01	0.25	0.3	1	3.53	600004	0	0	0	-1.75	0	-0.95	0	0	1	1.48	1
20040317	0.73	11	5	9.48	9.42	97.48	0.37	1310270.8	4938116.09	0.24	0.21	20040318	0.99	11	1	9.48	9.41	51.1	0.18	1259913.06	4880011.01	0.25	0.3	20040319	2.09	10	2	9.55	9.46	98.58	0.56	1349200.89	5001187.35	0.26	0.38	0	0	600004	0	-1.75	0	-0.95	0	0	1	1.48	1	0.1	1
20040318	0.99	11	1	9.48	9.41	51.1	0.18	1259913.06	4880011.01	0.25	0.3	20040319	2.09	10	2	9.55	9.46	98.58	0.56	1349200.89	5001187.35	0.26	0.38	20040322	0.51	6	7	9.57	9.5	99.16	0.6	1404748.83	5001187.35	0.25	0.19	0	-1.75	600004	0	-0.95	0	0	1	1.48	1	0.1	1	0.73	0
20040319	2.09	10	2	9.55	9.46	98.58	0.56	1349200.89	5001187.35	0.26	0.38	20040322	0.51	6	7	9.57	9.5	99.16	0.6	1404748.83	5001187.35	0.25	0.19	20040323	0.85	7	5	9.56	9.5	48.7	0.48	1376676.03	4948160.94	0.25	0.21	0	-0.95	600004	0	0	1	1.48	1	0.1	1	0.73	0	-0.31	1
20040322	0.51	6	7	9.57	9.5	99.16	0.6	1404748.83	5001187.35	0.25	0.19	20040323	0.85	7	5	9.56	9.5	48.7	0.48	1376676.03	4948160.94	0.25	0.21	20040324	0.81	11	5	9.54	9.49	-22.81	0.11	1350047.82	4905146.15	0.24	0.21	0	0	600004	1	1.48	1	0.1	1	0.73	0	-0.31	1	1.77	1
20040323	0.85	7	5	9.56	9.5	48.7	0.48	1376676.03	4948160.94	0.25	0.21	20040324	0.81	11	5	9.54	9.49	-22.81	0.11	1350047.82	4905146.15	0.24	0.21	20040325	0.62	6	5	9.55	9.48	-62.11	0.06	1343413.17	4905146.15	0.24	0.16	1	1.48	600004	1	0.1	1	0.73	0	-0.31	1	1.77	1	1.94	0
20040324	0.81	11	5	9.54	9.49	-22.81	0.11	1350047.82	4905146.15	0.24	0.21	20040325	0.62	6	5	9.55	9.48	-62.11	0.06	1343413.17	4905146.15	0.24	0.16	20040326	2.13	12	2	9.53	9.5	5.72	0.2	1371612.47	4961544.75	0.24	0.24	1	0.1	600004	1	0.73	0	-0.31	1	1.77	1	1.94	0	-0.5	1
20040325	0.62	6	5	9.55	9.48	-62.11	0.06	1343413.17	4905146.15	0.24	0.16	20040326	2.13	12	2	9.53	9.5	5.72	0.2	1371612.47	4961544.75	0.24	0.24	20040329	0.8	10	2	9.51	9.51	86.79	0.03	1345681.92	5006923.22	0.23	0.14	1	0.73	600004	0	-0.31	1	1.77	1	1.94	0	-0.5	1	0.7	1
20040326	2.13	12	2	9.53	9.5	5.72	0.2	1371612.47	4961544.75	0.24	0.24	20040329	0.8	10	2	9.51	9.51	86.79	0.03	1345681.92	5006923.22	0.23	0.14	20040330	0.74	8	4	9.53	9.54	63.47	0.08	1379200.12	5040441.42	0.22	0.17	0	-0.31	600004	1	1.77	1	1.94	0	-0.5	1	0.7	1	2.9	0
20040329	0.8	10	2	9.51	9.51	86.79	0.03	1345681.92	5006923.22	0.23	0.14	20040330	0.74	8	4	9.53	9.54	63.47	0.08	1379200.12	5040441.42	0.22	0.17	20040331	1.98	11	3	9.57	9.55	97	0.06	1351882.41	4974098.41	0.22	0.17	1	1.77	600004	1	1.94	0	-0.5	1	0.7	1	2.9	0	-0.29	0
20040330	0.74	8	4	9.53	9.54	63.47	0.08	1379200.12	5040441.42	0.22	0.17	20040331	1.98	11	3	9.57	9.55	97	0.06	1351882.41	4974098.41	0.22	0.17	20040401	1.72	12	2	9.64	9.6	164.3	0.43	1413353.01	5088258.11	0.22	0.26	1	1.94	600004	0	-0.5	1	0.7	1	2.9	0	-0.29	0	-3.7	0
20040331	1.98	11	3	9.57	9.55	97	0.06	1351882.41	4974098.41	0.22	0.17	20040401	1.72	12	2	9.64	9.6	164.3	0.43	1413353.01	5088258.11	0.22	0.26	20040402	1.82	12	2	9.72	9.67	224.04	0.29	1450025.51	5296068.93	0.23	0.34	0	-0.5	600004	1	0.7	1	2.9	0	-0.29	0	-3.7	0	-0.3	0
20040401	1.72	12	2	9.64	9.6	164.3	0.43	1413353.01	5088258.11	0.22	0.26	20040402	1.82	12	2	9.72	9.67	224.04	0.29	1450025.51	5296068.93	0.23	0.34	20040405	0.39	11	7	9.79	9.71	138.25	0.24	1443248.68	5214746.95	0.23	0.24	1	0.7	600004	1	2.9	0	-0.29	0	-3.7	0	-0.3	0	-1.02	0
20040402	1.82	12	2	9.72	9.67	224.04	0.29	1450025.51	5296068.93	0.23	0.34	20040405	0.39	11	7	9.79	9.71	138.25	0.24	1443248.68	5214746.95	0.23	0.24	20040406	1.05	12	4	9.86	9.77	98.47	0.48	1515180.17	5300379.67	0.23	0.25	1	2.9	600004	0	-0.29	0	-3.7	0	-0.3	0	-1.02	0	-0.41	0
20040405	0.39	11	7	9.79	9.71	138.25	0.24	1443248.68	5214746.95	0.23	0.24	20040406	1.05	12	4	9.86	9.77	98.47	0.48	1515180.17	5300379.67	0.23	0.25	20040407	1.9	12	2	10	9.86	145.44	0.86	1651272.2	5462812.1	0.25	0.37	0	-0.29	600004	0	-3.7	0	-0.3	0	-1.02	0	-0.41	0	-0.62	1
20040406	1.05	12	4	9.86	9.77	98.47	0.48	1515180.17	5300379.67	0.23	0.25	20040407	1.9	12	2	10	9.86	145.44	0.86	1651272.2	5462812.1	0.25	0.37	20040408	0.74	11	3	10.09	9.93	137.29	0.83	1590831.66	5341931.02	0.24	0.2	0	-3.7	600004	0	-0.3	0	-1.02	0	-0.41	0	-0.62	1	1.14	0
20040407	1.9	12	2	10	9.86	145.44	0.86	1651272.2	5462812.1	0.25	0.37	20040408	0.74	11	3	10.09	9.93	137.29	0.83	1590831.66	5341931.02	0.24	0.2	20040409	1.23	11	5	10.07	9.92	37.02	0.31	1475136.36	5193179.92	0.26	0.45	0	-0.3	600004	0	-1.02	0	-0.41	0	-0.62	1	1.14	0	-0.31	0
20040408	0.74	11	3	10.09	9.93	137.29	0.83	1590831.66	5341931.02	0.24	0.2	20040409	1.23	11	5	10.07	9.92	37.02	0.31	1475136.36	5193179.92	0.26	0.45	20040412	0.41	6	5	10.06	9.91	-20.99	0.27	1457771.45	5132402.72	0.25	0.14	0	-1.02	600004	0	-0.41	0	-0.62	1	1.14	0	-0.31	0	-1.34	0
20040409	1.23	11	5	10.07	9.92	37.02	0.31	1475136.36	5193179.92	0.26	0.45	20040412	0.41	6	5	10.06	9.91	-20.99	0.27	1457771.45	5132402.72	0.25	0.14	20040413	1.25	11	5	10.01	9.88	-79.69	0.1	1450888.88	5056694.5	0.26	0.33	0	-0.41	600004	0	-0.62	1	1.14	0	-0.31	0	-1.34	0	-1.77	1
20040412	0.41	6	5	10.06	9.91	-20.99	0.27	1457771.45	5132402.72	0.25	0.14	20040413	1.25	11	5	10.01	9.88	-79.69	0.1	1450888.88	5056694.5	0.26	0.33	20040414	0.9	12	5	9.89	9.85	-115.94	0.09	1464544.15	4988418.16	0.25	0.2	0	-0.62	600004	1	1.14	0	-0.31	0	-1.34	0	-1.77	1	0.42	0
20040413	1.25	11	5	10.01	9.88	-79.69	0.1	1450888.88	5056694.5	0.26	0.33	20040414	0.9	12	5	9.89	9.85	-115.94	0.09	1464544.15	4988418.16	0.25	0.2	20040415	0.61	11	7	9.77	9.81	-117.8	-0.14	1447404.94	4946794.36	0.25	0.17	1	1.14	600004	0	-0.31	0	-1.34	0	-1.77	1	0.42	0	-2.85	1
20040414	0.9	12	5	9.89	9.85	-115.94	0.09	1464544.15	4988418.16	0.25	0.2	20040415	0.61	11	7	9.77	9.81	-117.8	-0.14	1447404.94	4946794.36	0.25	0.17	20040416	1.88	12	0	9.74	9.8	-79.13	-0.22	1480984.14	5025145.84	0.26	0.35	0	-0.31	600004	0	-1.34	0	-1.77	1	0.42	0	-2.85	1	1.09	1
20040415	0.61	11	7	9.77	9.81	-117.8	-0.14	1447404.94	4946794.36	0.25	0.17	20040416	1.88	12	0	9.74	9.8	-79.13	-0.22	1480984.14	5025145.84	0.26	0.35	20040419	0.55	11	7	9.72	9.79	-54.7	-0.2	1470305.68	4982431.98	0.25	0.16	0	-1.34	600004	0	-1.77	1	0.42	0	-2.85	1	1.09	1	0.11	1
20040416	1.88	12	0	9.74	9.8	-79.13	-0.22	1480984.14	5025145.84	0.26	0.35	20040419	0.55	11	7	9.72	9.79	-54.7	-0.2	1470305.68	4982431.98	0.25	0.16	20040420	0.9	11	5	9.69	9.76	-73.91	-0.4	1435719.23	4943776.54	0.24	0.19	0	-1.77	600004	1	0.42	0	-2.85	1	1.09	1	0.11	1	0.54	1
20040419	0.55	11	7	9.72	9.79	-54.7	-0.2	1470305.68	4982431.98	0.25	0.16	20040420	0.9	11	5	9.69	9.76	-73.91	-0.4	1435719.23	4943776.54	0.24	0.19	20040421	1.64	11	5	9.63	9.7	-119.44	-0.86	1385003.42	4880381.78	0.25	0.3	1	0.42	600004	0	-2.85	1	1.09	1	0.11	1	0.54	1	0.11	1
20040420	0.9	11	5	9.69	9.76	-73.91	-0.4	1435719.23	4943776.54	0.24	0.19	20040421	1.64	11	5	9.63	9.7	-119.44	-0.86	1385003.42	4880381.78	0.25	0.3	20040422	0.67	12	4	9.6	9.66	-148.75	-0.79	1385003.42	4922916.9	0.24	0.18	0	-2.85	600004	1	1.09	1	0.11	1	0.54	1	0.11	1	1.17	0
20040421	1.64	11	5	9.63	9.7	-119.44	-0.86	1385003.42	4880381.78	0.25	0.3	20040422	0.67	12	4	9.6	9.66	-148.75	-0.79	1385003.42	4922916.9	0.24	0.18	20040423	1.7	11	5	9.49	9.57	-187.35	-0.68	1330137.42	4850724.79	0.25	0.3	1	1.09	600004	1	0.11	1	0.54	1	0.11	1	1.17	0	-4.01	0
20040422	0.67	12	4	9.6	9.66	-148.75	-0.79	1385003.42	4922916.9	0.24	0.18	20040423	1.7	11	5	9.49	9.57	-187.35	-0.68	1330137.42	4850724.79	0.25	0.3	20040426	0.5	12	6	9.4	9.52	-124.39	-0.55	1339213.05	4887027.3	0.24	0.16	1	0.11	600004	1	0.54	1	0.11	1	1.17	0	-4.01	0	-0.55	1
20040423	1.7	11	5	9.49	9.57	-187.35	-0.68	1330137.42	4850724.79	0.25	0.3	20040426	0.5	12	6	9.4	9.52	-124.39	-0.55	1339213.05	4887027.3	0.24	0.16	20040427	0.94	10	2	9.34	9.48	-81.82	-0.44	1325572.24	4921129.33	0.23	0.2	1	0.54	600004	1	0.11	1	1.17	0	-4.01	0	-0.55	1	1.99	0
20040426	0.5	12	6	9.4	9.52	-124.39	-0.55	1339213.05	4887027.3	0.24	0.16	20040427	0.94	10	2	9.34	9.48	-81.82	-0.44	1325572.24	4921129.33	0.23	0.2	20040428	0.88	12	4	9.33	9.46	-68.61	-0.35	1336464.51	4951083.09	0.23	0.22	1	0.11	600004	1	1.17	0	-4.01	0	-0.55	1	1.99	0	-0.22	0
20040427	0.94	10	2	9.34	9.48	-81.82	-0.44	1325572.24	4921129.33	0.23	0.2	20040428	0.88	12	4	9.33	9.46	-68.61	-0.35	1336464.51	4951083.09	0.23	0.22	20040429	1.92	11	2	9.31	9.45	-20.26	-0.28	1289418.81	5008583.39	0.23	0.22	1	1.17	600004	0	-4.01	0	-0.55	1	1.99	0	-0.22	0	-2.28	0
20040428	0.88	12	4	9.33	9.46	-68.61	-0.35	1336464.51	4951083.09	0.23	0.22	20040429	1.92	11	2	9.31	9.45	-20.26	-0.28	1289418.81	5008583.39	0.23	0.22	20040430	0.77	12	2	9.36	9.45	17.58	-0.28	1286817.18	5052811.21	0.23	0.2	0	-4.01	600004	0	-0.55	1	1.99	0	-0.22	0	-2.28	0	-0.78	1
20040429	1.92	11	2	9.31	9.45	-20.26	-0.28	1289418.81	5008583.39	0.23	0.22	20040430	0.77	12	2	9.36	9.45	17.58	-0.28	1286817.18	5052811.21	0.23	0.2	20040510	1.48	11	1	9.32	9.39	-106.02	-0.63	1244209.16	4987171.83	0.26	0.57	0	-0.55	600004	1	1.99	0	-0.22	0	-2.28	0	-0.78	1	0.11	0
20040430	0.77	12	2	9.36	9.45	17.58	-0.28	1286817.18	5052811.21	0.23	0.2	20040510	1.48	11	1	9.32	9.39	-106.02	-0.63	1244209.16	4987171.83	0.26	0.57	20040511	0.47	6	5	9.27	9.33	-174.36	-0.55	1238089.84	4956575.24	0.25	0.15	1	1.99	600004	0	-0.22	0	-2.28	0	-0.78	1	0.11	0	-0.45	1
20040510	1.48	11	1	9.32	9.39	-106.02	-0.63	1244209.16	4987171.83	0.26	0.57	20040511	0.47	6	5	9.27	9.33	-174.36	-0.55	1238089.84	4956575.24	0.25	0.15	20040512	0.99	12	2	9.25	9.31	-74.46	-0.2	1253990.72	4986931.47	0.25	0.23	0	-0.22	600004	0	-2.28	0	-0.78	1	0.11	0	-0.45	1	0.11	1
20040511	0.47	6	5	9.27	9.33	-174.36	-0.55	1238089.84	4956575.24	0.25	0.15	20040512	0.99	12	2	9.25	9.31	-74.46	-0.2	1253990.72	4986931.47	0.25	0.23	20040513	0.47	11	7	9.21	9.29	-48.18	-0.26	1251155.31	4972754.4	0.23	0.1	0	-2.28	600004	0	-0.78	1	0.11	0	-0.45	1	0.11	1	0.34	1
20040512	0.99	12	2	9.25	9.31	-74.46	-0.2	1253990.72	4986931.47	0.25	0.23	20040513	0.47	11	7	9.21	9.29	-48.18	-0.26	1251155.31	4972754.4	0.23	0.1	20040514	2.31	7	5	9.12	9.24	-122.22	-0.2	1226997.16	4940069.84	0.23	0.24	0	-0.78	600004	1	0.11	0	-0.45	1	0.11	1	0.34	1	1.68	0
20040513	0.47	11	7	9.21	9.29	-48.18	-0.26	1251155.31	4972754.4	0.23	0.1	20040514	2.31	7	5	9.12	9.24	-122.22	-0.2	1226997.16	4940069.84	0.23	0.24	20040517	1.27	11	5	9.08	9.18	-119.66	-0.37	1194656.87	4898489.47	0.24	0.27	1	0.11	600004	0	-0.45	1	0.11	1	0.34	1	1.68	0	-1.98	1
20040514	2.31	7	5	9.12	9.24	-122.22	-0.2	1226997.16	4940069.84	0.23	0.24	20040517	1.27	11	5	9.08	9.18	-119.66	-0.37	1194656.87	4898489.47	0.24	0.27	20040518	0.93	12	4	9.06	9.14	-137.94	-0.37	1215026.4	4937191.58	0.25	0.38	0	-0.45	600004	1	0.11	1	0.34	1	1.68	0	-1.98	1	0.22	1
20040517	1.27	11	5	9.08	9.18	-119.66	-0.37	1194656.87	4898489.47	0.24	0.27	20040518	0.93	12	4	9.06	9.14	-137.94	-0.37	1215026.4	4937191.58	0.25	0.38	20040519	0.59	11	3	9	9.09	-95.01	-0.46	1212068.28	4914512.68	0.25	0.23	1	0.11	600004	1	0.34	1	1.68	0	-1.98	1	0.22	1	2.13	0
20040518	0.93	12	4	9.06	9.14	-137.94	-0.37	1215026.4	4937191.58	0.25	0.38	20040519	0.59	11	3	9	9.09	-95.01	-0.46	1212068.28	4914512.68	0.25	0.23	20040520	0.65	11	2	8.94	9.06	-73.15	-0.46	1205979.36	4929300.07	0.24	0.17	1	0.34	600004	1	1.68	0	-1.98	1	0.22	1	2.13	0	-0.66	0
20040519	0.59	11	3	9	9.09	-95.01	-0.46	1212068.28	4914512.68	0.25	0.23	20040520	0.65	11	2	8.94	9.06	-73.15	-0.46	1205979.36	4929300.07	0.24	0.17	20040521	1.47	10	6	8.92	9.04	-54.73	-0.54	1198740.42	4951016.89	0.23	0.12	1	1.68	600004	0	-1.98	1	0.22	1	2.13	0	-0.66	0	0	1
20040520	0.65	11	2	8.94	9.06	-73.15	-0.46	1205979.36	4929300.07	0.24	0.17	20040521	1.47	10	6	8.92	9.04	-54.73	-0.54	1198740.42	4951016.89	0.23	0.12	20040524	0.87	12	2	8.96	9.05	14.32	-0.01	1215357.61	4970007.97	0.22	0.16	0	-1.98	600004	1	0.22	1	2.13	0	-0.66	0	0	1	1.43	0
20040521	1.47	10	6	8.92	9.04	-54.73	-0.54	1198740.42	4951016.89	0.23	0.12	20040524	0.87	12	2	8.96	9.05	14.32	-0.01	1215357.61	4970007.97	0.22	0.16	20040525	1.48	7	5	8.95	9.02	-39.65	-0.14	1195317.58	4941951.92	0.22	0.21	1	0.22	600004	1	2.13	0	-0.66	0	0	1	1.43	0	-3.7	0
20040524	0.87	12	2	8.96	9.05	14.32	-0.01	1215357.61	4970007.97	0.22	0.16	20040525	1.48	7	5	8.95	9.02	-39.65	-0.14	1195317.58	4941951.92	0.22	0.21	20040526	0.73	12	4	8.96	9.01	-79.39	-0.3	1210350.27	4962451.05	0.21	0.15	1	2.13	600004	0	-0.66	0	0	1	1.43	0	-3.7	0	-2.94	0
20040525	1.48	7	5	8.95	9.02	-39.65	-0.14	1195317.58	4941951.92	0.22	0.21	20040526	0.73	12	4	8.96	9.01	-79.39	-0.3	1210350.27	4962451.05	0.21	0.15	20040527	1.07	12	2	9	9.03	103.83	-0.09	1224766.61	4984454.94	0.22	0.29	0	-0.66	600004	0	0	1	1.43	0	-3.7	0	-2.94	0	-0.93	0
20040526	0.73	12	4	8.96	9.01	-79.39	-0.3	1210350.27	4962451.05	0.21	0.15	20040527	1.07	12	2	9	9.03	103.83	-0.09	1224766.61	4984454.94	0.22	0.29	20040528	0.74	11	7	9.02	9.03	119.85	0.06	1218482.85	4968117.17	0.21	0.13	0	0	600004	1	1.43	0	-3.7	0	-2.94	0	-0.93	0	-0.24	0
20040527	1.07	12	2	9	9.03	103.83	-0.09	1224766.61	4984454.94	0.22	0.29	20040528	0.74	11	7	9.02	9.03	119.85	0.06	1218482.85	4968117.17	0.21	0.13	20040531	0.73	6	5	9.02	9.04	79.11	0.13	1220860.72	4968117.17	0.2	0.1	1	1.43	600004	0	-3.7	0	-2.94	0	-0.93	0	-0.24	0	-0.82	0
20040528	0.74	11	7	9.02	9.03	119.85	0.06	1218482.85	4968117.17	0.21	0.13	20040531	0.73	6	5	9.02	9.04	79.11	0.13	1220860.72	4968117.17	0.2	0.1	20040601	2.41	12	2	9.07	9.07	136.36	0.25	1241903.57	4996811.96	0.2	0.15	0	-3.7	600004	0	-2.94	0	-0.93	0	-0.24	0	-0.82	0	-0.95	0
20040531	0.73	6	5	9.02	9.04	79.11	0.13	1220860.72	4968117.17	0.2	0.1	20040601	2.41	12	2	9.07	9.07	136.36	0.25	1241903.57	4996811.96	0.2	0.15	20040603	1.96	11	5	9.06	9.03	-80.12	-0.05	1204317.92	4940433.49	0.22	0.39	0	-2.94	600004	0	-0.93	0	-0.24	0	-0.82	0	-0.95	0	0	0
20040601	2.41	12	2	9.07	9.07	136.36	0.25	1241903.57	4996811.96	0.2	0.15	20040603	1.96	11	5	9.06	9.03	-80.12	-0.05	1204317.92	4940433.49	0.22	0.39	20040604	1.5	11	5	8.95	8.95	-211.11	-0.32	1142972.3	4855718.1	0.22	0.3	0	-0.93	600004	0	-0.24	0	-0.82	0	-0.95	0	0	0	-1.92	1
20040603	1.96	11	5	9.06	9.03	-80.12	-0.05	1204317.92	4940433.49	0.22	0.39	20040604	1.5	11	5	8.95	8.95	-211.11	-0.32	1142972.3	4855718.1	0.22	0.3	20040607	0.45	11	5	8.84	8.87	-185.35	-0.43	1136198.93	4817335.71	0.22	0.17	0	-0.24	600004	0	-0.82	0	-0.95	0	0	0	-1.92	1	1.1	1
20040604	1.5	11	5	8.95	8.95	-211.11	-0.32	1142972.3	4855718.1	0.22	0.3	20040607	0.45	11	5	8.84	8.87	-185.35	-0.43	1136198.93	4817335.71	0.22	0.17	20040608	0.48	11	5	8.73	8.8	-132.01	-0.6	1132495.23	4798817.2	0.21	0.15	0	-0.82	600004	0	-0.95	0	0	0	-1.92	1	1.1	1	0.97	0
20040607	0.45	11	5	8.84	8.87	-185.35	-0.43	1136198.93	4817335.71	0.22	0.17	20040608	0.48	11	5	8.73	8.8	-132.01	-0.6	1132495.23	4798817.2	0.21	0.15	20040609	1.46	11	5	8.57	8.73	-107.26	-0.49	1118973.49	4771773.71	0.21	0.16	0	-0.95	600004	0	0	0	-1.92	1	1.1	1	0.97	0	-3.59	0
20040608	0.48	11	5	8.73	8.8	-132.01	-0.6	1132495.23	4798817.2	0.21	0.15	20040609	1.46	11	5	8.57	8.73	-107.26	-0.49	1118973.49	4771773.71	0.21	0.16	20040610	1.05	11	5	8.47	8.66	-95.47	-0.59	1101471.32	4743500.98	0.21	0.21	0	0	600004	0	-1.92	1	1.1	1	0.97	0	-3.59	0	-1.12	1
20040609	1.46	11	5	8.57	8.73	-107.26	-0.49	1118973.49	4771773.71	0.21	0.16	20040610	1.05	11	5	8.47	8.66	-95.47	-0.59	1101471.32	4743500.98	0.21	0.21	20040611	1.42	11	1	8.42	8.6	-84.31	-0.78	1093446.81	4743500.98	0.22	0.3	0	-1.92	600004	1	1.1	1	0.97	0	-3.59	0	-1.12	1	0.75	1
20040610	1.05	11	5	8.47	8.66	-95.47	-0.59	1101471.32	4743500.98	0.21	0.21	20040611	1.42	11	1	8.42	8.6	-84.31	-0.78	1093446.81	4743500.98	0.22	0.3	20040614	1.3	11	5	8.35	8.52	-96.35	-0.88	1063133.61	4691141.81	0.23	0.38	1	1.1	600004	1	0.97	0	-3.59	0	-1.12	1	0.75	1	1.62	0
20040611	1.42	11	1	8.42	8.6	-84.31	-0.78	1093446.81	4743500.98	0.22	0.3	20040614	1.3	11	5	8.35	8.52	-96.35	-0.88	1063133.61	4691141.81	0.23	0.38	20040615	0.49	12	6	8.31	8.48	-90.27	-0.79	1070910.26	4716693.65	0.23	0.23	1	0.97	600004	0	-3.59	0	-1.12	1	0.75	1	1.62	0	-0.98	0
20040614	1.3	11	5	8.35	8.52	-96.35	-0.88	1063133.61	4691141.81	0.23	0.38	20040615	0.49	12	6	8.31	8.48	-90.27	-0.79	1070910.26	4716693.65	0.23	0.23	20040616	1.12	12	2	8.3	8.45	-58.52	-0.84	1077515.15	4745314.83	0.24	0.26	0	-3.59	600004	0	-1.12	1	0.75	1	1.62	0	-0.98	0	-0.74	0
20040615	0.49	12	6	8.31	8.48	-90.27	-0.79	1070910.26	4716693.65	0.23	0.23	20040616	1.12	12	2	8.3	8.45	-58.52	-0.84	1077515.15	4745314.83	0.24	0.26	20040617	1.13	11	5	8.24	8.38	-139.08	-0.8	1054148.55	4712961.08	0.25	0.36	0	-1.12	600004	1	0.75	1	1.62	0	-0.98	0	-0.74	0	-0.12	1
20040616	1.12	12	2	8.3	8.45	-58.52	-0.84	1077515.15	4745314.83	0.24	0.26	20040617	1.13	11	5	8.24	8.38	-139.08	-0.8	1054148.55	4712961.08	0.25	0.36	20040618	1.21	11	5	8.16	8.3	-175.21	-0.63	1046318.18	4673809.24	0.24	0.2	1	0.75	600004	1	1.62	0	-0.98	0	-0.74	0	-0.12	1	0.75	1
20040617	1.13	11	5	8.24	8.38	-139.08	-0.8	1054148.55	4712961.08	0.25	0.36	20040618	1.21	11	5	8.16	8.3	-175.21	-0.63	1046318.18	4673809.24	0.24	0.2	20040621	0.29	12	6	8.13	8.25	-123.22	-0.49	1050721.93	4685259	0.23	0.13	1	1.62	600004	0	-0.98	0	-0.74	0	-0.12	1	0.75	1	2.61	1
20040618	1.21	11	5	8.16	8.3	-175.21	-0.63	1046318.18	4673809.24	0.24	0.2	20040621	0.29	12	6	8.13	8.25	-123.22	-0.49	1050721.93	4685259	0.23	0.13	20040622	1.73	12	2	8.11	8.23	-53.9	-0.34	1060623.33	4705061.79	0.23	0.2	0	-0.98	600004	0	-0.74	0	-0.12	1	0.75	1	2.61	1	0.12	1
20040621	0.29	12	6	8.13	8.25	-123.22	-0.49	1050721.93	4685259	0.23	0.13	20040622	1.73	12	2	8.11	8.23	-53.9	-0.34	1060623.33	4705061.79	0.23	0.2	20040623	0.89	11	7	8.05	8.2	-55.73	-0.35	1056690.66	4687364.79	0.22	0.18	0	-0.74	600004	0	-0.12	1	0.75	1	2.61	1	0.12	1	2.42	0
20040622	1.73	12	2	8.11	8.23	-53.9	-0.34	1060623.33	4705061.79	0.23	0.2	20040623	0.89	11	7	8.05	8.2	-55.73	-0.35	1056690.66	4687364.79	0.22	0.18	20040624	0.56	11	7	8.04	8.17	-63.35	-0.33	1048271.95	4677415.4	0.21	0.13	0	-0.12	600004	1	0.75	1	2.61	1	0.12	1	2.42	0	0	0
20040623	0.89	11	7	8.05	8.2	-55.73	-0.35	1056690.66	4687364.79	0.22	0.18	20040624	0.56	11	7	8.04	8.17	-63.35	-0.33	1048271.95	4677415.4	0.21	0.13	20040625	1.67	6	1	8.05	8.14	-60.22	-0.34	1038663.16	4660818.4	0.21	0.19	1	0.75	600004	1	2.61	1	0.12	1	2.42	0	0	0	-0.24	1
20040624	0.56	11	7	8.04	8.17	-63.35	-0.33	1048271.95	4677415.4	0.21	0.13	20040625	1.67	6	1	8.05	8.14	-60.22	-0.34	1038663.16	4660818.4	0.21	0.19	20040628	1.13	12	4	8.06	8.12	-52.52	-0.12	1049389.71	4679589.87	0.2	0.14	1	2.61	600004	1	0.12	1	2.42	0	0	0	-0.24	1	1.54	0
20040625	1.67	6	1	8.05	8.14	-60.22	-0.34	1038663.16	4660818.4	0.21	0.19	20040628	1.13	12	4	8.06	8.12	-52.52	-0.12	1049389.71	4679589.87	0.2	0.14	20040629	1.99	12	2	8.08	8.15	92.93	0	1077468.33	4717028.03	0.21	0.24	1	0.12	600004	1	2.42	0	0	0	-0.24	1	1.54	0	-1.16	1
20040628	1.13	12	4	8.06	8.12	-52.52	-0.12	1049389.71	4679589.87	0.2	0.14	20040629	1.99	12	2	8.08	8.15	92.93	0	1077468.33	4717028.03	0.21	0.24	20040630	0.84	12	2	8.12	8.17	165.18	-0.07	1079559.24	4748391.65	0.2	0.15	1	2.42	600004	0	0	0	-0.24	1	1.54	0	-1.16	1	0.35	0
20040629	1.99	12	2	8.08	8.15	92.93	0	1077468.33	4717028.03	0.21	0.24	20040630	0.84	12	2	8.12	8.17	165.18	-0.07	1079559.24	4748391.65	0.2	0.15	20040701	1.7	12	2	8.22	8.23	177.57	0.43	1116801.46	4801826.14	0.22	0.33	0	0	600004	0	-0.24	1	1.54	0	-1.16	1	0.35	0	-0.35	0
20040630	0.84	12	2	8.12	8.17	165.18	-0.07	1079559.24	4748391.65	0.2	0.15	20040701	1.7	12	2	8.22	8.23	177.57	0.43	1116801.46	4801826.14	0.22	0.33	20040702	0.43	11	7	8.31	8.28	142.16	0.52	1127418.34	4801826.14	0.21	0.15	0	-0.24	600004	1	1.54	0	-1.16	1	0.35	0	-0.35	0	-1.06	1
20040701	1.7	12	2	8.22	8.23	177.57	0.43	1116801.46	4801826.14	0.22	0.33	20040702	0.43	11	7	8.31	8.28	142.16	0.52	1127418.34	4801826.14	0.21	0.15	20040705	0.6	11	5	8.39	8.31	97.32	0.44	1136501.96	4788200.72	0.21	0.18	1	1.54	600004	0	-1.16	1	0.35	0	-0.35	0	-1.06	1	0.84	1
20040702	0.43	11	7	8.31	8.28	142.16	0.52	1127418.34	4801826.14	0.21	0.15	20040705	0.6	11	5	8.39	8.31	97.32	0.44	1136501.96	4788200.72	0.21	0.18	20040706	4.75	11	8	8.46	8.36	137.23	0.44	1113392.17	4852908.11	0.22	0.32	0	-1.16	600004	1	0.35	0	-0.35	0	-1.06	1	0.84	1	2.99	1
20040705	0.6	11	5	8.39	8.31	97.32	0.44	1136501.96	4788200.72	0.21	0.18	20040706	4.75	11	8	8.46	8.36	137.23	0.44	1113392.17	4852908.11	0.22	0.32	20040707	0.25	11	5	8.5	8.38	78.65	0.42	1102508.26	4836582.24	0.21	0.12	1	0.35	600004	0	-0.35	0	-1.06	1	0.84	1	2.99	1	1.97	1
20040706	4.75	11	8	8.46	8.36	137.23	0.44	1113392.17	4852908.11	0.22	0.32	20040707	0.25	11	5	8.5	8.38	78.65	0.42	1102508.26	4836582.24	0.21	0.12	20040708	0.94	12	4	8.51	8.41	57.56	0.51	1113112.25	4851899.11	0.2	0.13	0	-0.35	600004	0	-1.06	1	0.84	1	2.99	1	1.97	1	1.02	1
20040707	0.25	11	5	8.5	8.38	78.65	0.42	1102508.26	4836582.24	0.21	0.12	20040708	0.94	12	4	8.51	8.41	57.56	0.51	1113112.25	4851899.11	0.2	0.13	20040709	1.12	11	3	8.51	8.42	71.04	0.49	1097991.14	4834761.85	0.2	0.17	0	-1.06	600004	1	0.84	1	2.99	1	1.97	1	1.02	1	0.9	0
20040708	0.94	12	4	8.51	8.41	57.56	0.51	1113112.25	4851899.11	0.2	0.13	20040709	1.12	11	3	8.51	8.42	71.04	0.49	1097991.14	4834761.85	0.2	0.17	20040712	1.02	7	5	8.5	8.42	-28.64	0.34	1099928.84	4817322.55	0.2	0.19	1	0.84	600004	1	2.99	1	1.97	1	1.02	1	0.9	0	-0.78	0
20040709	1.12	11	3	8.51	8.42	71.04	0.49	1097991.14	4834761.85	0.2	0.17	20040712	1.02	7	5	8.5	8.42	-28.64	0.34	1099928.84	4817322.55	0.2	0.19	20040713	0.58	12	5	8.45	8.41	-84.75	0.1	1103646.8	4807230.93	0.2	0.19	1	2.99	600004	1	1.97	1	1.02	1	0.9	0	-0.78	0	-0.56	0
20040712	1.02	7	5	8.5	8.42	-28.64	0.34	1099928.84	4817322.55	0.2	0.19	20040713	0.58	12	5	8.45	8.41	-84.75	0.1	1103646.8	4807230.93	0.2	0.19	20040714	2.95	12	2	8.48	8.45	59.51	0.34	1131252.81	4836960.48	0.2	0.28	1	1.97	600004	1	1.02	1	0.9	0	-0.78	0	-0.56	0	-0.45	1
20040713	0.58	12	5	8.45	8.41	-84.75	0.1	1103646.8	4807230.93	0.2	0.19	20040714	2.95	12	2	8.48	8.45	59.51	0.34	1131252.81	4836960.48	0.2	0.28	20040715	1.82	12	2	8.53	8.51	177.6	0.31	1169262.87	4890974.78	0.21	0.27	1	1.02	600004	1	0.9	0	-0.78	0	-0.56	0	-0.45	1	3.86	0
20040714	2.95	12	2	8.48	8.45	59.51	0.34	1131252.81	4836960.48	0.2	0.28	20040715	1.82	12	2	8.53	8.51	177.6	0.31	1169262.87	4890974.78	0.21	0.27	20040716	1.8	12	2	8.61	8.58	180.6	0.4	1204547.31	4988006.99	0.21	0.22	1	0.9	600004	0	-0.78	0	-0.56	0	-0.45	1	3.86	0	-1.42	0
20040715	1.82	12	2	8.53	8.51	177.6	0.31	1169262.87	4890974.78	0.21	0.27	20040716	1.8	12	2	8.61	8.58	180.6	0.4	1204547.31	4988006.99	0.21	0.22	20040719	0.61	12	2	8.72	8.65	151.13	0.5	1218193.33	5047139.71	0.22	0.26	0	-0.78	600004	0	-0.56	0	-0.45	1	3.86	0	-1.42	0	-0.11	1
20040716	1.8	12	2	8.61	8.58	180.6	0.4	1204547.31	4988006.99	0.21	0.22	20040719	0.61	12	2	8.72	8.65	151.13	0.5	1218193.33	5047139.71	0.22	0.26	20040720	0.81	11	7	8.83	8.69	107.22	0.3	1177296.68	4999426.96	0.21	0.14	0	-0.56	600004	0	-0.45	1	3.86	0	-1.42	0	-0.11	1	1	0
20040719	0.61	12	2	8.72	8.65	151.13	0.5	1218193.33	5047139.71	0.22	0.26	20040720	0.81	11	7	8.83	8.69	107.22	0.3	1177296.68	4999426.96	0.21	0.14	20040721	0.57	11	5	8.87	8.72	63.33	0.35	1169854.36	4972138.43	0.2	0.11	0	-0.45	600004	1	3.86	0	-1.42	0	-0.11	1	1	0	-0.11	0
20040720	0.81	11	7	8.83	8.69	107.22	0.3	1177296.68	4999426.96	0.21	0.14	20040721	0.57	11	5	8.87	8.72	63.33	0.35	1169854.36	4972138.43	0.2	0.11	20040722	2.29	11	1	8.87	8.73	48.85	0.28	1146109.78	4909539.08	0.21	0.29	1	3.86	600004	0	-1.42	0	-0.11	1	1	0	-0.11	0	-1.98	0
20040721	0.57	11	5	8.87	8.72	63.33	0.35	1169854.36	4972138.43	0.2	0.11	20040722	2.29	11	1	8.87	8.73	48.85	0.28	1146109.78	4909539.08	0.21	0.29	20040723	1.85	12	2	8.93	8.81	93.19	0.65	1246279.21	5025524.74	0.23	0.44	0	-1.42	600004	0	-0.11	1	1	0	-0.11	0	-1.98	0	0	0
20040722	2.29	11	1	8.87	8.73	48.85	0.28	1146109.78	4909539.08	0.21	0.29	20040723	1.85	12	2	8.93	8.81	93.19	0.65	1246279.21	5025524.74	0.23	0.44	20040726	0.67	11	3	8.94	8.84	107.43	0.61	1176126.36	4948356.6	0.23	0.22	0	-0.11	600004	1	1	0	-0.11	0	-1.98	0	0	0	-2.58	1
20040723	1.85	12	2	8.93	8.81	93.19	0.65	1246279.21	5025524.74	0.23	0.44	20040726	0.67	11	3	8.94	8.84	107.43	0.61	1176126.36	4948356.6	0.23	0.22	20040727	0.6	12	5	8.96	8.87	61.99	0.63	1191625.94	4901857.86	0.23	0.18	1	1	600004	0	-0.11	0	-1.98	0	0	0	-2.58	1	3.46	0
20040726	0.67	11	3	8.94	8.84	107.43	0.61	1176126.36	4948356.6	0.23	0.22	20040727	0.6	12	5	8.96	8.87	61.99	0.63	1191625.94	4901857.86	0.23	0.18	20040728	0.94	12	2	9.01	8.91	99.04	0.47	1213591.26	4945788.5	0.22	0.2	0	-0.11	600004	0	-1.98	0	0	0	-2.58	1	3.46	0	-2.12	1
20040727	0.6	12	5	8.96	8.87	61.99	0.63	1191625.94	4901857.86	0.23	0.18	20040728	0.94	12	2	9.01	8.91	99.04	0.47	1213591.26	4945788.5	0.22	0.2	20040729	1.27	11	1	9.06	8.94	74.85	0.29	1236347.52	4889932.21	0.23	0.27	0	-1.98	600004	0	0	0	-2.58	1	3.46	0	-2.12	1	0.11	1
20040728	0.94	12	2	9.01	8.91	99.04	0.47	1213591.26	4945788.5	0.22	0.2	20040729	1.27	11	1	9.06	8.94	74.85	0.29	1236347.52	4889932.21	0.23	0.27	20040730	0.54	7	7	9.02	8.93	-11.84	0.02	1209182.15	4859570.91	0.22	0.19	0	0	600004	0	-2.58	1	3.46	0	-2.12	1	0.11	1	1.02	1
20040729	1.27	11	1	9.06	8.94	74.85	0.29	1236347.52	4889932.21	0.23	0.27	20040730	0.54	7	7	9.02	8.93	-11.84	0.02	1209182.15	4859570.91	0.22	0.19	20040802	0.68	12	5	8.99	8.93	-37.33	-0.06	1199332.26	4859570.91	0.22	0.19	0	-2.58	600004	1	3.46	0	-2.12	1	0.11	1	1.02	1	0.34	0
20040730	0.54	7	7	9.02	8.93	-11.84	0.02	1209182.15	4859570.91	0.22	0.19	20040802	0.68	12	5	8.99	8.93	-37.33	-0.06	1199332.26	4859570.91	0.22	0.19	20040803	3.9	11	5	8.93	8.88	-159.03	-0.22	1155654.69	4778455.41	0.24	0.39	1	3.46	600004	0	-2.12	1	0.11	1	1.02	1	0.34	0	-0.56	0
20040802	0.68	12	5	8.99	8.93	-37.33	-0.06	1199332.26	4859570.91	0.22	0.19	20040803	3.9	11	5	8.93	8.88	-159.03	-0.22	1155654.69	4778455.41	0.24	0.39	20040804	0.75	12	2	8.9	8.9	-43.72	0.13	1178033.74	4839198.54	0.27	0.57	0	-2.12	600004	1	0.11	1	1.02	1	0.34	0	-0.56	0	-1.47	1
20040803	3.9	11	5	8.93	8.88	-159.03	-0.22	1155654.69	4778455.41	0.24	0.39	20040804	0.75	12	2	8.9	8.9	-43.72	0.13	1178033.74	4839198.54	0.27	0.57	20040805	0.59	9	7	8.84	8.88	-76.9	-0.02	1142472.08	4803636.88	0.27	0.26	1	0.11	600004	1	1.02	1	0.34	0	-0.56	0	-1.47	1	0.8	0
20040804	0.75	12	2	8.9	8.9	-43.72	0.13	1178033.74	4839198.54	0.27	0.57	20040805	0.59	9	7	8.84	8.88	-76.9	-0.02	1142472.08	4803636.88	0.27	0.26	20040806	0.73	10	4	8.82	8.86	-89.06	-0.35	1128118.04	4829474.15	0.26	0.18	1	1.02	600004	1	0.34	0	-0.56	0	-1.47	1	0.8	0	-1.48	1
20040805	0.59	9	7	8.84	8.88	-76.9	-0.02	1142472.08	4803636.88	0.27	0.26	20040806	0.73	10	4	8.82	8.86	-89.06	-0.35	1128118.04	4829474.15	0.26	0.18	20040809	0.71	12	0	8.82	8.86	-57.1	-0.13	1136485.39	4847882.32	0.26	0.22	1	0.34	600004	0	-0.56	0	-1.47	1	0.8	0	-1.48	1	0.69	1
20040806	0.73	10	4	8.82	8.86	-89.06	-0.35	1128118.04	4829474.15	0.26	0.18	20040809	0.71	12	0	8.82	8.86	-57.1	-0.13	1136485.39	4847882.32	0.26	0.22	20040810	1.58	12	2	8.87	8.87	-3.09	-0.09	1139390.38	4876932.29	0.25	0.2	0	-0.56	600004	0	-1.47	1	0.8	0	-1.48	1	0.69	1	1.03	1
20040809	0.71	12	0	8.82	8.86	-57.1	-0.13	1136485.39	4847882.32	0.26	0.22	20040810	1.58	12	2	8.87	8.87	-3.09	-0.09	1139390.38	4876932.29	0.25	0.2	20040811	0.63	11	5	8.84	8.87	-30.17	-0.23	1139390.38	4858659.72	0.24	0.16	0	-1.47	600004	1	0.8	0	-1.48	1	0.69	1	1.03	1	1.02	1
20040810	1.58	12	2	8.87	8.87	-3.09	-0.09	1139390.38	4876932.29	0.25	0.2	20040811	0.63	11	5	8.84	8.87	-30.17	-0.23	1139390.38	4858659.72	0.24	0.16	20040812	1.75	11	5	8.83	8.84	-143.14	-0.35	1134810.37	4826599.62	0.24	0.19	1	0.8	600004	0	-1.48	1	0.69	1	1.03	1	1.02	1	0.56	0
20040811	0.63	11	5	8.84	8.87	-30.17	-0.23	1139390.38	4858659.72	0.24	0.16	20040812	1.75	11	5	8.83	8.84	-143.14	-0.35	1134810.37	4826599.62	0.24	0.19	20040813	0.41	12	2	8.84	8.84	-58.33	-0.1	1136282.94	4839852.8	0.23	0.18	0	-1.48	600004	1	0.69	1	1.03	1	1.02	1	0.56	0	-1.67	1
20040812	1.75	11	5	8.83	8.84	-143.14	-0.35	1134810.37	4826599.62	0.24	0.19	20040813	0.41	12	2	8.84	8.84	-58.33	-0.1	1136282.94	4839852.8	0.23	0.18	20040816	2.6	7	5	8.79	8.81	-138.16	-0.23	1127664.73	4805379.96	0.23	0.24	1	0.69	600004	1	1.03	1	1.02	1	0.56	0	-1.67	1	1.59	0
20040813	0.41	12	2	8.84	8.84	-58.33	-0.1	1136282.94	4839852.8	0.23	0.18	20040816	2.6	7	5	8.79	8.81	-138.16	-0.23	1127664.73	4805379.96	0.23	0.24	20040817	0.4	12	6	8.76	8.79	-106.63	0.06	1132297.74	4819278.99	0.23	0.18	1	1.03	600004	1	1.02	1	0.56	0	-1.67	1	1.59	0	-0.34	0
20040816	2.6	7	5	8.79	8.81	-138.16	-0.23	1127664.73	4805379.96	0.23	0.24	20040817	0.4	12	6	8.76	8.79	-106.63	0.06	1132297.74	4819278.99	0.23	0.18	20040818	2.25	12	2	8.75	8.8	0	-0.15	1138556.39	4850572.24	0.23	0.25	1	1.02	600004	1	0.56	0	-1.67	1	1.59	0	-0.34	0	-1.46	0
20040817	0.4	12	6	8.76	8.79	-106.63	0.06	1132297.74	4819278.99	0.23	0.18	20040818	2.25	12	2	8.75	8.8	0	-0.15	1138556.39	4850572.24	0.23	0.25	20040819	0.88	8	6	8.79	8.82	71.32	0.13	1165976.14	4877991.99	0.22	0.14	1	0.56	600004	0	-1.67	1	1.59	0	-0.34	0	-1.46	0	-1.37	0
20040818	2.25	12	2	8.75	8.8	0	-0.15	1138556.39	4850572.24	0.23	0.25	20040819	0.88	8	6	8.79	8.82	71.32	0.13	1165976.14	4877991.99	0.22	0.14	20040820	1.25	12	2	8.82	8.84	127.51	0.17	1172198.51	4912214.99	0.22	0.22	0	-1.67	600004	1	1.59	0	-0.34	0	-1.46	0	-1.37	0	-0.69	1
20040819	0.88	8	6	8.79	8.82	71.32	0.13	1165976.14	4877991.99	0.22	0.14	20040820	1.25	12	2	8.82	8.84	127.51	0.17	1172198.51	4912214.99	0.22	0.22	20040823	0.58	11	5	8.85	8.84	27.64	-0.07	1161101.22	4892239.87	0.22	0.19	1	1.59	600004	0	-0.34	0	-1.46	0	-1.37	0	-0.69	1	2.09	0
20040820	1.25	12	2	8.82	8.84	127.51	0.17	1172198.51	4912214.99	0.22	0.22	20040823	0.58	11	5	8.85	8.84	27.64	-0.07	1161101.22	4892239.87	0.22	0.19	20040824	1.08	12	0	8.89	8.86	65.31	0.04	1179415.29	4913883.77	0.22	0.26	0	-0.34	600004	0	-1.46	0	-1.37	0	-0.69	1	2.09	0	-1.48	0
20040823	0.58	11	5	8.85	8.84	27.64	-0.07	1161101.22	4892239.87	0.22	0.19	20040824	1.08	12	0	8.89	8.86	65.31	0.04	1179415.29	4913883.77	0.22	0.26	20040825	0.56	11	3	8.91	8.87	94.57	0.06	1179415.29	4901856.79	0.21	0.1	0	-1.46	600004	0	-1.37	0	-0.69	1	2.09	0	-1.48	0	-0.46	0
20040824	1.08	12	0	8.89	8.86	65.31	0.04	1179415.29	4913883.77	0.22	0.26	20040825	0.56	11	3	8.91	8.87	94.57	0.06	1179415.29	4901856.79	0.21	0.1	20040826	0.92	7	5	8.89	8.85	-3.88	0.06	1170145.71	4890733.29	0.2	0.14	0	-1.37	600004	0	-0.69	1	2.09	0	-1.48	0	-0.46	0	-2.32	1
20040825	0.56	11	3	8.91	8.87	94.57	0.06	1179415.29	4901856.79	0.21	0.1	20040826	0.92	7	5	8.89	8.85	-3.88	0.06	1170145.71	4890733.29	0.2	0.14	20040827	2.6	11	5	8.83	8.82	-104.62	-0.13	1157011.84	4861838.79	0.2	0.22	0	-0.69	600004	1	2.09	0	-1.48	0	-0.46	0	-2.32	1	0.36	0
20040826	0.92	7	5	8.89	8.85	-3.88	0.06	1170145.71	4890733.29	0.2	0.14	20040827	2.6	11	5	8.83	8.82	-104.62	-0.13	1157011.84	4861838.79	0.2	0.22	20040830	0.63	12	5	8.79	8.78	-142.25	-0.06	1143711.96	4843702.59	0.2	0.15	1	2.09	600004	0	-1.48	0	-0.46	0	-2.32	1	0.36	0	0	0
20040827	2.6	11	5	8.83	8.82	-104.62	-0.13	1157011.84	4861838.79	0.2	0.22	20040830	0.63	12	5	8.79	8.78	-142.25	-0.06	1143711.96	4843702.59	0.2	0.15	20040831	1.41	6	2	8.76	8.78	-22.4	0.06	1140065.95	4869224.68	0.21	0.3	0	-1.48	600004	0	-0.46	0	-2.32	1	0.36	0	0	0	-2.13	0
20040830	0.63	12	5	8.79	8.78	-142.25	-0.06	1143711.96	4843702.59	0.2	0.15	20040831	1.41	6	2	8.76	8.78	-22.4	0.06	1140065.95	4869224.68	0.21	0.3	20040901	0.48	9	5	8.7	8.76	-95.79	-0.16	1127696.68	4856855.41	0.2	0.13	0	-0.46	600004	0	-2.32	1	0.36	0	0	0	-2.13	0	-1.45	1
20040831	1.41	6	2	8.76	8.78	-22.4	0.06	1140065.95	4869224.68	0.21	0.3	20040901	0.48	9	5	8.7	8.76	-95.79	-0.16	1127696.68	4856855.41	0.2	0.13	20040902	2.09	11	5	8.67	8.74	-129.26	-0.29	1137827.69	4830965.06	0.2	0.23	0	-2.32	600004	1	0.36	0	0	0	-2.13	0	-1.45	1	0.86	0
20040901	0.48	9	5	8.7	8.76	-95.79	-0.16	1127696.68	4856855.41	0.2	0.13	20040902	2.09	11	5	8.67	8.74	-129.26	-0.29	1137827.69	4830965.06	0.2	0.23	20040903	1.14	11	5	8.62	8.68	-153.89	-0.54	1121462.05	4801506.91	0.21	0.27	1	0.36	600004	0	0	0	-2.13	0	-1.45	1	0.86	0	-1.22	1
20040902	2.09	11	5	8.67	8.74	-129.26	-0.29	1137827.69	4830965.06	0.2	0.23	20040903	1.14	11	5	8.62	8.68	-153.89	-0.54	1121462.05	4801506.91	0.21	0.27	20040906	0.35	12	4	8.59	8.64	-140.42	-0.36	1129945.49	4811875.56	0.2	0.11	0	0	600004	0	-2.13	0	-1.45	1	0.86	0	-1.22	1	2.09	1
20040903	1.14	11	5	8.62	8.68	-153.89	-0.54	1121462.05	4801506.91	0.21	0.27	20040906	0.35	12	4	8.59	8.64	-140.42	-0.36	1129945.49	4811875.56	0.2	0.11	20040907	0.57	12	3	8.52	8.6	-104.58	-0.5	1132626.4	4811875.56	0.19	0.11	0	-2.13	600004	0	-1.45	1	0.86	0	-1.22	1	2.09	1	3.38	1
20040906	0.35	12	4	8.59	8.64	-140.42	-0.36	1129945.49	4811875.56	0.2	0.11	20040907	0.57	12	3	8.52	8.6	-104.58	-0.5	1132626.4	4811875.56	0.19	0.11	20040908	4.17	11	5	8.44	8.54	-124.34	-0.65	1112941.88	4787269.91	0.19	0.2	0	-1.45	600004	1	0.86	0	-1.22	1	2.09	1	3.38	1	0.35	1
20040907	0.57	12	3	8.52	8.6	-104.58	-0.5	1132626.4	4811875.56	0.19	0.11	20040908	4.17	11	5	8.44	8.54	-124.34	-0.65	1112941.88	4787269.91	0.19	0.2	20040909	1.18	11	5	8.35	8.47	-143.41	-0.64	1095465.71	4758142.97	0.19	0.15	1	0.86	600004	0	-1.22	1	2.09	1	3.38	1	0.35	1	3.37	1
20040908	4.17	11	5	8.44	8.54	-124.34	-0.65	1112941.88	4787269.91	0.19	0.2	20040909	1.18	11	5	8.35	8.47	-143.41	-0.64	1095465.71	4758142.97	0.19	0.15	20040910	0.39	10	4	8.31	8.43	-115.02	-0.45	1103631.73	4769575.4	0.18	0.14	0	-1.22	600004	1	2.09	1	3.38	1	0.35	1	3.37	1	2.02	0
20040909	1.18	11	5	8.35	8.47	-143.41	-0.64	1095465.71	4758142.97	0.19	0.15	20040910	0.39	10	4	8.31	8.43	-115.02	-0.45	1103631.73	4769575.4	0.18	0.14	20040913	1.99	11	5	8.24	8.37	-118.95	-0.49	1109051.48	4746812.48	0.19	0.23	1	2.09	600004	1	3.38	1	0.35	1	3.37	1	2.02	0	-1.1	0
20040910	0.39	10	4	8.31	8.43	-115.02	-0.45	1103631.73	4769575.4	0.18	0.14	20040913	1.99	11	5	8.24	8.37	-118.95	-0.49	1109051.48	4746812.48	0.19	0.23	20040914	1.36	10	2	8.21	8.36	-34.64	-0.5	1109051.48	4777834.8	0.2	0.28	1	3.38	600004	1	0.35	1	3.37	1	2.02	0	-1.1	0	-2.56	1
20040913	1.99	11	5	8.24	8.37	-118.95	-0.49	1109051.48	4746812.48	0.19	0.23	20040914	1.36	10	2	8.21	8.36	-34.64	-0.5	1109051.48	4777834.8	0.2	0.28	20040915	2.12	12	2	8.27	8.39	83.13	-0.09	1131958.83	4843502.55	0.22	0.43	1	0.35	600004	1	3.37	1	2.02	0	-1.1	0	-2.56	1	4.69	0
20040914	1.36	10	2	8.21	8.36	-34.64	-0.5	1109051.48	4777834.8	0.2	0.28	20040915	2.12	12	2	8.27	8.39	83.13	-0.09	1131958.83	4843502.55	0.22	0.43	20040916	0.45	11	6	8.36	8.43	121.24	-0.02	1131958.83	4873073.7	0.22	0.2	1	3.37	600004	1	2.02	0	-1.1	0	-2.56	1	4.69	0	-1.53	1
20040915	2.12	12	2	8.27	8.39	83.13	-0.09	1131958.83	4843502.55	0.22	0.43	20040916	0.45	11	6	8.36	8.43	121.24	-0.02	1131958.83	4873073.7	0.22	0.2	20040917	2.21	12	2	8.49	8.52	159.1	0.47	1181751.85	4938427.04	0.24	0.42	1	2.02	600004	0	-1.1	0	-2.56	1	4.69	0	-1.53	1	0.44	1
20040916	0.45	11	6	8.36	8.43	121.24	-0.02	1131958.83	4873073.7	0.22	0.2	20040917	2.21	12	2	8.49	8.52	159.1	0.47	1181751.85	4938427.04	0.24	0.42	20040920	1.49	12	2	8.68	8.62	165.01	0.62	1245714.19	5036053.77	0.24	0.29	0	-1.1	600004	0	-2.56	1	4.69	0	-1.53	1	0.44	1	3.2	0
20040917	2.21	12	2	8.49	8.52	159.1	0.47	1181751.85	4938427.04	0.24	0.42	20040920	1.49	12	2	8.68	8.62	165.01	0.62	1245714.19	5036053.77	0.24	0.29	20040921	0.69	11	7	8.82	8.68	118.65	0.52	1208205.04	4968537.29	0.24	0.18	0	-2.56	600004	1	4.69	0	-1.53	1	0.44	1	3.2	0	-1.71	1
20040920	1.49	12	2	8.68	8.62	165.01	0.62	1245714.19	5036053.77	0.24	0.29	20040921	0.69	11	7	8.82	8.68	118.65	0.52	1208205.04	4968537.29	0.24	0.18	20040922	0.96	11	5	8.85	8.69	61.52	0.47	1152751.61	4903841.62	0.24	0.28	1	4.69	600004	0	-1.53	1	0.44	1	3.2	0	-1.71	1	0.33	1
20040921	0.69	11	7	8.82	8.68	118.65	0.52	1208205.04	4968537.29	0.24	0.18	20040922	0.96	11	5	8.85	8.69	61.52	0.47	1152751.61	4903841.62	0.24	0.28	20040923	0.98	12	0	8.96	8.77	85.54	1	1213211.16	4967113.25	0.26	0.45	0	-1.53	600004	1	0.44	1	3.2	0	-1.71	1	0.33	1	2.71	0
20040922	0.96	11	5	8.85	8.69	61.52	0.47	1152751.61	4903841.62	0.24	0.28	20040923	0.98	12	0	8.96	8.77	85.54	1	1213211.16	4967113.25	0.26	0.45	20040924	3.02	11	3	8.99	8.82	101.63	0.79	1030551	4776150.35	0.28	0.46	1	0.44	600004	1	3.2	0	-1.71	1	0.33	1	2.71	0	-0.11	0
20040923	0.98	12	0	8.96	8.77	85.54	1	1213211.16	4967113.25	0.26	0.45	20040924	3.02	11	3	8.99	8.82	101.63	0.79	1030551	4776150.35	0.28	0.46	20040927	0.29	11	4	8.98	8.86	82.33	0.93	996800.46	4832401.24	0.28	0.3	1	3.2	600004	0	-1.71	1	0.33	1	2.71	0	-0.11	0	-4.34	1
20040924	3.02	11	3	8.99	8.82	101.63	0.79	1030551	4776150.35	0.28	0.46	20040927	0.29	11	4	8.98	8.86	82.33	0.93	996800.46	4832401.24	0.28	0.3	20040928	1.76	10	2	9.06	8.95	116.43	1.05	1051702.64	4931225.16	0.29	0.37	0	-1.71	600004	1	0.33	1	2.71	0	-0.11	0	-4.34	1	0.22	0
20040927	0.29	11	4	8.98	8.86	82.33	0.93	996800.46	4832401.24	0.28	0.3	20040928	1.76	10	2	9.06	8.95	116.43	1.05	1051702.64	4931225.16	0.29	0.37	20040929	0.51	11	7	9.15	8.99	101.55	0.61	1005964.93	4880672.95	0.28	0.21	1	0.33	600004	1	2.71	0	-0.11	0	-4.34	1	0.22	0	-4.08	1
20040928	1.76	10	2	9.06	8.95	116.43	1.05	1051702.64	4931225.16	0.29	0.37	20040929	0.51	11	7	9.15	8.99	101.55	0.61	1005964.93	4880672.95	0.28	0.21	20040930	1.05	12	4	9.16	9.03	64.37	0.61	1025793.75	4933549.8	0.27	0.16	1	2.71	600004	0	-0.11	0	-4.34	1	0.22	0	-4.08	1	0.69	1
20040929	0.51	11	7	9.15	8.99	101.55	0.61	1005964.93	4880672.95	0.28	0.21	20040930	1.05	12	4	9.16	9.03	64.37	0.61	1025793.75	4933549.8	0.27	0.16	20041008	1.12	12	0	9.25	9.11	114.21	0.57	1073062.04	4992635.17	0.29	0.5	0	-0.11	600004	0	-4.34	1	0.22	0	-4.08	1	0.69	1	0.46	1
20040930	1.05	12	4	9.16	9.03	64.37	0.61	1025793.75	4933549.8	0.27	0.16	20041008	1.12	12	0	9.25	9.11	114.21	0.57	1073062.04	4992635.17	0.29	0.5	20041011	1.27	11	3	9.33	9.17	138.16	0.38	1077767.06	4917354.85	0.3	0.32	0	-4.34	600004	1	0.22	0	-4.08	1	0.69	1	0.46	1	1.02	1
20041008	1.12	12	0	9.25	9.11	114.21	0.57	1073062.04	4992635.17	0.29	0.5	20041011	1.27	11	3	9.33	9.17	138.16	0.38	1077767.06	4917354.85	0.3	0.32	20041012	1.3	11	5	9.27	9.15	-21.28	0.07	1024038.38	4819847.25	0.32	0.52	1	0.22	600004	0	-4.08	1	0.69	1	0.46	1	1.02	1	1.13	1
20041011	1.27	11	3	9.33	9.17	138.16	0.38	1077767.06	4917354.85	0.3	0.32	20041012	1.3	11	5	9.27	9.15	-21.28	0.07	1024038.38	4819847.25	0.32	0.52	20041013	0.46	12	6	9.24	9.13	-96.01	0.32	1034807.73	4865078.52	0.31	0.21	0	-4.08	600004	1	0.69	1	0.46	1	1.02	1	1.13	1	2	1
20041012	1.3	11	5	9.27	9.15	-21.28	0.07	1024038.38	4819847.25	0.32	0.52	20041013	0.46	12	6	9.24	9.13	-96.01	0.32	1034807.73	4865078.52	0.31	0.21	20041014	0.95	11	5	9.14	9.05	-192.67	-0.46	995570.09	4821917.11	0.32	0.44	1	0.69	600004	1	0.46	1	1.02	1	1.13	1	2	1	2.62	0
20041013	0.46	12	6	9.24	9.13	-96.01	0.32	1034807.73	4865078.52	0.31	0.21	20041014	0.95	11	5	9.14	9.05	-192.67	-0.46	995570.09	4821917.11	0.32	0.44	20041015	0.87	10	4	9	9	-159.56	-0.26	999754.41	4859576.03	0.31	0.18	1	0.46	600004	1	1.02	1	1.13	1	2	1	2.62	0	-0.74	1
20041014	0.95	11	5	9.14	9.05	-192.67	-0.46	995570.09	4821917.11	0.32	0.44	20041015	0.87	10	4	9	9	-159.56	-0.26	999754.41	4859576.03	0.31	0.18	20041018	0.72	11	4	8.87	8.96	-114.06	-0.26	1018698.88	4886639.55	0.3	0.2	1	1.02	600004	1	1.13	1	2	1	2.62	0	-0.74	1	3.97	0
20041015	0.87	10	4	9	9	-159.56	-0.26	999754.41	4859576.03	0.31	0.18	20041018	0.72	11	4	8.87	8.96	-114.06	-0.26	1018698.88	4886639.55	0.3	0.2	20041019	1.67	12	2	8.83	8.94	-48.2	-0.46	1002462.58	4931740.37	0.29	0.26	1	1.13	600004	1	2	1	2.62	0	-0.74	1	3.97	0	-0.1	0
20041018	0.72	11	4	8.87	8.96	-114.06	-0.26	1018698.88	4886639.55	0.3	0.2	20041019	1.67	12	2	8.83	8.94	-48.2	-0.46	1002462.58	4931740.37	0.29	0.26	20041020	0.83	12	4	8.82	8.95	-36.84	-0.2	1036526.71	4969390.19	0.28	0.21	1	2	600004	1	2.62	0	-0.74	1	3.97	0	-0.1	0	-1.75	0
20041019	1.67	12	2	8.83	8.94	-48.2	-0.46	1002462.58	4931740.37	0.29	0.26	20041020	0.83	12	4	8.82	8.95	-36.84	-0.2	1036526.71	4969390.19	0.28	0.21	20041021	2.59	12	2	8.91	8.99	36.55	-0.05	1063658.18	5067063.49	0.29	0.36	1	2.62	600004	0	-0.74	1	3.97	0	-0.1	0	-1.75	0	-1.05	0
20041020	0.83	12	4	8.82	8.95	-36.84	-0.2	1036526.71	4969390.19	0.28	0.21	20041021	2.59	12	2	8.91	8.99	36.55	-0.05	1063658.18	5067063.49	0.29	0.36	20041022	1.33	12	2	9.04	9.06	113.9	-0.06	1104735.46	5197141.56	0.3	0.38	0	-0.74	600004	1	3.97	0	-0.1	0	-1.75	0	-1.05	0	-2.34	1
20041021	2.59	12	2	8.91	8.99	36.55	-0.05	1063658.18	5067063.49	0.29	0.36	20041022	1.33	12	2	9.04	9.06	113.9	-0.06	1104735.46	5197141.56	0.3	0.38	20041025	0.72	11	7	9.15	9.11	123.57	-0.12	1060074.43	5103759.39	0.29	0.23	1	3.97	600004	0	-0.1	0	-1.75	0	-1.05	0	-2.34	1	0.11	1
20041022	1.33	12	2	9.04	9.06	113.9	-0.06	1104735.46	5197141.56	0.3	0.38	20041025	0.72	11	7	9.15	9.11	123.57	-0.12	1060074.43	5103759.39	0.29	0.23	20041026	1.63	12	0	9.31	9.22	143.73	0.66	1167839.35	5255735.57	0.32	0.55	0	-0.1	600004	0	-1.75	0	-1.05	0	-2.34	1	0.11	1	3.26	0
20041025	0.72	11	7	9.15	9.11	123.57	-0.12	1060074.43	5103759.39	0.29	0.23	20041026	1.63	12	0	9.31	9.22	143.73	0.66	1167839.35	5255735.57	0.32	0.55	20041027	1.03	12	3	9.46	9.3	134.07	0.63	1092364.59	5099754.39	0.32	0.31	0	-1.75	600004	0	-1.05	0	-2.34	1	0.11	1	3.26	0	-3.79	1
20041026	1.63	12	0	9.31	9.22	143.73	0.66	1167839.35	5255735.57	0.32	0.55	20041027	1.03	12	3	9.46	9.3	134.07	0.63	1092364.59	5099754.39	0.32	0.31	20041028	0.66	11	5	9.53	9.34	80.2	0.83	998357.7	4996794.46	0.31	0.23	0	-1.05	600004	0	-2.34	1	0.11	1	3.26	0	-3.79	1	1.31	1
20041027	1.03	12	3	9.46	9.3	134.07	0.63	1092364.59	5099754.39	0.32	0.31	20041028	0.66	11	5	9.53	9.34	80.2	0.83	998357.7	4996794.46	0.31	0.23	20041029	0.99	11	5	9.53	9.36	33.98	0.67	1000717.13	4895338.68	0.32	0.43	0	-2.34	600004	1	0.11	1	3.26	0	-3.79	1	1.31	1	0.43	0
20041028	0.66	11	5	9.53	9.34	80.2	0.83	998357.7	4996794.46	0.31	0.23	20041029	0.99	11	5	9.53	9.36	33.98	0.67	1000717.13	4895338.68	0.32	0.43	20041101	0.55	9	7	9.51	9.33	-14.75	0.41	945182.82	4839804.37	0.31	0.24	1	0.11	600004	1	3.26	0	-3.79	1	1.31	1	0.43	0	-1.07	1
20041029	0.99	11	5	9.53	9.36	33.98	0.67	1000717.13	4895338.68	0.32	0.43	20041101	0.55	9	7	9.51	9.33	-14.75	0.41	945182.82	4839804.37	0.31	0.24	20041102	0.85	12	4	9.41	9.31	-61.69	0.33	958445.5	4887171.09	0.31	0.25	1	3.26	600004	0	-3.79	1	1.31	1	0.43	0	-1.07	1	3.47	1
20041101	0.55	9	7	9.51	9.33	-14.75	0.41	945182.82	4839804.37	0.31	0.24	20041102	0.85	12	4	9.41	9.31	-61.69	0.33	958445.5	4887171.09	0.31	0.25	20041103	1.42	10	2	9.37	9.34	16.36	0.53	1000460.73	4954395.45	0.31	0.36	0	-3.79	600004	1	1.31	1	0.43	0	-1.07	1	3.47	1	0.1	1
20041102	0.85	12	4	9.41	9.31	-61.69	0.33	958445.5	4887171.09	0.31	0.25	20041103	1.42	10	2	9.37	9.34	16.36	0.53	1000460.73	4954395.45	0.31	0.36	20041104	0.81	7	5	9.3	9.31	-79.01	-0.01	957927.62	4899710.02	0.33	0.45	1	1.31	600004	1	0.43	0	-1.07	1	3.47	1	0.1	1	1.68	1
20041103	1.42	10	2	9.37	9.34	16.36	0.53	1000460.73	4954395.45	0.31	0.36	20041104	0.81	7	5	9.3	9.31	-79.01	-0.01	957927.62	4899710.02	0.33	0.45	20041105	0.51	12	6	9.27	9.3	-77.36	-0.13	969419.36	4927618.54	0.31	0.17	1	0.43	600004	0	-1.07	1	3.47	1	0.1	1	1.68	1	0.41	0
20041104	0.81	7	5	9.3	9.31	-79.01	-0.01	957927.62	4899710.02	0.33	0.45	20041105	0.51	12	6	9.27	9.3	-77.36	-0.13	969419.36	4927618.54	0.31	0.17	20041108	0.96	12	0	9.29	9.3	-63.76	-0.02	986281.13	4954399	0.31	0.27	0	-1.07	600004	1	3.47	1	0.1	1	1.68	1	0.41	0	-1.75	0
20041105	0.51	12	6	9.27	9.3	-77.36	-0.13	969419.36	4927618.54	0.31	0.17	20041108	0.96	12	0	9.29	9.3	-63.76	-0.02	986281.13	4954399	0.31	0.27	20041109	1.04	11	3	9.29	9.29	-65.67	-0.49	983198.05	4926651.26	0.3	0.27	1	3.47	600004	1	0.1	1	1.68	1	0.41	0	-1.75	0	0	1
20041108	0.96	12	0	9.29	9.3	-63.76	-0.02	986281.13	4954399	0.31	0.27	20041109	1.04	11	3	9.29	9.29	-65.67	-0.49	983198.05	4926651.26	0.3	0.27	20041110	3.52	12	2	9.29	9.33	65.3	-0.16	1036086.8	5024292.03	0.32	0.48	1	0.1	600004	1	1.68	1	0.41	0	-1.75	0	0	1	1.15	0
20041109	1.04	11	3	9.29	9.29	-65.67	-0.49	983198.05	4926651.26	0.3	0.27	20041110	3.52	12	2	9.29	9.33	65.3	-0.16	1036086.8	5024292.03	0.32	0.48	20041111	0.82	12	2	9.37	9.37	132.23	0.02	1039906.5	5104505.66	0.31	0.21	1	1.68	600004	1	0.41	0	-1.75	0	0	1	1.15	0	-1.03	0
20041110	3.52	12	2	9.29	9.33	65.3	-0.16	1036086.8	5024292.03	0.32	0.48	20041111	0.82	12	2	9.37	9.37	132.23	0.02	1039906.5	5104505.66	0.31	0.21	20041112	1.05	12	2	9.46	9.43	145.28	0.28	1109805.47	5189120.21	0.3	0.23	1	0.41	600004	0	-1.75	0	0	1	1.15	0	-1.03	0	-1.36	0
20041111	0.82	12	2	9.37	9.37	132.23	0.02	1039906.5	5104505.66	0.31	0.21	20041112	1.05	12	2	9.46	9.43	145.28	0.28	1109805.47	5189120.21	0.3	0.23	20041115	0.46	12	2	9.54	9.49	128.85	0.54	1139034.02	5228091.61	0.29	0.16	0	-1.75	600004	0	0	1	1.15	0	-1.03	0	-1.36	0	-0.53	1
20041112	1.05	12	2	9.46	9.43	145.28	0.28	1109805.47	5189120.21	0.3	0.23	20041115	0.46	12	2	9.54	9.49	128.85	0.54	1139034.02	5228091.61	0.29	0.16	20041116	1.38	11	1	9.62	9.5	76.87	0.36	1114222.96	5174334.31	0.28	0.26	0	0	600004	1	1.15	0	-1.03	0	-1.36	0	-0.53	1	0.43	1
20041115	0.46	12	2	9.54	9.49	128.85	0.54	1139034.02	5228091.61	0.29	0.16	20041116	1.38	11	1	9.62	9.5	76.87	0.36	1114222.96	5174334.31	0.28	0.26	20041117	0.75	11	5	9.62	9.51	38.43	0.06	1139360.43	5174334.31	0.27	0.16	1	1.15	600004	0	-1.03	0	-1.36	0	-0.53	1	0.43	1	0.53	0
20041116	1.38	11	1	9.62	9.5	76.87	0.36	1114222.96	5174334.31	0.28	0.26	20041117	0.75	11	5	9.62	9.51	38.43	0.06	1139360.43	5174334.31	0.27	0.16	20041118	0.96	12	2	9.65	9.54	66.23	0.53	1169546.62	5213145.13	0.26	0.18	0	-1.03	600004	0	-1.36	0	-0.53	1	0.43	1	0.53	0	-1.37	0
20041117	0.75	11	5	9.62	9.51	38.43	0.06	1139360.43	5174334.31	0.27	0.16	20041118	0.96	12	2	9.65	9.54	66.23	0.53	1169546.62	5213145.13	0.26	0.18	20041119	1.35	11	5	9.63	9.55	34.48	0.31	1169546.62	5160710.91	0.26	0.22	0	-1.36	600004	0	-0.53	1	0.43	1	0.53	0	-1.37	0	-0.96	0
20041118	0.96	12	2	9.65	9.54	66.23	0.53	1169546.62	5213145.13	0.26	0.18	20041119	1.35	11	5	9.63	9.55	34.48	0.31	1169546.62	5160710.91	0.26	0.22	20041122	0.83	11	5	9.57	9.53	-40.75	0.14	1143475.6	5117259.21	0.25	0.16	0	-0.53	600004	1	0.43	1	0.53	0	-1.37	0	-0.96	0	-0.54	0
20041119	1.35	11	5	9.63	9.55	34.48	0.31	1169546.62	5160710.91	0.26	0.22	20041122	0.83	11	5	9.57	9.53	-40.75	0.14	1143475.6	5117259.21	0.25	0.16	20041123	1.1	11	5	9.54	9.51	-133.92	0.19	1139145.71	5069630.38	0.23	0.11	1	0.43	600004	1	0.53	0	-1.37	0	-0.96	0	-0.54	0	-0.11	0
20041122	0.83	11	5	9.57	9.53	-40.75	0.14	1143475.6	5117259.21	0.25	0.16	20041123	1.1	11	5	9.54	9.51	-133.92	0.19	1139145.71	5069630.38	0.23	0.11	20041124	0.47	12	2	9.51	9.5	-87.59	-0.09	1129503.85	5092128.06	0.23	0.14	1	0.53	600004	0	-1.37	0	-0.96	0	-0.54	0	-0.11	0	-1.63	1
20041123	1.1	11	5	9.54	9.51	-133.92	0.19	1139145.71	5069630.38	0.23	0.11	20041124	0.47	12	2	9.51	9.5	-87.59	-0.09	1129503.85	5092128.06	0.23	0.14	20041125	1.18	12	6	9.47	9.49	-71.02	-0.05	1150754.33	5118691.16	0.21	0.1	0	-1.37	600004	0	-0.96	0	-0.54	0	-0.11	0	-1.63	1	0.11	1
20041124	0.47	12	2	9.51	9.5	-87.59	-0.09	1129503.85	5092128.06	0.23	0.14	20041125	1.18	12	6	9.47	9.49	-71.02	-0.05	1150754.33	5118691.16	0.21	0.1	20041126	1.51	7	1	9.43	9.47	-100.91	-0.34	1124733.53	5078477.2	0.21	0.17	0	-0.96	600004	0	-0.54	0	-0.11	0	-1.63	1	0.11	1	0.11	0
20041125	1.18	12	6	9.47	9.49	-71.02	-0.05	1150754.33	5118691.16	0.21	0.1	20041126	1.51	7	1	9.43	9.47	-100.91	-0.34	1124733.53	5078477.2	0.21	0.17	20041129	0.57	7	5	9.39	9.43	-172.08	-0.47	1128373.87	5055421.73	0.21	0.2	0	-0.54	600004	0	-0.11	0	-1.63	1	0.11	1	0.11	0	-0.77	0
20041126	1.51	7	1	9.43	9.47	-100.91	-0.34	1124733.53	5078477.2	0.21	0.17	20041129	0.57	7	5	9.39	9.43	-172.08	-0.47	1128373.87	5055421.73	0.21	0.2	20041130	0.63	12	7	9.36	9.39	-149.48	-0.35	1127049	5040848.2	0.2	0.11	0	-0.11	600004	0	-1.63	1	0.11	1	0.11	0	-0.77	0	0	1
20041129	0.57	7	5	9.39	9.43	-172.08	-0.47	1128373.87	5055421.73	0.21	0.2	20041130	0.63	12	7	9.36	9.39	-149.48	-0.35	1127049	5040848.2	0.2	0.11	20041201	0.64	11	3	9.31	9.36	-104.59	-0.36	1121221.19	5031523.7	0.19	0.16	0	-1.63	600004	1	0.11	1	0.11	0	-0.77	0	0	1	1.11	0
20041130	0.63	12	7	9.36	9.39	-149.48	-0.35	1127049	5040848.2	0.2	0.11	20041201	0.64	11	3	9.31	9.36	-104.59	-0.36	1121221.19	5031523.7	0.19	0.16	20041202	4.1	7	5	9.22	9.31	-145.52	-0.62	1108487.14	4993321.56	0.2	0.24	1	0.11	600004	1	0.11	0	-0.77	0	0	1	1.11	0	-1.98	0
20041201	0.64	11	3	9.31	9.36	-104.59	-0.36	1121221.19	5031523.7	0.19	0.16	20041202	4.1	7	5	9.22	9.31	-145.52	-0.62	1108487.14	4993321.56	0.2	0.24	20041203	0.48	10	6	9.17	9.26	-109.39	-0.51	1095738.92	5011735.66	0.19	0.13	1	0.11	600004	0	-0.77	0	0	1	1.11	0	-1.98	0	-1.57	0
20041202	4.1	7	5	9.22	9.31	-145.52	-0.62	1108487.14	4993321.56	0.2	0.24	20041203	0.48	10	6	9.17	9.26	-109.39	-0.51	1095738.92	5011735.66	0.19	0.13	20041206	1.39	11	4	9.13	9.23	-108.41	-0.37	1103431.81	5037378.64	0.19	0.2	0	-0.77	600004	0	0	1	1.11	0	-1.98	0	-1.57	0	-0.46	1
20041203	0.48	10	6	9.17	9.26	-109.39	-0.51	1095738.92	5011735.66	0.19	0.13	20041206	1.39	11	4	9.13	9.23	-108.41	-0.37	1103431.81	5037378.64	0.19	0.2	20041207	0.56	11	3	9.09	9.19	-92.99	-0.39	1090925.43	5022948.2	0.19	0.15	0	0	600004	1	1.11	0	-1.98	0	-1.57	0	-0.46	1	1.6	0
20041206	1.39	11	4	9.13	9.23	-108.41	-0.37	1103431.81	5037378.64	0.19	0.2	20041207	0.56	11	3	9.09	9.19	-92.99	-0.39	1090925.43	5022948.2	0.19	0.15	20041208	0.79	11	3	9.05	9.16	-76.04	-0.43	1081030.7	5022948.2	0.18	0.15	1	1.11	600004	0	-1.98	0	-1.57	0	-0.46	1	1.6	0	0	0
20041207	0.56	11	3	9.09	9.19	-92.99	-0.39	1090925.43	5022948.2	0.19	0.15	20041208	0.79	11	3	9.05	9.16	-76.04	-0.43	1081030.7	5022948.2	0.18	0.15	20041209	2.51	12	0	9.06	9.15	-35.15	-0.38	1082093.88	5051654.26	0.19	0.27	0	-1.98	600004	0	-1.57	0	-0.46	1	1.6	0	0	0	-1.24	0
20041208	0.79	11	3	9.05	9.16	-76.04	-0.43	1081030.7	5022948.2	0.18	0.15	20041209	2.51	12	0	9.06	9.15	-35.15	-0.38	1082093.88	5051654.26	0.19	0.27	20041210	0.87	7	5	9.03	9.11	-120.94	-0.43	1065829.38	5026715.36	0.2	0.23	0	-1.57	600004	0	-0.46	1	1.6	0	0	0	-1.24	0	-3.08	0
20041209	2.51	12	0	9.06	9.15	-35.15	-0.38	1082093.88	5051654.26	0.19	0.27	20041210	0.87	7	5	9.03	9.11	-120.94	-0.43	1065829.38	5026715.36	0.2	0.23	20041213	0.95	11	5	8.97	9.05	-215.56	-0.48	1059211.07	5003078.52	0.2	0.25	0	-0.46	600004	1	1.6	0	0	0	-1.24	0	-3.08	0	-0.94	1
20041210	0.87	7	5	9.03	9.11	-120.94	-0.43	1065829.38	5026715.36	0.2	0.23	20041213	0.95	11	5	8.97	9.05	-215.56	-0.48	1059211.07	5003078.52	0.2	0.25	20041214	0.76	11	7	8.92	9	-159.52	-0.47	1047526.68	4985020.82	0.2	0.17	1	1.6	600004	0	0	0	-1.24	0	-3.08	0	-0.94	1	2.73	0
20041213	0.95	11	5	8.97	9.05	-215.56	-0.48	1059211.07	5003078.52	0.2	0.25	20041214	0.76	11	7	8.92	9	-159.52	-0.47	1047526.68	4985020.82	0.2	0.17	20041215	1.12	12	0	8.89	8.98	-89.65	-0.32	1058910.27	5005161.03	0.2	0.23	0	0	600004	0	-1.24	0	-3.08	0	-0.94	1	2.73	0	-2.89	1
20041214	0.76	11	7	8.92	9	-159.52	-0.47	1047526.68	4985020.82	0.2	0.17	20041215	1.12	12	0	8.89	8.98	-89.65	-0.32	1058910.27	5005161.03	0.2	0.23	20041216	0.74	6	3	8.85	8.96	-48.83	-0.17	1058910.27	5005161.03	0.2	0.18	0	-1.24	600004	0	-3.08	0	-0.94	1	2.73	0	-2.89	1	1.66	1
20041215	1.12	12	0	8.89	8.98	-89.65	-0.32	1058910.27	5005161.03	0.2	0.23	20041216	0.74	6	3	8.85	8.96	-48.83	-0.17	1058910.27	5005161.03	0.2	0.18	20041217	0.78	7	5	8.82	8.93	-79.88	-0.29	1053097.47	4993535.43	0.2	0.16	0	-3.08	600004	0	-0.94	1	2.73	0	-2.89	1	1.66	1	0.58	1
20041216	0.74	6	3	8.85	8.96	-48.83	-0.17	1058910.27	5005161.03	0.2	0.18	20041217	0.78	7	5	8.82	8.93	-79.88	-0.29	1053097.47	4993535.43	0.2	0.16	20041220	2.57	11	5	8.76	8.85	-164.53	-0.57	1027805.84	4963645.32	0.21	0.29	0	-0.94	600004	1	2.73	0	-2.89	1	1.66	1	0.58	1	1.28	0
20041217	0.78	7	5	8.82	8.93	-79.88	-0.29	1053097.47	4993535.43	0.2	0.16	20041220	2.57	11	5	8.76	8.85	-164.53	-0.57	1027805.84	4963645.32	0.21	0.29	20041221	0.62	11	5	8.7	8.78	-169.11	-0.58	1014805.94	4945074.04	0.2	0.2	1	2.73	600004	0	-2.89	1	1.66	1	0.58	1	1.28	0	-0.23	0
20041220	2.57	11	5	8.76	8.85	-164.53	-0.57	1027805.84	4963645.32	0.21	0.29	20041221	0.62	11	5	8.7	8.78	-169.11	-0.58	1014805.94	4945074.04	0.2	0.2	20041222	1.57	12	2	8.65	8.75	-91.12	-0.35	1035589.42	4974170.91	0.21	0.28	0	-2.89	600004	1	1.66	1	0.58	1	1.28	0	-0.23	0	-0.35	0
20041221	0.62	11	5	8.7	8.78	-169.11	-0.58	1014805.94	4945074.04	0.2	0.2	20041222	1.57	12	2	8.65	8.75	-91.12	-0.35	1035589.42	4974170.91	0.21	0.28	20041223	1.4	11	1	8.56	8.69	-98.08	-0.7	997394.13	4933341.46	0.22	0.31	1	1.66	600004	1	0.58	1	1.28	0	-0.23	0	-0.35	0	0	0
20041222	1.57	12	2	8.65	8.75	-91.12	-0.35	1035589.42	4974170.91	0.21	0.28	20041223	1.4	11	1	8.56	8.69	-98.08	-0.7	997394.13	4933341.46	0.22	0.31	20041224	0.31	10	6	8.51	8.67	-73.96	-0.38	1003411.63	4946045.06	0.22	0.19	1	0.58	600004	1	1.28	0	-0.23	0	-0.35	0	0	0	-1.39	1
20041223	1.4	11	1	8.56	8.69	-98.08	-0.7	997394.13	4933341.46	0.22	0.31	20041224	0.31	10	6	8.51	8.67	-73.96	-0.38	1003411.63	4946045.06	0.22	0.19	20041227	1.31	12	2	8.53	8.65	-32.43	-0.19	1004919.77	4962634.65	0.22	0.22	1	1.28	600004	0	-0.23	0	-0.35	0	0	0	-1.39	1	1.76	1
20041224	0.31	10	6	8.51	8.67	-73.96	-0.38	1003411.63	4946045.06	0.22	0.19	20041227	1.31	12	2	8.53	8.65	-32.43	-0.19	1004919.77	4962634.65	0.22	0.22	20041228	1.5	12	2	8.59	8.66	20.79	-0.04	1011712.49	4987541.3	0.22	0.22	0	-0.23	600004	0	-0.35	0	0	0	-1.39	1	1.76	1	0.23	1
20041227	1.31	12	2	8.53	8.65	-32.43	-0.19	1004919.77	4962634.65	0.22	0.22	20041228	1.5	12	2	8.59	8.66	20.79	-0.04	1011712.49	4987541.3	0.22	0.22	20041229	0.79	11	3	8.59	8.67	54.1	-0.2	998542.11	4967785.73	0.22	0.18	0	-0.35	600004	0	0	0	-1.39	1	1.76	1	0.23	1	1.84	1
20041228	1.5	12	2	8.59	8.66	20.79	-0.04	1011712.49	4987541.3	0.22	0.22	20041229	0.79	11	3	8.59	8.67	54.1	-0.2	998542.11	4967785.73	0.22	0.18	20041230	0.9	11	5	8.64	8.67	25.72	-0.23	1001763.69	4950067.08	0.22	0.22	0	0	600004	0	-1.39	1	1.76	1	0.23	1	1.84	1	0.45	0
20041229	0.79	11	3	8.59	8.67	54.1	-0.2	998542.11	4967785.73	0.22	0.18	20041230	0.9	11	5	8.64	8.67	25.72	-0.23	1001763.69	4950067.08	0.22	0.22	20041231	1.15	11	3	8.66	8.67	74.26	-0.12	995753.75	4950067.08	0.21	0.17	0	-1.39	600004	1	1.76	1	0.23	1	1.84	1	0.45	0	-0.56	0
20041230	0.9	11	5	8.64	8.67	25.72	-0.23	1001763.69	4950067.08	0.22	0.22	20041231	1.15	11	3	8.66	8.67	74.26	-0.12	995753.75	4950067.08	0.21	0.17	20050104	1.18	11	5	8.65	8.64	-29.56	0.03	982957.71	4925896.78	0.21	0.17	1	1.76	600004	1	0.23	1	1.84	1	0.45	0	-0.56	0	0	0
20041231	1.15	11	3	8.66	8.67	74.26	-0.12	995753.75	4950067.08	0.21	0.17	20050104	1.18	11	5	8.65	8.64	-29.56	0.03	982957.71	4925896.78	0.21	0.17	20050105	0.62	12	2	8.65	8.65	38.41	0.26	989044.15	4940836.24	0.21	0.27	1	0.23	600004	1	1.84	1	0.45	0	-0.56	0	0	0	-0.34	0
20050104	1.18	11	5	8.65	8.64	-29.56	0.03	982957.71	4925896.78	0.21	0.17	20050105	0.62	12	2	8.65	8.65	38.41	0.26	989044.15	4940836.24	0.21	0.27	20050106	2.23	12	2	8.65	8.66	97.36	0.05	974771.76	4974138.49	0.21	0.14	1	1.84	600004	1	0.45	0	-0.56	0	0	0	-0.34	0	-1.25	0
20050105	0.62	12	2	8.65	8.65	38.41	0.26	989044.15	4940836.24	0.21	0.27	20050106	2.23	12	2	8.65	8.66	97.36	0.05	974771.76	4974138.49	0.21	0.14	20050107	1.24	10	2	8.69	8.7	162.19	0.46	1002978.87	5015364.26	0.2	0.19	1	0.45	600004	0	-0.56	0	0	0	-0.34	0	-1.25	0	-1.72	0
20050106	2.23	12	2	8.65	8.66	97.36	0.05	974771.76	4974138.49	0.21	0.14	20050107	1.24	10	2	8.69	8.7	162.19	0.46	1002978.87	5015364.26	0.2	0.19	20050110	0.43	12	2	8.74	8.74	168.75	0.36	1009694.24	5033271.93	0.2	0.16	0	-0.56	600004	0	0	0	-0.34	0	-1.25	0	-1.72	0	-1.17	0
20050107	1.24	10	2	8.69	8.7	162.19	0.46	1002978.87	5015364.26	0.2	0.19	20050110	0.43	12	2	8.74	8.74	168.75	0.36	1009694.24	5033271.93	0.2	0.16	20050111	1.16	7	5	8.81	8.76	102.26	0.26	1016592.44	5012577.33	0.19	0.13	0	0	600004	0	-0.34	0	-1.25	0	-1.72	0	-1.17	0	-1.77	0
20050110	0.43	12	2	8.74	8.74	168.75	0.36	1009694.24	5033271.93	0.2	0.16	20050111	1.16	7	5	8.81	8.76	102.26	0.26	1016592.44	5012577.33	0.19	0.13	20050112	0.61	12	5	8.84	8.78	71.21	0.15	1025071.42	5012577.33	0.19	0.12	0	-0.34	600004	0	-1.25	0	-1.72	0	-1.17	0	-1.77	0	-0.36	1
20050111	1.16	7	5	8.81	8.76	102.26	0.26	1016592.44	5012577.33	0.19	0.13	20050112	0.61	12	5	8.84	8.78	71.21	0.15	1025071.42	5012577.33	0.19	0.12	20050113	0.51	12	3	8.87	8.79	59.7	0.14	1023990.71	5006093.12	0.18	0.12	0	-1.25	600004	0	-1.72	0	-1.17	0	-1.77	0	-0.36	1	2.9	1
20050112	0.61	12	5	8.84	8.78	71.21	0.15	1025071.42	5012577.33	0.19	0.12	20050113	0.51	12	3	8.87	8.79	59.7	0.14	1023990.71	5006093.12	0.18	0.12	20050114	1.55	9	1	8.84	8.78	14.52	0.06	1013922.21	4996024.62	0.18	0.19	0	-1.72	600004	0	-1.17	0	-1.77	0	-0.36	1	2.9	1	1.06	1
20050113	0.51	12	3	8.87	8.79	59.7	0.14	1023990.71	5006093.12	0.18	0.12	20050114	1.55	9	1	8.84	8.78	14.52	0.06	1013922.21	4996024.62	0.18	0.19	20050117	1.84	11	9	8.77	8.74	-113.51	-0.09	1007738.34	4977472.99	0.18	0.22	0	-1.17	600004	0	-1.77	0	-0.36	1	2.9	1	1.06	1	2.09	0
20050114	1.55	9	1	8.84	8.78	14.52	0.06	1013922.21	4996024.62	0.18	0.19	20050117	1.84	11	9	8.77	8.74	-113.51	-0.09	1007738.34	4977472.99	0.18	0.22	20050118	1.83	11	5	8.69	8.69	-172.22	-0.07	1008833.34	4943527.99	0.2	0.31	0	-1.77	600004	0	-0.36	1	2.9	1	1.06	1	2.09	0	-1.14	0
20050117	1.84	11	9	8.77	8.74	-113.51	-0.09	1007738.34	4977472.99	0.18	0.22	20050118	1.83	11	5	8.69	8.69	-172.22	-0.07	1008833.34	4943527.99	0.2	0.31	20050119	0.63	11	5	8.58	8.62	-162.01	-0.37	996735.72	4922124.52	0.2	0.23	0	-0.36	600004	1	2.9	1	1.06	1	2.09	0	-1.14	0	-2.18	0
20050118	1.83	11	5	8.69	8.69	-172.22	-0.07	1008833.34	4943527.99	0.2	0.31	20050119	0.63	11	5	8.58	8.62	-162.01	-0.37	996735.72	4922124.52	0.2	0.23	20050120	0.9	12	5	8.47	8.56	-131.2	-0.42	997867.09	4902891.28	0.2	0.17	1	2.9	600004	1	1.06	1	2.09	0	-1.14	0	-2.18	0	-1.29	1
20050119	0.63	11	5	8.58	8.62	-162.01	-0.37	996735.72	4922124.52	0.2	0.23	20050120	0.9	12	5	8.47	8.56	-131.2	-0.42	997867.09	4902891.28	0.2	0.17	20050121	2.22	12	2	8.44	8.56	-56.29	-0.34	1016743.86	4945612.4	0.22	0.43	1	1.06	600004	1	2.09	0	-1.14	0	-2.18	0	-1.29	1	0.24	1
20050120	0.9	12	5	8.47	8.56	-131.2	-0.42	997867.09	4902891.28	0.2	0.17	20050121	2.22	12	2	8.44	8.56	-56.29	-0.34	1016743.86	4945612.4	0.22	0.43	20050124	0.59	11	2	8.45	8.57	17.32	-0.29	1004242.85	4970614.43	0.23	0.27	1	2.09	600004	0	-1.14	0	-2.18	0	-1.29	1	0.24	1	0.95	1
20050121	2.22	12	2	8.44	8.56	-56.29	-0.34	1016743.86	4945612.4	0.22	0.43	20050124	0.59	11	2	8.45	8.57	17.32	-0.29	1004242.85	4970614.43	0.23	0.27	20050125	1.48	12	0	8.51	8.61	45.66	-0.06	1038683.17	5007704.01	0.23	0.28	0	-1.14	600004	0	-2.18	0	-1.29	1	0.24	1	0.95	1	3.53	0
20050124	0.59	11	2	8.45	8.57	17.32	-0.29	1004242.85	4970614.43	0.23	0.27	20050125	1.48	12	0	8.51	8.61	45.66	-0.06	1038683.17	5007704.01	0.23	0.28	20050126	0.53	11	3	8.59	8.63	56.51	-0.16	1032099.97	4987954.4	0.23	0.18	0	-2.18	600004	0	-1.29	1	0.24	1	0.95	1	3.53	0	-1.02	1
20050125	1.48	12	0	8.51	8.61	45.66	-0.06	1038683.17	5007704.01	0.23	0.28	20050126	0.53	11	3	8.59	8.63	56.51	-0.16	1032099.97	4987954.4	0.23	0.18	20050127	1.17	11	5	8.63	8.61	-8.11	-0.32	1021569.35	4964787.03	0.23	0.25	0	-1.29	600004	1	0.24	1	0.95	1	3.53	0	-1.02	1	2.99	0
20050126	0.53	11	3	8.59	8.63	56.51	-0.16	1032099.97	4987954.4	0.23	0.18	20050127	1.17	11	5	8.63	8.61	-8.11	-0.32	1021569.35	4964787.03	0.23	0.25	20050128	0.71	11	5	8.61	8.57	-59.1	-0.32	1017481.47	4948435.5	0.22	0.17	1	0.24	600004	1	0.95	1	3.53	0	-1.02	1	2.99	0	-1	0
20050127	1.17	11	5	8.63	8.61	-8.11	-0.32	1021569.35	4964787.03	0.23	0.25	20050128	0.71	11	5	8.61	8.57	-59.1	-0.32	1017481.47	4948435.5	0.22	0.17	20050131	0.79	12	4	8.57	8.54	-53.77	-0.15	1021801.26	4961394.88	0.22	0.15	1	0.95	600004	1	3.53	0	-1.02	1	2.99	0	-1	0	-0.34	0
20050128	0.71	11	5	8.61	8.57	-59.1	-0.32	1017481.47	4948435.5	0.22	0.17	20050131	0.79	12	4	8.57	8.54	-53.77	-0.15	1021801.26	4961394.88	0.22	0.15	20050201	0.98	12	2	8.51	8.53	-15.1	0.03	1027046.02	4974132.16	0.21	0.17	1	3.53	600004	0	-1.02	1	2.99	0	-1	0	-0.34	0	-0.34	1
20050131	0.79	12	4	8.57	8.54	-53.77	-0.15	1021801.26	4961394.88	0.22	0.15	20050201	0.98	12	2	8.51	8.53	-15.1	0.03	1027046.02	4974132.16	0.21	0.17	20050202	4.42	12	2	8.53	8.58	95.29	0.48	1054569.93	5030490.65	0.23	0.43	0	-1.02	600004	1	2.99	0	-1	0	-0.34	0	-0.34	1	1.59	1
20050201	0.98	12	2	8.51	8.53	-15.1	0.03	1027046.02	4974132.16	0.21	0.17	20050202	4.42	12	2	8.53	8.58	95.29	0.48	1054569.93	5030490.65	0.23	0.43	20050203	0.62	11	3	8.57	8.61	94.5	0.42	1025663.8	4995499.01	0.23	0.23	1	2.99	600004	0	-1	0	-0.34	0	-0.34	1	1.59	1	1	0
20050202	4.42	12	2	8.53	8.58	95.29	0.48	1054569.93	5030490.65	0.23	0.43	20050203	0.62	11	3	8.57	8.61	94.5	0.42	1025663.8	4995499.01	0.23	0.23	20050204	1.58	12	0	8.68	8.67	124	0.44	1064743.33	5050861.68	0.24	0.34	0	-1	600004	0	-0.34	0	-0.34	1	1.59	1	1	0	-1.66	1
20050203	0.62	11	3	8.57	8.61	94.5	0.42	1025663.8	4995499.01	0.23	0.23	20050204	1.58	12	0	8.68	8.67	124	0.44	1064743.33	5050861.68	0.24	0.34	20050216	0.56	11	3	8.77	8.71	113.74	0.26	1037124.6	5019790.61	0.24	0.18	0	-0.34	600004	0	-0.34	1	1.59	1	1	0	-1.66	1	0.22	1
20050204	1.58	12	0	8.68	8.67	124	0.44	1064743.33	5050861.68	0.24	0.34	20050216	0.56	11	3	8.77	8.71	113.74	0.26	1037124.6	5019790.61	0.24	0.18	20050217	0.44	7	5	8.84	8.74	56.88	0.05	1045995.61	5006080.87	0.23	0.17	0	-0.34	600004	1	1.59	1	1	0	-1.66	1	0.22	1	0.56	0
20050216	0.56	11	3	8.77	8.71	113.74	0.26	1037124.6	5019790.61	0.24	0.18	20050217	0.44	7	5	8.84	8.74	56.88	0.05	1045995.61	5006080.87	0.23	0.17	20050218	0.81	7	7	8.85	8.75	48.8	0.12	1050455.92	4994930.08	0.22	0.1	1	1.59	600004	1	1	0	-1.66	1	0.22	1	0.56	0	-1.9	1
20050217	0.44	7	5	8.84	8.74	56.88	0.05	1045995.61	5006080.87	0.23	0.17	20050218	0.81	7	7	8.85	8.75	48.8	0.12	1050455.92	4994930.08	0.22	0.1	20050221	1.83	12	2	8.9	8.79	77.4	0.45	1066319.15	5015325.66	0.21	0.18	1	1	600004	0	-1.66	1	0.22	1	0.56	0	-1.9	1	0.45	0
20050218	0.81	7	7	8.85	8.75	48.8	0.12	1050455.92	4994930.08	0.22	0.1	20050221	1.83	12	2	8.9	8.79	77.4	0.45	1066319.15	5015325.66	0.21	0.18	20050222	2.16	12	2	8.91	8.84	108.11	0.65	1091192.95	5059333.14	0.22	0.23	0	-1.66	600004	1	0.22	1	0.56	0	-1.9	1	0.45	0	-1.24	1
20050221	1.83	12	2	8.9	8.79	77.4	0.45	1066319.15	5015325.66	0.21	0.18	20050222	2.16	12	2	8.91	8.84	108.11	0.65	1091192.95	5059333.14	0.22	0.23	20050223	1.01	11	5	8.92	8.85	70.35	0.48	1066068.89	5014882.88	0.22	0.23	1	0.22	600004	1	0.56	0	-1.9	1	0.45	0	-1.24	1	0.23	0
20050222	2.16	12	2	8.91	8.84	108.11	0.65	1091192.95	5059333.14	0.22	0.23	20050223	1.01	11	5	8.92	8.85	70.35	0.48	1066068.89	5014882.88	0.22	0.23	20050224	0.45	12	4	8.93	8.86	21.42	0.42	1079415.91	5034903.42	0.21	0.12	1	0.56	600004	0	-1.9	1	0.45	0	-1.24	1	0.23	0	-1.6	0
20050223	1.01	11	5	8.92	8.85	70.35	0.48	1066068.89	5014882.88	0.22	0.23	20050224	0.45	12	4	8.93	8.86	21.42	0.42	1079415.91	5034903.42	0.21	0.12	20050225	2.05	12	2	8.96	8.88	76.63	0.17	1085891.44	5075915.09	0.21	0.19	0	-1.9	600004	1	0.45	0	-1.24	1	0.23	0	-1.6	0	-0.12	1
20050224	0.45	12	4	8.93	8.86	21.42	0.42	1079415.91	5034903.42	0.21	0.12	20050225	2.05	12	2	8.96	8.88	76.63	0.17	1085891.44	5075915.09	0.21	0.19	20050228	0.6	11	5	8.93	8.87	-71.05	0.09	1066818.63	5051392.91	0.2	0.19	1	0.45	600004	0	-1.24	1	0.23	0	-1.6	0	-0.12	1	2.21	1
20050225	2.05	12	2	8.96	8.88	76.63	0.17	1085891.44	5075915.09	0.21	0.19	20050228	0.6	11	5	8.93	8.87	-71.05	0.09	1066818.63	5051392.91	0.2	0.19	20050301	0.69	10	4	8.89	8.86	-79.14	-0.13	1072476.58	5068366.74	0.2	0.12	0	-1.24	600004	1	0.23	0	-1.6	0	-0.12	1	2.21	1	0.46	0
20050228	0.6	11	5	8.93	8.87	-71.05	0.09	1066818.63	5051392.91	0.2	0.19	20050301	0.69	10	4	8.89	8.86	-79.14	-0.13	1072476.58	5068366.74	0.2	0.12	20050302	1.4	11	1	8.85	8.84	-92.06	-0.15	1054408.94	5044593.54	0.2	0.25	1	0.23	600004	0	-1.6	0	-0.12	1	2.21	1	0.46	0	-2.6	1
20050301	0.69	10	4	8.89	8.86	-79.14	-0.13	1072476.58	5068366.74	0.2	0.12	20050302	1.4	11	1	8.85	8.84	-92.06	-0.15	1054408.94	5044593.54	0.2	0.25	20050303	0.7	12	4	8.82	8.82	-145.45	-0.1	1068741.38	5061314.71	0.19	0.14	0	-1.6	600004	0	-0.12	1	2.21	1	0.46	0	-2.6	1	0.12	1
20050302	1.4	11	1	8.85	8.84	-92.06	-0.15	1054408.94	5044593.54	0.2	0.25	20050303	0.7	12	4	8.82	8.82	-145.45	-0.1	1068741.38	5061314.71	0.19	0.14	20050304	1.46	11	1	8.75	8.78	-147.98	-0.21	1049495.82	5036937.01	0.19	0.19	0	-0.12	600004	1	2.21	1	0.46	0	-2.6	1	0.12	1	1.74	0
20050303	0.7	12	4	8.82	8.82	-145.45	-0.1	1068741.38	5061314.71	0.19	0.14	20050304	1.46	11	1	8.75	8.78	-147.98	-0.21	1049495.82	5036937.01	0.19	0.19	20050307	1.37	6	5	8.71	8.75	-140.18	-0.36	1049495.82	5003437.35	0.19	0.14	1	2.21	600004	1	0.46	0	-2.6	1	0.12	1	1.74	0	-2.05	0
20050304	1.46	11	1	8.75	8.78	-147.98	-0.21	1049495.82	5036937.01	0.19	0.19	20050307	1.37	6	5	8.71	8.75	-140.18	-0.36	1049495.82	5003437.35	0.19	0.14	20050308	1.48	8	2	8.7	8.76	-45.28	-0.26	1099142.88	5053084.41	0.19	0.19	1	0.46	600004	0	-2.6	1	0.12	1	1.74	0	-2.05	0	-1.75	0
20050307	1.37	6	5	8.71	8.75	-140.18	-0.36	1049495.82	5003437.35	0.19	0.14	20050308	1.48	8	2	8.7	8.76	-45.28	-0.26	1099142.88	5053084.41	0.19	0.19	20050309	0.82	12	2	8.72	8.77	31.91	-0.07	1102276.93	5093826.97	0.18	0.13	0	-2.6	600004	1	0.12	1	1.74	0	-2.05	0	-1.75	0	-0.59	1
20050308	1.48	8	2	8.7	8.76	-45.28	-0.26	1099142.88	5053084.41	0.19	0.19	20050309	0.82	12	2	8.72	8.77	31.91	-0.07	1102276.93	5093826.97	0.18	0.13	20050310	0.88	11	5	8.69	8.74	-67.68	-0.32	1074237.53	5058140.47	0.19	0.28	1	0.12	600004	1	1.74	0	-2.05	0	-1.75	0	-0.59	1	0.84	1
20050309	0.82	12	2	8.72	8.77	31.91	-0.07	1102276.93	5093826.97	0.18	0.13	20050310	0.88	11	5	8.69	8.74	-67.68	-0.32	1074237.53	5058140.47	0.19	0.28	20050311	0.87	12	4	8.69	8.72	-101.88	-0.36	1074237.53	5089087.59	0.19	0.14	1	1.74	600004	0	-2.05	0	-1.75	0	-0.59	1	0.84	1	1.07	0
20050310	0.88	11	5	8.69	8.74	-67.68	-0.32	1074237.53	5058140.47	0.19	0.28	20050311	0.87	12	4	8.69	8.72	-101.88	-0.36	1074237.53	5089087.59	0.19	0.14	20050314	1.5	12	0	8.72	8.72	-10.31	-0.04	1096712.51	5135359.6	0.2	0.35	0	-2.05	600004	0	-1.75	0	-0.59	1	0.84	1	1.07	0	-1.41	0
20050311	0.87	12	4	8.69	8.72	-101.88	-0.36	1074237.53	5089087.59	0.19	0.14	20050314	1.5	12	0	8.72	8.72	-10.31	-0.04	1096712.51	5135359.6	0.2	0.35	20050315	0.62	7	7	8.68	8.7	-83.61	-0.26	1084015.03	5106501.68	0.21	0.25	0	-1.75	600004	0	-0.59	1	0.84	1	1.07	0	-1.41	0	-6.06	0
20050314	1.5	12	0	8.72	8.72	-10.31	-0.04	1096712.51	5135359.6	0.2	0.35	20050315	0.62	7	7	8.68	8.7	-83.61	-0.26	1084015.03	5106501.68	0.21	0.25	20050316	0.89	11	5	8.6	8.65	-184.47	-0.3	1069956.77	5080728.21	0.21	0.22	0	-0.59	600004	1	0.84	1	1.07	0	-1.41	0	-6.06	0	-1.9	0
20050315	0.62	7	7	8.68	8.7	-83.61	-0.26	1084015.03	5106501.68	0.21	0.25	20050316	0.89	11	5	8.6	8.65	-184.47	-0.3	1069956.77	5080728.21	0.21	0.22	20050317	0.85	11	5	8.55	8.6	-171.85	-0.37	1062653.34	5058817.91	0.2	0.15	1	0.84	600004	1	1.07	0	-1.41	0	-6.06	0	-1.9	0	-0.64	0
20050316	0.89	11	5	8.6	8.65	-184.47	-0.3	1069956.77	5080728.21	0.21	0.22	20050317	0.85	11	5	8.55	8.6	-171.85	-0.37	1062653.34	5058817.91	0.2	0.15	20050318	0.84	12	2	8.52	8.57	-108.34	-0.16	1068804.99	5077272.87	0.2	0.12	1	1.07	600004	0	-1.41	0	-6.06	0	-1.9	0	-0.64	0	-0.39	0
20050317	0.85	11	5	8.55	8.6	-171.85	-0.37	1062653.34	5058817.91	0.2	0.15	20050318	0.84	12	2	8.52	8.57	-108.34	-0.16	1068804.99	5077272.87	0.2	0.12	20050321	0.93	12	2	8.48	8.57	-48.97	-0.06	1075677.8	5094454.9	0.2	0.2	0	-1.41	600004	0	-6.06	0	-1.9	0	-0.64	0	-0.39	0	-1.17	0
20050318	0.84	12	2	8.52	8.57	-108.34	-0.16	1068804.99	5077272.87	0.2	0.12	20050321	0.93	12	2	8.48	8.57	-48.97	-0.06	1075677.8	5094454.9	0.2	0.2	20050322	1.14	7	5	8.44	8.54	-76.08	-0.37	1072103.91	5074798.49	0.2	0.22	0	-6.06	600004	0	-1.9	0	-0.64	0	-0.39	0	-1.17	0	-2.64	1
20050321	0.93	12	2	8.48	8.57	-48.97	-0.06	1075677.8	5094454.9	0.2	0.2	20050322	1.14	7	5	8.44	8.54	-76.08	-0.37	1072103.91	5074798.49	0.2	0.22	20050323	5.98	11	5	8.34	8.43	-204.87	-0.92	965663.28	4957346.76	0.24	0.64	0	-1.9	600004	0	-0.64	0	-0.39	0	-1.17	0	-2.64	1	1.62	1
20050322	1.14	7	5	8.44	8.54	-76.08	-0.37	1072103.91	5074798.49	0.2	0.22	20050323	5.98	11	5	8.34	8.43	-204.87	-0.92	965663.28	4957346.76	0.24	0.64	20050324	1.11	7	9	8.22	8.3	-234.4	-0.84	1040510.59	4827348.8	0.26	0.41	0	-0.64	600004	0	-0.39	0	-1.17	0	-2.64	1	1.62	1	3.6	0
20050323	5.98	11	5	8.34	8.43	-204.87	-0.92	965663.28	4957346.76	0.24	0.64	20050324	1.11	7	9	8.22	8.3	-234.4	-0.84	1040510.59	4827348.8	0.26	0.41	20050325	0.27	12	7	8.07	8.2	-138.1	-0.9	1025362.94	4792004.29	0.25	0.14	0	-0.39	600004	0	-1.17	0	-2.64	1	1.62	1	3.6	0	-5.01	0
20050324	1.11	7	9	8.22	8.3	-234.4	-0.84	1040510.59	4827348.8	0.26	0.41	20050325	0.27	12	7	8.07	8.2	-138.1	-0.9	1025362.94	4792004.29	0.25	0.14	20050328	0.81	7	5	7.9	8.1	-114.71	-1.08	1045056.8	4763220.96	0.24	0.19	0	-1.17	600004	0	-2.64	1	1.62	1	3.6	0	-5.01	0	-2.71	1
20050325	0.27	12	7	8.07	8.2	-138.1	-0.9	1025362.94	4792004.29	0.25	0.14	20050328	0.81	7	5	7.9	8.1	-114.71	-1.08	1045056.8	4763220.96	0.24	0.19	20050329	1.97	11	3	7.73	8.01	-86.18	-0.99	992905.2	4706534.44	0.24	0.25	0	-2.64	600004	1	1.62	1	3.6	0	-5.01	0	-2.71	1	3.06	1
20050328	0.81	7	5	7.9	8.1	-114.71	-1.08	1045056.8	4763220.96	0.24	0.19	20050329	1.97	11	3	7.73	8.01	-86.18	-0.99	992905.2	4706534.44	0.24	0.25	20050330	0.71	11	5	7.63	7.9	-99.7	-1.04	962222.74	4666162.78	0.24	0.25	1	1.62	600004	1	3.6	0	-5.01	0	-2.71	1	3.06	1	2.29	1
20050329	1.97	11	3	7.73	8.01	-86.18	-0.99	992905.2	4706534.44	0.24	0.25	20050330	0.71	11	5	7.63	7.9	-99.7	-1.04	962222.74	4666162.78	0.24	0.25	20050331	0.8	12	4	7.58	7.83	-82.79	-0.87	985633.79	4698352.98	0.24	0.22	1	3.6	600004	0	-5.01	0	-2.71	1	3.06	1	2.29	1	1.72	1
20050330	0.71	11	5	7.63	7.9	-99.7	-1.04	962222.74	4666162.78	0.24	0.25	20050331	0.8	12	4	7.58	7.83	-82.79	-0.87	985633.79	4698352.98	0.24	0.22	20050401	1.66	12	2	7.59	7.82	-24.5	-0.67	999185.88	4751657.85	0.28	0.59	0	-5.01	600004	0	-2.71	1	3.06	1	2.29	1	1.72	1	0.13	0
20050331	0.8	12	4	7.58	7.83	-82.79	-0.87	985633.79	4698352.98	0.24	0.22	20050401	1.66	12	2	7.59	7.82	-24.5	-0.67	999185.88	4751657.85	0.28	0.59	20050404	1.12	7	5	7.53	7.74	-79.61	-1.15	943392.23	4692016.36	0.29	0.4	0	-2.71	600004	1	3.06	1	2.29	1	1.72	1	0.13	0	-1.55	1
20050401	1.66	12	2	7.59	7.82	-24.5	-0.67	999185.88	4751657.85	0.28	0.59	20050404	1.12	7	5	7.53	7.74	-79.61	-1.15	943392.23	4692016.36	0.29	0.4	20050405	1.33	11	5	7.45	7.64	-146.85	-1.23	894922.94	4612934.89	0.29	0.31	1	3.06	600004	1	2.29	1	1.72	1	0.13	0	-1.55	1	1.84	0
20050404	1.12	7	5	7.53	7.74	-79.61	-1.15	943392.23	4692016.36	0.29	0.4	20050405	1.33	11	5	7.45	7.64	-146.85	-1.23	894922.94	4612934.89	0.29	0.31	20050406	0.75	10	2	7.46	7.6	-90.66	-0.5	925387.54	4672260.7	0.3	0.37	1	2.29	600004	1	1.72	1	0.13	0	-1.55	1	1.84	0	-0.78	0
20050405	1.33	11	5	7.45	7.64	-146.85	-1.23	894922.94	4612934.89	0.29	0.31	20050406	0.75	10	2	7.46	7.6	-90.66	-0.5	925387.54	4672260.7	0.3	0.37	20050407	1.53	10	2	7.47	7.59	27.03	-0.18	918008.36	4763270.66	0.31	0.37	1	1.72	600004	1	0.13	0	-1.55	1	1.84	0	-0.78	0	-2.47	0
20050406	0.75	10	2	7.46	7.6	-90.66	-0.5	925387.54	4672260.7	0.3	0.37	20050407	1.53	10	2	7.47	7.59	27.03	-0.18	918008.36	4763270.66	0.31	0.37	20050408	0.68	12	2	7.46	7.62	71.13	0	947787.14	4825118.89	0.3	0.27	1	0.13	600004	0	-1.55	1	1.84	0	-0.78	0	-2.47	0	-0.53	1
20050407	1.53	10	2	7.47	7.59	27.03	-0.18	918008.36	4763270.66	0.31	0.37	20050408	0.68	12	2	7.46	7.62	71.13	0	947787.14	4825118.89	0.3	0.27	20050411	0.81	12	2	7.52	7.63	82.35	0.04	959736.09	4875304.51	0.29	0.21	0	-1.55	600004	1	1.84	0	-0.78	0	-2.47	0	-0.53	1	0.81	0
20050408	0.68	12	2	7.46	7.62	71.13	0	947787.14	4825118.89	0.3	0.27	20050411	0.81	12	2	7.52	7.63	82.35	0.04	959736.09	4875304.51	0.29	0.21	20050412	0.79	11	7	7.6	7.63	56.38	0.01	925010.2	4835617.78	0.28	0.16	1	1.84	600004	0	-0.78	0	-2.47	0	-0.53	1	0.81	0	-2.13	1
20050411	0.81	12	2	7.52	7.63	82.35	0.04	959736.09	4875304.51	0.29	0.21	20050412	0.79	11	7	7.6	7.63	56.38	0.01	925010.2	4835617.78	0.28	0.16	20050413	1.34	10	2	7.67	7.65	96.56	0.35	900751.09	4888987.82	0.28	0.3	0	-0.78	600004	0	-2.47	0	-0.53	1	0.81	0	-2.13	1	0.95	1
20050412	0.79	11	7	7.6	7.63	56.38	0.01	925010.2	4835617.78	0.28	0.16	20050413	1.34	10	2	7.67	7.65	96.56	0.35	900751.09	4888987.82	0.28	0.3	20050414	0.54	11	5	7.69	7.65	60.66	0.17	879654.33	4860219.51	0.27	0.15	0	-2.47	600004	0	-0.53	1	0.81	0	-2.13	1	0.95	1	1.75	0
20050413	1.34	10	2	7.67	7.65	96.56	0.35	900751.09	4888987.82	0.28	0.3	20050414	0.54	11	5	7.69	7.65	60.66	0.17	879654.33	4860219.51	0.27	0.15	20050415	1.21	7	9	7.65	7.62	-24.87	-0.29	863106.32	4825284.82	0.27	0.24	0	-0.53	600004	1	0.81	0	-2.13	1	0.95	1	1.75	0	-1.59	0
20050414	0.54	11	5	7.69	7.65	60.66	0.17	879654.33	4860219.51	0.27	0.15	20050415	1.21	7	9	7.65	7.62	-24.87	-0.29	863106.32	4825284.82	0.27	0.24	20050418	0.62	12	5	7.59	7.59	-51.96	0.06	859290.9	4803664.09	0.26	0.17	1	0.81	600004	0	-2.13	1	0.95	1	1.75	0	-1.59	0	-3.5	0
20050415	1.21	7	9	7.65	7.62	-24.87	-0.29	863106.32	4825284.82	0.27	0.24	20050418	0.62	12	5	7.59	7.59	-51.96	0.06	859290.9	4803664.09	0.26	0.17	20050419	0.84	12	6	7.57	7.58	-63.04	0.32	870871.64	4821862.39	0.24	0.11	0	-2.13	600004	1	0.95	1	1.75	0	-1.59	0	-3.5	0	-2.65	1
20050418	0.62	12	5	7.59	7.59	-51.96	0.06	859290.9	4803664.09	0.26	0.17	20050419	0.84	12	6	7.57	7.58	-63.04	0.32	870871.64	4821862.39	0.24	0.11	20050420	1.45	11	5	7.5	7.54	-126.16	-0.06	850362.62	4795493.66	0.24	0.18	1	0.95	600004	1	1.75	0	-1.59	0	-3.5	0	-2.65	1	0.43	1
20050419	0.84	12	6	7.57	7.58	-63.04	0.32	870871.64	4821862.39	0.24	0.11	20050420	1.45	11	5	7.5	7.54	-126.16	-0.06	850362.62	4795493.66	0.24	0.18	20050421	0.92	12	4	7.44	7.52	-100.27	-0.16	863776.2	4819638.09	0.23	0.18	1	1.75	600004	0	-1.59	0	-3.5	0	-2.65	1	0.43	1	2.57	0
20050420	1.45	11	5	7.5	7.54	-126.16	-0.06	850362.62	4795493.66	0.24	0.18	20050421	0.92	12	4	7.44	7.52	-100.27	-0.16	863776.2	4819638.09	0.23	0.18	20050422	1.43	10	2	7.46	7.52	-19.66	-0.16	874255.83	4854071.18	0.23	0.23	0	-1.59	600004	0	-3.5	0	-2.65	1	0.43	1	2.57	0	-0.42	0
20050421	0.92	12	4	7.44	7.52	-100.27	-0.16	863776.2	4819638.09	0.23	0.18	20050422	1.43	10	2	7.46	7.52	-19.66	-0.16	874255.83	4854071.18	0.23	0.23	20050425	0.92	11	5	7.45	7.5	-50.94	-0.29	863658.51	4822279.22	0.23	0.24	0	-3.5	600004	0	-2.65	1	0.43	1	2.57	0	-0.42	0	0	0
20050422	1.43	10	2	7.46	7.52	-19.66	-0.16	874255.83	4854071.18	0.23	0.23	20050425	0.92	11	5	7.45	7.5	-50.94	-0.29	863658.51	4822279.22	0.23	0.24	20050426	2.32	11	5	7.38	7.44	-157.84	-0.43	825853.81	4748659.53	0.24	0.37	0	-2.65	600004	1	0.43	1	2.57	0	-0.42	0	0	0	-2.51	0
20050425	0.92	11	5	7.45	7.5	-50.94	-0.29	863658.51	4822279.22	0.23	0.24	20050426	2.32	11	5	7.38	7.44	-157.84	-0.43	825853.81	4748659.53	0.24	0.37	20050427	0.81	11	5	7.31	7.36	-192.7	-0.76	774039.63	4689169.18	0.25	0.31	1	0.43	600004	1	2.57	0	-0.42	0	0	0	-2.51	0	-2.72	1
20050426	2.32	11	5	7.38	7.44	-157.84	-0.43	825853.81	4748659.53	0.24	0.37	20050427	0.81	11	5	7.31	7.36	-192.7	-0.76	774039.63	4689169.18	0.25	0.31	20050428	1.73	12	4	7.23	7.3	-172.92	-0.67	847579.35	4792124.79	0.26	0.35	1	2.57	600004	0	-0.42	0	0	0	-2.51	0	-2.72	1	1.62	0
20050427	0.81	11	5	7.31	7.36	-192.7	-0.76	774039.63	4689169.18	0.25	0.31	20050428	1.73	12	4	7.23	7.3	-172.92	-0.67	847579.35	4792124.79	0.26	0.35	20050429	0.87	12	2	7.16	7.28	-77.71	-0.3	892347.63	4881661.34	0.29	0.56	0	-0.42	600004	0	0	0	-2.51	0	-2.72	1	1.62	0	-1.59	0
20050428	1.73	12	4	7.23	7.3	-172.92	-0.67	847579.35	4792124.79	0.26	0.35	20050429	0.87	12	2	7.16	7.28	-77.71	-0.3	892347.63	4881661.34	0.29	0.56	20050509	0.33	11	7	7.1	7.26	-50.28	-0.29	900697.84	4851839.16	0.29	0.25	0	0	600004	0	-2.51	0	-2.72	1	1.62	0	-1.59	0	-2.65	0
20050429	0.87	12	2	7.16	7.28	-77.71	-0.3	892347.63	4881661.34	0.29	0.56	20050509	0.33	11	7	7.1	7.26	-50.28	-0.29	900697.84	4851839.16	0.29	0.25	20050510	0.83	4	5	7.1	7.24	-58.5	-0.35	925315.18	4851839.16	0.28	0.23	0	-2.51	600004	0	-2.72	1	1.62	0	-1.59	0	-2.65	0	-0.15	1
20050509	0.33	11	7	7.1	7.26	-50.28	-0.29	900697.84	4851839.16	0.29	0.25	20050510	0.83	4	5	7.1	7.24	-58.5	-0.35	925315.18	4851839.16	0.28	0.23	20050511	0.82	9	3	7.1	7.19	-60.99	-0.37	905060.25	4831584.23	0.27	0.2	0	-2.72	600004	1	1.62	0	-1.59	0	-2.65	0	-0.15	1	1.52	1
20050510	0.83	4	5	7.1	7.24	-58.5	-0.35	925315.18	4851839.16	0.28	0.23	20050511	0.82	9	3	7.1	7.19	-60.99	-0.37	905060.25	4831584.23	0.27	0.2	20050512	1.46	11	5	7.06	7.12	-118.11	-0.63	884478.52	4802053.93	0.28	0.33	1	1.62	600004	0	-1.59	0	-2.65	0	-0.15	1	1.52	1	0.3	0
20050511	0.82	9	3	7.1	7.19	-60.99	-0.37	905060.25	4831584.23	0.27	0.2	20050512	1.46	11	5	7.06	7.12	-118.11	-0.63	884478.52	4802053.93	0.28	0.33	20050513	0.79	12	4	7	7.08	-118.64	-0.65	897688.25	4825424.98	0.27	0.23	0	-1.59	600004	0	-2.65	0	-0.15	1	1.52	1	0.3	0	-1.19	1
20050512	1.46	11	5	7.06	7.12	-118.11	-0.63	884478.52	4802053.93	0.28	0.33	20050513	0.79	12	4	7	7.08	-118.64	-0.65	897688.25	4825424.98	0.27	0.23	20050516	0.58	7	7	6.92	7.03	-114.37	-0.64	891877.59	4811866.78	0.26	0.15	0	-2.65	600004	0	-0.15	1	1.52	1	0.3	0	-1.19	1	3.01	1
20050513	0.79	12	4	7	7.08	-118.64	-0.65	897688.25	4825424.98	0.27	0.23	20050516	0.58	7	7	6.92	7.03	-114.37	-0.64	891877.59	4811866.78	0.26	0.15	20050517	3.2	11	5	6.81	6.95	-159.97	-0.56	881014.68	4768415.12	0.26	0.27	0	-0.15	600004	1	1.52	1	0.3	0	-1.19	1	3.01	1	0.15	0
20050516	0.58	7	7	6.92	7.03	-114.37	-0.64	891877.59	4811866.78	0.26	0.15	20050517	3.2	11	5	6.81	6.95	-159.97	-0.56	881014.68	4768415.12	0.26	0.27	20050518	0.63	11	5	6.74	6.89	-131.29	-0.38	878519.53	4740968.47	0.26	0.22	1	1.52	600004	1	0.3	0	-1.19	1	3.01	1	0.15	0	-0.73	0
20050517	3.2	11	5	6.81	6.95	-159.97	-0.56	881014.68	4768415.12	0.26	0.27	20050518	0.63	11	5	6.74	6.89	-131.29	-0.38	878519.53	4740968.47	0.26	0.22	20050519	0.92	12	2	6.72	6.85	-84.32	-0.31	891130.35	4766190.12	0.25	0.2	1	0.3	600004	0	-1.19	1	3.01	1	0.15	0	-0.73	0	-0.44	1
20050518	0.63	11	5	6.74	6.89	-131.29	-0.38	878519.53	4740968.47	0.26	0.22	20050519	0.92	12	2	6.72	6.85	-84.32	-0.31	891130.35	4766190.12	0.25	0.2	20050520	0.87	12	2	6.68	6.83	-45.26	-0.47	882918.99	4788087.08	0.24	0.16	0	-1.19	600004	1	3.01	1	0.15	0	-0.73	0	-0.44	1	0.15	1
20050519	0.92	12	2	6.72	6.85	-84.32	-0.31	891130.35	4766190.12	0.25	0.2	20050520	0.87	12	2	6.68	6.83	-45.26	-0.47	882918.99	4788087.08	0.24	0.16	20050523	0.82	11	5	6.65	6.79	-64.37	-0.52	868565.15	4770144.78	0.23	0.1	1	3.01	600004	1	0.15	0	-0.73	0	-0.44	1	0.15	1	2.06	0
20050520	0.87	12	2	6.68	6.83	-45.26	-0.47	882918.99	4788087.08	0.24	0.16	20050523	0.82	11	5	6.65	6.79	-64.37	-0.52	868565.15	4770144.78	0.23	0.1	20050524	1.7	12	2	6.7	6.8	13.84	-0.32	885551.48	4800720.17	0.23	0.27	1	0.15	600004	0	-0.73	0	-0.44	1	0.15	1	2.06	0	-2.75	1
20050523	0.82	11	5	6.65	6.79	-64.37	-0.52	868565.15	4770144.78	0.23	0.1	20050524	1.7	12	2	6.7	6.8	13.84	-0.32	885551.48	4800720.17	0.23	0.27	20050525	0.7	12	2	6.75	6.81	82.5	-0.13	881977.27	4822165.39	0.22	0.12	0	-0.73	600004	0	-0.44	1	0.15	1	2.06	0	-2.75	1	0.89	1
20050524	1.7	12	2	6.7	6.8	13.84	-0.32	885551.48	4800720.17	0.23	0.27	20050525	0.7	12	2	6.75	6.81	82.5	-0.13	881977.27	4822165.39	0.22	0.12	20050526	0.99	11	5	6.77	6.81	40.9	0.01	885713.9	4800991.16	0.22	0.17	0	-0.44	600004	1	0.15	1	2.06	0	-2.75	1	0.89	1	1.91	0
20050525	0.7	12	2	6.75	6.81	82.5	-0.13	881977.27	4822165.39	0.22	0.12	20050526	0.99	11	5	6.77	6.81	40.9	0.01	885713.9	4800991.16	0.22	0.17	20050527	0.71	11	7	6.78	6.8	37.14	-0.13	884711.34	4785952.66	0.21	0.15	1	0.15	600004	1	2.06	0	-2.75	1	0.89	1	1.91	0	0	1
20050526	0.99	11	5	6.77	6.81	40.9	0.01	885713.9	4800991.16	0.22	0.17	20050527	0.71	11	7	6.78	6.8	37.14	-0.13	884711.34	4785952.66	0.21	0.15	20050530	0.84	12	4	6.81	6.8	28.38	-0.01	891526.5	4798609.39	0.2	0.13	1	2.06	600004	0	-2.75	1	0.89	1	1.91	0	0	1	6.94	0
20050527	0.71	11	7	6.78	6.8	37.14	-0.13	884711.34	4785952.66	0.21	0.15	20050530	0.84	12	4	6.81	6.8	28.38	-0.01	891526.5	4798609.39	0.2	0.13	20050601	3.5	12	2	6.82	6.82	104.95	0.31	926021.86	4842960.57	0.21	0.27	0	-2.75	600004	1	0.89	1	1.91	0	0	1	6.94	0	-0.54	0
20050530	0.84	12	4	6.81	6.8	28.38	-0.01	891526.5	4798609.39	0.2	0.13	20050601	3.5	12	2	6.82	6.82	104.95	0.31	926021.86	4842960.57	0.21	0.27	20050602	0.63	7	5	6.8	6.8	-15.38	0.13	917527.51	4815050.56	0.21	0.27	1	0.89	600004	1	1.91	0	0	1	6.94	0	-0.54	0	-3.4	1
20050601	3.5	12	2	6.82	6.82	104.95	0.31	926021.86	4842960.57	0.21	0.27	20050602	0.63	7	5	6.8	6.8	-15.38	0.13	917527.51	4815050.56	0.21	0.27	20050603	0.78	12	4	6.8	6.8	-38.42	0.09	932053.88	4836840.12	0.21	0.18	1	1.91	600004	0	0	1	6.94	0	-0.54	0	-3.4	1	0.98	1
20050602	0.63	7	5	6.8	6.8	-15.38	0.13	917527.51	4815050.56	0.21	0.27	20050603	0.78	12	4	6.8	6.8	-38.42	0.09	932053.88	4836840.12	0.21	0.18	20050606	1.04	12	2	6.83	6.82	108.77	0.2	950741.07	4859461.45	0.21	0.23	0	0	600004	1	6.94	0	-0.54	0	-3.4	1	0.98	1	0.7	1
20050603	0.78	12	4	6.8	6.8	-38.42	0.09	932053.88	4836840.12	0.21	0.18	20050606	1.04	12	2	6.83	6.82	108.77	0.2	950741.07	4859461.45	0.21	0.23	20050607	1.78	11	3	6.86	6.84	176.74	0.28	928327.58	4859461.45	0.21	0.18	1	6.94	600004	0	-0.54	0	-3.4	1	0.98	1	0.7	1	0.69	1
20050606	1.04	12	2	6.83	6.82	108.77	0.2	950741.07	4859461.45	0.21	0.23	20050607	1.78	11	3	6.86	6.84	176.74	0.28	928327.58	4859461.45	0.21	0.18	20050608	2.78	7	0	6.95	6.94	271.94	0.56	982306.47	4971571.46	0.27	0.81	0	-0.54	600004	0	-3.4	1	0.98	1	0.7	1	0.69	1	4.26	1
20050607	1.78	11	3	6.86	6.84	176.74	0.28	928327.58	4859461.45	0.21	0.18	20050608	2.78	7	0	6.95	6.94	271.94	0.56	982306.47	4971571.46	0.27	0.81	20050609	0.6	11	7	7.08	7.02	180.85	0.51	954823.75	4904827.71	0.26	0.17	0	-3.4	600004	1	0.98	1	0.7	1	0.69	1	4.26	1	2.11	1
20050608	2.78	7	0	6.95	6.94	271.94	0.56	982306.47	4971571.46	0.27	0.81	20050609	0.6	11	7	7.08	7.02	180.85	0.51	954823.75	4904827.71	0.26	0.17	20050610	0.68	11	5	7.14	7.03	80.19	0.31	918710.07	4859685.6	0.26	0.3	1	0.98	600004	1	0.7	1	0.69	1	4.26	1	2.11	1	2.84	0
20050609	0.6	11	7	7.08	7.02	180.85	0.51	954823.75	4904827.71	0.26	0.17	20050610	0.68	11	5	7.14	7.03	80.19	0.31	918710.07	4859685.6	0.26	0.3	20050613	0.66	12	4	7.19	7.06	53.19	0.41	928632.44	4889452.72	0.26	0.21	1	0.7	600004	1	0.69	1	4.26	1	2.11	1	2.84	0	-0.13	0
20050610	0.68	11	5	7.14	7.03	80.19	0.31	918710.07	4859685.6	0.26	0.3	20050613	0.66	12	4	7.19	7.06	53.19	0.41	928632.44	4889452.72	0.26	0.21	20050614	3.29	10	2	7.26	7.09	75.05	0.45	868368.82	4987381.1	0.26	0.26	1	0.69	600004	1	4.26	1	2.11	1	2.84	0	-0.13	0	-1.76	1
20050613	0.66	12	4	7.19	7.06	53.19	0.41	928632.44	4889452.72	0.26	0.21	20050614	3.29	10	2	7.26	7.09	75.05	0.45	868368.82	4987381.1	0.26	0.26	20050615	1.14	10	6	7.23	7.13	67.94	0.36	834456.08	5098808.69	0.26	0.23	1	4.26	600004	1	2.11	1	2.84	0	-0.13	0	-1.76	1	2.3	1
20050614	3.29	10	2	7.26	7.09	75.05	0.45	868368.82	4987381.1	0.26	0.26	20050615	1.14	10	6	7.23	7.13	67.94	0.36	834456.08	5098808.69	0.26	0.23	20050616	0.85	12	2	7.28	7.21	115.07	0.86	918837.98	5194078.58	0.27	0.35	1	2.11	600004	1	2.84	0	-0.13	0	-1.76	1	2.3	1	0.13	1
20050615	1.14	10	6	7.23	7.13	67.94	0.36	834456.08	5098808.69	0.26	0.23	20050616	0.85	12	2	7.28	7.21	115.07	0.86	918837.98	5194078.58	0.27	0.35	20050617	1.34	12	2	7.41	7.31	169.7	0.96	980479.9	5322104.12	0.27	0.27	1	2.84	600004	0	-0.13	0	-1.76	1	2.3	1	0.13	1	0.5	0
20050616	0.85	12	2	7.28	7.21	115.07	0.86	918837.98	5194078.58	0.27	0.35	20050617	1.34	12	2	7.41	7.31	169.7	0.96	980479.9	5322104.12	0.27	0.27	20050620	1.31	12	2	7.56	7.43	171.6	1.05	1084242.33	5489720.34	0.28	0.42	0	-0.13	600004	0	-1.76	1	2.3	1	0.13	1	0.5	0	-1.24	0
20050617	1.34	12	2	7.41	7.31	169.7	0.96	980479.9	5322104.12	0.27	0.27	20050620	1.31	12	2	7.56	7.43	171.6	1.05	1084242.33	5489720.34	0.28	0.42	20050622	0.57	12	3	7.71	7.53	131.01	1.04	1126036.77	5394190.19	0.29	0.32	0	-1.76	600004	1	2.3	1	0.13	1	0.5	0	-1.24	0	-3.27	0
20050620	1.31	12	2	7.56	7.43	171.6	1.05	1084242.33	5489720.34	0.28	0.42	20050622	0.57	12	3	7.71	7.53	131.01	1.04	1126036.77	5394190.19	0.29	0.32	20050623	0.44	11	7	7.82	7.58	91.41	0.42	1088159.99	5351857.32	0.28	0.19	1	2.3	600004	1	0.13	1	0.5	0	-1.24	0	-3.27	0	0	1
20050622	0.57	12	3	7.71	7.53	131.01	1.04	1126036.77	5394190.19	0.29	0.32	20050623	0.44	11	7	7.82	7.58	91.41	0.42	1088159.99	5351857.32	0.28	0.19	20050624	1.42	12	0	7.9	7.66	80.56	0.64	1143632.03	5411952.03	0.27	0.26	1	0.13	600004	1	0.5	0	-1.24	0	-3.27	0	0	1	2.6	0
20050623	0.44	11	7	7.82	7.58	91.41	0.42	1088159.99	5351857.32	0.28	0.19	20050624	1.42	12	0	7.9	7.66	80.56	0.64	1143632.03	5411952.03	0.27	0.26	20050627	1.33	11	2	7.95	7.72	99.39	0.9	1076041.14	5491832.17	0.27	0.26	1	0.5	600004	0	-1.24	0	-3.27	0	0	1	2.6	0	-1.39	1
20050624	1.42	12	0	7.9	7.66	80.56	0.64	1143632.03	5411952.03	0.27	0.26	20050627	1.33	11	2	7.95	7.72	99.39	0.9	1076041.14	5491832.17	0.27	0.26	20050628	0.68	12	4	7.97	7.78	74.98	0.87	1104914.3	5546370.35	0.26	0.17	0	-1.24	600004	0	-3.27	0	0	1	2.6	0	-1.39	1	0.26	0
20050627	1.33	11	2	7.95	7.72	99.39	0.9	1076041.14	5491832.17	0.27	0.26	20050628	0.68	12	4	7.97	7.78	74.98	0.87	1104914.3	5546370.35	0.26	0.17	20050629	0.81	9	3	7.97	7.81	61.67	0.72	1060539.81	5501995.86	0.25	0.14	0	-3.27	600004	0	0	1	2.6	0	-1.39	1	0.26	0	-0.13	0
20050628	0.68	12	4	7.97	7.78	74.98	0.87	1104914.3	5546370.35	0.26	0.17	20050629	0.81	9	3	7.97	7.81	61.67	0.72	1060539.81	5501995.86	0.25	0.14	20050630	1.06	11	9	7.94	7.79	-55.81	0.41	1026927.21	5454938.22	0.26	0.3	0	0	600004	1	2.6	0	-1.39	1	0.26	0	-0.13	0	-0.51	1
20050629	0.81	9	3	7.97	7.81	61.67	0.72	1060539.81	5501995.86	0.25	0.14	20050630	1.06	11	9	7.94	7.79	-55.81	0.41	1026927.21	5454938.22	0.26	0.3	20050701	1.04	12	5	7.88	7.77	-138.92	0.1	1051475.85	5454938.22	0.25	0.16	1	2.6	600004	0	-1.39	1	0.26	0	-0.13	0	-0.51	1	0.52	1
20050630	1.06	11	9	7.94	7.79	-55.81	0.41	1026927.21	5454938.22	0.26	0.3	20050701	1.04	12	5	7.88	7.77	-138.92	0.1	1051475.85	5454938.22	0.25	0.16	20050704	0.91	12	2	7.85	7.79	-67.59	0.14	1093359.31	5499710.19	0.25	0.31	0	-1.39	600004	1	0.26	0	-0.13	0	-0.51	1	0.52	1	5.13	0
20050701	1.04	12	5	7.88	7.77	-138.92	0.1	1051475.85	5454938.22	0.25	0.16	20050704	0.91	12	2	7.85	7.79	-67.59	0.14	1093359.31	5499710.19	0.25	0.31	20050705	0.68	11	3	7.8	7.79	-36.4	-0.19	1069226.45	5469141.91	0.25	0.19	1	0.26	600004	0	-0.13	0	-0.51	1	0.52	1	5.13	0	-1.1	1
20050704	0.91	12	2	7.85	7.79	-67.59	0.14	1093359.31	5499710.19	0.25	0.31	20050705	0.68	11	3	7.8	7.79	-36.4	-0.19	1069226.45	5469141.91	0.25	0.19	20050706	0.92	6	4	7.77	7.79	-43.31	-0.16	1065190.8	5497391.46	0.24	0.14	0	-0.13	600004	0	-0.51	1	0.52	1	5.13	0	-1.1	1	1.73	1
20050705	0.68	11	3	7.8	7.79	-36.4	-0.19	1069226.45	5469141.91	0.25	0.19	20050706	0.92	6	4	7.77	7.79	-43.31	-0.16	1065190.8	5497391.46	0.24	0.14	20050707	0.5	11	5	7.79	7.79	-48.93	-0.03	1067525.91	5483380.8	0.22	0.12	0	-0.51	600004	1	0.52	1	5.13	0	-1.1	1	1.73	1	0.63	1
20050706	0.92	6	4	7.77	7.79	-43.31	-0.16	1065190.8	5497391.46	0.24	0.14	20050707	0.5	11	5	7.79	7.79	-48.93	-0.03	1067525.91	5483380.8	0.22	0.12	20050708	1.67	6	1	7.8	7.78	-53.95	-0.25	1063395.8	5459976.81	0.22	0.17	1	0.52	600004	1	5.13	0	-1.1	1	1.73	1	0.63	1	2.24	0
20050707	0.5	11	5	7.79	7.79	-48.93	-0.03	1067525.91	5483380.8	0.22	0.12	20050708	1.67	6	1	7.8	7.78	-53.95	-0.25	1063395.8	5459976.81	0.22	0.17	20050711	1.12	11	2	7.78	7.79	34.6	-0.22	1041005.17	5486099.21	0.23	0.3	1	5.13	600004	0	-1.1	1	1.73	1	0.63	1	2.24	0	0	1
20050708	1.67	6	1	7.8	7.78	-53.95	-0.25	1063395.8	5459976.81	0.22	0.17	20050711	1.12	11	2	7.78	7.79	34.6	-0.22	1041005.17	5486099.21	0.23	0.3	20050712	3.02	12	2	7.86	7.86	176.47	0.14	1112579.51	5565014.51	0.25	0.43	0	-1.1	600004	1	1.73	1	0.63	1	2.24	0	0	1	1.34	0
20050711	1.12	11	2	7.78	7.79	34.6	-0.22	1041005.17	5486099.21	0.23	0.3	20050712	3.02	12	2	7.86	7.86	176.47	0.14	1112579.51	5565014.51	0.25	0.43	20050713	0.38	11	3	7.92	7.9	181.09	0.15	1091615.62	5534733.34	0.24	0.13	1	1.73	600004	1	0.63	1	2.24	0	0	1	1.34	0	-0.36	1
20050712	3.02	12	2	7.86	7.86	176.47	0.14	1112579.51	5565014.51	0.25	0.43	20050713	0.38	11	3	7.92	7.9	181.09	0.15	1091615.62	5534733.34	0.24	0.13	20050714	2.39	12	2	8.01	7.96	161.62	0.55	1074914.79	5607103.63	0.25	0.39	1	0.63	600004	1	2.24	0	0	1	1.34	0	-0.36	1	3.01	0
20050713	0.38	11	3	7.92	7.9	181.09	0.15	1091615.62	5534733.34	0.24	0.13	20050714	2.39	12	2	8.01	7.96	161.62	0.55	1074914.79	5607103.63	0.25	0.39	20050715	0.28	11	5	8.07	7.98	46.18	0.35	1074914.79	5586880.51	0.25	0.29	1	2.24	600004	0	0	1	1.34	0	-0.36	1	3.01	0	-2.11	1
20050714	2.39	12	2	8.01	7.96	161.62	0.55	1074914.79	5607103.63	0.25	0.39	20050715	0.28	11	5	8.07	7.98	46.18	0.35	1074914.79	5586880.51	0.25	0.29	20050718	2.16	12	2	8.16	8.02	81.48	0.33	1097494.79	5630535.19	0.26	0.29	0	0	600004	1	1.34	0	-0.36	1	3.01	0	-2.11	1	2.15	1
20050715	0.28	11	5	8.07	7.98	46.18	0.35	1074914.79	5586880.51	0.25	0.29	20050718	2.16	12	2	8.16	8.02	81.48	0.33	1097494.79	5630535.19	0.26	0.29	20050719	0.63	10	3	8.16	8.06	99.29	0.44	1076049.33	5630535.19	0.25	0.18	1	1.34	600004	0	-0.36	1	3.01	0	-2.11	1	2.15	1	1.64	0
20050718	2.16	12	2	8.16	8.02	81.48	0.33	1097494.79	5630535.19	0.26	0.29	20050719	0.63	10	3	8.16	8.06	99.29	0.44	1076049.33	5630535.19	0.25	0.18	20050720	1.76	12	4	8.21	8.11	83.79	0.53	1116787.52	5679033.03	0.25	0.25	0	-0.36	600004	1	3.01	0	-2.11	1	2.15	1	1.64	0	-2.19	0
20050719	0.63	10	3	8.16	8.06	99.29	0.44	1076049.33	5630535.19	0.25	0.18	20050720	1.76	12	4	8.21	8.11	83.79	0.53	1116787.52	5679033.03	0.25	0.25	20050721	0.77	11	3	8.22	8.14	92.73	0.51	1104396.4	5641859.68	0.24	0.15	1	3.01	600004	0	-2.11	1	2.15	1	1.64	0	-2.19	0	0	1
20050720	1.76	12	4	8.21	8.11	83.79	0.53	1116787.52	5679033.03	0.25	0.25	20050721	0.77	11	3	8.22	8.14	92.73	0.51	1104396.4	5641859.68	0.24	0.15	20050722	2.13	12	2	8.32	8.22	162.28	0.8	1121073.66	5721076.67	0.26	0.4	0	-2.11	600004	1	2.15	1	1.64	0	-2.19	0	0	1	0.12	0
20050721	0.77	11	3	8.22	8.14	92.73	0.51	1104396.4	5641859.68	0.24	0.15	20050722	2.13	12	2	8.32	8.22	162.28	0.8	1121073.66	5721076.67	0.26	0.4	20050725	0.68	11	7	8.35	8.24	115.7	0.58	1074626.51	5667483.8	0.26	0.3	1	2.15	600004	1	1.64	0	-2.19	0	0	1	0.12	0	-1.06	0
20050722	2.13	12	2	8.32	8.22	162.28	0.8	1121073.66	5721076.67	0.26	0.4	20050725	0.68	11	7	8.35	8.24	115.7	0.58	1074626.51	5667483.8	0.26	0.3	20050726	1.2	12	0	8.42	8.3	119.07	0.36	1089770.8	5731847.03	0.27	0.34	1	1.64	600004	0	-2.19	0	0	1	0.12	0	-1.06	0	-1.31	1
20050725	0.68	11	7	8.35	8.24	115.7	0.58	1074626.51	5667483.8	0.26	0.3	20050726	1.2	12	0	8.42	8.3	119.07	0.36	1089770.8	5731847.03	0.27	0.34	20050727	0.85	12	2	8.49	8.37	132.14	0.59	1114982.65	5786472.71	0.27	0.26	0	-2.19	600004	0	0	1	0.12	0	-1.06	0	-1.31	1	1.2	1
20050726	1.2	12	0	8.42	8.3	119.07	0.36	1089770.8	5731847.03	0.27	0.34	20050727	0.85	12	2	8.49	8.37	132.14	0.59	1114982.65	5786472.71	0.27	0.26	20050728	0.9	7	5	8.53	8.39	68.29	0.26	1087346.06	5737577.21	0.26	0.24	0	0	600004	1	0.12	0	-1.06	0	-1.31	1	1.2	1	2.38	0
20050727	0.85	12	2	8.49	8.37	132.14	0.59	1114982.65	5786472.71	0.27	0.26	20050728	0.9	7	5	8.53	8.39	68.29	0.26	1087346.06	5737577.21	0.26	0.24	20050729	0.44	12	5	8.52	8.41	36.43	0.46	1090960.7	5737577.21	0.25	0.12	1	0.12	600004	0	-1.06	0	-1.31	1	1.2	1	2.38	0	-1.05	1
20050728	0.9	7	5	8.53	8.39	68.29	0.26	1087346.06	5737577.21	0.26	0.24	20050729	0.44	12	5	8.52	8.41	36.43	0.46	1090960.7	5737577.21	0.25	0.12	20050801	1.13	12	2	8.55	8.43	43.07	0.29	1084809.6	5762181.59	0.24	0.16	0	-1.06	600004	0	-1.31	1	1.2	1	2.38	0	-1.05	1	0.47	1
20050729	0.44	12	5	8.52	8.41	36.43	0.46	1090960.7	5737577.21	0.25	0.12	20050801	1.13	12	2	8.55	8.43	43.07	0.29	1084809.6	5762181.59	0.24	0.16	20050802	2.6	7	5	8.52	8.43	-41.6	0.2	1088182.24	5698101.6	0.24	0.19	0	-1.31	600004	1	1.2	1	2.38	0	-1.05	1	0.47	1	1.52	0
20050801	1.13	12	2	8.55	8.43	43.07	0.29	1084809.6	5762181.59	0.24	0.16	20050802	2.6	7	5	8.52	8.43	-41.6	0.2	1088182.24	5698101.6	0.24	0.19	20050803	1.15	11	5	8.45	8.41	-101.52	-0.02	1021963.3	5624525.01	0.23	0.2	1	1.2	600004	1	2.38	0	-1.05	1	0.47	1	1.52	0	0	0
20050802	2.6	7	5	8.52	8.43	-41.6	0.2	1088182.24	5698101.6	0.24	0.19	20050803	1.15	11	5	8.45	8.41	-101.52	-0.02	1021963.3	5624525.01	0.23	0.2	20050804	0.43	12	4	8.43	8.41	-107.14	0.11	1037654.04	5655906.48	0.23	0.16	1	2.38	600004	0	-1.05	1	0.47	1	1.52	0	0	0	-2.88	1
20050803	1.15	11	5	8.45	8.41	-101.52	-0.02	1021963.3	5624525.01	0.23	0.2	20050804	0.43	12	4	8.43	8.41	-107.14	0.11	1037654.04	5655906.48	0.23	0.16	20050805	1.58	12	2	8.45	8.44	52.79	0.06	1075864.68	5705580.31	0.23	0.26	0	-1.05	600004	1	0.47	1	1.52	0	0	0	-2.88	1	0.47	0
20050804	0.43	12	4	8.43	8.41	-107.14	0.11	1037654.04	5655906.48	0.23	0.16	20050805	1.58	12	2	8.45	8.44	52.79	0.06	1075864.68	5705580.31	0.23	0.26	20050808	0.89	11	3	8.45	8.46	50.03	0.15	1052451.62	5661355.64	0.22	0.17	1	0.47	600004	1	1.52	0	0	0	-2.88	1	0.47	0	-3.18	1
20050805	1.58	12	2	8.45	8.44	52.79	0.06	1075864.68	5705580.31	0.23	0.26	20050808	0.89	11	3	8.45	8.46	50.03	0.15	1052451.62	5661355.64	0.22	0.17	20050809	0.59	12	6	8.48	8.48	34.9	0.01	1072916.09	5687667.1	0.21	0.09	1	1.52	600004	0	0	0	-2.88	1	0.47	0	-3.18	1	0.73	0
20050808	0.89	11	3	8.45	8.46	50.03	0.15	1052451.62	5661355.64	0.22	0.17	20050809	0.59	12	6	8.48	8.48	34.9	0.01	1072916.09	5687667.1	0.21	0.09	20050810	1.95	12	2	8.56	8.52	126.26	0	1119553.17	5738967.89	0.21	0.22	0	0	600004	0	-2.88	1	0.47	0	-3.18	1	0.73	0	-2.66	1
20050809	0.59	12	6	8.48	8.48	34.9	0.01	1072916.09	5687667.1	0.21	0.09	20050810	1.95	12	2	8.56	8.52	126.26	0	1119553.17	5738967.89	0.21	0.22	20050811	1.35	6	3	8.61	8.55	173.55	0.19	1086540.12	5738967.89	0.21	0.23	0	-2.88	600004	1	0.47	0	-3.18	1	0.73	0	-2.66	1	0.75	1
20050810	1.95	12	2	8.56	8.52	126.26	0	1119553.17	5738967.89	0.21	0.22	20050811	1.35	6	3	8.61	8.55	173.55	0.19	1086540.12	5738967.89	0.21	0.23	20050812	0.79	11	5	8.58	8.53	-12.02	-0.06	1058383.24	5684136.06	0.23	0.37	1	0.47	600004	0	-3.18	1	0.73	0	-2.66	1	0.75	1	2.22	0
20050811	1.35	6	3	8.61	8.55	173.55	0.19	1086540.12	5738967.89	0.21	0.23	20050812	0.79	11	5	8.58	8.53	-12.02	-0.06	1058383.24	5684136.06	0.23	0.37	20050815	0.61	12	4	8.57	8.52	-53.33	-0.03	1076735.87	5717782.55	0.23	0.22	0	-3.18	600004	1	0.73	0	-2.66	1	0.75	1	2.22	0	-1.09	0
20050812	0.79	11	5	8.58	8.53	-12.02	-0.06	1058383.24	5684136.06	0.23	0.37	20050815	0.61	12	4	8.57	8.52	-53.33	-0.03	1076735.87	5717782.55	0.23	0.22	20050816	2.42	11	5	8.5	8.46	-142.55	-0.21	1028746.13	5636199.99	0.24	0.34	1	0.73	600004	0	-2.66	1	0.75	1	2.22	0	-1.09	0	0	0
20050815	0.61	12	4	8.57	8.52	-53.33	-0.03	1076735.87	5717782.55	0.23	0.22	20050816	2.42	11	5	8.5	8.46	-142.55	-0.21	1028746.13	5636199.99	0.24	0.34	20050817	0.55	12	6	8.42	8.43	-126.94	-0.04	1030867.48	5680748.46	0.24	0.21	0	-2.66	600004	1	0.75	1	2.22	0	-1.09	0	0	0	-1.34	0
20050816	2.42	11	5	8.5	8.46	-142.55	-0.21	1028746.13	5636199.99	0.24	0.34	20050817	0.55	12	6	8.42	8.43	-126.94	-0.04	1030867.48	5680748.46	0.24	0.21	20050818	1.19	11	5	8.29	8.36	-152.46	-0.36	991616.03	5627844.33	0.24	0.31	1	0.75	600004	1	2.22	0	-1.09	0	0	0	-1.34	0	0	1
20050817	0.55	12	6	8.42	8.43	-126.94	-0.04	1030867.48	5680748.46	0.24	0.21	20050818	1.19	11	5	8.29	8.36	-152.46	-0.36	991616.03	5627844.33	0.24	0.31	20050819	0.61	10	6	8.22	8.31	-113.64	-0.5	987013.09	5660064.91	0.23	0.14	1	2.22	600004	0	-1.09	0	0	0	-1.34	0	0	1	1.48	0
20050818	1.19	11	5	8.29	8.36	-152.46	-0.36	991616.03	5627844.33	0.24	0.31	20050819	0.61	10	6	8.22	8.31	-113.64	-0.5	987013.09	5660064.91	0.23	0.14	20050822	0.64	12	0	8.19	8.31	-61.81	-0.23	1002237.55	5680584.83	0.24	0.31	0	-1.09	600004	0	0	0	-1.34	0	0	1	1.48	0	0	1
20050819	0.61	10	6	8.22	8.31	-113.64	-0.5	987013.09	5660064.91	0.23	0.14	20050822	0.64	12	0	8.19	8.31	-61.81	-0.23	1002237.55	5680584.83	0.24	0.31	20050823	1.12	11	3	8.18	8.29	-52.44	-0.36	999241.55	5657615.49	0.24	0.23	0	0	600004	0	-1.34	0	0	1	1.48	0	0	1	1.22	0
20050822	0.64	12	0	8.19	8.31	-61.81	-0.23	1002237.55	5680584.83	0.24	0.31	20050823	1.12	11	3	8.18	8.29	-52.44	-0.36	999241.55	5657615.49	0.24	0.23	20050824	1.23	6	7	8.17	8.27	-45.7	-0.49	996109.58	5657615.49	0.23	0.18	0	-1.34	600004	0	0	1	1.48	0	0	1	1.22	0	0	1
20050823	1.12	11	3	8.18	8.29	-52.44	-0.36	999241.55	5657615.49	0.24	0.23	20050824	1.23	6	7	8.17	8.27	-45.7	-0.49	996109.58	5657615.49	0.23	0.18	20050825	1.07	11	5	8.18	8.24	-86.25	-0.6	980071.73	5627321.77	0.23	0.17	0	0	600004	1	1.48	0	0	1	1.22	0	0	1	1.81	0
20050824	1.23	6	7	8.17	8.27	-45.7	-0.49	996109.58	5657615.49	0.23	0.18	20050825	1.07	11	5	8.18	8.24	-86.25	-0.6	980071.73	5627321.77	0.23	0.17	20050826	0.56	12	7	8.17	8.21	-97.44	-0.35	974423.62	5627321.77	0.21	0.09	1	1.48	600004	0	0	1	1.22	0	0	1	1.81	0	-0.83	0
20050825	1.07	11	5	8.18	8.24	-86.25	-0.6	980071.73	5627321.77	0.23	0.17	20050826	0.56	12	7	8.17	8.21	-97.44	-0.35	974423.62	5627321.77	0.21	0.09	20050829	1.23	12	2	8.16	8.21	-2.1	-0.27	984304.15	5648180.66	0.21	0.19	0	0	600004	1	1.22	0	0	1	1.81	0	-0.83	0	-2.5	1
20050826	0.56	12	7	8.17	8.21	-97.44	-0.35	974423.62	5627321.77	0.21	0.09	20050829	1.23	12	2	8.16	8.21	-2.1	-0.27	984304.15	5648180.66	0.21	0.19	20050830	0.65	12	7	8.16	8.21	37.25	0	988790.96	5648180.66	0.2	0.09	1	1.22	600004	0	0	1	1.81	0	-0.83	0	-2.5	1	0.61	1
20050829	1.23	12	2	8.16	8.21	-2.1	-0.27	984304.15	5648180.66	0.21	0.19	20050830	0.65	12	7	8.16	8.21	37.25	0	988790.96	5648180.66	0.2	0.09	20050831	1.17	12	2	8.18	8.23	132.76	0.04	1002437.04	5663926.13	0.19	0.15	0	0	600004	1	1.81	0	-0.83	0	-2.5	1	0.61	1	1.22	0
20050830	0.65	12	7	8.16	8.21	37.25	0	988790.96	5648180.66	0.2	0.09	20050831	1.17	12	2	8.18	8.23	132.76	0.04	1002437.04	5663926.13	0.19	0.15	20050901	1.51	12	3	8.23	8.24	155.23	0.26	1002437.04	5663926.13	0.18	0.1	1	1.81	600004	0	-0.83	0	-2.5	1	0.61	1	1.22	0	-1.32	0
20050831	1.17	12	2	8.18	8.23	132.76	0.04	1002437.04	5663926.13	0.19	0.15	20050901	1.51	12	3	8.23	8.24	155.23	0.26	1002437.04	5663926.13	0.18	0.1	20050902	1.73	12	0	8.3	8.28	186.38	0.35	1036598.29	5704919.64	0.19	0.24	0	-0.83	600004	0	-2.5	1	0.61	1	1.22	0	-1.32	0	-0.49	1
20050901	1.51	12	3	8.23	8.24	155.23	0.26	1002437.04	5663926.13	0.18	0.1	20050902	1.73	12	0	8.3	8.28	186.38	0.35	1036598.29	5704919.64	0.19	0.24	20050905	0.53	11	3	8.34	8.3	122.2	0.1	1037741.28	5683202.93	0.19	0.19	0	-2.5	600004	1	0.61	1	1.22	0	-1.32	0	-0.49	1	1.59	1
20050902	1.73	12	0	8.3	8.28	186.38	0.35	1036598.29	5704919.64	0.19	0.24	20050905	0.53	11	3	8.34	8.3	122.2	0.1	1037741.28	5683202.93	0.19	0.19	20050906	1.2	11	5	8.33	8.28	-7.79	-0.02	1020792.39	5657214.63	0.2	0.25	1	0.61	600004	1	1.22	0	-1.32	0	-0.49	1	1.59	1	1.2	1
20050905	0.53	11	3	8.34	8.3	122.2	0.1	1037741.28	5683202.93	0.19	0.19	20050906	1.2	11	5	8.33	8.28	-7.79	-0.02	1020792.39	5657214.63	0.2	0.25	20050907	0.87	12	4	8.31	8.27	-15	0.03	1023290.91	5679701.34	0.19	0.18	1	1.22	600004	0	-1.32	0	-0.49	1	1.59	1	1.2	1	0.48	0
20050906	1.2	11	5	8.33	8.28	-7.79	-0.02	1020792.39	5657214.63	0.2	0.25	20050907	0.87	12	4	8.31	8.27	-15	0.03	1023290.91	5679701.34	0.19	0.18	20050908	1.63	10	2	8.32	8.28	93.7	0.24	1004285.97	5716444.22	0.21	0.32	0	-1.32	600004	0	-0.49	1	1.59	1	1.2	1	0.48	0	-1.07	0
20050907	0.87	12	4	8.31	8.27	-15	0.03	1023290.91	5679701.34	0.19	0.18	20050908	1.63	10	2	8.32	8.28	93.7	0.24	1004285.97	5716444.22	0.21	0.32	20050909	0.36	9	5	8.27	8.27	-16.9	0.13	991096.38	5703254.63	0.2	0.14	0	-0.49	600004	1	1.59	1	1.2	1	0.48	0	-1.07	0	-1.08	0
20050908	1.63	10	2	8.32	8.28	93.7	0.24	1004285.97	5716444.22	0.21	0.32	20050909	0.36	9	5	8.27	8.27	-16.9	0.13	991096.38	5703254.63	0.2	0.14	20050912	1.33	11	5	8.23	8.25	-81.79	-0.03	979368.33	5685662.55	0.19	0.12	1	1.59	600004	1	1.2	1	0.48	0	-1.07	0	-1.08	0	0	0
20050909	0.36	9	5	8.27	8.27	-16.9	0.13	991096.38	5703254.63	0.2	0.14	20050912	1.33	11	5	8.23	8.25	-81.79	-0.03	979368.33	5685662.55	0.19	0.12	20050913	0.94	12	2	8.25	8.26	-32.67	0.1	993800.89	5702156.9	0.19	0.16	1	1.2	600004	1	0.48	0	-1.07	0	-1.08	0	0	0	-1.81	0
20050912	1.33	11	5	8.23	8.25	-81.79	-0.03	979368.33	5685662.55	0.19	0.12	20050913	0.94	12	2	8.25	8.26	-32.67	0.1	993800.89	5702156.9	0.19	0.16	20050914	1.93	12	2	8.29	8.29	60.42	0.1	1018872.83	5733914.7	0.19	0.19	1	0.48	600004	0	-1.07	0	-1.08	0	0	0	-1.81	0	-2.09	0
20050913	0.94	12	2	8.25	8.26	-32.67	0.1	993800.89	5702156.9	0.19	0.16	20050914	1.93	12	2	8.29	8.29	60.42	0.1	1018872.83	5733914.7	0.19	0.19	20050915	0.71	12	2	8.31	8.32	95.11	0.14	1034581.9	5756605.58	0.18	0.13	0	-1.07	600004	0	-1.08	0	0	0	-1.81	0	-2.09	0	-1.76	0
20050914	1.93	12	2	8.29	8.29	60.42	0.1	1018872.83	5733914.7	0.19	0.19	20050915	0.71	12	2	8.31	8.32	95.11	0.14	1034581.9	5756605.58	0.18	0.13	20050916	0.65	11	5	8.34	8.33	61.84	-0.1	1027202.9	5741847.57	0.18	0.12	0	-1.08	600004	0	0	0	-1.81	0	-2.09	0	-1.76	0	-0.51	0
20050915	0.71	12	2	8.31	8.32	95.11	0.14	1034581.9	5756605.58	0.18	0.13	20050916	0.65	11	5	8.34	8.33	61.84	-0.1	1027202.9	5741847.57	0.18	0.12	20050919	1.19	11	5	8.36	8.32	-9.07	-0.12	1016015.05	5724266.66	0.17	0.11	0	0	600004	0	-1.81	0	-2.09	0	-1.76	0	-0.51	0	-2.06	0
20050916	0.65	11	5	8.34	8.33	61.84	-0.1	1027202.9	5741847.57	0.18	0.12	20050919	1.19	11	5	8.36	8.32	-9.07	-0.12	1016015.05	5724266.66	0.17	0.11	20050920	1.43	12	5	8.35	8.31	-67.41	0.09	1036954.96	5724266.66	0.17	0.12	0	-1.81	600004	0	-2.09	0	-1.76	0	-0.51	0	-2.06	0	-1.05	1
20050919	1.19	11	5	8.36	8.32	-9.07	-0.12	1016015.05	5724266.66	0.17	0.11	20050920	1.43	12	5	8.35	8.31	-67.41	0.09	1036954.96	5724266.66	0.17	0.12	20050921	0.88	7	1	8.29	8.27	-119.41	-0.11	1017309.54	5702165.56	0.17	0.18	0	-2.09	600004	0	-1.76	0	-0.51	0	-2.06	0	-1.05	1	1.33	1
20050920	1.43	12	5	8.35	8.31	-67.41	0.09	1036954.96	5724266.66	0.17	0.12	20050921	0.88	7	1	8.29	8.27	-119.41	-0.11	1017309.54	5702165.56	0.17	0.18	20050922	1.43	11	5	8.19	8.22	-207.49	-0.38	1004029.59	5670497.98	0.18	0.31	0	-1.76	600004	0	-0.51	0	-2.06	0	-1.05	1	1.33	1	0.66	0
20050921	0.88	7	1	8.29	8.27	-119.41	-0.11	1017309.54	5702165.56	0.17	0.18	20050922	1.43	11	5	8.19	8.22	-207.49	-0.38	1004029.59	5670497.98	0.18	0.31	20050923	0.77	11	5	8.08	8.14	-188.36	-0.41	987399.85	5646192.98	0.18	0.19	0	-0.51	600004	0	-2.06	0	-1.05	1	1.33	1	0.66	0	-1.17	1
20050922	1.43	11	5	8.19	8.22	-207.49	-0.38	1004029.59	5670497.98	0.18	0.31	20050923	0.77	11	5	8.08	8.14	-188.36	-0.41	987399.85	5646192.98	0.18	0.19	20050926	0.7	7	5	7.98	8.07	-149.32	-0.41	989846.38	5629067.28	0.17	0.08	0	-2.06	600004	0	-1.05	1	1.33	1	0.66	0	-1.17	1	1.58	1
20050923	0.77	11	5	8.08	8.14	-188.36	-0.41	987399.85	5646192.98	0.18	0.19	20050926	0.7	7	5	7.98	8.07	-149.32	-0.41	989846.38	5629067.28	0.17	0.08	20050927	2.22	7	5	7.85	7.99	-128.64	-0.7	960247.85	5591012.03	0.17	0.18	0	-1.05	600004	1	1.33	1	0.66	0	-1.17	1	1.58	1	0.65	0
20050926	0.7	7	5	7.98	8.07	-149.32	-0.41	989846.38	5629067.28	0.17	0.08	20050927	2.22	7	5	7.85	7.99	-128.64	-0.7	960247.85	5591012.03	0.17	0.18	20050928	0.77	11	5	7.73	7.91	-118.04	-0.88	946279.14	5561522.53	0.17	0.19	1	1.33	600004	1	0.66	0	-1.17	1	1.58	1	0.65	0	-2.84	0
20050927	2.22	7	5	7.85	7.99	-128.64	-0.7	960247.85	5591012.03	0.17	0.18	20050928	0.77	11	5	7.73	7.91	-118.04	-0.88	946279.14	5561522.53	0.17	0.19	20050929	0.99	12	6	7.67	7.86	-89.37	-0.82	967162.64	5590759.43	0.17	0.14	1	0.66	600004	0	-1.17	1	1.58	1	0.65	0	-2.84	0	-1.72	0
20050928	0.77	11	5	7.73	7.91	-118.04	-0.88	946279.14	5561522.53	0.17	0.19	20050929	0.99	12	6	7.67	7.86	-89.37	-0.82	967162.64	5590759.43	0.17	0.14	20050930	0.5	8	2	7.64	7.82	-63.38	-0.68	981898.55	5605495.34	0.16	0.08	0	-1.17	600004	1	1.58	1	0.65	0	-2.84	0	-1.72	0	-3.24	1
20050929	0.99	12	6	7.67	7.86	-89.37	-0.82	967162.64	5590759.43	0.17	0.14	20050930	0.5	8	2	7.64	7.82	-63.38	-0.68	981898.55	5605495.34	0.16	0.08	20051010	0.5	11	5	7.61	7.78	-70.92	-0.68	981898.55	5598174.26	0.16	0.16	1	1.58	600004	1	0.65	0	-2.84	0	-1.72	0	-3.24	1	0.98	1
20050930	0.5	8	2	7.64	7.82	-63.38	-0.68	981898.55	5605495.34	0.16	0.08	20051010	0.5	11	5	7.61	7.78	-70.92	-0.68	981898.55	5598174.26	0.16	0.16	20051011	1.68	12	2	7.63	7.77	-32.25	-0.56	989606.68	5610507.26	0.16	0.16	1	0.65	600004	0	-2.84	0	-1.72	0	-3.24	1	0.98	1	1.11	1
20051010	0.5	11	5	7.61	7.78	-70.92	-0.68	981898.55	5598174.26	0.16	0.16	20051011	1.68	12	2	7.63	7.77	-32.25	-0.56	989606.68	5610507.26	0.16	0.16	20051012	2.06	12	2	7.67	7.77	30.99	-0.36	989606.68	5635971.49	0.16	0.16	0	-2.84	600004	0	-1.72	0	-3.24	1	0.98	1	1.11	1	1.91	1
20051011	1.68	12	2	7.63	7.77	-32.25	-0.56	989606.68	5610507.26	0.16	0.16	20051012	2.06	12	2	7.67	7.77	30.99	-0.36	989606.68	5635971.49	0.16	0.16	20051013	1.68	11	5	7.66	7.73	-59.07	-0.41	961037.49	5593117.71	0.18	0.3	0	-1.72	600004	0	-3.24	1	0.98	1	1.11	1	1.91	1	3.08	1
20051012	2.06	12	2	7.67	7.77	30.99	-0.36	989606.68	5635971.49	0.16	0.16	20051013	1.68	11	5	7.66	7.73	-59.07	-0.41	961037.49	5593117.71	0.18	0.3	20051014	0.77	9	5	7.6	7.67	-155.99	-0.4	928198.49	5560278.71	0.18	0.19	0	-3.24	600004	1	0.98	1	1.11	1	1.91	1	3.08	1	3.25	0
20051013	1.68	11	5	7.66	7.73	-59.07	-0.41	961037.49	5593117.71	0.18	0.3	20051014	0.77	9	5	7.6	7.67	-155.99	-0.4	928198.49	5560278.71	0.18	0.19	20051017	1.5	11	5	7.52	7.58	-236.01	-0.6	897298.19	5511067.12	0.2	0.43	1	0.98	600004	1	1.11	1	1.91	1	3.08	1	3.25	0	-0.88	0
20051014	0.77	9	5	7.6	7.67	-155.99	-0.4	928198.49	5560278.71	0.18	0.19	20051017	1.5	11	5	7.52	7.58	-236.01	-0.6	897298.19	5511067.12	0.2	0.43	20051018	0.61	12	6	7.42	7.52	-161.01	-0.37	908323.53	5540993.03	0.2	0.19	1	1.11	600004	1	1.91	1	3.08	1	3.25	0	-0.88	0	-0.25	1
20051017	1.5	11	5	7.52	7.58	-236.01	-0.6	897298.19	5511067.12	0.2	0.43	20051018	0.61	12	6	7.42	7.52	-161.01	-0.37	908323.53	5540993.03	0.2	0.19	20051019	0.74	12	2	7.34	7.48	-91.57	-0.21	921657.3	5563215.99	0.2	0.15	1	1.91	600004	1	3.08	1	3.25	0	-0.88	0	-0.25	1	1.27	0
20051018	0.61	12	6	7.42	7.52	-161.01	-0.37	908323.53	5540993.03	0.2	0.19	20051019	0.74	12	2	7.34	7.48	-91.57	-0.21	921657.3	5563215.99	0.2	0.15	20051020	0.86	12	2	7.32	7.48	-42.03	-0.17	937888.95	5582398.85	0.2	0.26	1	3.08	600004	1	3.25	0	-0.88	0	-0.25	1	1.27	0	-0.63	1
20051019	0.74	12	2	7.34	7.48	-91.57	-0.21	921657.3	5563215.99	0.2	0.15	20051020	0.86	12	2	7.32	7.48	-42.03	-0.17	937888.95	5582398.85	0.2	0.26	20051021	6.05	12	2	7.38	7.52	63.98	0.01	969526.31	5698402.5	0.23	0.44	1	3.25	600004	0	-0.88	0	-0.25	1	1.27	0	-0.63	1	1.14	0
20051020	0.86	12	2	7.32	7.48	-42.03	-0.17	937888.95	5582398.85	0.2	0.26	20051021	6.05	12	2	7.38	7.52	63.98	0.01	969526.31	5698402.5	0.23	0.44	20051104	1.17	10	2	7.53	7.59	122.47	0.35	1058208.9	5833760.13	0.23	0.3	0	-0.88	600004	0	-0.25	1	1.27	0	-0.63	1	1.14	0	-17.4	1
20051021	6.05	12	2	7.38	7.52	63.98	0.01	969526.31	5698402.5	0.23	0.44	20051104	1.17	10	2	7.53	7.59	122.47	0.35	1058208.9	5833760.13	0.23	0.3	20051107	0.28	11	7	7.66	7.64	103.28	0.16	1058208.9	5795329.12	0.22	0.14	0	-0.25	600004	1	1.27	0	-0.63	1	1.14	0	-17.4	1	3.48	1
20051104	1.17	10	2	7.53	7.59	122.47	0.35	1058208.9	5833760.13	0.23	0.3	20051107	0.28	11	7	7.66	7.64	103.28	0.16	1058208.9	5795329.12	0.22	0.14	20051108	0.95	11	3	7.76	7.68	96.45	0.09	1033977.39	5758981.86	0.21	0.12	1	1.27	600004	0	-0.63	1	1.14	0	-17.4	1	3.48	1	0.73	0
20051107	0.28	11	7	7.66	7.64	103.28	0.16	1058208.9	5795329.12	0.22	0.14	20051108	0.95	11	3	7.76	7.68	96.45	0.09	1033977.39	5758981.86	0.21	0.12	20051109	1.83	12	2	7.86	7.73	95.01	0.41	1028438.52	5825448.32	0.22	0.24	0	-0.63	600004	1	1.14	0	-17.4	1	3.48	1	0.73	0	-1.6	0
20051108	0.95	11	3	7.76	7.68	96.45	0.09	1033977.39	5758981.86	0.21	0.12	20051109	1.83	12	2	7.86	7.73	95.01	0.41	1028438.52	5825448.32	0.22	0.24	20051110	0.97	6	5	7.9	7.76	65.91	0.49	1032222.3	5761124.03	0.21	0.17	1	1.14	600004	0	-17.4	1	3.48	1	0.73	0	-1.6	0	-0.44	1
20051109	1.83	12	2	7.86	7.73	95.01	0.41	1028438.52	5825448.32	0.22	0.24	20051110	0.97	6	5	7.9	7.76	65.91	0.49	1032222.3	5761124.03	0.21	0.17	20051111	1.73	10	2	7.91	7.8	74.99	0.82	1046114.63	5872262.65	0.21	0.16	0	-17.4	600004	1	3.48	1	0.73	0	-1.6	0	-0.44	1	0.89	0
20051110	0.97	6	5	7.9	7.76	65.91	0.49	1032222.3	5761124.03	0.21	0.17	20051111	1.73	10	2	7.91	7.8	74.99	0.82	1046114.63	5872262.65	0.21	0.16	20051220	3.27	6	9	7.66	7.58	-211.51	-0.64	1058637.35	5509103.8	0.34	1.54	1	3.48	600004	1	0.73	0	-1.6	0	-0.44	1	0.89	0	-0.88	1
20051111	1.73	10	2	7.91	7.8	74.99	0.82	1046114.63	5872262.65	0.21	0.16	20051220	3.27	6	9	7.66	7.58	-211.51	-0.64	1058637.35	5509103.8	0.34	1.54	20051221	0.56	12	2	7.45	7.45	-136.01	-0.49	1201599.53	5712260.59	0.33	0.27	1	0.73	600004	0	-1.6	0	-0.44	1	0.89	0	-0.88	1	0.3	0
20051220	3.27	6	9	7.66	7.58	-211.51	-0.64	1058637.35	5509103.8	0.34	1.54	20051221	0.56	12	2	7.45	7.45	-136.01	-0.49	1201599.53	5712260.59	0.33	0.27	20051222	0.62	12	2	7.24	7.34	-95.74	-0.58	1291569.41	5838218.42	0.31	0.14	0	-1.6	600004	0	-0.44	1	0.89	0	-0.88	1	0.3	0	0	1
20051221	0.56	12	2	7.45	7.45	-136.01	-0.49	1201599.53	5712260.59	0.33	0.27	20051222	0.62	12	2	7.24	7.34	-95.74	-0.58	1291569.41	5838218.42	0.31	0.14	20051223	1.06	7	5	7.01	7.24	-78.24	-0.92	1206993.36	5705313.2	0.3	0.13	0	-0.44	600004	1	0.89	0	-0.88	1	0.3	0	0	1	0.15	1
20051222	0.62	12	2	7.24	7.34	-95.74	-0.58	1291569.41	5838218.42	0.31	0.14	20051223	1.06	7	5	7.01	7.24	-78.24	-0.92	1206993.36	5705313.2	0.3	0.13	20051226	0.99	11	5	6.76	7.15	-66.13	-1.2	1156139.5	5573093.15	0.28	0.13	1	0.89	600004	0	-0.88	1	0.3	0	0	1	0.15	1	2.81	0
20051223	1.06	7	5	7.01	7.24	-78.24	-0.92	1206993.36	5705313.2	0.3	0.13	20051226	0.99	11	5	6.76	7.15	-66.13	-1.2	1156139.5	5573093.15	0.28	0.13	20051227	0.92	12	4	6.8	7.09	-55.75	-1.07	1263860.68	5695177.16	0.27	0.17	0	-0.88	600004	1	0.3	0	0	1	0.15	1	2.81	0	-0.57	1
20051226	0.99	11	5	6.76	7.15	-66.13	-1.2	1156139.5	5573093.15	0.28	0.13	20051227	0.92	12	4	6.8	7.09	-55.75	-1.07	1263860.68	5695177.16	0.27	0.17	20051228	0.69	11	3	6.79	7.02	-47.81	-1.11	1240734.19	5610380.04	0.25	0.11	1	0.3	600004	0	0	1	0.15	1	2.81	0	-0.57	1	1.01	0
20051227	0.92	12	4	6.8	7.09	-55.75	-1.07	1263860.68	5695177.16	0.27	0.17	20051228	0.69	11	3	6.79	7.02	-47.81	-1.11	1240734.19	5610380.04	0.25	0.11	20051229	1.37	12	2	6.76	6.97	-40.86	-1.19	1251269.93	5726273.17	0.24	0.11	0	0	600004	1	0.15	1	2.81	0	-0.57	1	1.01	0	-1.14	1
20051228	0.69	11	3	6.79	7.02	-47.81	-1.11	1240734.19	5610380.04	0.25	0.11	20051229	1.37	12	2	6.76	6.97	-40.86	-1.19	1251269.93	5726273.17	0.24	0.11	20051230	0.81	6	3	6.76	6.94	-33.13	-1.14	1227686.52	5726273.17	0.22	0.08	1	0.15	600004	1	2.81	0	-0.57	1	1.01	0	-1.14	1	0.14	1
20051229	1.37	12	2	6.76	6.97	-40.86	-1.19	1251269.93	5726273.17	0.24	0.11	20051230	0.81	6	3	6.76	6.94	-33.13	-1.14	1227686.52	5726273.17	0.22	0.08	20060104	1.07	12	0	6.77	6.91	45.78	-1.22	1207545.58	5826977.83	0.21	0.15	1	2.81	600004	0	-0.57	1	1.01	0	-1.14	1	0.14	1	1.3	0
20051230	0.81	6	3	6.76	6.94	-33.13	-1.14	1227686.52	5726273.17	0.22	0.08	20060104	1.07	12	0	6.77	6.91	45.78	-1.22	1207545.58	5826977.83	0.21	0.15	20060105	1.23	12	2	6.8	6.92	225.66	0.36	1257072.7	5950795.62	0.22	0.3	0	-0.57	600004	1	1.01	0	-1.14	1	0.14	1	1.3	0	-1	0
20060104	1.07	12	0	6.77	6.91	45.78	-1.22	1207545.58	5826977.83	0.21	0.15	20060105	1.23	12	2	6.8	6.92	225.66	0.36	1257072.7	5950795.62	0.22	0.3	20060106	0.7	11	3	6.83	6.92	167.4	0.09	1191824.52	5863798.05	0.22	0.16	1	1.01	600004	0	-1.14	1	0.14	1	1.3	0	-1	0	-1.44	0
20060105	1.23	12	2	6.8	6.92	225.66	0.36	1257072.7	5950795.62	0.22	0.3	20060106	0.7	11	3	6.83	6.92	167.4	0.09	1191824.52	5863798.05	0.22	0.16	20060109	0.66	12	4	6.88	6.93	124.6	0.11	1214728.58	5921058.2	0.22	0.2	0	-1.14	600004	1	0.14	1	1.3	0	-1	0	-1.44	0	-0.29	1
20060106	0.7	11	3	6.83	6.92	167.4	0.09	1191824.52	5863798.05	0.22	0.16	20060109	0.66	12	4	6.88	6.93	124.6	0.11	1214728.58	5921058.2	0.22	0.2	20060110	1.69	11	5	6.91	6.93	57.13	0.14	1224425.43	5824089.7	0.21	0.2	1	0.14	600004	1	1.3	0	-1	0	-1.44	0	-0.29	1	0.73	0
20060109	0.66	12	4	6.88	6.93	124.6	0.11	1214728.58	5921058.2	0.22	0.2	20060110	1.69	11	5	6.91	6.93	57.13	0.14	1224425.43	5824089.7	0.21	0.2	20060111	0.55	12	6	6.94	6.92	41.27	0.18	1266272.08	5877892.53	0.2	0.09	1	1.3	600004	0	-1	0	-1.44	0	-0.29	1	0.73	0	-1.75	0
20060110	1.69	11	5	6.91	6.93	57.13	0.14	1224425.43	5824089.7	0.21	0.2	20060111	0.55	12	6	6.94	6.92	41.27	0.18	1266272.08	5877892.53	0.2	0.09	20060112	1.31	12	2	6.95	6.94	79	0.21	1321208.96	5948525.66	0.2	0.18	0	-1	600004	0	-1.44	0	-0.29	1	0.73	0	-1.75	0	-2.52	1
20060111	0.55	12	6	6.94	6.92	41.27	0.18	1266272.08	5877892.53	0.2	0.09	20060112	1.31	12	2	6.95	6.94	79	0.21	1321208.96	5948525.66	0.2	0.18	20060113	1.4	7	5	6.95	6.94	43.98	0.2	1338712.17	5849340.8	0.2	0.17	0	-1.44	600004	0	-0.29	1	0.73	0	-1.75	0	-2.52	1	0.3	0
20060112	1.31	12	2	6.95	6.94	79	0.21	1321208.96	5948525.66	0.2	0.18	20060113	1.4	7	5	6.95	6.94	43.98	0.2	1338712.17	5849340.8	0.2	0.17	20060116	0.79	11	5	6.92	6.92	-27.88	0.08	1273455.31	5771032.57	0.19	0.12	0	-0.29	600004	1	0.73	0	-1.75	0	-2.52	1	0.3	0	-1.67	1
20060113	1.4	7	5	6.95	6.94	43.98	0.2	1338712.17	5849340.8	0.2	0.17	20060116	0.79	11	5	6.92	6.92	-27.88	0.08	1273455.31	5771032.57	0.19	0.12	20060117	0.96	11	5	6.91	6.9	-83.08	0.06	1228505.67	5696116.51	0.18	0.15	1	0.73	600004	0	-1.75	0	-2.52	1	0.3	0	-1.67	1	1.54	1
20060116	0.79	11	5	6.92	6.92	-27.88	0.08	1273455.31	5771032.57	0.19	0.12	20060117	0.96	11	5	6.91	6.9	-83.08	0.06	1228505.67	5696116.51	0.18	0.15	20060118	1.37	12	6	6.9	6.9	-107.41	0.1	1285661.45	5798996.91	0.18	0.09	0	-1.75	600004	0	-2.52	1	0.3	0	-1.67	1	1.54	1	0.76	0
20060117	0.96	11	5	6.91	6.9	-83.08	0.06	1228505.67	5696116.51	0.18	0.15	20060118	1.37	12	6	6.9	6.9	-107.41	0.1	1285661.45	5798996.91	0.18	0.09	20060119	0.98	11	1	6.84	6.87	-181.78	-0.21	1268857.84	5698175.25	0.18	0.24	0	-2.52	600004	1	0.3	0	-1.67	1	1.54	1	0.76	0	-0.9	1
20060118	1.37	12	6	6.9	6.9	-107.41	0.1	1285661.45	5798996.91	0.18	0.09	20060119	0.98	11	1	6.84	6.87	-181.78	-0.21	1268857.84	5698175.25	0.18	0.24	20060120	1.03	11	5	6.77	6.82	-225.29	-0.34	1223226.48	5594467.62	0.19	0.25	1	0.3	600004	0	-1.67	1	1.54	1	0.76	0	-0.9	1	1.67	1
20060119	0.98	11	1	6.84	6.87	-181.78	-0.21	1268857.84	5698175.25	0.18	0.24	20060120	1.03	11	5	6.77	6.82	-225.29	-0.34	1223226.48	5594467.62	0.19	0.25	20060123	0.78	12	6	6.72	6.78	-144.83	-0.39	1186240.01	5675837.86	0.18	0.11	0	-1.67	600004	1	1.54	1	0.76	0	-0.9	1	1.67	1	1.05	0
20060120	1.03	11	5	6.77	6.82	-225.29	-0.34	1223226.48	5594467.62	0.19	0.25	20060123	0.78	12	6	6.72	6.78	-144.83	-0.39	1186240.01	5675837.86	0.18	0.11	20060124	1.5	11	1	6.66	6.73	-133.58	-0.42	1106833.78	5554081.64	0.19	0.23	1	1.54	600004	1	0.76	0	-0.9	1	1.67	1	1.05	0	-1.48	1
20060123	0.78	12	6	6.72	6.78	-144.83	-0.39	1186240.01	5675837.86	0.18	0.11	20060124	1.5	11	1	6.66	6.73	-133.58	-0.42	1106833.78	5554081.64	0.19	0.23	20060125	0.63	8	6	6.6	6.7	-96.88	-0.33	1183048.3	5630296.16	0.18	0.11	1	0.76	600004	0	-0.9	1	1.67	1	1.05	0	-1.48	1	0.45	1
20060124	1.5	11	1	6.66	6.73	-133.58	-0.42	1106833.78	5554081.64	0.19	0.23	20060125	0.63	8	6	6.6	6.7	-96.88	-0.33	1183048.3	5630296.16	0.18	0.11	20060206	0.89	12	2	6.58	6.69	-56.69	-0.37	1239813.55	5698414.46	0.17	0.12	0	-0.9	600004	1	1.67	1	1.05	0	-1.48	1	0.45	1	0.15	0
20060125	0.63	8	6	6.6	6.7	-96.88	-0.33	1183048.3	5630296.16	0.18	0.11	20060206	0.89	12	2	6.58	6.69	-56.69	-0.37	1239813.55	5698414.46	0.17	0.12	20060207	1.49	11	1	6.58	6.67	-57.11	-0.36	1234471.73	5596919.81	0.17	0.19	1	1.67	600004	1	1.05	0	-1.48	1	0.45	1	0.15	0	-1.19	0
20060206	0.89	12	2	6.58	6.69	-56.69	-0.37	1239813.55	5698414.46	0.17	0.12	20060207	1.49	11	1	6.58	6.67	-57.11	-0.36	1234471.73	5596919.81	0.17	0.19	20060208	1.01	12	2	6.6	6.67	-17.57	-0.15	1325951.35	5699834.39	0.17	0.18	1	1.05	600004	0	-1.48	1	0.45	1	0.15	0	-1.19	0	-1.81	0
20060207	1.49	11	1	6.58	6.67	-57.11	-0.36	1234471.73	5596919.81	0.17	0.19	20060208	1.01	12	2	6.6	6.67	-17.57	-0.15	1325951.35	5699834.39	0.17	0.18	20060209	0.91	12	2	6.65	6.69	65.09	-0.06	1403763.55	5793209.03	0.17	0.12	0	-1.48	600004	1	0.45	1	0.15	0	-1.19	0	-1.81	0	-0.46	1
20060208	1.01	12	2	6.6	6.67	-17.57	-0.15	1325951.35	5699834.39	0.17	0.18	20060209	0.91	12	2	6.65	6.69	65.09	-0.06	1403763.55	5793209.03	0.17	0.12	20060210	1.06	7	1	6.67	6.68	66.67	-0.21	1335264.13	5694265.42	0.17	0.13	1	0.45	600004	1	0.15	0	-1.19	0	-1.81	0	-0.46	1	0.15	0
20060209	0.91	12	2	6.65	6.69	65.09	-0.06	1403763.55	5793209.03	0.17	0.12	20060210	1.06	7	1	6.67	6.68	66.67	-0.21	1335264.13	5694265.42	0.17	0.13	20060213	0.69	12	2	6.68	6.69	105.61	-0.06	1304322.57	5762336.85	0.16	0.11	1	0.15	600004	0	-1.19	0	-1.81	0	-0.46	1	0.15	0	-0.93	1
20060210	1.06	7	1	6.67	6.68	66.67	-0.21	1335264.13	5694265.42	0.17	0.13	20060213	0.69	12	2	6.68	6.69	105.61	-0.06	1304322.57	5762336.85	0.16	0.11	20060214	1.42	6	2	6.7	6.69	91.01	0.12	1250588.85	5859057.54	0.15	0.09	0	-1.19	600004	0	-1.81	0	-0.46	1	0.15	0	-0.93	1	0.47	0
20060213	0.69	12	2	6.68	6.69	105.61	-0.06	1304322.57	5762336.85	0.16	0.11	20060214	1.42	6	2	6.7	6.69	91.01	0.12	1250588.85	5859057.54	0.15	0.09	20060215	0.78	11	5	6.69	6.68	7.06	0.02	1207744.49	5784079.91	0.15	0.14	0	-1.81	600004	0	-0.46	1	0.15	0	-0.93	1	0.47	0	-2.17	1
20060214	1.42	6	2	6.7	6.69	91.01	0.12	1250588.85	5859057.54	0.15	0.09	20060215	0.78	11	5	6.69	6.68	7.06	0.02	1207744.49	5784079.91	0.15	0.14	20060216	0.74	11	5	6.63	6.64	-126.78	0.01	1181570.57	5728823.84	0.16	0.19	0	-0.46	600004	1	0.15	0	-0.93	1	0.47	0	-2.17	1	0.63	1
20060215	0.78	11	5	6.69	6.68	7.06	0.02	1207744.49	5784079.91	0.15	0.14	20060216	0.74	11	5	6.63	6.64	-126.78	0.01	1181570.57	5728823.84	0.16	0.19	20060217	1.05	11	7	6.6	6.61	-147.77	-0.12	1146718.46	5670737	0.15	0.1	1	0.15	600004	0	-0.93	1	0.47	0	-2.17	1	0.63	1	0.32	1
20060216	0.74	11	5	6.63	6.64	-126.78	0.01	1181570.57	5728823.84	0.16	0.19	20060217	1.05	11	7	6.6	6.61	-147.77	-0.12	1146718.46	5670737	0.15	0.1	20060220	1	10	2	6.55	6.59	-103.52	-0.16	1109663.96	5728965.51	0.15	0.11	0	-0.93	600004	1	0.47	0	-2.17	1	0.63	1	0.32	1	1.1	1
20060217	1.05	11	7	6.6	6.61	-147.77	-0.12	1146718.46	5670737	0.15	0.1	20060220	1	10	2	6.55	6.59	-103.52	-0.16	1109663.96	5728965.51	0.15	0.11	20060221	1.19	11	5	6.5	6.56	-131.78	-0.16	1117383.38	5659490.74	0.15	0.18	1	0.47	600004	0	-2.17	1	0.63	1	0.32	1	1.1	1	1.24	0
20060220	1	10	2	6.55	6.59	-103.52	-0.16	1109663.96	5728965.51	0.15	0.11	20060221	1.19	11	5	6.5	6.56	-131.78	-0.16	1117383.38	5659490.74	0.15	0.18	20060222	1.32	6	2	6.46	6.54	-80.08	-0.24	1105887.52	5751457.61	0.15	0.16	0	-2.17	600004	1	0.63	1	0.32	1	1.1	1	1.24	0	-2.45	1
20060221	1.19	11	5	6.5	6.56	-131.78	-0.16	1117383.38	5659490.74	0.15	0.18	20060222	1.32	6	2	6.46	6.54	-80.08	-0.24	1105887.52	5751457.61	0.15	0.16	20060223	0.71	11	5	6.43	6.5	-118.02	-0.45	1055609.43	5685709.34	0.15	0.17	1	0.63	600004	1	0.32	1	1.1	1	1.24	0	-2.45	1	0.47	0
20060222	1.32	6	2	6.46	6.54	-80.08	-0.24	1105887.52	5751457.61	0.15	0.16	20060223	0.71	11	5	6.43	6.5	-118.02	-0.45	1055609.43	5685709.34	0.15	0.17	20060224	1.34	12	4	6.4	6.47	-113.71	-0.31	1121693.95	5773822.04	0.15	0.08	1	0.32	600004	1	1.1	1	1.24	0	-2.45	1	0.47	0	-0.94	0
20060223	0.71	11	5	6.43	6.5	-118.02	-0.45	1055609.43	5685709.34	0.15	0.17	20060224	1.34	12	4	6.4	6.47	-113.71	-0.31	1121693.95	5773822.04	0.15	0.08	20060227	0.51	12	2	6.38	6.45	-85.71	-0.32	1146562.99	5818586.31	0.14	0.09	1	1.1	600004	1	1.24	0	-2.45	1	0.47	0	-0.94	0	-2.21	0
20060224	1.34	12	4	6.4	6.47	-113.71	-0.31	1121693.95	5773822.04	0.15	0.08	20060227	0.51	12	2	6.38	6.45	-85.71	-0.32	1146562.99	5818586.31	0.14	0.09	20060228	0.78	8	2	6.38	6.45	-43.3	-0.26	1181331.02	5853354.34	0.14	0.13	1	1.24	600004	0	-2.45	1	0.47	0	-0.94	0	-2.21	0	-1.13	1
20060227	0.51	12	2	6.38	6.45	-85.71	-0.32	1146562.99	5818586.31	0.14	0.09	20060228	0.78	8	2	6.38	6.45	-43.3	-0.26	1181331.02	5853354.34	0.14	0.13	20060301	1.72	12	2	6.4	6.46	70.88	-0.1	1206970.98	5913180.91	0.14	0.14	0	-2.45	600004	1	0.47	0	-0.94	0	-2.21	0	-1.13	1	0.33	1
20060228	0.78	8	2	6.38	6.45	-43.3	-0.26	1181331.02	5853354.34	0.14	0.13	20060301	1.72	12	2	6.4	6.46	70.88	-0.1	1206970.98	5913180.91	0.14	0.14	20060302	0.96	11	5	6.41	6.44	-9.61	-0.14	1161012.39	5855732.67	0.14	0.2	1	0.47	600004	0	-0.94	0	-2.21	0	-1.13	1	0.33	1	0.16	1
20060301	1.72	12	2	6.4	6.46	70.88	-0.1	1206970.98	5913180.91	0.14	0.14	20060302	0.96	11	5	6.41	6.44	-9.61	-0.14	1161012.39	5855732.67	0.14	0.2	20060303	0.74	12	6	6.42	6.43	-8.96	-0.08	1146817.32	5898317.88	0.15	0.15	0	-0.94	600004	0	-2.21	0	-1.13	1	0.33	1	0.16	1	0.33	1
20060302	0.96	11	5	6.41	6.44	-9.61	-0.14	1161012.39	5855732.67	0.14	0.2	20060303	0.74	12	6	6.42	6.43	-8.96	-0.08	1146817.32	5898317.88	0.15	0.15	20060306	0.89	11	5	6.41	6.42	-50.57	-0.15	1114304.48	5860386.23	0.14	0.14	0	-2.21	600004	0	-1.13	1	0.33	1	0.16	1	0.33	1	0.32	1
20060303	0.74	12	6	6.42	6.43	-8.96	-0.08	1146817.32	5898317.88	0.15	0.15	20060306	0.89	11	5	6.41	6.42	-50.57	-0.15	1114304.48	5860386.23	0.14	0.14	20060307	1.22	11	5	6.36	6.37	-190.12	-0.23	1084388.72	5814152.79	0.15	0.17	0	-1.13	600004	1	0.33	1	0.16	1	0.33	1	0.32	1	0.97	0
20060306	0.89	11	5	6.41	6.42	-50.57	-0.15	1114304.48	5860386.23	0.14	0.14	20060307	1.22	11	5	6.36	6.37	-190.12	-0.23	1084388.72	5814152.79	0.15	0.17	20060308	0.8	11	5	6.28	6.33	-209.09	-0.33	1086573.86	5777005.45	0.15	0.17	1	0.33	600004	1	0.16	1	0.33	1	0.32	1	0.97	0	-1.12	1
20060307	1.22	11	5	6.36	6.37	-190.12	-0.23	1084388.72	5814152.79	0.15	0.17	20060308	0.8	11	5	6.28	6.33	-209.09	-0.33	1086573.86	5777005.45	0.15	0.17	20060309	0.49	12	6	6.23	6.29	-131.03	-0.17	1093813.32	5795104.11	0.14	0.1	1	0.16	600004	1	0.33	1	0.32	1	0.97	0	-1.12	1	0.49	1
20060308	0.8	11	5	6.28	6.33	-209.09	-0.33	1086573.86	5777005.45	0.15	0.17	20060309	0.49	12	6	6.23	6.29	-131.03	-0.17	1093813.32	5795104.11	0.14	0.1	20060310	0.74	12	2	6.19	6.27	-84.72	-0.2	1091907.84	5808442.47	0.14	0.07	1	0.33	600004	1	0.32	1	0.97	0	-1.12	1	0.49	1	0.32	1
20060309	0.49	12	6	6.23	6.29	-131.03	-0.17	1093813.32	5795104.11	0.14	0.1	20060310	0.74	12	2	6.19	6.27	-84.72	-0.2	1091907.84	5808442.47	0.14	0.07	20060313	1.07	12	6	6.15	6.25	-66.33	-0.2	1101381.12	5822652.38	0.13	0.06	1	0.32	600004	1	0.97	0	-1.12	1	0.49	1	0.32	1	0.96	1
20060310	0.74	12	2	6.19	6.27	-84.72	-0.2	1091907.84	5808442.47	0.14	0.07	20060313	1.07	12	6	6.15	6.25	-66.33	-0.2	1101381.12	5822652.38	0.13	0.06	20060314	2.36	12	2	6.15	6.24	-28.17	-0.25	1082178.48	5856256.99	0.13	0.14	1	0.97	600004	0	-1.12	1	0.49	1	0.32	1	0.96	1	0.32	0
20060313	1.07	12	6	6.15	6.25	-66.33	-0.2	1101381.12	5822652.38	0.13	0.06	20060314	2.36	12	2	6.15	6.24	-28.17	-0.25	1082178.48	5856256.99	0.13	0.14	20060315	0.48	12	6	6.18	6.24	-10.49	-0.27	1092364.96	5872264.31	0.13	0.11	0	-1.12	600004	1	0.49	1	0.32	1	0.96	1	0.32	0	-0.63	1
20060314	2.36	12	2	6.15	6.24	-28.17	-0.25	1082178.48	5856256.99	0.13	0.14	20060315	0.48	12	6	6.18	6.24	-10.49	-0.27	1092364.96	5872264.31	0.13	0.11	20060316	1.53	7	5	6.19	6.23	-27.31	-0.18	1085694.51	5847806	0.13	0.11	1	0.49	600004	1	0.32	1	0.96	1	0.32	0	-0.63	1	1.12	1
20060315	0.48	12	6	6.18	6.24	-10.49	-0.27	1092364.96	5872264.31	0.13	0.11	20060316	1.53	7	5	6.19	6.23	-27.31	-0.18	1085694.51	5847806	0.13	0.11	20060317	0.71	12	2	6.2	6.23	17.86	-0.18	1083201.74	5865255.41	0.12	0.07	1	0.32	600004	1	0.96	1	0.32	0	-0.63	1	1.12	1	0.47	0
20060316	1.53	7	5	6.19	6.23	-27.31	-0.18	1085694.51	5847806	0.13	0.11	20060317	0.71	12	2	6.2	6.23	17.86	-0.18	1083201.74	5865255.41	0.12	0.07	20060320	1.53	12	2	6.21	6.23	87.38	-0.1	1076517.96	5891990.52	0.12	0.08	1	0.96	600004	1	0.32	0	-0.63	1	1.12	1	0.47	0	-0.47	0
20060317	0.71	12	2	6.2	6.23	17.86	-0.18	1083201.74	5865255.41	0.12	0.07	20060320	1.53	12	2	6.21	6.23	87.38	-0.1	1076517.96	5891990.52	0.12	0.08	20060321	1.27	10	2	6.23	6.24	129.66	0.1	1100732.13	5925890.36	0.11	0.07	1	0.32	600004	0	-0.63	1	1.12	1	0.47	0	-0.47	0	-0.63	0
20060320	1.53	12	2	6.21	6.23	87.38	-0.1	1076517.96	5891990.52	0.12	0.08	20060321	1.27	10	2	6.23	6.24	129.66	0.1	1100732.13	5925890.36	0.11	0.07	20060322	0.62	8	0	6.24	6.25	119.52	0.19	1121884.5	5947042.73	0.11	0.09	0	-0.63	600004	1	1.12	1	0.47	0	-0.47	0	-0.63	0	-1.43	0
20060321	1.27	10	2	6.23	6.24	129.66	0.1	1100732.13	5925890.36	0.11	0.07	20060322	0.62	8	0	6.24	6.25	119.52	0.19	1121884.5	5947042.73	0.11	0.09	20060323	1.32	7	3	6.26	6.25	121.64	0.13	1100142.4	5919088.6	0.11	0.09	1	1.12	600004	1	0.47	0	-0.47	0	-0.63	0	-1.43	0	-0.16	1
20060322	0.62	8	0	6.24	6.25	119.52	0.19	1121884.5	5947042.73	0.11	0.09	20060323	1.32	7	3	6.26	6.25	121.64	0.13	1100142.4	5919088.6	0.11	0.09	20060324	1.95	12	0	6.29	6.27	106.48	0.19	1146954.98	5973703.28	0.11	0.14	1	0.47	600004	0	-0.47	0	-0.63	0	-1.43	0	-0.16	1	0.32	1
20060323	1.32	7	3	6.26	6.25	121.64	0.13	1100142.4	5919088.6	0.11	0.09	20060324	1.95	12	0	6.29	6.27	106.48	0.19	1146954.98	5973703.28	0.11	0.14	20060327	1.29	12	2	6.32	6.29	148.39	0.2	1199617.69	6043920.23	0.11	0.08	0	-0.47	600004	0	-0.63	0	-1.43	0	-0.16	1	0.32	1	1.45	1
20060324	1.95	12	0	6.29	6.27	106.48	0.19	1146954.98	5973703.28	0.11	0.14	20060327	1.29	12	2	6.32	6.29	148.39	0.2	1199617.69	6043920.23	0.11	0.08	20060328	0.39	7	3	6.33	6.3	108.18	0.15	1199617.69	6016755.6	0.11	0.08	0	-0.63	600004	0	-1.43	0	-0.16	1	0.32	1	1.45	1	1.11	0
20060327	1.29	12	2	6.32	6.29	148.39	0.2	1199617.69	6043920.23	0.11	0.08	20060328	0.39	7	3	6.33	6.3	108.18	0.15	1199617.69	6016755.6	0.11	0.08	20060329	1.8	11	5	6.32	6.3	56.47	0.05	1180014.22	5967746.91	0.1	0.1	0	-1.43	600004	0	-0.16	1	0.32	1	1.45	1	1.11	0	-1.25	0
20060328	0.39	7	3	6.33	6.3	108.18	0.15	1199617.69	6016755.6	0.11	0.08	20060329	1.8	11	5	6.32	6.3	56.47	0.05	1180014.22	5967746.91	0.1	0.1	20060330	0.87	11	5	6.31	6.28	-97.25	0.03	1163934.5	5924867.67	0.11	0.16	0	-0.16	600004	1	0.32	1	1.45	1	1.11	0	-1.25	0	-1.11	1
20060329	1.8	11	5	6.32	6.3	56.47	0.05	1180014.22	5967746.91	0.1	0.1	20060330	0.87	11	5	6.31	6.28	-97.25	0.03	1163934.5	5924867.67	0.11	0.16	20060331	0.5	11	5	6.28	6.27	-152.46	-0.01	1169279.72	5903486.8	0.11	0.08	1	0.32	600004	1	1.45	1	1.11	0	-1.25	0	-1.11	1	1.12	1
20060330	0.87	11	5	6.31	6.28	-97.25	0.03	1163934.5	5924867.67	0.11	0.16	20060331	0.5	11	5	6.28	6.27	-152.46	-0.01	1169279.72	5903486.8	0.11	0.08	20060403	1.78	12	0	6.25	6.26	-124.74	-0.01	1198952.95	5941638.1	0.11	0.09	1	1.45	600004	1	1.11	0	-1.25	0	-1.11	1	1.12	1	1.43	0
20060331	0.5	11	5	6.28	6.27	-152.46	-0.01	1169279.72	5903486.8	0.11	0.08	20060403	1.78	12	0	6.25	6.26	-124.74	-0.01	1198952.95	5941638.1	0.11	0.09	20060404	1.21	12	2	6.25	6.27	12.92	0.02	1223867.83	5987908.58	0.11	0.13	1	1.11	600004	0	-1.25	0	-1.11	1	1.12	1	1.43	0	-1.25	0
20060403	1.78	12	0	6.25	6.26	-124.74	-0.01	1198952.95	5941638.1	0.11	0.09	20060404	1.21	12	2	6.25	6.27	12.92	0.02	1223867.83	5987908.58	0.11	0.13	20060405	1.32	12	2	6.26	6.29	79.64	0.07	1276406.41	6049203.59	0.11	0.14	0	-1.25	600004	0	-1.11	1	1.12	1	1.43	0	-1.25	0	-1.58	1
20060404	1.21	12	2	6.25	6.27	12.92	0.02	1223867.83	5987908.58	0.11	0.13	20060405	1.32	12	2	6.26	6.29	79.64	0.07	1276406.41	6049203.59	0.11	0.14	20060406	0.77	11	3	6.28	6.29	45.58	0.03	1252749.91	6001890.59	0.11	0.12	0	-1.11	600004	1	1.12	1	1.43	0	-1.25	0	-1.58	1	1.13	1
20060405	1.32	12	2	6.26	6.29	79.64	0.07	1276406.41	6049203.59	0.11	0.14	20060406	0.77	11	3	6.28	6.29	45.58	0.03	1252749.91	6001890.59	0.11	0.12	20060407	1.05	11	5	6.29	6.28	-30.42	-0.11	1222804.32	5951981.27	0.12	0.15	1	1.12	600004	1	1.43	0	-1.25	0	-1.58	1	1.13	1	0.32	0
20060406	0.77	11	3	6.28	6.29	45.58	0.03	1252749.91	6001890.59	0.11	0.12	20060407	1.05	11	5	6.29	6.28	-30.42	-0.11	1222804.32	5951981.27	0.12	0.15	20060410	1.88	12	4	6.3	6.28	-20.29	-0.07	1293285.27	6045955.88	0.12	0.16	1	1.43	600004	0	-1.25	0	-1.58	1	1.13	1	0.32	0	-1.11	0
20060407	1.05	11	5	6.29	6.28	-30.42	-0.11	1222804.32	5951981.27	0.12	0.15	20060410	1.88	12	4	6.3	6.28	-20.29	-0.07	1293285.27	6045955.88	0.12	0.16	20060411	1.24	10	2	6.32	6.3	136	0.05	1316615.76	6162608.29	0.12	0.15	0	-1.25	600004	0	-1.58	1	1.13	1	0.32	0	-1.11	0	-0.96	0
20060410	1.88	12	4	6.3	6.28	-20.29	-0.07	1293285.27	6045955.88	0.12	0.16	20060411	1.24	10	2	6.32	6.3	136	0.05	1316615.76	6162608.29	0.12	0.15	20060412	0.62	11	5	6.31	6.3	71.76	0.01	1268226.6	6090024.56	0.12	0.12	0	-1.58	600004	1	1.13	1	0.32	0	-1.11	0	-0.96	0	-1.62	1
20060411	1.24	10	2	6.32	6.3	136	0.05	1316615.76	6162608.29	0.12	0.15	20060412	0.62	11	5	6.31	6.3	71.76	0.01	1268226.6	6090024.56	0.12	0.12	20060413	0.66	11	5	6.29	6.29	-27.66	0	1225551.43	6042014.99	0.13	0.18	1	1.13	600004	1	0.32	0	-1.11	0	-0.96	0	-1.62	1	0.49	0
20060412	0.62	11	5	6.31	6.3	71.76	0.01	1268226.6	6090024.56	0.12	0.12	20060413	0.66	11	5	6.29	6.29	-27.66	0	1225551.43	6042014.99	0.13	0.18	20060414	0.81	12	4	6.3	6.29	-55.56	0.08	1256604.01	6080830.72	0.13	0.1	1	0.32	600004	0	-1.11	0	-0.96	0	-1.62	1	0.49	0	-3.61	1
20060413	0.66	11	5	6.29	6.29	-27.66	0	1225551.43	6042014.99	0.13	0.18	20060414	0.81	12	4	6.3	6.29	-55.56	0.08	1256604.01	6080830.72	0.13	0.1	20060417	1.17	8	2	6.3	6.29	-47.7	0.08	1302135.17	6126361.88	0.12	0.09	0	-1.11	600004	0	-0.96	0	-1.62	1	0.49	0	-3.61	1	0.34	1
20060414	0.81	12	4	6.3	6.29	-55.56	0.08	1256604.01	6080830.72	0.13	0.1	20060417	1.17	8	2	6.3	6.29	-47.7	0.08	1302135.17	6126361.88	0.12	0.09	20060418	1.01	7	1	6.27	6.28	-79.83	-0.08	1283727.62	6080342.99	0.12	0.1	0	-0.96	600004	0	-1.62	1	0.49	0	-3.61	1	0.34	1	2.03	0
20060417	1.17	8	2	6.3	6.29	-47.7	0.08	1302135.17	6126361.88	0.12	0.09	20060418	1.01	7	1	6.27	6.28	-79.83	-0.08	1283727.62	6080342.99	0.12	0.1	20060419	1.44	11	5	6.24	6.26	-134.99	-0.21	1245730.48	6013848	0.12	0.14	0	-1.62	600004	1	0.49	0	-3.61	1	0.34	1	2.03	0	-0.5	0
20060418	1.01	7	1	6.27	6.28	-79.83	-0.08	1283727.62	6080342.99	0.12	0.1	20060419	1.44	11	5	6.24	6.26	-134.99	-0.21	1245730.48	6013848	0.12	0.14	20060420	1.19	11	5	6.21	6.22	-224.62	-0.23	1191109.13	5934950.49	0.12	0.13	1	0.49	600004	0	-3.61	1	0.34	1	2.03	0	-0.5	0	-0.17	1
20060419	1.44	11	5	6.24	6.26	-134.99	-0.21	1245730.48	6013848	0.12	0.14	20060420	1.19	11	5	6.21	6.22	-224.62	-0.23	1191109.13	5934950.49	0.12	0.13	20060421	1.09	8	4	6.17	6.2	-166.82	-0.13	1276943.01	6020784.37	0.12	0.12	0	-3.61	600004	1	0.34	1	2.03	0	-0.5	0	-0.17	1	2.34	1
20060420	1.19	11	5	6.21	6.22	-224.62	-0.23	1191109.13	5934950.49	0.12	0.13	20060421	1.09	8	4	6.17	6.2	-166.82	-0.13	1276943.01	6020784.37	0.12	0.12	20060424	0.91	7	5	6.09	6.14	-167.95	-0.42	1206266.6	5942668.34	0.13	0.23	1	0.34	600004	1	2.03	0	-0.5	0	-0.17	1	2.34	1	3.27	0
20060421	1.09	8	4	6.17	6.2	-166.82	-0.13	1276943.01	6020784.37	0.12	0.12	20060424	0.91	7	5	6.09	6.14	-167.95	-0.42	1206266.6	5942668.34	0.13	0.23	20060425	0.61	12	4	6.02	6.1	-127.7	-0.49	1191546.41	5990508.94	0.15	0.26	1	2.03	600004	0	-0.5	0	-0.17	1	2.34	1	3.27	0	-0.47	0
20060424	0.91	7	5	6.09	6.14	-167.95	-0.42	1206266.6	5942668.34	0.13	0.23	20060425	0.61	12	4	6.02	6.1	-127.7	-0.49	1191546.41	5990508.94	0.15	0.26	20060426	1.1	12	6	5.99	6.08	-77.29	-0.29	1225482.01	6042954.86	0.15	0.17	0	-0.5	600004	0	-0.17	1	2.34	1	3.27	0	-0.47	0	-0.95	1
20060425	0.61	12	4	6.02	6.1	-127.7	-0.49	1191546.41	5990508.94	0.15	0.26	20060426	1.1	12	6	5.99	6.08	-77.29	-0.29	1225482.01	6042954.86	0.15	0.17	20060427	0.87	11	7	5.98	6.07	-68.93	-0.22	1246334.98	5997078.32	0.14	0.11	0	-0.17	600004	1	2.34	1	3.27	0	-0.47	0	-0.95	1	2.89	1
20060426	1.1	12	6	5.99	6.08	-77.29	-0.29	1225482.01	6042954.86	0.15	0.17	20060427	0.87	11	7	5.98	6.07	-68.93	-0.22	1246334.98	5997078.32	0.14	0.11	20060428	1.22	12	1	5.95	6.05	-57.61	-0.3	1252540.46	5941229	0.15	0.18	1	2.34	600004	1	3.27	0	-0.47	0	-0.95	1	2.89	1	1.87	1
20060427	0.87	11	7	5.98	6.07	-68.93	-0.22	1246334.98	5997078.32	0.14	0.11	20060428	1.22	12	1	5.95	6.05	-57.61	-0.3	1252540.46	5941229	0.15	0.18	20060508	1.28	12	2	6	6.06	17.62	-0.18	1315756.71	6012874.08	0.15	0.17	1	3.27	600004	0	-0.47	0	-0.95	1	2.89	1	1.87	1	0.77	0
20060428	1.22	12	1	5.95	6.05	-57.61	-0.3	1252540.46	5941229	0.15	0.18	20060508	1.28	12	2	6	6.06	17.62	-0.18	1315756.71	6012874.08	0.15	0.17	20060509	1.91	12	2	6.09	6.11	165.43	0.09	1384059.89	6149480.45	0.16	0.28	0	-0.47	600004	0	-0.95	1	2.89	1	1.87	1	0.77	0	-1.06	1
20060508	1.28	12	2	6	6.06	17.62	-0.18	1315756.71	6012874.08	0.15	0.17	20060509	1.91	12	2	6.09	6.11	165.43	0.09	1384059.89	6149480.45	0.16	0.28	20060510	0.74	11	7	6.14	6.14	153.31	0.12	1390012.15	6048292.12	0.16	0.17	0	-0.95	600004	1	2.89	1	1.87	1	0.77	0	-1.06	1	1.08	1
20060509	1.91	12	2	6.09	6.11	165.43	0.09	1384059.89	6149480.45	0.16	0.28	20060510	0.74	11	7	6.14	6.14	153.31	0.12	1390012.15	6048292.12	0.16	0.17	20060511	1.29	11	1	6.19	6.16	112.32	0.16	1303040.56	5917834.74	0.17	0.24	1	2.89	600004	1	1.87	1	0.77	0	-1.06	1	1.08	1	1.98	1
20060510	0.74	11	7	6.14	6.14	153.31	0.12	1390012.15	6048292.12	0.16	0.17	20060511	1.29	11	1	6.19	6.16	112.32	0.16	1303040.56	5917834.74	0.17	0.24	20060512	1.18	12	0	6.27	6.2	103.69	0.31	1421425.65	6071735.35	0.18	0.26	1	1.87	600004	1	0.77	0	-1.06	1	1.08	1	1.98	1	2.83	0
20060511	1.29	11	1	6.19	6.16	112.32	0.16	1303040.56	5917834.74	0.17	0.24	20060512	1.18	12	0	6.27	6.2	103.69	0.31	1421425.65	6071735.35	0.18	0.26	20060515	1.26	12	2	6.36	6.26	118.25	0.65	1598037	6266007.84	0.18	0.22	1	0.77	600004	0	-1.06	1	1.08	1	1.98	1	2.83	0	-5.51	0
20060512	1.18	12	0	6.27	6.2	103.69	0.31	1421425.65	6071735.35	0.18	0.26	20060515	1.26	12	2	6.36	6.26	118.25	0.65	1598037	6266007.84	0.18	0.22	20060516	1.26	12	2	6.41	6.32	137.07	0.68	1570763.42	6511470.05	0.2	0.36	0	-1.06	600004	1	1.08	1	1.98	1	2.83	0	-5.51	0	-0.92	0
20060515	1.26	12	2	6.36	6.26	118.25	0.65	1598037	6266007.84	0.18	0.22	20060516	1.26	12	2	6.41	6.32	137.07	0.68	1570763.42	6511470.05	0.2	0.36	20060517	0.52	11	5	6.45	6.36	100.24	0.49	1547105.89	6383719.4	0.21	0.27	1	1.08	600004	1	1.98	1	2.83	0	-5.51	0	-0.92	0	-0.46	1
20060516	1.26	12	2	6.41	6.32	137.07	0.68	1570763.42	6511470.05	0.2	0.36	20060517	0.52	11	5	6.45	6.36	100.24	0.49	1547105.89	6383719.4	0.21	0.27	20060518	0.79	12	6	6.52	6.4	86.36	0.59	1607528.67	6484424.02	0.21	0.2	1	1.98	600004	1	2.83	0	-5.51	0	-0.92	0	-0.46	1	0.78	1
20060517	0.52	11	5	6.45	6.36	100.24	0.49	1547105.89	6383719.4	0.21	0.27	20060518	0.79	12	6	6.52	6.4	86.36	0.59	1607528.67	6484424.02	0.21	0.2	20060519	1.47	12	2	6.58	6.45	111.79	0.73	1703908.03	6632205.71	0.21	0.23	1	2.83	600004	0	-5.51	0	-0.92	0	-0.46	1	0.78	1	2.31	0
20060518	0.79	12	6	6.52	6.4	86.36	0.59	1607528.67	6484424.02	0.21	0.2	20060519	1.47	12	2	6.58	6.45	111.79	0.73	1703908.03	6632205.71	0.21	0.23	20060522	1.49	10	2	6.66	6.53	168.97	0.78	1765734.97	6853016.2	0.22	0.28	0	-5.51	600004	0	-0.92	0	-0.46	1	0.78	1	2.31	0	-2.71	1
20060519	1.47	12	2	6.58	6.45	111.79	0.73	1703908.03	6632205.71	0.21	0.23	20060522	1.49	10	2	6.66	6.53	168.97	0.78	1765734.97	6853016.2	0.22	0.28	20060523	0.68	11	5	6.64	6.53	55.82	0.2	1631554.74	6703927.06	0.24	0.4	0	-0.92	600004	0	-0.46	1	0.78	1	2.31	0	-2.71	1	2.48	1
20060522	1.49	10	2	6.66	6.53	168.97	0.78	1765734.97	6853016.2	0.22	0.28	20060523	0.68	11	5	6.64	6.53	55.82	0.2	1631554.74	6703927.06	0.24	0.4	20060524	0.75	11	5	6.63	6.52	-30.14	0.17	1601884.75	6592664.61	0.24	0.3	0	-0.46	600004	1	0.78	1	2.31	0	-2.71	1	2.48	1	0.15	1
20060523	0.68	11	5	6.64	6.53	55.82	0.2	1631554.74	6703927.06	0.24	0.4	20060524	0.75	11	5	6.63	6.52	-30.14	0.17	1601884.75	6592664.61	0.24	0.3	20060525	0.59	12	5	6.6	6.5	-78.56	0.2	1605733.26	6527239.93	0.23	0.17	1	0.78	600004	1	2.31	0	-2.71	1	2.48	1	0.15	1	3.32	1
20060524	0.75	11	5	6.63	6.52	-30.14	0.17	1601884.75	6592664.61	0.24	0.3	20060525	0.59	12	5	6.6	6.5	-78.56	0.2	1605733.26	6527239.93	0.23	0.17	20060526	1.16	12	2	6.56	6.5	-58.57	0.07	1598854.62	6602905	0.22	0.11	1	2.31	600004	0	-2.71	1	2.48	1	0.15	1	3.32	1	1.61	0
20060525	0.59	12	5	6.6	6.5	-78.56	0.2	1605733.26	6527239.93	0.23	0.17	20060526	1.16	12	2	6.56	6.5	-58.57	0.07	1598854.62	6602905	0.22	0.11	20060529	1.39	12	2	6.5	6.52	-5.46	0.1	1683726.21	6707746.37	0.22	0.21	0	-2.71	600004	1	2.48	1	0.15	1	3.32	1	1.61	0	-6.47	1
20060526	1.16	12	2	6.56	6.5	-58.57	0.07	1598854.62	6602905	0.22	0.11	20060529	1.39	12	2	6.5	6.52	-5.46	0.1	1683726.21	6707746.37	0.22	0.21	20060531	0.94	7	5	6.49	6.51	-63	-0.13	1641429.53	6609054.13	0.22	0.24	1	2.48	600004	1	0.15	1	3.32	1	1.61	0	-6.47	1	2.31	1
20060529	1.39	12	2	6.5	6.52	-5.46	0.1	1683726.21	6707746.37	0.22	0.21	20060531	0.94	7	5	6.49	6.51	-63	-0.13	1641429.53	6609054.13	0.22	0.24	20060601	1.24	10	2	6.52	6.53	-19.79	0.1	1752268.3	6730976.77	0.22	0.22	1	0.15	600004	1	3.32	1	1.61	0	-6.47	1	2.31	1	1.2	0
20060531	0.94	7	5	6.49	6.51	-63	-0.13	1641429.53	6609054.13	0.22	0.24	20060601	1.24	10	2	6.52	6.53	-19.79	0.1	1752268.3	6730976.77	0.22	0.22	20060602	1.21	6	2	6.56	6.54	43.62	0.04	1678283.96	6878945.44	0.22	0.16	1	3.32	600004	1	1.61	0	-6.47	1	2.31	1	1.2	0	-0.15	0
20060601	1.24	10	2	6.52	6.53	-19.79	0.1	1752268.3	6730976.77	0.22	0.22	20060602	1.21	6	2	6.56	6.54	43.62	0.04	1678283.96	6878945.44	0.22	0.16	20060605	1.05	12	2	6.63	6.6	102.23	0.13	1801096.63	7033796.19	0.22	0.29	1	1.61	600004	0	-6.47	1	2.31	1	1.2	0	-0.15	0	-0.3	0
20060602	1.21	6	2	6.56	6.54	43.62	0.04	1678283.96	6878945.44	0.22	0.16	20060605	1.05	12	2	6.63	6.6	102.23	0.13	1801096.63	7033796.19	0.22	0.29	20060606	1.41	12	2	6.69	6.66	192.93	0.05	1806435.29	7252681.63	0.24	0.41	0	-6.47	600004	1	2.31	1	1.2	0	-0.15	0	-0.3	0	-0.15	1
20060605	1.05	12	2	6.63	6.6	102.23	0.13	1801096.63	7033796.19	0.22	0.29	20060606	1.41	12	2	6.69	6.66	192.93	0.05	1806435.29	7252681.63	0.24	0.41	20060607	0.71	11	5	6.7	6.63	27.47	-0.02	1658201.22	7097859.37	0.27	0.47	1	2.31	600004	1	1.2	0	-0.15	0	-0.3	0	-0.15	1	1.05	1
20060606	1.41	12	2	6.69	6.66	192.93	0.05	1806435.29	7252681.63	0.24	0.41	20060607	0.71	11	5	6.7	6.63	27.47	-0.02	1658201.22	7097859.37	0.27	0.47	20060608	0.92	12	4	6.71	6.64	-8.49	0.19	1752981.49	7240029.78	0.26	0.24	1	1.2	600004	0	-0.15	0	-0.3	0	-0.15	1	1.05	1	0.89	1
20060607	0.71	11	5	6.7	6.63	27.47	-0.02	1658201.22	7097859.37	0.27	0.47	20060608	0.92	12	4	6.71	6.64	-8.49	0.19	1752981.49	7240029.78	0.26	0.24	20060609	1.03	12	2	6.73	6.65	52.32	0.3	1764265.01	7386715.53	0.26	0.26	0	-0.15	600004	0	-0.3	0	-0.15	1	1.05	1	0.89	1	0.44	1
20060608	0.92	12	4	6.71	6.64	-8.49	0.19	1752981.49	7240029.78	0.26	0.24	20060609	1.03	12	2	6.73	6.65	52.32	0.3	1764265.01	7386715.53	0.26	0.26	20060612	0.54	11	3	6.71	6.67	58.76	0.24	1721127.23	7307629.6	0.26	0.22	0	-0.3	600004	0	-0.15	1	1.05	1	0.89	1	0.44	1	0.44	1
20060609	1.03	12	2	6.73	6.65	52.32	0.3	1764265.01	7386715.53	0.26	0.26	20060612	0.54	11	3	6.71	6.67	58.76	0.24	1721127.23	7307629.6	0.26	0.22	20060613	1.18	6	5	6.66	6.67	-3.47	0.07	1744441.88	7214371	0.26	0.32	0	-0.15	600004	1	1.05	1	0.89	1	0.44	1	0.44	1	1.89	0
20060612	0.54	11	3	6.71	6.67	58.76	0.24	1721127.23	7307629.6	0.26	0.22	20060613	1.18	6	5	6.66	6.67	-3.47	0.07	1744441.88	7214371	0.26	0.32	20060614	0.89	12	7	6.7	6.67	-34.36	0.24	1784024.59	7131607.14	0.26	0.23	1	1.05	600004	1	0.89	1	0.44	1	0.44	1	1.89	0	-1.43	1
20060613	1.18	6	5	6.66	6.67	-3.47	0.07	1744441.88	7214371	0.26	0.32	20060614	0.89	12	7	6.7	6.67	-34.36	0.24	1784024.59	7131607.14	0.26	0.23	20060615	1.11	11	2	6.72	6.69	87.47	0.15	1706810.9	7223528.2	0.26	0.3	1	0.89	600004	1	0.44	1	0.44	1	1.89	0	-1.43	1	0.14	0
20060614	0.89	12	7	6.7	6.67	-34.36	0.24	1784024.59	7131607.14	0.26	0.23	20060615	1.11	11	2	6.72	6.69	87.47	0.15	1706810.9	7223528.2	0.26	0.3	20060616	0.92	12	6	6.74	6.71	65.59	0.2	1700325.49	7307838.64	0.25	0.13	1	0.44	600004	1	0.44	1	1.89	0	-1.43	1	0.14	0	-0.14	0
20060615	1.11	11	2	6.72	6.69	87.47	0.15	1706810.9	7223528.2	0.26	0.3	20060616	0.92	12	6	6.74	6.71	65.59	0.2	1700325.49	7307838.64	0.25	0.13	20060619	1.2	12	0	6.76	6.74	58.68	0.01	1747366.16	7408640.09	0.24	0.15	1	0.44	600004	1	1.89	0	-1.43	1	0.14	0	-0.14	0	-1.74	1
20060616	0.92	12	6	6.74	6.71	65.59	0.2	1700325.49	7307838.64	0.25	0.13	20060619	1.2	12	0	6.76	6.74	58.68	0.01	1747366.16	7408640.09	0.24	0.15	20060620	0.78	6	2	6.8	6.76	110.03	-0.07	1752620.2	7487450.69	0.23	0.15	1	1.89	600004	0	-1.43	1	0.14	0	-0.14	0	-1.74	1	0.88	1
20060619	1.2	12	0	6.76	6.74	58.68	0.01	1747366.16	7408640.09	0.24	0.15	20060620	0.78	6	2	6.8	6.76	110.03	-0.07	1752620.2	7487450.69	0.23	0.15	20060621	2.33	12	2	6.86	6.81	153.83	0.51	1784273.3	7671038.68	0.24	0.29	0	-1.43	600004	1	0.14	0	-0.14	0	-1.74	1	0.88	1	0.88	0
20060620	0.78	6	2	6.8	6.76	110.03	-0.07	1752620.2	7487450.69	0.23	0.15	20060621	2.33	12	2	6.86	6.81	153.83	0.51	1784273.3	7671038.68	0.24	0.29	20060622	0.49	11	7	6.89	6.83	108.73	0.26	1733536.22	7581273.07	0.24	0.23	1	0.14	600004	0	-0.14	0	-1.74	1	0.88	1	0.88	0	-0.58	1
20060621	2.33	12	2	6.86	6.81	153.83	0.51	1784273.3	7671038.68	0.24	0.29	20060622	0.49	11	7	6.89	6.83	108.73	0.26	1733536.22	7581273.07	0.24	0.23	20060623	0.77	12	4	6.91	6.84	57.96	0.19	1774972.38	7650333.34	0.22	0.1	0	-0.14	600004	0	-1.74	1	0.88	1	0.88	0	-0.58	1	2.62	1
20060622	0.49	11	7	6.89	6.83	108.73	0.26	1733536.22	7581273.07	0.24	0.23	20060623	0.77	12	4	6.91	6.84	57.96	0.19	1774972.38	7650333.34	0.22	0.1	20060626	1.22	11	3	6.93	6.86	55.42	0.19	1768484.96	7565996.89	0.21	0.13	0	-1.74	600004	1	0.88	1	0.88	0	-0.58	1	2.62	1	0.71	1
20060623	0.77	12	4	6.91	6.84	57.96	0.19	1774972.38	7650333.34	0.22	0.1	20060626	1.22	11	3	6.93	6.86	55.42	0.19	1768484.96	7565996.89	0.21	0.13	20060627	1.33	11	5	6.91	6.84	-38.05	0.09	1715465.65	7454067.24	0.21	0.19	1	0.88	600004	1	0.88	0	-0.58	1	2.62	1	0.71	1	0.14	1
20060626	1.22	11	3	6.93	6.86	55.42	0.19	1768484.96	7565996.89	0.21	0.13	20060627	1.33	11	5	6.91	6.84	-38.05	0.09	1715465.65	7454067.24	0.21	0.19	20060628	0.61	12	0	6.88	6.85	-50.36	0.16	1725144.58	7521819.73	0.21	0.21	1	0.88	600004	0	-0.58	1	2.62	1	0.71	1	0.14	1	1.55	0
20060627	1.33	11	5	6.91	6.84	-38.05	0.09	1715465.65	7454067.24	0.21	0.19	20060628	0.61	12	0	6.88	6.85	-50.36	0.16	1725144.58	7521819.73	0.21	0.21	20060629	1.35	12	2	6.88	6.86	13.33	0.15	1755601.67	7613190.99	0.21	0.15	0	-0.58	600004	1	2.62	1	0.71	1	0.14	1	1.55	0	0	0
20060628	0.61	12	0	6.88	6.85	-50.36	0.16	1725144.58	7521819.73	0.21	0.21	20060629	1.35	12	2	6.88	6.86	13.33	0.15	1755601.67	7613190.99	0.21	0.15	20060630	0.8	11	7	6.87	6.86	-6.06	0.05	1722568.03	7540516.99	0.2	0.11	1	2.62	600004	1	0.71	1	0.14	1	1.55	0	0	0	-1.66	1
20060629	1.35	12	2	6.88	6.86	13.33	0.15	1755601.67	7613190.99	0.21	0.15	20060630	0.8	11	7	6.87	6.86	-6.06	0.05	1722568.03	7540516.99	0.2	0.11	20060703	2.02	10	2	6.89	6.89	130.99	0.2	1853059.62	7687320.03	0.2	0.19	1	0.71	600004	1	0.14	1	1.55	0	0	0	-1.66	1	0.14	0
20060630	0.8	11	7	6.87	6.86	-6.06	0.05	1722568.03	7540516.99	0.2	0.11	20060703	2.02	10	2	6.89	6.89	130.99	0.2	1853059.62	7687320.03	0.2	0.19	20060704	1.21	12	2	6.96	6.93	166.67	0.22	1888466.92	7864356.53	0.2	0.2	1	0.14	600004	1	1.55	0	0	0	-1.66	1	0.14	0	-1.27	0
20060703	2.02	10	2	6.89	6.89	130.99	0.2	1853059.62	7687320.03	0.2	0.19	20060704	1.21	12	2	6.96	6.93	166.67	0.22	1888466.92	7864356.53	0.2	0.2	20060705	0.61	12	4	7.01	6.96	131.29	0.1	1931690.01	7972414.25	0.2	0.2	1	1.55	600004	0	0	0	-1.66	1	0.14	0	-1.27	0	-4.84	1
20060704	1.21	12	2	6.96	6.93	166.67	0.22	1888466.92	7864356.53	0.2	0.2	20060705	0.61	12	4	7.01	6.96	131.29	0.1	1931690.01	7972414.25	0.2	0.2	20060706	1.22	12	2	7.07	7.01	139.04	0.31	2027780.97	8104539.32	0.2	0.22	0	0	600004	0	-1.66	1	0.14	0	-1.27	0	-4.84	1	0.45	1
20060705	0.61	12	4	7.01	6.96	131.29	0.1	1931690.01	7972414.25	0.2	0.2	20060706	1.22	12	2	7.07	7.01	139.04	0.31	2027780.97	8104539.32	0.2	0.22	20060707	0.98	6	3	7.14	7.05	145.1	0.3	1945341.99	8104539.32	0.2	0.22	0	-1.66	600004	1	0.14	0	-1.27	0	-4.84	1	0.45	1	0.6	0
20060706	1.22	12	2	7.07	7.01	139.04	0.31	2027780.97	8104539.32	0.2	0.22	20060707	0.98	6	3	7.14	7.05	145.1	0.3	1945341.99	8104539.32	0.2	0.22	20060710	0.55	11	5	7.15	7.06	62.24	0.19	1906240.41	8032853.09	0.2	0.22	1	0.14	600004	0	-1.27	0	-4.84	1	0.45	1	0.6	0	-0.74	0
20060707	0.98	6	3	7.14	7.05	145.1	0.3	1945341.99	8104539.32	0.2	0.22	20060710	0.55	11	5	7.15	7.06	62.24	0.19	1906240.41	8032853.09	0.2	0.22	20060711	0.61	12	6	7.15	7.07	30.04	0.32	1928163.55	8076699.37	0.19	0.08	0	-1.27	600004	0	-4.84	1	0.45	1	0.6	0	-0.74	0	-1.04	1
20060710	0.55	11	5	7.15	7.06	62.24	0.19	1906240.41	8032853.09	0.2	0.22	20060711	0.61	12	6	7.15	7.07	30.04	0.32	1928163.55	8076699.37	0.19	0.08	20060712	1.27	11	1	7.13	7.06	-8.15	0.17	1881106.28	8021086.23	0.18	0.13	0	-4.84	600004	1	0.45	1	0.6	0	-0.74	0	-1.04	1	1.21	0
20060711	0.61	12	6	7.15	7.07	30.04	0.32	1928163.55	8076699.37	0.19	0.08	20060712	1.27	11	1	7.13	7.06	-8.15	0.17	1881106.28	8021086.23	0.18	0.13	20060713	2.26	11	5	7.03	6.99	-177.42	-0.23	1774471.12	7895633.1	0.21	0.4	1	0.45	600004	1	0.6	0	-0.74	0	-1.04	1	1.21	0	0	0
20060712	1.27	11	1	7.13	7.06	-8.15	0.17	1881106.28	8021086.23	0.18	0.13	20060713	2.26	11	5	7.03	6.99	-177.42	-0.23	1774471.12	7895633.1	0.21	0.4	20060714	0.4	12	4	6.92	6.94	-177.53	-0.16	1774471.12	7946049.75	0.2	0.14	1	0.6	600004	0	-0.74	0	-1.04	1	1.21	0	0	0	0	1
20060713	2.26	11	5	7.03	6.99	-177.42	-0.23	1774471.12	7895633.1	0.21	0.4	20060714	0.4	12	4	6.92	6.94	-177.53	-0.16	1774471.12	7946049.75	0.2	0.14	20060717	0.89	8	6	6.85	6.9	-120.65	-0.3	1819400.29	7990978.92	0.19	0.1	0	-0.74	600004	0	-1.04	1	1.21	0	0	0	0	1	1.36	0
20060714	0.4	12	4	6.92	6.94	-177.53	-0.16	1774471.12	7946049.75	0.2	0.14	20060717	0.89	8	6	6.85	6.9	-120.65	-0.3	1819400.29	7990978.92	0.19	0.1	20060718	0.62	11	3	6.77	6.87	-91.1	-0.4	1810104.63	7963091.94	0.18	0.09	0	-1.04	600004	1	1.21	0	0	0	0	1	1.36	0	-0.45	0
20060717	0.89	8	6	6.85	6.9	-120.65	-0.3	1819400.29	7990978.92	0.19	0.1	20060718	0.62	11	3	6.77	6.87	-91.1	-0.4	1810104.63	7963091.94	0.18	0.09	20060719	1.32	11	5	6.69	6.82	-84.76	-0.48	1784646.77	7926319.48	0.17	0.13	1	1.21	600004	0	0	0	0	1	1.36	0	-0.45	0	-1.05	0
20060718	0.62	11	3	6.77	6.87	-91.1	-0.4	1810104.63	7963091.94	0.18	0.09	20060719	1.32	11	5	6.69	6.82	-84.76	-0.48	1784646.77	7926319.48	0.17	0.13	20060720	0.78	8	4	6.7	6.8	-69.35	-0.51	1813350.65	7955023.36	0.17	0.13	0	0	600004	0	0	1	1.36	0	-0.45	0	-1.05	0	-0.76	0
20060719	1.32	11	5	6.69	6.82	-84.76	-0.48	1784646.77	7926319.48	0.17	0.13	20060720	0.78	8	4	6.7	6.8	-69.35	-0.51	1813350.65	7955023.36	0.17	0.13	20060721	0.69	7	7	6.68	6.77	-82.32	-0.61	1817297.04	7935291.43	0.17	0.13	0	0	600004	1	1.36	0	-0.45	0	-1.05	0	-0.76	0	-2.44	0
20060720	0.78	8	4	6.7	6.8	-69.35	-0.51	1813350.65	7955023.36	0.17	0.13	20060721	0.69	7	7	6.68	6.77	-82.32	-0.61	1817297.04	7935291.43	0.17	0.13	20060724	1.04	12	5	6.65	6.74	-88.33	-0.49	1833708.57	7935291.43	0.16	0.1	1	1.36	600004	0	-0.45	0	-1.05	0	-0.76	0	-2.44	0	-0.47	0
20060721	0.69	7	7	6.68	6.77	-82.32	-0.61	1817297.04	7935291.43	0.17	0.13	20060724	1.04	12	5	6.65	6.74	-88.33	-0.49	1833708.57	7935291.43	0.16	0.1	20060725	1.52	10	2	6.65	6.73	-33.28	-0.41	1848302.08	7966563.24	0.16	0.15	0	-0.45	600004	0	-1.05	0	-0.76	0	-2.44	0	-0.47	0	-0.16	0
20060724	1.04	12	5	6.65	6.74	-88.33	-0.49	1833708.57	7935291.43	0.16	0.1	20060725	1.52	10	2	6.65	6.73	-33.28	-0.41	1848302.08	7966563.24	0.16	0.15	20060726	0.63	7	7	6.66	6.72	-19.21	-0.35	1851127.4	7946786.05	0.15	0.07	0	-1.05	600004	0	-0.76	0	-2.44	0	-0.47	0	-0.16	0	-0.16	1
20060725	1.52	10	2	6.65	6.73	-33.28	-0.41	1848302.08	7966563.24	0.16	0.15	20060726	0.63	7	7	6.66	6.72	-19.21	-0.35	1851127.4	7946786.05	0.15	0.07	20060727	1.71	11	1	6.64	6.7	-53.33	-0.08	1829219.23	7912927.98	0.15	0.17	0	-0.76	600004	0	-2.44	0	-0.47	0	-0.16	0	-0.16	1	1.1	0
20060726	0.63	7	7	6.66	6.72	-19.21	-0.35	1851127.4	7946786.05	0.15	0.07	20060727	1.71	11	1	6.64	6.7	-53.33	-0.08	1829219.23	7912927.98	0.15	0.17	20060728	1.07	11	5	6.63	6.67	-145.9	-0.16	1824704.95	7876813.72	0.15	0.16	0	-2.44	600004	0	-0.47	0	-0.16	0	-0.16	1	1.1	0	-1.25	1
20060727	1.71	11	1	6.64	6.7	-53.33	-0.08	1829219.23	7912927.98	0.15	0.17	20060728	1.07	11	5	6.63	6.67	-145.9	-0.16	1824704.95	7876813.72	0.15	0.16	20060731	1.12	11	5	6.58	6.62	-213.71	-0.36	1809203.6	7836510.2	0.16	0.26	0	-0.47	600004	0	-0.16	0	-0.16	1	1.1	0	-1.25	1	1.26	0
20060728	1.07	11	5	6.63	6.67	-145.9	-0.16	1824704.95	7876813.72	0.15	0.16	20060731	1.12	11	5	6.58	6.62	-213.71	-0.36	1809203.6	7836510.2	0.16	0.26	20060801	0.54	11	7	6.51	6.57	-173.31	-0.34	1797145.09	7814804.89	0.16	0.09	0	-0.16	600004	0	-0.16	1	1.1	0	-1.25	1	1.26	0	-0.16	1
20060731	1.12	11	5	6.58	6.62	-213.71	-0.36	1809203.6	7836510.2	0.16	0.26	20060801	0.54	11	7	6.51	6.57	-173.31	-0.34	1797145.09	7814804.89	0.16	0.09	20060802	1.87	11	5	6.45	6.53	-135.44	-0.28	1805253.16	7774264.55	0.15	0.1	0	-0.16	600004	1	1.1	0	-1.25	1	1.26	0	-0.16	1	0.78	1
20060801	0.54	11	7	6.51	6.57	-173.31	-0.34	1797145.09	7814804.89	0.16	0.09	20060802	1.87	11	5	6.45	6.53	-135.44	-0.28	1805253.16	7774264.55	0.15	0.1	20060803	0.46	11	7	6.4	6.5	-101.77	-0.37	1807315.14	7755706.75	0.14	0.09	1	1.1	600004	0	-1.25	1	1.26	0	-0.16	1	0.78	1	0.62	0
20060802	1.87	11	5	6.45	6.53	-135.44	-0.28	1805253.16	7774264.55	0.15	0.1	20060803	0.46	11	7	6.4	6.5	-101.77	-0.37	1807315.14	7755706.75	0.14	0.09	20060804	2.21	12	0	6.37	6.48	-68.06	-0.2	1842925.7	7796795.86	0.14	0.15	0	-1.25	600004	1	1.26	0	-0.16	1	0.78	1	0.62	0	-1.39	1
20060803	0.46	11	7	6.4	6.5	-101.77	-0.37	1807315.14	7755706.75	0.14	0.09	20060804	2.21	12	0	6.37	6.48	-68.06	-0.2	1842925.7	7796795.86	0.14	0.15	20060807	0.55	7	7	6.36	6.45	-65.32	-0.28	1826774.99	7774184.87	0.14	0.09	1	1.26	600004	0	-0.16	1	0.78	1	0.62	0	-1.39	1	0.78	1
20060804	2.21	12	0	6.37	6.48	-68.06	-0.2	1842925.7	7796795.86	0.14	0.15	20060807	0.55	7	7	6.36	6.45	-65.32	-0.28	1826774.99	7774184.87	0.14	0.09	20060808	0.99	10	2	6.37	6.45	-38.02	-0.29	1844606.02	7796473.66	0.14	0.1	0	-0.16	600004	1	0.78	1	0.62	0	-1.39	1	0.78	1	0.62	0
20060807	0.55	7	7	6.36	6.45	-65.32	-0.28	1826774.99	7774184.87	0.14	0.09	20060808	0.99	10	2	6.37	6.45	-38.02	-0.29	1844606.02	7796473.66	0.14	0.1	20060809	1.39	11	3	6.38	6.44	14.39	-0.27	1818309.27	7765395.68	0.13	0.13	1	0.78	600004	1	0.62	0	-1.39	1	0.78	1	0.62	0	-1.08	0
20060808	0.99	10	2	6.37	6.45	-38.02	-0.29	1844606.02	7796473.66	0.14	0.1	20060809	1.39	11	3	6.38	6.44	14.39	-0.27	1818309.27	7765395.68	0.13	0.13	20060810	0.62	10	6	6.4	6.44	58.44	-0.15	1820458.79	7784741.34	0.13	0.09	1	0.62	600004	0	-1.39	1	0.78	1	0.62	0	-1.08	0	-0.62	1
20060809	1.39	11	3	6.38	6.44	14.39	-0.27	1818309.27	7765395.68	0.13	0.13	20060810	0.62	10	6	6.4	6.44	58.44	-0.15	1820458.79	7784741.34	0.13	0.09	20060811	1.32	12	2	6.42	6.45	142.86	-0.06	1822784.15	7810320.28	0.13	0.11	0	-1.39	600004	1	0.78	1	0.62	0	-1.08	0	-0.62	1	1.72	1
20060810	0.62	10	6	6.4	6.44	58.44	-0.15	1820458.79	7784741.34	0.13	0.09	20060811	1.32	12	2	6.42	6.45	142.86	-0.06	1822784.15	7810320.28	0.13	0.11	20060814	0.85	11	5	6.43	6.44	56.9	0.01	1807176.23	7788469.2	0.13	0.14	1	0.78	600004	1	0.62	0	-1.08	0	-0.62	1	1.72	1	0.31	0
20060811	1.32	12	2	6.42	6.45	142.86	-0.06	1822784.15	7810320.28	0.13	0.11	20060814	0.85	11	5	6.43	6.44	56.9	0.01	1807176.23	7788469.2	0.13	0.14	20060815	0.73	12	4	6.44	6.44	34.07	0.09	1819903.57	7804378.37	0.13	0.1	1	0.62	600004	0	-1.08	0	-0.62	1	1.72	1	0.31	0	-0.31	1
20060814	0.85	11	5	6.43	6.44	56.9	0.01	1807176.23	7788469.2	0.13	0.14	20060815	0.73	12	4	6.44	6.44	34.07	0.09	1819903.57	7804378.37	0.13	0.1	20060816	1.58	12	2	6.46	6.45	90.91	0.14	1833834.91	7829454.78	0.12	0.09	0	-1.08	600004	0	-0.62	1	1.72	1	0.31	0	-0.31	1	1.23	1
20060815	0.73	12	4	6.44	6.44	34.07	0.09	1819903.57	7804378.37	0.13	0.1	20060816	1.58	12	2	6.46	6.45	90.91	0.14	1833834.91	7829454.78	0.12	0.09	20060817	0.7	7	5	6.45	6.45	31.17	0.08	1823349.3	7811978.76	0.12	0.1	0	-0.62	600004	1	1.72	1	0.31	0	-0.31	1	1.23	1	0.76	1
20060816	1.58	12	2	6.46	6.45	90.91	0.14	1833834.91	7829454.78	0.12	0.09	20060817	0.7	7	5	6.45	6.45	31.17	0.08	1823349.3	7811978.76	0.12	0.1	20060818	1.21	11	5	6.43	6.43	-46.46	-0.03	1806414.26	7790809.96	0.12	0.1	1	1.72	600004	1	0.31	0	-0.31	1	1.23	1	0.76	1	0.76	0
20060817	0.7	7	5	6.45	6.45	31.17	0.08	1823349.3	7811978.76	0.12	0.1	20060818	1.21	11	5	6.43	6.43	-46.46	-0.03	1806414.26	7790809.96	0.12	0.1	20060821	1.67	8	0	6.45	6.44	-37.5	0.16	1841853.41	7826249.11	0.13	0.2	1	0.31	600004	0	-0.31	1	1.23	1	0.76	1	0.76	0	-2.1	0
20060818	1.21	11	5	6.43	6.43	-46.46	-0.03	1806414.26	7790809.96	0.12	0.1	20060821	1.67	8	0	6.45	6.44	-37.5	0.16	1841853.41	7826249.11	0.13	0.2	20060822	1.23	12	2	6.46	6.46	153.85	0.1	1852785.41	7869977.13	0.12	0.08	0	-0.31	600004	1	1.23	1	0.76	1	0.76	0	-2.1	0	-0.15	0
20060821	1.67	8	0	6.45	6.44	-37.5	0.16	1841853.41	7826249.11	0.13	0.2	20060822	1.23	12	2	6.46	6.46	153.85	0.1	1852785.41	7869977.13	0.12	0.08	20060823	0.4	11	7	6.46	6.46	87.23	0.09	1852785.41	7852428.49	0.12	0.06	1	1.23	600004	1	0.76	1	0.76	0	-2.1	0	-0.15	0	-0.92	0
20060822	1.23	12	2	6.46	6.46	153.85	0.1	1852785.41	7869977.13	0.12	0.08	20060823	0.4	11	7	6.46	6.46	87.23	0.09	1852785.41	7852428.49	0.12	0.06	20060824	1.5	12	2	6.49	6.48	141.82	0.12	1874316.7	7878744.51	0.12	0.11	1	0.76	600004	1	0.76	0	-2.1	0	-0.15	0	-0.92	0	-0.46	1
20060823	0.4	11	7	6.46	6.46	87.23	0.09	1852785.41	7852428.49	0.12	0.06	20060824	1.5	12	2	6.49	6.48	141.82	0.12	1874316.7	7878744.51	0.12	0.11	20060825	4.12	10	2	6.54	6.51	198.54	0.13	1849314.65	7987086.74	0.12	0.13	1	0.76	600004	0	-2.1	0	-0.15	0	-0.92	0	-0.46	1	1.09	0
20060824	1.5	12	2	6.49	6.48	141.82	0.12	1874316.7	7878744.51	0.12	0.11	20060825	4.12	10	2	6.54	6.51	198.54	0.13	1849314.65	7987086.74	0.12	0.13	20060828	0.31	12	6	6.57	6.54	148.68	0.27	1876275.4	8020787.68	0.12	0.1	0	-2.1	600004	0	-0.15	0	-0.92	0	-0.46	1	1.09	0	0	0
20060825	4.12	10	2	6.54	6.51	198.54	0.13	1849314.65	7987086.74	0.12	0.13	20060828	0.31	12	6	6.57	6.54	148.68	0.27	1876275.4	8020787.68	0.12	0.1	20060829	2.81	7	5	6.58	6.54	52.31	0.08	1797495.06	7926251.27	0.12	0.15	0	-0.15	600004	0	-0.92	0	-0.46	1	1.09	0	0	0	0	0
20060828	0.31	12	6	6.57	6.54	148.68	0.27	1876275.4	8020787.68	0.12	0.1	20060829	2.81	7	5	6.58	6.54	52.31	0.08	1797495.06	7926251.27	0.12	0.15	20060830	0.31	11	5	6.58	6.53	-2.11	0.03	1807325.32	7896760.47	0.11	0.06	0	-0.92	600004	0	-0.46	1	1.09	0	0	0	0	0	-0.92	1
20060829	2.81	7	5	6.58	6.54	52.31	0.08	1797495.06	7926251.27	0.12	0.15	20060830	0.31	11	5	6.58	6.53	-2.11	0.03	1807325.32	7896760.47	0.11	0.06	20060831	1.67	7	5	6.56	6.52	-46.93	0.04	1779897.81	7847390.95	0.11	0.09	0	-0.46	600004	1	1.09	0	0	0	0	0	-0.92	1	0.31	0
20060830	0.31	11	5	6.58	6.53	-2.11	0.03	1807325.32	7896760.47	0.11	0.06	20060831	1.67	7	5	6.56	6.52	-46.93	0.04	1779897.81	7847390.95	0.11	0.09	20060901	0.64	11	5	6.52	6.5	-86.27	0.05	1756036.78	7815576.24	0.11	0.08	1	1.09	600004	0	0	0	0	0	-0.92	1	0.31	0	0	1
20060831	1.67	7	5	6.56	6.52	-46.93	0.04	1779897.81	7847390.95	0.11	0.09	20060901	0.64	11	5	6.52	6.5	-86.27	0.05	1756036.78	7815576.24	0.11	0.08	20060904	0.75	10	2	6.49	6.5	-62.66	0.01	1773946.06	7839455.28	0.1	0.08	0	0	600004	0	0	0	-0.92	1	0.31	0	0	1	1.39	0
20060901	0.64	11	5	6.52	6.5	-86.27	0.05	1756036.78	7815576.24	0.11	0.08	20060904	0.75	10	2	6.49	6.5	-62.66	0.01	1773946.06	7839455.28	0.1	0.08	20060905	0.97	6	3	6.48	6.5	-43.66	-0.01	1781635.14	7839455.28	0.1	0.06	0	0	600004	0	-0.92	1	0.31	0	0	1	1.39	0	-0.31	0
20060904	0.75	10	2	6.49	6.5	-62.66	0.01	1773946.06	7839455.28	0.1	0.08	20060905	0.97	6	3	6.48	6.5	-43.66	-0.01	1781635.14	7839455.28	0.1	0.06	20060906	1.34	6	3	6.48	6.5	-44.3	0.01	1791928.5	7839455.28	0.1	0.06	0	-0.92	600004	1	0.31	0	0	1	1.39	0	-0.31	0	-1.23	1
20060905	0.97	6	3	6.48	6.5	-43.66	-0.01	1781635.14	7839455.28	0.1	0.06	20060906	1.34	6	3	6.48	6.5	-44.3	0.01	1791928.5	7839455.28	0.1	0.06	20060907	1.01	11	5	6.47	6.49	-72.95	-0.13	1768463.65	7808168.81	0.09	0.08	1	0.31	600004	0	0	1	1.39	0	-0.31	0	-1.23	1	2.48	1
20060906	1.34	6	3	6.48	6.5	-44.3	0.01	1791928.5	7839455.28	0.1	0.06	20060907	1.01	11	5	6.47	6.49	-72.95	-0.13	1768463.65	7808168.81	0.09	0.08	20060908	0.56	12	6	6.48	6.48	-77.57	-0.16	1777275.94	7825793.4	0.09	0.04	0	0	600004	1	1.39	0	-0.31	0	-1.23	1	2.48	1	1.06	0
20060907	1.01	11	5	6.47	6.49	-72.95	-0.13	1768463.65	7808168.81	0.09	0.08	20060908	0.56	12	6	6.48	6.48	-77.57	-0.16	1777275.94	7825793.4	0.09	0.04	20060911	2.1	12	3	6.47	6.48	-64.37	-0.21	1777275.94	7825793.4	0.09	0.06	1	1.39	600004	0	-0.31	0	-1.23	1	2.48	1	1.06	0	-1.2	1
20060908	0.56	12	6	6.48	6.48	-77.57	-0.16	1777275.94	7825793.4	0.09	0.04	20060911	2.1	12	3	6.47	6.48	-64.37	-0.21	1777275.94	7825793.4	0.09	0.06	20060912	1.17	12	2	6.48	6.49	133.33	0.02	1812776.17	7869182.57	0.09	0.11	0	-0.31	600004	0	-1.23	1	2.48	1	1.06	0	-1.2	1	0.45	1
20060911	2.1	12	3	6.47	6.48	-64.37	-0.21	1777275.94	7825793.4	0.09	0.06	20060912	1.17	12	2	6.48	6.49	133.33	0.02	1812776.17	7869182.57	0.09	0.11	20060913	0.94	11	3	6.49	6.5	170.43	0.01	1792363.23	7828356.69	0.09	0.08	0	-1.23	600004	1	2.48	1	1.06	0	-1.2	1	0.45	1	0.45	0
20060912	1.17	12	2	6.48	6.49	133.33	0.02	1812776.17	7869182.57	0.09	0.11	20060913	0.94	11	3	6.49	6.5	170.43	0.01	1792363.23	7828356.69	0.09	0.08	20060914	1.41	11	5	6.49	6.49	-34.07	-0.01	1763674.9	7770980.02	0.09	0.12	1	2.48	600004	1	1.06	0	-1.2	1	0.45	1	0.45	0	-1.2	1
20060913	0.94	11	3	6.49	6.5	170.43	0.01	1792363.23	7828356.69	0.09	0.08	20060914	1.41	11	5	6.49	6.49	-34.07	-0.01	1763674.9	7770980.02	0.09	0.12	20060915	1.26	12	2	6.52	6.51	149.8	0.18	1821630.03	7843423.94	0.1	0.2	1	1.06	600004	0	-1.2	1	0.45	1	0.45	0	-1.2	1	1.98	0
20060914	1.41	11	5	6.49	6.49	-34.07	-0.01	1763674.9	7770980.02	0.09	0.12	20060915	1.26	12	2	6.52	6.51	149.8	0.18	1821630.03	7843423.94	0.1	0.2	20060918	1.4	12	2	6.56	6.54	226.67	0.18	1816785.29	7945163.43	0.11	0.21	0	-1.2	600004	1	0.45	1	0.45	0	-1.2	1	1.98	0	-0.45	0
20060915	1.26	12	2	6.52	6.51	149.8	0.18	1821630.03	7843423.94	0.1	0.2	20060918	1.4	12	2	6.56	6.54	226.67	0.18	1816785.29	7945163.43	0.11	0.21	20060919	0.47	11	5	6.57	6.55	104.68	0.1	1793031.4	7897655.65	0.11	0.12	1	0.45	600004	1	0.45	0	-1.2	1	1.98	0	-0.45	0	0	0
20060918	1.4	12	2	6.56	6.54	226.67	0.18	1816785.29	7945163.43	0.11	0.21	20060919	0.47	11	5	6.57	6.55	104.68	0.1	1793031.4	7897655.65	0.11	0.12	20060920	0.82	12	4	6.59	6.57	68.74	0.13	1824136.73	7936537.31	0.11	0.1	1	0.45	600004	0	-1.2	1	1.98	0	-0.45	0	0	0	-0.15	1
20060919	0.47	11	5	6.57	6.55	104.68	0.1	1793031.4	7897655.65	0.11	0.12	20060920	0.82	12	4	6.59	6.57	68.74	0.13	1824136.73	7936537.31	0.11	0.1	20060921	1.02	12	2	6.64	6.58	88.89	0.22	1846239.15	7976321.67	0.11	0.09	0	-1.2	600004	1	1.98	0	-0.45	0	0	0	-0.15	1	0.9	1
20060920	0.82	12	4	6.59	6.57	68.74	0.13	1824136.73	7936537.31	0.11	0.1	20060921	1.02	12	2	6.64	6.58	88.89	0.22	1846239.15	7976321.67	0.11	0.09	20060922	0.93	11	5	6.63	6.58	36.46	0.12	1822711.8	7939350.11	0.11	0.11	1	1.98	600004	0	-0.45	0	0	0	-0.15	1	0.9	1	1.63	0
20060921	1.02	12	2	6.64	6.58	88.89	0.22	1846239.15	7976321.67	0.11	0.09	20060922	0.93	11	5	6.63	6.58	36.46	0.12	1822711.8	7939350.11	0.11	0.11	20060925	4.32	12	0	6.64	6.61	88.83	0.25	1924417.61	8099173.53	0.12	0.22	0	-0.45	600004	0	0	0	-0.15	1	0.9	1	1.63	0	-1.46	0
20060922	0.93	11	5	6.63	6.58	36.46	0.12	1822711.8	7939350.11	0.11	0.11	20060925	4.32	12	0	6.64	6.61	88.83	0.25	1924417.61	8099173.53	0.12	0.22	20060926	0.16	7	7	6.65	6.62	81.78	0.13	1937524.19	8072960.38	0.12	0.09	0	0	600004	0	-0.15	1	0.9	1	1.63	0	-1.46	0	-0.74	0
20060925	4.32	12	0	6.64	6.61	88.83	0.25	1924417.61	8099173.53	0.12	0.22	20060926	0.16	7	7	6.65	6.62	81.78	0.13	1937524.19	8072960.38	0.12	0.09	20060927	0.69	8	7	6.66	6.63	61.08	0.15	1955533.02	8072960.38	0.11	0.06	0	-0.15	600004	1	0.9	1	1.63	0	-1.46	0	-0.74	0	0	0
20060926	0.16	7	7	6.65	6.62	81.78	0.13	1937524.19	8072960.38	0.12	0.09	20060927	0.69	8	7	6.66	6.63	61.08	0.15	1955533.02	8072960.38	0.11	0.06	20060928	1.37	11	3	6.66	6.64	72.29	0.22	1952016.02	8048341.39	0.11	0.07	1	0.9	600004	1	1.63	0	-1.46	0	-0.74	0	0	0	0	1
20060927	0.69	8	7	6.66	6.63	61.08	0.15	1955533.02	8072960.38	0.11	0.06	20060928	1.37	11	3	6.66	6.64	72.29	0.22	1952016.02	8048341.39	0.11	0.07	20060929	1.92	10	2	6.69	6.65	135.86	0.12	1987542.12	8095709.53	0.11	0.08	1	1.63	600004	0	-1.46	0	-0.74	0	0	0	0	1	0.15	0
20060928	1.37	11	3	6.66	6.64	72.29	0.22	1952016.02	8048341.39	0.11	0.07	20060929	1.92	10	2	6.69	6.65	135.86	0.12	1987542.12	8095709.53	0.11	0.08	20061009	1.5	12	2	6.72	6.69	234.72	0.16	2048255.25	8166541.51	0.11	0.14	0	-1.46	600004	0	-0.74	0	0	0	0	1	0.15	0	-0.15	1
20060929	1.92	10	2	6.69	6.65	135.86	0.12	1987542.12	8095709.53	0.11	0.08	20061009	1.5	12	2	6.72	6.69	234.72	0.16	2048255.25	8166541.51	0.11	0.14	20061010	0.58	7	5	6.73	6.7	115.84	0.14	2030610.93	8125371.43	0.11	0.14	0	-0.74	600004	0	0	0	0	1	0.15	0	-0.15	1	0.3	0
20061009	1.5	12	2	6.72	6.69	234.72	0.16	2048255.25	8166541.51	0.11	0.14	20061010	0.58	7	5	6.73	6.7	115.84	0.14	2030610.93	8125371.43	0.11	0.14	20061011	0.66	11	5	6.73	6.7	47.41	0.06	2007838.11	8098044.05	0.11	0.12	0	0	600004	0	0	1	0.15	0	-0.15	1	0.3	0	-0.15	0
20061010	0.58	7	5	6.73	6.7	115.84	0.14	2030610.93	8125371.43	0.11	0.14	20061011	0.66	11	5	6.73	6.7	47.41	0.06	2007838.11	8098044.05	0.11	0.12	20061012	1.43	11	5	6.74	6.7	1.57	0.03	2000005.84	8098044.05	0.11	0.1	0	0	600004	1	0.15	0	-0.15	1	0.3	0	-0.15	0	0	0
20061011	0.66	11	5	6.73	6.7	47.41	0.06	2007838.11	8098044.05	0.11	0.12	20061012	1.43	11	5	6.74	6.7	1.57	0.03	2000005.84	8098044.05	0.11	0.1	20061013	0.67	6	7	6.73	6.69	-4.56	0.11	1982550.67	8098044.05	0.11	0.06	1	0.15	600004	0	-0.15	1	0.3	0	-0.15	0	0	0	-1.34	1
20061012	1.43	11	5	6.74	6.7	1.57	0.03	2000005.84	8098044.05	0.11	0.1	20061013	0.67	6	7	6.73	6.69	-4.56	0.11	1982550.67	8098044.05	0.11	0.06	20061016	1.13	12	6	6.7	6.7	-13.65	-0.01	1976631.1	8127641.93	0.1	0.05	0	-0.15	600004	1	0.3	0	-0.15	0	0	0	-1.34	1	1.06	0
20061013	0.67	6	7	6.73	6.69	-4.56	0.11	1982550.67	8098044.05	0.11	0.06	20061016	1.13	12	6	6.7	6.7	-13.65	-0.01	1976631.1	8127641.93	0.1	0.05	20061017	0.94	11	3	6.69	6.69	-23.26	0.01	1958049.76	8099769.93	0.1	0.06	1	0.3	600004	0	-0.15	0	0	0	-1.34	1	1.06	0	-0.3	1
20061016	1.13	12	6	6.7	6.7	-13.65	-0.01	1976631.1	8127641.93	0.1	0.05	20061017	0.94	11	3	6.69	6.69	-23.26	0.01	1958049.76	8099769.93	0.1	0.06	20061018	1	10	6	6.7	6.7	-36.66	0.03	1972051.79	8127773.98	0.09	0.04	0	-0.15	600004	0	0	0	-1.34	1	1.06	0	-0.3	1	0.75	1
20061017	0.94	11	3	6.69	6.69	-23.26	0.01	1958049.76	8099769.93	0.1	0.06	20061018	1	10	6	6.7	6.7	-36.66	0.03	1972051.79	8127773.98	0.09	0.04	20061019	1.18	11	3	6.7	6.7	-31.66	0.03	1957943.82	8094855.39	0.09	0.07	0	0	600004	0	-1.34	1	1.06	0	-0.3	1	0.75	1	1.04	1
20061018	1	10	6	6.7	6.7	-36.66	0.03	1972051.79	8127773.98	0.09	0.04	20061019	1.18	11	3	6.7	6.7	-31.66	0.03	1957943.82	8094855.39	0.09	0.07	20061020	0.8	6	7	6.7	6.7	-31.66	-0.03	1942172.23	8094855.39	0.08	0.05	0	-1.34	600004	1	1.06	0	-0.3	1	0.75	1	1.04	1	1.18	0
20061019	1.18	11	3	6.7	6.7	-31.66	0.03	1957943.82	8094855.39	0.09	0.07	20061020	0.8	6	7	6.7	6.7	-31.66	-0.03	1942172.23	8094855.39	0.08	0.05	20061023	2.91	11	5	6.68	6.68	-273.33	-0.23	1898522.14	8018467.72	0.09	0.14	1	1.06	600004	0	-0.3	1	0.75	1	1.04	1	1.18	0	-0.15	1
20061020	0.8	6	7	6.7	6.7	-31.66	-0.03	1942172.23	8094855.39	0.08	0.05	20061023	2.91	11	5	6.68	6.68	-273.33	-0.23	1898522.14	8018467.72	0.09	0.14	20061024	0.57	12	6	6.68	6.68	-117.65	-0.06	1929580.72	8061949.74	0.09	0.08	0	-0.3	600004	1	0.75	1	1.04	1	1.18	0	-0.15	1	1.46	0
20061023	2.91	11	5	6.68	6.68	-273.33	-0.23	1898522.14	8018467.72	0.09	0.14	20061024	0.57	12	6	6.68	6.68	-117.65	-0.06	1929580.72	8061949.74	0.09	0.08	20061025	0.82	11	3	6.67	6.68	-66.67	-0.03	1914285.92	8026261.86	0.09	0.07	1	0.75	600004	1	1.04	1	1.18	0	-0.15	1	1.46	0	-1.3	0
20061024	0.57	12	6	6.68	6.68	-117.65	-0.06	1929580.72	8061949.74	0.09	0.08	20061025	0.82	11	3	6.67	6.68	-66.67	-0.03	1914285.92	8026261.86	0.09	0.07	20061026	1.07	12	2	6.67	6.68	12.35	0.02	1935499.21	8064445.78	0.09	0.09	1	1.04	600004	1	1.18	0	-0.15	1	1.46	0	-1.3	0	0	1
20061025	0.82	11	3	6.67	6.68	-66.67	-0.03	1914285.92	8026261.86	0.09	0.07	20061026	1.07	12	2	6.67	6.68	12.35	0.02	1935499.21	8064445.78	0.09	0.09	20061027	2.76	12	2	6.69	6.7	201.28	0.09	1956597.51	8169937.3	0.09	0.15	1	1.18	600004	0	-0.15	1	1.46	0	-1.3	0	0	1	2.04	1
20061026	1.07	12	2	6.67	6.68	12.35	0.02	1935499.21	8064445.78	0.09	0.09	20061027	2.76	12	2	6.69	6.7	201.28	0.09	1956597.51	8169937.3	0.09	0.15	20061030	0.77	10	2	6.74	6.73	230.1	0.16	1993321.72	8250730.57	0.1	0.11	0	-0.15	600004	1	1.46	0	-1.3	0	0	1	2.04	1	0.71	0
20061027	2.76	12	2	6.69	6.7	201.28	0.09	1956597.51	8169937.3	0.09	0.15	20061030	0.77	10	2	6.74	6.73	230.1	0.16	1993321.72	8250730.57	0.1	0.11	20061031	0.74	11	3	6.77	6.75	155.56	0.16	1960003.24	8190757.3	0.09	0.09	1	1.46	600004	0	-1.3	0	0	1	2.04	1	0.71	0	-1.56	1
20061030	0.77	10	2	6.74	6.73	230.1	0.16	1993321.72	8250730.57	0.1	0.11	20061031	0.74	11	3	6.77	6.75	155.56	0.16	1960003.24	8190757.3	0.09	0.09	20061101	1.33	12	0	6.83	6.79	133.5	0.24	2029339.14	8270760.26	0.1	0.15	0	-1.3	600004	0	0	1	2.04	1	0.71	0	-1.56	1	0.43	0
20061031	0.74	11	3	6.77	6.75	155.56	0.16	1960003.24	8190757.3	0.09	0.09	20061101	1.33	12	0	6.83	6.79	133.5	0.24	2029339.14	8270760.26	0.1	0.15	20061102	0.67	7	7	6.86	6.8	88.48	0.16	1987452.75	8216906.33	0.1	0.1	0	0	600004	1	2.04	1	0.71	0	-1.56	1	0.43	0	-2.01	0
20061101	1.33	12	0	6.83	6.79	133.5	0.24	2029339.14	8270760.26	0.1	0.15	20061102	0.67	7	7	6.86	6.8	88.48	0.16	1987452.75	8216906.33	0.1	0.1	20061103	1.08	11	1	6.88	6.81	69.48	0.16	1952579.99	8216906.33	0.1	0.1	1	2.04	600004	1	0.71	0	-1.56	1	0.43	0	-2.01	0	-0.73	1
20061102	0.67	7	7	6.86	6.8	88.48	0.16	1987452.75	8216906.33	0.1	0.1	20061103	1.08	11	1	6.88	6.81	69.48	0.16	1952579.99	8216906.33	0.1	0.1	20061106	1.29	12	0	6.9	6.85	97	0.39	2013262.26	8291866.78	0.11	0.21	1	0.71	600004	0	-1.56	1	0.43	0	-2.01	0	-0.73	1	1.33	1
20061103	1.08	11	1	6.88	6.81	69.48	0.16	1952579.99	8216906.33	0.1	0.1	20061106	1.29	12	0	6.9	6.85	97	0.39	2013262.26	8291866.78	0.11	0.21	20061107	1.41	12	2	6.94	6.88	140.72	0.37	2060277.03	8397650.03	0.12	0.18	0	-1.56	600004	1	0.43	0	-2.01	0	-0.73	1	1.33	1	1.31	0
20061106	1.29	12	0	6.9	6.85	97	0.39	2013262.26	8291866.78	0.11	0.21	20061107	1.41	12	2	6.94	6.88	140.72	0.37	2060277.03	8397650.03	0.12	0.18	20061108	0.51	7	7	6.94	6.89	90.55	0.28	2022973.06	8343766.51	0.12	0.13	1	0.43	600004	0	-2.01	0	-0.73	1	1.33	1	1.31	0	-0.43	1
20061107	1.41	12	2	6.94	6.88	140.72	0.37	2060277.03	8397650.03	0.12	0.18	20061108	0.51	7	7	6.94	6.89	90.55	0.28	2022973.06	8343766.51	0.12	0.13	20061109	0.83	12	4	6.96	6.91	59.44	0.26	2047834.04	8388516.27	0.12	0.09	0	-2.01	600004	0	-0.73	1	1.33	1	1.31	0	-0.43	1	3.61	0
20061108	0.51	7	7	6.94	6.89	90.55	0.28	2022973.06	8343766.51	0.12	0.13	20061109	0.83	12	4	6.96	6.91	59.44	0.26	2047834.04	8388516.27	0.12	0.09	20061110	2.55	7	5	6.96	6.89	-62.68	0.05	1971668.98	8274268.68	0.12	0.18	0	-0.73	600004	1	1.33	1	1.31	0	-0.43	1	3.61	0	-0.42	1
20061109	0.83	12	4	6.96	6.91	59.44	0.26	2047834.04	8388516.27	0.12	0.09	20061110	2.55	7	5	6.96	6.89	-62.68	0.05	1971668.98	8274268.68	0.12	0.18	20061113	0.45	11	5	6.91	6.87	-135.67	-0.08	1929537.04	8222774.09	0.12	0.11	1	1.33	600004	1	1.31	0	-0.43	1	3.61	0	-0.42	1	0.28	1
20061110	2.55	7	5	6.96	6.89	-62.68	0.05	1971668.98	8274268.68	0.12	0.18	20061113	0.45	11	5	6.91	6.87	-135.67	-0.08	1929537.04	8222774.09	0.12	0.11	20061114	0.68	12	2	6.88	6.87	-80.94	0.02	1951960.47	8258010.91	0.12	0.11	1	1.31	600004	0	-0.43	1	3.61	0	-0.42	1	0.28	1	0.7	0
20061113	0.45	11	5	6.91	6.87	-135.67	-0.08	1929537.04	8222774.09	0.12	0.11	20061114	0.68	12	2	6.88	6.87	-80.94	0.02	1951960.47	8258010.91	0.12	0.11	20061115	2.03	12	2	6.88	6.89	31.06	0.01	1981378.51	8329454.73	0.13	0.17	0	-0.43	600004	1	3.61	0	-0.42	1	0.28	1	0.7	0	-1.25	1
20061114	0.68	12	2	6.88	6.87	-80.94	0.02	1951960.47	8258010.91	0.12	0.11	20061115	2.03	12	2	6.88	6.89	31.06	0.01	1981378.51	8329454.73	0.13	0.17	20061116	1.45	11	3	6.87	6.9	63.61	0.07	1910556.35	8225945.41	0.13	0.19	1	3.61	600004	0	-0.42	1	0.28	1	0.7	0	-1.25	1	0.7	1
20061115	2.03	12	2	6.88	6.89	31.06	0.01	1981378.51	8329454.73	0.13	0.17	20061116	1.45	11	3	6.87	6.9	63.61	0.07	1910556.35	8225945.41	0.13	0.19	20061117	1.67	12	0	6.94	6.95	177.9	0.32	2003525.13	8398601.72	0.16	0.39	0	-0.42	600004	1	0.28	1	0.7	0	-1.25	1	0.7	1	2.23	0
20061116	1.45	11	3	6.87	6.9	63.61	0.07	1910556.35	8225945.41	0.13	0.19	20061117	1.67	12	0	6.94	6.95	177.9	0.32	2003525.13	8398601.72	0.16	0.39	20061120	0.6	11	7	7.02	6.98	145.33	0.15	2033209.62	8294706	0.16	0.14	1	0.28	600004	1	0.7	0	-1.25	1	0.7	1	2.23	0	-2.04	1
20061117	1.67	12	0	6.94	6.95	177.9	0.32	2003525.13	8398601.72	0.16	0.39	20061120	0.6	11	7	7.02	6.98	145.33	0.15	2033209.62	8294706	0.16	0.14	20061121	0.95	12	2	7.08	7.02	133.97	0.12	2027410.77	8393286.44	0.16	0.17	1	0.7	600004	0	-1.25	1	0.7	1	2.23	0	-2.04	1	0.56	1
20061120	0.6	11	7	7.02	6.98	145.33	0.15	2033209.62	8294706	0.16	0.14	20061121	0.95	12	2	7.08	7.02	133.97	0.12	2027410.77	8393286.44	0.16	0.17	20061122	1.6	10	2	7.13	7.05	131.61	0.28	1942318.5	8551314.94	0.17	0.26	0	-1.25	600004	1	0.7	1	2.23	0	-2.04	1	0.56	1	0.41	1
20061121	0.95	12	2	7.08	7.02	133.97	0.12	2027410.77	8393286.44	0.16	0.17	20061122	1.6	10	2	7.13	7.05	131.61	0.28	1942318.5	8551314.94	0.17	0.26	20061123	0.51	11	5	7.17	7.07	66.04	0.16	1881892.88	8470747.44	0.17	0.16	1	0.7	600004	1	2.23	0	-2.04	1	0.56	1	0.41	1	1.1	1
20061122	1.6	10	2	7.13	7.05	131.61	0.28	1942318.5	8551314.94	0.17	0.26	20061123	0.51	11	5	7.17	7.07	66.04	0.16	1881892.88	8470747.44	0.17	0.16	20061124	0.77	12	6	7.17	7.09	55	0.35	1898882.8	8533043.83	0.16	0.11	1	2.23	600004	0	-2.04	1	0.56	1	0.41	1	1.1	1	8.99	0
20061123	0.51	11	5	7.17	7.07	66.04	0.16	1881892.88	8470747.44	0.17	0.16	20061124	0.77	12	6	7.17	7.09	55	0.35	1898882.8	8533043.83	0.16	0.11	20061127	1.4	12	2	7.21	7.13	106.12	0.56	1952451.13	8620092.37	0.17	0.26	0	-2.04	600004	1	0.56	1	0.41	1	1.1	1	8.99	0	-0.75	0
20061124	0.77	12	6	7.17	7.09	55	0.35	1898882.8	8533043.83	0.16	0.11	20061127	1.4	12	2	7.21	7.13	106.12	0.56	1952451.13	8620092.37	0.17	0.26	20061128	0.63	11	3	7.21	7.14	79.1	0.32	1907812.12	8565533.57	0.18	0.22	1	0.56	600004	1	0.41	1	1.1	1	8.99	0	-0.75	0	-5.42	1
20061127	1.4	12	2	7.21	7.13	106.12	0.56	1952451.13	8620092.37	0.17	0.26	20061128	0.63	11	3	7.21	7.14	79.1	0.32	1907812.12	8565533.57	0.18	0.22	20061129	0.96	12	4	7.21	7.16	25.36	0.27	1940513.12	8617855.17	0.17	0.16	1	0.41	600004	1	1.1	1	8.99	0	-0.75	0	-5.42	1	3.06	0
20061128	0.63	11	3	7.21	7.14	79.1	0.32	1907812.12	8565533.57	0.18	0.22	20061129	0.96	12	4	7.21	7.16	25.36	0.27	1940513.12	8617855.17	0.17	0.16	20061130	1.31	12	2	7.24	7.18	85.46	0.33	1921860.29	8686248.88	0.17	0.11	1	1.1	600004	1	8.99	0	-0.75	0	-5.42	1	3.06	0	-1.55	1
20061129	0.96	12	4	7.21	7.16	25.36	0.27	1940513.12	8617855.17	0.17	0.16	20061130	1.31	12	2	7.24	7.18	85.46	0.33	1921860.29	8686248.88	0.17	0.11	20061201	2.47	12	0	7.27	7.21	111.11	0.16	1978134.38	8855071.17	0.18	0.24	1	8.99	600004	0	-0.75	0	-5.42	1	3.06	0	-1.55	1	4.59	0
20061130	1.31	12	2	7.24	7.18	85.46	0.33	1921860.29	8686248.88	0.17	0.11	20061201	2.47	12	0	7.27	7.21	111.11	0.16	1978134.38	8855071.17	0.18	0.24	20061206	3.06	7	8	7.4	7.35	322.98	0.85	2368456.41	9372474.79	0.23	0.73	0	-0.75	600004	0	-5.42	1	3.06	0	-1.55	1	4.59	0	-0.38	0
20061201	2.47	12	0	7.27	7.21	111.11	0.16	1978134.38	8855071.17	0.18	0.24	20061206	3.06	7	8	7.4	7.35	322.98	0.85	2368456.41	9372474.79	0.23	0.73	20061207	0.63	12	3	7.55	7.46	181.33	0.77	2346873.11	9048725.29	0.25	0.45	0	-5.42	600004	1	3.06	0	-1.55	1	4.59	0	-0.38	0	0	0
20061206	3.06	7	8	7.4	7.35	322.98	0.85	2368456.41	9372474.79	0.23	0.73	20061207	0.63	12	3	7.55	7.46	181.33	0.77	2346873.11	9048725.29	0.25	0.45	20061208	0.53	11	5	7.61	7.47	63.67	0.29	2182048.2	8875659.13	0.27	0.44	1	3.06	600004	0	-1.55	1	4.59	0	-0.38	0	0	0	-1.51	0
20061207	0.63	12	3	7.55	7.46	181.33	0.77	2346873.11	9048725.29	0.25	0.45	20061208	0.53	11	5	7.61	7.47	63.67	0.29	2182048.2	8875659.13	0.27	0.44	20061211	0.55	10	4	7.71	7.52	53.93	0.61	2247559.26	8970947.95	0.28	0.32	0	-1.55	600004	1	4.59	0	-0.38	0	0	0	-1.51	0	-1.28	1
20061208	0.53	11	5	7.61	7.47	63.67	0.29	2182048.2	8875659.13	0.27	0.44	20061211	0.55	10	4	7.71	7.52	53.93	0.61	2247559.26	8970947.95	0.28	0.32	20061212	0.89	11	7	7.76	7.54	33.93	0.44	2238087.26	8885699.95	0.28	0.27	1	4.59	600004	0	-0.38	0	0	0	-1.51	0	-1.28	1	0.52	0
20061211	0.55	10	4	7.71	7.52	53.93	0.61	2247559.26	8970947.95	0.28	0.32	20061212	0.89	11	7	7.76	7.54	33.93	0.44	2238087.26	8885699.95	0.28	0.27	20061213	2.29	12	2	7.76	7.61	74.03	0.63	2408945.11	9080966.06	0.3	0.48	0	-0.38	600004	0	0	0	-1.51	0	-1.28	1	0.52	0	-1.16	0
20061212	0.89	11	7	7.76	7.54	33.93	0.44	2238087.26	8885699.95	0.28	0.27	20061213	2.29	12	2	7.76	7.61	74.03	0.63	2408945.11	9080966.06	0.3	0.48	20061214	0.74	11	3	7.76	7.67	107.22	0.75	2308965.6	8936551.21	0.29	0.26	0	0	600004	0	-1.51	0	-1.28	1	0.52	0	-1.16	0	-0.91	1
20061213	2.29	12	2	7.76	7.61	74.03	0.63	2408945.11	9080966.06	0.3	0.48	20061214	0.74	11	3	7.76	7.67	107.22	0.75	2308965.6	8936551.21	0.29	0.26	20061215	0.71	12	5	7.84	7.72	73.82	0.71	2315033.57	8936551.21	0.28	0.17	0	-1.51	600004	0	-1.28	1	0.52	0	-1.16	0	-0.91	1	0.39	0
20061214	0.74	11	3	7.76	7.67	107.22	0.75	2308965.6	8936551.21	0.29	0.26	20061215	0.71	12	5	7.84	7.72	73.82	0.71	2315033.57	8936551.21	0.28	0.17	20061218	1.14	11	5	7.86	7.74	34.74	0.56	2266072.27	8819044.09	0.28	0.24	0	-1.28	600004	1	0.52	0	-1.16	0	-0.91	1	0.39	0	-1.7	1
20061215	0.71	12	5	7.84	7.72	73.82	0.71	2315033.57	8936551.21	0.28	0.17	20061218	1.14	11	5	7.86	7.74	34.74	0.56	2266072.27	8819044.09	0.28	0.24	20061219	1.47	11	5	7.88	7.74	-60.61	0.38	2303060.12	8646434.13	0.28	0.28	1	0.52	600004	0	-1.16	0	-0.91	1	0.39	0	-1.7	1	0.93	0
20061218	1.14	11	5	7.86	7.74	34.74	0.56	2266072.27	8819044.09	0.28	0.24	20061219	1.47	11	5	7.88	7.74	-60.61	0.38	2303060.12	8646434.13	0.28	0.28	20061220	0.62	12	6	7.84	7.74	-49.32	-0.24	2390195.66	8752933.12	0.27	0.22	0	-1.16	600004	0	-0.91	1	0.39	0	-1.7	1	0.93	0	-2.91	1
20061219	1.47	11	5	7.88	7.74	-60.61	0.38	2303060.12	8646434.13	0.28	0.28	20061220	0.62	12	6	7.84	7.74	-49.32	-0.24	2390195.66	8752933.12	0.27	0.22	20061221	0.89	11	7	7.78	7.73	-49.65	-0.27	2373380.82	8657649.05	0.26	0.17	0	-0.91	600004	1	0.39	0	-1.7	1	0.93	0	-2.91	1	2.59	1
20061220	0.62	12	6	7.84	7.74	-49.32	-0.24	2390195.66	8752933.12	0.27	0.22	20061221	0.89	11	7	7.78	7.73	-49.65	-0.27	2373380.82	8657649.05	0.26	0.17	20061222	0.82	6	5	7.71	7.7	-90.04	0.09	2368762.79	8579142.48	0.25	0.17	1	0.39	600004	0	-1.7	1	0.93	0	-2.91	1	2.59	1	2.79	1
20061221	0.89	11	7	7.78	7.73	-49.65	-0.27	2373380.82	8657649.05	0.26	0.17	20061222	0.82	6	5	7.71	7.7	-90.04	0.09	2368762.79	8579142.48	0.25	0.17	20061225	1.56	12	2	7.68	7.69	-56.83	-0.11	2303906.25	8701649.28	0.24	0.17	0	-1.7	600004	1	0.93	0	-2.91	1	2.59	1	2.79	1	5.55	1
20061222	0.82	6	5	7.71	7.7	-90.04	0.09	2368762.79	8579142.48	0.25	0.17	20061225	1.56	12	2	7.68	7.69	-56.83	-0.11	2303906.25	8701649.28	0.24	0.17	20061226	0.65	11	5	7.63	7.66	-117.42	-0.12	2266283.06	8622222.55	0.24	0.19	1	0.93	600004	0	-2.91	1	2.59	1	2.79	1	5.55	1	2.45	1
20061225	1.56	12	2	7.68	7.69	-56.83	-0.11	2303906.25	8701649.28	0.24	0.17	20061226	0.65	11	5	7.63	7.66	-117.42	-0.12	2266283.06	8622222.55	0.24	0.19	20061227	1.38	12	4	7.59	7.64	-95.57	-0.4	2313389.15	8732136.77	0.24	0.21	0	-2.91	600004	1	2.59	1	2.79	1	5.55	1	2.45	1	0.12	1
20061226	0.65	11	5	7.63	7.66	-117.42	-0.12	2266283.06	8622222.55	0.24	0.19	20061227	1.38	12	4	7.59	7.64	-95.57	-0.4	2313389.15	8732136.77	0.24	0.21	20061228	1.31	11	5	7.53	7.59	-140.56	-0.59	2198495.23	8588519.37	0.24	0.3	1	2.59	600004	1	2.79	1	5.55	1	2.45	1	0.12	1	7.27	1
20061227	1.38	12	4	7.59	7.64	-95.57	-0.4	2313389.15	8732136.77	0.24	0.21	20061228	1.31	11	5	7.53	7.59	-140.56	-0.59	2198495.23	8588519.37	0.24	0.3	20061229	1.15	10	2	7.52	7.58	-56.81	-0.4	2192814.15	8753270.96	0.25	0.34	1	2.79	600004	1	5.55	1	2.45	1	0.12	1	7.27	1	1.44	0
20061228	1.31	11	5	7.53	7.59	-140.56	-0.59	2198495.23	8588519.37	0.24	0.3	20061229	1.15	10	2	7.52	7.58	-56.81	-0.4	2192814.15	8753270.96	0.25	0.34	20070104	1.45	12	2	7.54	7.61	131.83	-0.07	2120345.55	8992974.77	0.28	0.49	1	5.55	600004	1	2.45	1	0.12	1	7.27	1	1.44	0	-1.31	1
20061229	1.15	10	2	7.52	7.58	-56.81	-0.4	2192814.15	8753270.96	0.25	0.34	20070104	1.45	12	2	7.54	7.61	131.83	-0.07	2120345.55	8992974.77	0.28	0.49	20070105	0.99	12	2	7.68	7.71	201.11	0.46	2339902.52	9229751.89	0.3	0.55	1	2.45	600004	1	0.12	1	7.27	1	1.44	0	-1.31	1	3	0
20070104	1.45	12	2	7.54	7.61	131.83	-0.07	2120345.55	8992974.77	0.28	0.49	20070105	0.99	12	2	7.68	7.71	201.11	0.46	2339902.52	9229751.89	0.3	0.55	20070108	0.71	12	2	7.84	7.83	204.98	0.62	2419497.29	9397785.29	0.31	0.38	1	0.12	600004	1	7.27	1	1.44	0	-1.31	1	3	0	-1.62	0
20070105	0.99	12	2	7.68	7.71	201.11	0.46	2339902.52	9229751.89	0.3	0.55	20070108	0.71	12	2	7.84	7.83	204.98	0.62	2419497.29	9397785.29	0.31	0.38	20070109	0.77	11	6	8.05	7.94	142.68	0.72	2467173.15	9527191.22	0.3	0.19	1	7.27	600004	1	1.44	0	-1.31	1	3	0	-1.62	0	-3.72	1
20070108	0.71	12	2	7.84	7.83	204.98	0.62	2419497.29	9397785.29	0.31	0.38	20070109	0.77	11	6	8.05	7.94	142.68	0.72	2467173.15	9527191.22	0.3	0.19	20070110	2.37	12	2	8.34	8.13	155.16	1.4	2734348.56	9833657.13	0.35	0.78	1	1.44	600004	0	-1.31	1	3	0	-1.62	0	-3.72	1	0.11	1
20070109	0.77	11	6	8.05	7.94	142.68	0.72	2467173.15	9527191.22	0.3	0.19	20070110	2.37	12	2	8.34	8.13	155.16	1.4	2734348.56	9833657.13	0.35	0.78	20070111	0.85	12	2	8.62	8.31	149.63	1.5	2738499.7	10095178.58	0.38	0.63	0	-1.31	600004	1	3	0	-1.62	0	-3.72	1	0.11	1	2.95	1
20070110	2.37	12	2	8.34	8.13	155.16	1.4	2734348.56	9833657.13	0.35	0.78	20070111	0.85	12	2	8.62	8.31	149.63	1.5	2738499.7	10095178.58	0.38	0.63	20070112	0.82	11	5	8.78	8.44	98.94	1.51	2790536.33	9879598.23	0.4	0.58	1	3	600004	0	-1.62	0	-3.72	1	0.11	1	2.95	1	1.55	0
20070111	0.85	12	2	8.62	8.31	149.63	1.5	2738499.7	10095178.58	0.38	0.63	20070112	0.82	11	5	8.78	8.44	98.94	1.51	2790536.33	9879598.23	0.4	0.58	20070115	2.01	11	2	8.96	8.59	104.68	1.71	3006852.29	10312230.14	0.41	0.56	0	-1.62	600004	0	-3.72	1	0.11	1	2.95	1	1.55	0	-2.07	1
20070112	0.82	11	5	8.78	8.44	98.94	1.51	2790536.33	9879598.23	0.4	0.58	20070115	2.01	11	2	8.96	8.59	104.68	1.71	3006852.29	10312230.14	0.41	0.56	20070116	0.47	11	7	9.11	8.69	80.19	1.78	2977704.41	10108194.99	0.4	0.28	0	-3.72	600004	1	0.11	1	2.95	1	1.55	0	-2.07	1	2.33	1
20070115	2.01	11	2	8.96	8.59	104.68	1.71	3006852.29	10312230.14	0.41	0.56	20070116	0.47	11	7	9.11	8.69	80.19	1.78	2977704.41	10108194.99	0.4	0.28	20070117	1.04	7	5	9.07	8.71	34.02	1.25	2854926.11	9897016.32	0.4	0.43	1	0.11	600004	1	2.95	1	1.55	0	-2.07	1	2.33	1	0.98	0
20070116	0.47	11	7	9.11	8.69	80.19	1.78	2977704.41	10108194.99	0.4	0.28	20070117	1.04	7	5	9.07	8.71	34.02	1.25	2854926.11	9897016.32	0.4	0.43	20070118	0.6	12	4	9	8.72	0.36	1.05	2910679.42	10024452.44	0.39	0.32	1	2.95	600004	1	1.55	0	-2.07	1	2.33	1	0.98	0	-1.18	1
20070117	1.04	7	5	9.07	8.71	34.02	1.25	2854926.11	9897016.32	0.4	0.43	20070118	0.6	12	4	9	8.72	0.36	1.05	2910679.42	10024452.44	0.39	0.32	20070119	1.2	10	2	9.01	8.79	41.06	0.88	3018250.51	10177316.63	0.38	0.3	1	1.55	600004	0	-2.07	1	2.33	1	0.98	0	-1.18	1	7.83	0
20070118	0.6	12	4	9	8.72	0.36	1.05	2910679.42	10024452.44	0.39	0.32	20070119	1.2	10	2	9.01	8.79	41.06	0.88	3018250.51	10177316.63	0.38	0.3	20070122	1.34	12	2	9	8.86	79.34	0.82	3120311.45	10381438.5	0.37	0.2	0	-2.07	600004	1	2.33	1	0.98	0	-1.18	1	7.83	0	-2.02	0
20070119	1.2	10	2	9.01	8.79	41.06	0.88	3018250.51	10177316.63	0.38	0.3	20070122	1.34	12	2	9	8.86	79.34	0.82	3120311.45	10381438.5	0.37	0.2	20070123	0.83	11	5	8.97	8.89	0.88	0.62	3130718.1	10211463.17	0.38	0.49	1	2.33	600004	1	0.98	0	-1.18	1	7.83	0	-2.02	0	-0.72	0
20070122	1.34	12	2	9	8.86	79.34	0.82	3120311.45	10381438.5	0.37	0.2	20070123	0.83	11	5	8.97	8.89	0.88	0.62	3130718.1	10211463.17	0.38	0.49	20070124	1.2	12	2	9.06	8.95	42.11	0.22	3296212.88	10414785.33	0.38	0.43	1	0.98	600004	0	-1.18	1	7.83	0	-2.02	0	-0.72	0	-0.62	1
20070123	0.83	11	5	8.97	8.89	0.88	0.62	3130718.1	10211463.17	0.38	0.49	20070124	1.2	12	2	9.06	8.95	42.11	0.22	3296212.88	10414785.33	0.38	0.43	20070125	1.58	12	2	9.16	9.01	117.79	0.18	3354090	10735740.24	0.41	0.61	0	-1.18	600004	1	7.83	0	-2.02	0	-0.72	0	-0.62	1	2.29	1
20070124	1.2	12	2	9.06	8.95	42.11	0.22	3296212.88	10414785.33	0.38	0.43	20070125	1.58	12	2	9.16	9.01	117.79	0.18	3354090	10735740.24	0.41	0.61	20070126	0.56	12	5	9.19	9.05	28.11	0.19	3440220.57	10556853.67	0.42	0.54	1	7.83	600004	0	-2.02	0	-0.72	0	-0.62	1	2.29	1	3.26	0
20070125	1.58	12	2	9.16	9.01	117.79	0.18	3354090	10735740.24	0.41	0.61	20070126	0.56	12	5	9.19	9.05	28.11	0.19	3440220.57	10556853.67	0.42	0.54	20070129	1.97	10	2	9.33	9.21	239.87	0.64	3732109.08	10909132.91	0.46	0.78	0	-2.02	600004	0	-0.72	0	-0.62	1	2.29	1	3.26	0	-1.09	1
20070126	0.56	12	5	9.19	9.05	28.11	0.19	3440220.57	10556853.67	0.42	0.54	20070129	1.97	10	2	9.33	9.21	239.87	0.64	3732109.08	10909132.91	0.46	0.78	20070130	0.45	11	7	9.47	9.3	158.08	0.59	3679451.5	10751160.16	0.45	0.36	0	-0.72	600004	0	-0.62	1	2.29	1	3.26	0	-1.09	1	9.98	1
20070129	1.97	10	2	9.33	9.21	239.87	0.64	3732109.08	10909132.91	0.46	0.78	20070130	0.45	11	7	9.47	9.3	158.08	0.59	3679451.5	10751160.16	0.45	0.36	20070131	1.36	11	1	9.56	9.36	110.91	0.86	3569940.88	10535915.16	0.46	0.57	0	-0.62	600004	1	2.29	1	3.26	0	-1.09	1	9.98	1	2.81	1
20070130	0.45	11	7	9.47	9.3	158.08	0.59	3679451.5	10751160.16	0.45	0.36	20070131	1.36	11	1	9.56	9.36	110.91	0.86	3569940.88	10535915.16	0.46	0.57	20070201	0.66	12	5	9.62	9.4	57	0.79	3566649.51	10394386.07	0.46	0.43	1	2.29	600004	1	3.26	0	-1.09	1	9.98	1	2.81	1	4.32	1
20070131	1.36	11	1	9.56	9.36	110.91	0.86	3569940.88	10535915.16	0.46	0.57	20070201	0.66	12	5	9.62	9.4	57	0.79	3566649.51	10394386.07	0.46	0.43	20070202	1.84	12	2	9.74	9.48	79.34	0.75	3621045.25	10655485.64	0.46	0.48	1	3.26	600004	0	-1.09	1	9.98	1	2.81	1	4.32	1	1.35	1
20070201	0.66	12	5	9.62	9.4	57	0.79	3566649.51	10394386.07	0.46	0.43	20070202	1.84	12	2	9.74	9.48	79.34	0.75	3621045.25	10655485.64	0.46	0.48	20070205	0.86	12	0	9.78	9.6	94.98	0.93	3812948.41	10880475.55	0.48	0.68	0	-1.09	600004	1	9.98	1	2.81	1	4.32	1	1.35	1	6.01	0
20070202	1.84	12	2	9.74	9.48	79.34	0.75	3621045.25	10655485.64	0.46	0.48	20070205	0.86	12	0	9.78	9.6	94.98	0.93	3812948.41	10880475.55	0.48	0.68	20070206	0.73	11	3	9.84	9.67	110.51	1.01	3761474.53	10716695.01	0.47	0.35	1	9.98	600004	1	2.81	1	4.32	1	1.35	1	6.01	0	-0.16	1
20070205	0.86	12	0	9.78	9.6	94.98	0.93	3812948.41	10880475.55	0.48	0.68	20070206	0.73	11	3	9.84	9.67	110.51	1.01	3761474.53	10716695.01	0.47	0.35	20070207	1.9	3	2	10.11	9.92	221.96	1.8	4072756.54	11027977.02	0.52	1	1	2.81	600004	1	4.32	1	1.35	1	6.01	0	-0.16	1	1.74	0
20070206	0.73	11	3	9.84	9.67	110.51	1.01	3761474.53	10716695.01	0.47	0.35	20070207	1.9	3	2	10.11	9.92	221.96	1.8	4072756.54	11027977.02	0.52	1	20070208	0.77	12	8	10.46	10.18	208.37	2.02	4085436.98	11268905.5	0.53	0.58	1	4.32	600004	1	1.35	1	6.01	0	-0.16	1	1.74	0	-2.09	0
20070207	1.9	3	2	10.11	9.92	221.96	1.8	4072756.54	11027977.02	0.52	1	20070208	0.77	12	8	10.46	10.18	208.37	2.02	4085436.98	11268905.5	0.53	0.58	20070209	1.49	12	2	10.86	10.47	167.21	2.62	4111435.39	11627683.52	0.61	1.38	1	1.35	600004	1	6.01	0	-0.16	1	1.74	0	-2.09	0	-0.08	0
20070208	0.77	12	8	10.46	10.18	208.37	2.02	4085436.98	11268905.5	0.53	0.58	20070209	1.49	12	2	10.86	10.47	167.21	2.62	4111435.39	11627683.52	0.61	1.38	20070212	0.33	12	6	11.23	10.75	129.3	2.06	4106248.79	11746975.37	0.62	0.69	1	6.01	600004	0	-0.16	1	1.74	0	-2.09	0	-0.08	0	-9.98	1
20070209	1.49	12	2	10.86	10.47	167.21	2.62	4111435.39	11627683.52	0.61	1.38	20070212	0.33	12	6	11.23	10.75	129.3	2.06	4106248.79	11746975.37	0.62	0.69	20070213	1.07	10	2	11.77	11.1	129.1	2.98	4161417.85	11874867.28	0.66	1.02	0	-0.16	600004	1	1.74	0	-2.09	0	-0.08	0	-9.98	1	0.18	0
20070212	0.33	12	6	11.23	10.75	129.3	2.06	4106248.79	11746975.37	0.62	0.69	20070213	1.07	10	2	11.77	11.1	129.1	2.98	4161417.85	11874867.28	0.66	1.02	20070214	1.46	11	3	12.1	11.39	112.22	3.03	4062890.37	11688759.83	0.66	0.68	1	1.74	600004	0	-2.09	0	-0.08	0	-9.98	1	0.18	0	-4.57	1
20070213	1.07	10	2	11.77	11.1	129.1	2.98	4161417.85	11874867.28	0.66	1.02	20070214	1.46	11	3	12.1	11.39	112.22	3.03	4062890.37	11688759.83	0.66	0.68	20070215	0.58	12	6	12.42	11.66	95.53	3.31	4117045.85	11797070.78	0.64	0.4	0	-2.09	600004	0	-0.08	0	-9.98	1	0.18	0	-4.57	1	2.76	0
20070214	1.46	11	3	12.1	11.39	112.22	3.03	4062890.37	11688759.83	0.66	0.68	20070215	0.58	12	6	12.42	11.66	95.53	3.31	4117045.85	11797070.78	0.64	0.4	20070216	0.86	11	1	12.58	11.84	75.42	2.82	4057143.28	11704118.52	0.62	0.45	0	-0.08	600004	0	-9.98	1	0.18	0	-4.57	1	2.76	0	-1.43	1
20070215	0.58	12	6	12.42	11.66	95.53	3.31	4117045.85	11797070.78	0.64	0.4	20070216	0.86	11	1	12.58	11.84	75.42	2.82	4057143.28	11704118.52	0.62	0.45	20070226	1.01	12	5	12.71	11.98	46.8	2.49	4134915.04	11610144.31	0.61	0.58	0	-9.98	600004	1	0.18	0	-4.57	1	2.76	0	-1.43	1	8	1
20070216	0.86	11	1	12.58	11.84	75.42	2.82	4057143.28	11704118.52	0.62	0.45	20070226	1.01	12	5	12.71	11.98	46.8	2.49	4134915.04	11610144.31	0.61	0.58	20070227	1.7	2	5	12.44	11.87	-38.11	1.34	3975504.18	11450733.45	0.68	1.26	1	0.18	600004	0	-4.57	1	2.76	0	-1.43	1	8	1	0.84	1
20070226	1.01	12	5	12.71	11.98	46.8	2.49	4134915.04	11610144.31	0.61	0.58	20070227	1.7	2	5	12.44	11.87	-38.11	1.34	3975504.18	11450733.45	0.68	1.26	20070228	1.1	10	4	12.18	11.78	-124.5	0.36	4108946.01	11626876.66	0.71	0.99	0	-4.57	600004	1	2.76	0	-1.43	1	8	1	0.84	1	1.34	0
20070227	1.7	2	5	12.44	11.87	-38.11	1.34	3975504.18	11450733.45	0.68	1.26	20070228	1.1	10	4	12.18	11.78	-124.5	0.36	4108946.01	11626876.66	0.71	0.99	20070301	0.64	11	7	11.77	11.61	-137.61	-0.47	4089561.74	11514447.93	0.71	0.76	1	2.76	600004	0	-1.43	1	8	1	0.84	1	1.34	0	-2.39	1
20070228	1.1	10	4	12.18	11.78	-124.5	0.36	4108946.01	11626876.66	0.71	0.99	20070301	0.64	11	7	11.77	11.61	-137.61	-0.47	4089561.74	11514447.93	0.71	0.76	20070302	0.81	12	2	11.48	11.53	-91.97	-0.66	4099322.83	11605086.62	0.71	0.65	0	-1.43	600004	1	8	1	0.84	1	1.34	0	-2.39	1	1.43	1
20070301	0.64	11	7	11.77	11.61	-137.61	-0.47	4089561.74	11514447.93	0.71	0.76	20070302	0.81	12	2	11.48	11.53	-91.97	-0.66	4099322.83	11605086.62	0.71	0.65	20070305	0.94	11	1	11.15	11.43	-80.34	-0.98	4086518.96	11519727.49	0.72	0.8	1	8	600004	1	0.84	1	1.34	0	-2.39	1	1.43	1	5.24	1
20070302	0.81	12	2	11.48	11.53	-91.97	-0.66	4099322.83	11605086.62	0.71	0.65	20070305	0.94	11	1	11.15	11.43	-80.34	-0.98	4086518.96	11519727.49	0.72	0.8	20070306	2.34	12	2	11.26	11.51	-22.04	-0.82	4215694.41	11719072.32	0.77	1.25	1	0.84	600004	1	1.34	0	-2.39	1	1.43	1	5.24	1	0.4	1
20070305	0.94	11	1	11.15	11.43	-80.34	-0.98	4086518.96	11519727.49	0.72	0.8	20070306	2.34	12	2	11.26	11.51	-22.04	-0.82	4215694.41	11719072.32	0.77	1.25	20070307	0.51	12	2	11.38	11.6	21.75	-0.7	4238951.1	11821401.73	0.74	0.44	1	1.34	600004	0	-2.39	1	1.43	1	5.24	1	0.4	1	0.39	0
20070306	2.34	12	2	11.26	11.51	-22.04	-0.82	4215694.41	11719072.32	0.77	1.25	20070307	0.51	12	2	11.38	11.6	21.75	-0.7	4238951.1	11821401.73	0.74	0.44	20070308	0.67	12	2	11.63	11.7	51.86	-0.76	4280177.01	11890111.58	0.69	0.3	0	-2.39	600004	1	1.43	1	5.24	1	0.4	1	0.39	0	-5.02	1
20070307	0.51	12	2	11.38	11.6	21.75	-0.7	4238951.1	11821401.73	0.74	0.44	20070308	0.67	12	2	11.63	11.7	51.86	-0.76	4280177.01	11890111.58	0.69	0.3	20070309	0.94	11	1	11.77	11.73	52.87	-0.78	4241459.76	11825582.83	0.67	0.5	1	1.43	600004	1	5.24	1	0.4	1	0.39	0	-5.02	1	1.16	0
20070308	0.67	12	2	11.63	11.7	51.86	-0.76	4280177.01	11890111.58	0.69	0.3	20070309	0.94	11	1	11.77	11.73	52.87	-0.78	4241459.76	11825582.83	0.67	0.5	20070312	1.19	12	4	11.97	11.78	55.18	-0.6	4302355.53	11902364.45	0.66	0.58	1	5.24	600004	1	0.4	1	0.39	0	-5.02	1	1.16	0	-0.49	0
20070309	0.94	11	1	11.77	11.73	52.87	-0.78	4241459.76	11825582.83	0.67	0.5	20070312	1.19	12	4	11.97	11.78	55.18	-0.6	4302355.53	11902364.45	0.66	0.58	20070313	1.93	12	2	12.13	11.94	125.91	1.29	4404188.94	12050648.2	0.68	0.83	1	0.4	600004	1	0.39	0	-5.02	1	1.16	0	-0.49	0	-0.08	1
20070312	1.19	12	4	11.97	11.78	55.18	-0.6	4302355.53	11902364.45	0.66	0.58	20070313	1.93	12	2	12.13	11.94	125.91	1.29	4404188.94	12050648.2	0.68	0.83	20070314	1.04	12	2	12.27	12.08	118.5	1.32	4452526.65	12204724.65	0.72	1.02	1	0.39	600004	0	-5.02	1	1.16	0	-0.49	0	-0.08	1	0.08	1
20070313	1.93	12	2	12.13	11.94	125.91	1.29	4404188.94	12050648.2	0.68	0.83	20070314	1.04	12	2	12.27	12.08	118.5	1.32	4452526.65	12204724.65	0.72	1.02	20070315	0.41	12	6	12.39	12.2	122.89	1.89	4470122.49	12268069.65	0.68	0.36	0	-5.02	600004	1	1.16	0	-0.49	0	-0.08	1	0.08	1	0.25	1
20070314	1.04	12	2	12.27	12.08	118.5	1.32	4452526.65	12204724.65	0.72	1.02	20070315	0.41	12	6	12.39	12.2	122.89	1.89	4470122.49	12268069.65	0.68	0.36	20070316	1.61	7	5	12.45	12.18	43.47	0.95	4396487.95	12166014.76	0.69	0.79	1	1.16	600004	0	-0.49	0	-0.08	1	0.08	1	0.25	1	4.83	0
20070315	0.41	12	6	12.39	12.2	122.89	1.89	4470122.49	12268069.65	0.68	0.36	20070316	1.61	7	5	12.45	12.18	43.47	0.95	4396487.95	12166014.76	0.69	0.79	20070319	0.55	12	4	12.49	12.19	-22.14	1.25	4439988.72	12221944.32	0.69	0.72	0	-0.49	600004	0	-0.08	1	0.08	1	0.25	1	4.83	0	-3.2	0
20070316	1.61	7	5	12.45	12.18	43.47	0.95	4396487.95	12166014.76	0.69	0.79	20070319	0.55	12	4	12.49	12.19	-22.14	1.25	4439988.72	12221944.32	0.69	0.72	20070320	1.34	11	7	12.4	12.19	-21.12	0.31	4483957.03	12146939.55	0.65	0.29	0	-0.08	600004	1	0.08	1	0.25	1	4.83	0	-3.2	0	-2.9	0
20070319	0.55	12	4	12.49	12.19	-22.14	1.25	4439988.72	12221944.32	0.69	0.72	20070320	1.34	11	7	12.4	12.19	-21.12	0.31	4483957.03	12146939.55	0.65	0.29	20070321	0.82	12	3	12.3	12.19	-19.43	0.2	4497547.25	12085783.57	0.61	0.18	1	0.08	600004	1	0.25	1	4.83	0	-3.2	0	-2.9	0	-1.99	1
20070320	1.34	11	7	12.4	12.19	-21.12	0.31	4483957.03	12146939.55	0.65	0.29	20070321	0.82	12	3	12.3	12.19	-19.43	0.2	4497547.25	12085783.57	0.61	0.18	20070322	1.05	12	2	12.18	12.19	5.56	0.05	4457039.95	12149920.13	0.58	0.38	1	0.25	600004	1	4.83	0	-3.2	0	-2.9	0	-1.99	1	2.63	0
20070321	0.82	12	3	12.3	12.19	-19.43	0.2	4497547.25	12085783.57	0.61	0.18	20070322	1.05	12	2	12.18	12.19	5.56	0.05	4457039.95	12149920.13	0.58	0.38	20070323	1.07	12	4	12.21	12.2	-40.45	0.37	4489705.45	12218517.68	0.57	0.42	1	4.83	600004	0	-3.2	0	-2.9	0	-1.99	1	2.63	0	-0.41	1
20070322	1.05	12	2	12.18	12.19	5.56	0.05	4457039.95	12149920.13	0.58	0.38	20070323	1.07	12	4	12.21	12.2	-40.45	0.37	4489705.45	12218517.68	0.57	0.42	20070327	1.92	12	2	12.32	12.31	108.84	0.79	4561969.06	12350292.51	0.58	0.73	0	-3.2	600004	0	-2.9	0	-1.99	1	2.63	0	-0.41	1	2.07	1
20070323	1.07	12	4	12.21	12.2	-40.45	0.37	4489705.45	12218517.68	0.57	0.42	20070327	1.92	12	2	12.32	12.31	108.84	0.79	4561969.06	12350292.51	0.58	0.73	20070328	0.97	11	5	12.36	12.32	30.68	-0.25	4536460.44	12222749.39	0.6	0.75	0	-2.9	600004	0	-1.99	1	2.63	0	-0.41	1	2.07	1	2.6	0
20070327	1.92	12	2	12.32	12.31	108.84	0.79	4561969.06	12350292.51	0.58	0.73	20070328	0.97	11	5	12.36	12.32	30.68	-0.25	4536460.44	12222749.39	0.6	0.75	20070329	0.79	11	5	12.33	12.27	-35.44	-0.66	4439358.88	12122051.48	0.6	0.56	0	-1.99	600004	1	2.63	0	-0.41	1	2.07	1	2.6	0	-1.27	1
20070328	0.97	11	5	12.36	12.32	30.68	-0.25	4536460.44	12222749.39	0.6	0.75	20070329	0.79	11	5	12.33	12.27	-35.44	-0.66	4439358.88	12122051.48	0.6	0.56	20070330	1.09	11	5	12.25	12.19	-147.28	-0.95	4354882.01	12012544.42	0.57	0.35	1	2.63	600004	0	-0.41	1	2.07	1	2.6	0	-1.27	1	1.2	0
20070329	0.79	11	5	12.33	12.27	-35.44	-0.66	4439358.88	12122051.48	0.6	0.56	20070330	1.09	11	5	12.25	12.19	-147.28	-0.95	4354882.01	12012544.42	0.57	0.35	20070402	0.62	10	2	12.23	12.17	-75.45	0	4406926.73	12080602.9	0.55	0.35	0	-0.41	600004	1	2.07	1	2.6	0	-1.27	1	1.2	0	-2.22	1
20070330	1.09	11	5	12.25	12.19	-147.28	-0.95	4354882.01	12012544.42	0.57	0.35	20070402	0.62	10	2	12.23	12.17	-75.45	0	4406926.73	12080602.9	0.55	0.35	20070403	1.65	11	1	12.08	12.15	-78.87	-0.19	4461372.3	11968509.08	0.53	0.35	1	2.07	600004	1	2.6	0	-1.27	1	1.2	0	-2.22	1	2.76	1
20070402	0.62	10	2	12.23	12.17	-75.45	0	4406926.73	12080602.9	0.55	0.35	20070403	1.65	11	1	12.08	12.15	-78.87	-0.19	4461372.3	11968509.08	0.53	0.35	20070404	1.29	12	2	12.06	12.18	-3.03	0.12	4563132.61	12113440.44	0.52	0.47	1	2.6	600004	0	-1.27	1	1.2	0	-2.22	1	2.76	1	5.05	0
20070403	1.65	11	1	12.08	12.15	-78.87	-0.19	4461372.3	11968509.08	0.53	0.35	20070404	1.29	12	2	12.06	12.18	-3.03	0.12	4563132.61	12113440.44	0.52	0.47	20070405	1.36	12	2	12.18	12.26	110.22	0.45	4598003.69	12311043.19	0.56	0.85	0	-1.27	600004	1	1.2	0	-2.22	1	2.76	1	5.05	0	-1.5	1
20070404	1.29	12	2	12.06	12.18	-3.03	0.12	4563132.61	12113440.44	0.52	0.47	20070405	1.36	12	2	12.18	12.26	110.22	0.45	4598003.69	12311043.19	0.56	0.85	20070406	0.62	12	7	12.32	12.3	66	0.28	4570730.68	12188314.65	0.54	0.36	1	1.2	600004	0	-2.22	1	2.76	1	5.05	0	-1.5	1	1.37	0
20070405	1.36	12	2	12.18	12.26	110.22	0.45	4598003.69	12311043.19	0.56	0.85	20070406	0.62	12	7	12.32	12.3	66	0.28	4570730.68	12188314.65	0.54	0.36	20070409	1.06	12	2	12.42	12.36	77.54	0.4	4588103.91	12318613.9	0.51	0.3	0	-2.22	600004	1	2.76	1	5.05	0	-1.5	1	1.37	0	-0.9	1
20070406	0.62	12	7	12.32	12.3	66	0.28	4570730.68	12188314.65	0.54	0.36	20070409	1.06	12	2	12.42	12.36	77.54	0.4	4588103.91	12318613.9	0.51	0.3	20070410	1.06	11	1	12.47	12.36	25.58	-0.47	4573240.19	12181124.43	0.54	0.74	1	2.76	600004	1	5.05	0	-1.5	1	1.37	0	-0.9	1	2.28	0
20070409	1.06	12	2	12.42	12.36	77.54	0.4	4588103.91	12318613.9	0.51	0.3	20070410	1.06	11	1	12.47	12.36	25.58	-0.47	4573240.19	12181124.43	0.54	0.74	20070411	1.3	12	6	12.55	12.41	66.87	0.28	4744861.23	12359610.32	0.53	0.52	1	5.05	600004	0	-1.5	1	1.37	0	-0.9	1	2.28	0	-4.97	1
20070410	1.06	11	1	12.47	12.36	25.58	-0.47	4573240.19	12181124.43	0.54	0.74	20070411	1.3	12	6	12.55	12.41	66.87	0.28	4744861.23	12359610.32	0.53	0.52	20070412	1.74	12	2	12.69	12.58	171.09	1.28	5008350.33	12671006.52	0.56	0.78	0	-1.5	600004	1	1.37	0	-0.9	1	2.28	0	-4.97	1	3.36	1
20070411	1.3	12	6	12.55	12.41	66.87	0.28	4744861.23	12359610.32	0.53	0.52	20070412	1.74	12	2	12.69	12.58	171.09	1.28	5008350.33	12671006.52	0.56	0.78	20070413	0.76	11	3	12.82	12.68	168.38	1.32	4854329.84	12434841.78	0.57	0.69	1	1.37	600004	0	-0.9	1	2.28	0	-4.97	1	3.36	1	3.55	1
20070412	1.74	12	2	12.69	12.58	171.09	1.28	5008350.33	12671006.52	0.56	0.78	20070413	0.76	11	3	12.82	12.68	168.38	1.32	4854329.84	12434841.78	0.57	0.69	20070416	0.8	12	6	12.95	12.79	121.27	1.19	4896617.63	12623214.63	0.56	0.49	0	-0.9	600004	1	2.28	0	-4.97	1	3.36	1	3.55	1	4.08	1
20070413	0.76	11	3	12.82	12.68	168.38	1.32	4854329.84	12434841.78	0.57	0.69	20070416	0.8	12	6	12.95	12.79	121.27	1.19	4896617.63	12623214.63	0.56	0.49	20070417	1.28	11	5	13.12	12.86	69.31	1.12	4960299.23	12381224.55	0.58	0.76	1	2.28	600004	0	-4.97	1	3.36	1	3.55	1	4.08	1	0.84	0
20070416	0.8	12	6	12.95	12.79	121.27	1.19	4896617.63	12623214.63	0.56	0.49	20070417	1.28	11	5	13.12	12.86	69.31	1.12	4960299.23	12381224.55	0.58	0.76	20070418	0.91	12	2	13.28	12.97	80.54	1.17	5139602.27	12601679.11	0.6	0.75	0	-4.97	600004	1	3.36	1	3.55	1	4.08	1	0.84	0	-1.6	1
20070417	1.28	11	5	13.12	12.86	69.31	1.12	4960299.23	12381224.55	0.58	0.76	20070418	0.91	12	2	13.28	12.97	80.54	1.17	5139602.27	12601679.11	0.6	0.75	20070419	1.15	11	1	13.18	12.94	20.45	0.18	5035236.38	12347172.82	0.68	1.39	1	3.36	600004	1	3.55	1	4.08	1	0.84	0	-1.6	1	0.57	1
20070418	0.91	12	2	13.28	12.97	80.54	1.17	5139602.27	12601679.11	0.6	0.75	20070419	1.15	11	1	13.18	12.94	20.45	0.18	5035236.38	12347172.82	0.68	1.39	20070420	0.8	10	6	13.2	13	42.78	0.77	5137149.73	12550999.52	0.67	0.57	1	3.55	600004	1	4.08	1	0.84	0	-1.6	1	0.57	1	3.79	1
20070419	1.15	11	1	13.18	12.94	20.45	0.18	5035236.38	12347172.82	0.68	1.39	20070420	0.8	10	6	13.2	13	42.78	0.77	5137149.73	12550999.52	0.67	0.57	20070423	1.44	12	2	13.28	13.13	139.54	1.09	5281616.7	12845284.09	0.66	0.61	1	4.08	600004	1	0.84	0	-1.6	1	0.57	1	3.79	1	1.29	0
20070420	0.8	10	6	13.2	13	42.78	0.77	5137149.73	12550999.52	0.67	0.57	20070423	1.44	12	2	13.28	13.13	139.54	1.09	5281616.7	12845284.09	0.66	0.61	20070424	1.15	12	2	13.5	13.34	220.49	1.93	5406934.68	13184559.59	0.71	1.11	1	0.84	600004	0	-1.6	1	0.57	1	3.79	1	1.29	0	-3.14	1
20070423	1.44	12	2	13.28	13.13	139.54	1.09	5281616.7	12845284.09	0.66	0.61	20070424	1.15	12	2	13.5	13.34	220.49	1.93	5406934.68	13184559.59	0.71	1.11	20070425	0.65	12	6	13.68	13.53	160.62	1.71	5527791.43	13406130.3	0.7	0.66	0	-1.6	600004	1	0.57	1	3.79	1	1.29	0	-3.14	1	1.17	0
20070424	1.15	12	2	13.5	13.34	220.49	1.93	5406934.68	13184559.59	0.71	1.11	20070425	0.65	12	6	13.68	13.53	160.62	1.71	5527791.43	13406130.3	0.7	0.66	20070426	0.86	11	3	13.95	13.64	115.64	0.84	5388777.22	13215900.33	0.68	0.52	1	0.57	600004	1	3.79	1	1.29	0	-3.14	1	1.17	0	-3.07	0
20070425	0.65	12	6	13.68	13.53	160.62	1.71	5527791.43	13406130.3	0.7	0.66	20070426	0.86	11	3	13.95	13.64	115.64	0.84	5388777.22	13215900.33	0.68	0.52	20070427	1.33	12	4	14.15	13.75	74.41	1.12	5477054.25	13468120.43	0.7	0.8	1	3.79	600004	1	1.29	0	-3.14	1	1.17	0	-3.07	0	-0.49	0
20070426	0.86	11	3	13.95	13.64	115.64	0.84	5388777.22	13215900.33	0.68	0.52	20070427	1.33	12	4	14.15	13.75	74.41	1.12	5477054.25	13468120.43	0.7	0.8	20070430	1.03	12	2	14.37	13.94	104.27	1.48	5653555.56	13726989.01	0.71	0.88	1	1.29	600004	0	-3.14	1	1.17	0	-3.07	0	-0.49	0	-2.12	1
20070427	1.33	12	4	14.15	13.75	74.41	1.12	5477054.25	13468120.43	0.7	0.8	20070430	1.03	12	2	14.37	13.94	104.27	1.48	5653555.56	13726989.01	0.71	0.88	20070508	0.96	11	2	14.51	14.13	126.98	1.79	5623109.26	13976648.69	0.68	0.42	0	-3.14	600004	1	1.17	0	-3.07	0	-0.49	0	-2.12	1	2.45	1
20070430	1.03	12	2	14.37	13.94	104.27	1.48	5653555.56	13726989.01	0.71	0.88	20070508	0.96	11	2	14.51	14.13	126.98	1.79	5623109.26	13976648.69	0.68	0.42	20070509	0.84	7	5	14.53	14.19	56.97	1.02	5636478.93	13767190.55	0.71	0.97	1	1.17	600004	0	-3.07	0	-0.49	0	-2.12	1	2.45	1	2.04	0
20070508	0.96	11	2	14.51	14.13	126.98	1.79	5623109.26	13976648.69	0.68	0.42	20070509	0.84	7	5	14.53	14.19	56.97	1.02	5636478.93	13767190.55	0.71	0.97	20070510	0.83	12	2	14.63	14.28	77.13	1.86	5639076.28	13941213.26	0.71	0.67	0	-3.07	600004	0	-0.49	0	-2.12	1	2.45	1	2.04	0	-2.28	1
20070509	0.84	7	5	14.53	14.19	56.97	1.02	5636478.93	13767190.55	0.71	0.97	20070510	0.83	12	2	14.63	14.28	77.13	1.86	5639076.28	13941213.26	0.71	0.67	20070511	1.13	11	5	14.63	14.27	-26.38	0.98	5622721.47	13744955.54	0.7	0.67	0	-0.49	600004	0	-2.12	1	2.45	1	2.04	0	-2.28	1	2.12	1
20070510	0.83	12	2	14.63	14.28	77.13	1.86	5639076.28	13941213.26	0.71	0.67	20070511	1.13	11	5	14.63	14.27	-26.38	0.98	5622721.47	13744955.54	0.7	0.67	20070514	0.71	12	5	14.5	14.25	-73.52	0.44	5629117.37	13606377.65	0.7	0.65	0	-2.12	600004	1	2.45	1	2.04	0	-2.28	1	2.12	1	2.49	1
20070511	1.13	11	5	14.63	14.27	-26.38	0.98	5622721.47	13744955.54	0.7	0.67	20070514	0.71	12	5	14.5	14.25	-73.52	0.44	5629117.37	13606377.65	0.7	0.65	20070515	1.16	11	3	14.28	14.18	-89.33	-0.42	5481125.73	13445133.03	0.7	0.73	1	2.45	600004	1	2.04	0	-2.28	1	2.12	1	2.49	1	2.03	0
20070514	0.71	12	5	14.5	14.25	-73.52	0.44	5629117.37	13606377.65	0.7	0.65	20070515	1.16	11	3	14.28	14.18	-89.33	-0.42	5481125.73	13445133.03	0.7	0.73	20070516	0.92	12	4	14.22	14.18	-90.42	-0.2	5624550.77	13594074.41	0.69	0.54	1	2.04	600004	0	-2.28	1	2.12	1	2.49	1	2.03	0	-3.24	1
20070515	1.16	11	3	14.28	14.18	-89.33	-0.42	5481125.73	13445133.03	0.7	0.73	20070516	0.92	12	4	14.22	14.18	-90.42	-0.2	5624550.77	13594074.41	0.69	0.54	20070517	1.24	12	2	14.18	14.23	8.16	0.32	5739020.18	13778220.86	0.65	0.37	0	-2.28	600004	1	2.12	1	2.49	1	2.03	0	-3.24	1	9.92	1
20070516	0.92	12	4	14.22	14.18	-90.42	-0.2	5624550.77	13594074.41	0.69	0.54	20070517	1.24	12	2	14.18	14.23	8.16	0.32	5739020.18	13778220.86	0.65	0.37	20070518	0.73	7	5	14.16	14.22	-46.11	-0.09	5686068.47	13642899.81	0.64	0.47	1	2.12	600004	1	2.49	1	2.03	0	-3.24	1	9.92	1	4.92	1
20070517	1.24	12	2	14.18	14.23	8.16	0.32	5739020.18	13778220.86	0.65	0.37	20070518	0.73	7	5	14.16	14.22	-46.11	-0.09	5686068.47	13642899.81	0.64	0.47	20070521	1.27	12	0	14.22	14.26	-35.2	-0.33	5832037.63	13814254.91	0.65	0.81	1	2.49	600004	1	2.03	0	-3.24	1	9.92	1	4.92	1	0.12	0
20070518	0.73	7	5	14.16	14.22	-46.11	-0.09	5686068.47	13642899.81	0.64	0.47	20070521	1.27	12	0	14.22	14.26	-35.2	-0.33	5832037.63	13814254.91	0.65	0.81	20070522	1.65	10	2	14.42	14.36	149.96	-0.16	5848647.14	14096616.59	0.66	0.68	1	2.03	600004	0	-3.24	1	9.92	1	4.92	1	0.12	0	-10.01	1
20070521	1.27	12	0	14.22	14.26	-35.2	-0.33	5832037.63	13814254.91	0.65	0.81	20070522	1.65	10	2	14.42	14.36	149.96	-0.16	5848647.14	14096616.59	0.66	0.68	20070523	0.7	12	2	14.6	14.5	165.88	0.61	5870516.63	14293442	0.64	0.54	0	-3.24	600004	1	9.92	1	4.92	1	0.12	0	-10.01	1	10.01	0
20070522	1.65	10	2	14.42	14.36	149.96	-0.16	5848647.14	14096616.59	0.66	0.68	20070523	0.7	12	2	14.6	14.5	165.88	0.61	5870516.63	14293442	0.64	0.54	20070524	1.06	11	1	14.63	14.52	93.26	-0.05	5749148.5	14084529.66	0.69	1.05	1	9.92	600004	1	4.92	1	0.12	0	-10.01	1	10.01	0	0	0
20070523	0.7	12	2	14.6	14.5	165.88	0.61	5870516.63	14293442	0.64	0.54	20070524	1.06	11	1	14.63	14.52	93.26	-0.05	5749148.5	14084529.66	0.69	1.05	20070525	2.02	10	2	15.01	14.8	165.18	1.85	6164891.67	14506342.07	0.76	1.46	1	4.92	600004	1	0.12	0	-10.01	1	10.01	0	0	0	-9.99	1
20070524	1.06	11	1	14.63	14.52	93.26	-0.05	5749148.5	14084529.66	0.69	1.05	20070525	2.02	10	2	15.01	14.8	165.18	1.85	6164891.67	14506342.07	0.76	1.46	20070528	0.79	12	2	15.49	15.18	208.66	2.71	6288770.52	14840276.35	0.81	1.24	1	0.12	600004	0	-10.01	1	10.01	0	0	0	-9.99	1	8.51	1
20070525	2.02	10	2	15.01	14.8	165.18	1.85	6164891.67	14506342.07	0.76	1.46	20070528	0.79	12	2	15.49	15.18	208.66	2.71	6288770.52	14840276.35	0.81	1.24	20070529	0.8	11	2	15.91	15.49	160.68	3.03	6079318.69	15106528.67	0.8	0.75	0	-10.01	600004	1	10.01	0	0	0	-9.99	1	8.51	1	8.33	1
20070528	0.79	12	2	15.49	15.18	208.66	2.71	6288770.52	14840276.35	0.81	1.24	20070529	0.8	11	2	15.91	15.49	160.68	3.03	6079318.69	15106528.67	0.8	0.75	20070530	1.09	9	9	15.92	15.43	33.2	1	5789000.63	14816210.61	0.89	1.69	1	10.01	600004	0	0	0	-9.99	1	8.51	1	8.33	1	1.36	0
20070529	0.8	11	2	15.91	15.49	160.68	3.03	6079318.69	15106528.67	0.8	0.75	20070530	1.09	9	9	15.92	15.43	33.2	1	5789000.63	14816210.61	0.89	1.69	20070531	1.47	3	0	16.34	15.66	58.89	2.23	6216696.61	15243906.59	0.97	1.69	0	0	600004	0	-9.99	1	8.51	1	8.33	1	1.36	0	-0.73	1
20070530	1.09	9	9	15.92	15.43	33.2	1	5789000.63	14816210.61	0.89	1.69	20070531	1.47	3	0	16.34	15.66	58.89	2.23	6216696.61	15243906.59	0.97	1.69	20070601	0.94	11	3	16.47	15.85	101.49	2.56	6085840.11	15243906.59	1.09	2.1	0	-9.99	600004	1	8.51	1	8.33	1	1.36	0	-0.73	1	5.85	0
20070531	1.47	3	0	16.34	15.66	58.89	2.23	6216696.61	15243906.59	0.97	1.69	20070601	0.94	11	3	16.47	15.85	101.49	2.56	6085840.11	15243906.59	1.09	2.1	20070604	0.64	9	5	16.11	15.71	-15.56	0.59	5828701.43	14986767.91	1.17	1.96	1	8.51	600004	1	8.33	1	1.36	0	-0.73	1	5.85	0	-0.16	1
20070601	0.94	11	3	16.47	15.85	101.49	2.56	6085840.11	15243906.59	1.09	2.1	20070604	0.64	9	5	16.11	15.71	-15.56	0.59	5828701.43	14986767.91	1.17	1.96	20070605	1.11	12	4	15.99	15.82	-49.99	1.51	6098336.31	15272744.3	1.34	2.8	1	8.33	600004	1	1.36	0	-0.73	1	5.85	0	-0.16	1	0.9	0
20070604	0.64	9	5	16.11	15.71	-15.56	0.59	5828701.43	14986767.91	1.17	1.96	20070605	1.11	12	4	15.99	15.82	-49.99	1.51	6098336.31	15272744.3	1.34	2.8	20070606	1.06	12	2	16.49	16.16	107.02	2.57	6331406.34	15575910.58	1.37	1.73	1	1.36	600004	0	-0.73	1	5.85	0	-0.16	1	0.9	0	-1.69	0
20070605	1.11	12	4	15.99	15.82	-49.99	1.51	6098336.31	15272744.3	1.34	2.8	20070606	1.06	12	2	16.49	16.16	107.02	2.57	6331406.34	15575910.58	1.37	1.73	20070607	1.1	12	2	16.73	16.48	128.45	3.3	6430982.05	15910200.45	1.33	0.94	0	-0.73	600004	1	5.85	0	-0.16	1	0.9	0	-1.69	0	-1.34	1
20070606	1.06	12	2	16.49	16.16	107.02	2.57	6331406.34	15575910.58	1.37	1.73	20070607	1.1	12	2	16.73	16.48	128.45	3.3	6430982.05	15910200.45	1.33	0.94	20070608	0.48	11	7	16.95	16.72	103.79	1.72	6429064.76	15751065.37	1.28	0.83	1	5.85	600004	0	-0.16	1	0.9	0	-1.69	0	-1.34	1	6.2	0
20070607	1.1	12	2	16.73	16.48	128.45	3.3	6430982.05	15910200.45	1.33	0.94	20070608	0.48	11	7	16.95	16.72	103.79	1.72	6429064.76	15751065.37	1.28	0.83	20070611	1.23	12	2	17.71	17.1	131.23	1.97	6528207.76	15946742.34	1.3	1.5	0	-0.16	600004	1	0.9	0	-1.69	0	-1.34	1	6.2	0	-0.97	0
20070608	0.48	11	7	16.95	16.72	103.79	1.72	6429064.76	15751065.37	1.28	0.83	20070611	1.23	12	2	17.71	17.1	131.23	1.97	6528207.76	15946742.34	1.3	1.5	20070612	1.03	11	7	18.2	17.41	109.16	1.92	6603607.22	15744354.3	1.27	1.02	1	0.9	600004	0	-1.69	0	-1.34	1	6.2	0	-0.97	0	-0.78	0
20070611	1.23	12	2	17.71	17.1	131.23	1.97	6528207.76	15946742.34	1.3	1.5	20070612	1.03	11	7	18.2	17.41	109.16	1.92	6603607.22	15744354.3	1.27	1.02	20070613	0.91	12	2	18.46	17.69	113.43	3.78	6492360.96	15928338.51	1.23	0.86	0	-1.69	600004	0	-1.34	1	6.2	0	-0.97	0	-0.78	0	-0.36	0
20070612	1.03	11	7	18.2	17.41	109.16	1.92	6603607.22	15744354.3	1.27	1.02	20070613	0.91	12	2	18.46	17.69	113.43	3.78	6492360.96	15928338.51	1.23	0.86	20070614	0.59	11	5	18.61	17.87	69.08	1.94	6492360.96	15819478.69	1.2	0.94	0	-1.34	600004	1	6.2	0	-0.97	0	-0.78	0	-0.36	0	-1.31	0
20070613	0.91	12	2	18.46	17.69	113.43	3.78	6492360.96	15928338.51	1.23	0.86	20070614	0.59	11	5	18.61	17.87	69.08	1.94	6492360.96	15819478.69	1.2	0.94	20070615	0.81	11	7	18.73	17.96	50.9	1.69	6448305.12	15731367.02	1.14	0.6	1	6.2	600004	0	-0.97	0	-0.78	0	-0.36	0	-1.31	0	-2.97	1
20070614	0.59	11	5	18.61	17.87	69.08	1.94	6492360.96	15819478.69	1.2	0.94	20070615	0.81	11	7	18.73	17.96	50.9	1.69	6448305.12	15731367.02	1.14	0.6	20070618	1.77	10	2	18.87	18.25	89.97	4.5	6586661.28	15887017.7	1.15	1.2	0	-0.97	600004	0	-0.78	0	-0.36	0	-1.31	0	-2.97	1	0.38	1
20070615	0.81	11	7	18.73	17.96	50.9	1.69	6448305.12	15731367.02	1.14	0.6	20070618	1.77	10	2	18.87	18.25	89.97	4.5	6586661.28	15887017.7	1.15	1.2	20070619	0.59	7	3	18.98	18.45	107.93	3.03	6586661.28	15794777.91	1.1	0.7	0	-0.78	600004	0	-0.36	0	-1.31	0	-2.97	1	0.38	1	3.37	0
20070618	1.77	10	2	18.87	18.25	89.97	4.5	6586661.28	15887017.7	1.15	1.2	20070619	0.59	7	3	18.98	18.45	107.93	3.03	6586661.28	15794777.91	1.1	0.7	20070620	1.66	11	3	19.03	18.59	106.5	1.52	6486869.95	15641764.54	1.11	1.15	0	-0.36	600004	0	-1.31	0	-2.97	1	0.38	1	3.37	0	-2.16	0
20070619	0.59	7	3	18.98	18.45	107.93	3.03	6586661.28	15794777.91	1.1	0.7	20070620	1.66	11	3	19.03	18.59	106.5	1.52	6486869.95	15641764.54	1.11	1.15	20070621	0.72	12	5	19.12	18.69	34.25	1.21	6515124.56	15532136.68	1.1	0.97	0	-1.31	600004	0	-2.97	1	0.38	1	3.37	0	-2.16	0	-5.32	1
20070620	1.66	11	3	19.03	18.59	106.5	1.52	6486869.95	15641764.54	1.11	1.15	20070621	0.72	12	5	19.12	18.69	34.25	1.21	6515124.56	15532136.68	1.1	0.97	20070622	1.05	11	3	19.22	18.72	51.57	1.09	6438095.44	15417348.2	1.14	1.52	0	-2.97	600004	1	0.38	1	3.37	0	-2.16	0	-5.32	1	2.73	0
20070621	0.72	12	5	19.12	18.69	34.25	1.21	6515124.56	15532136.68	1.1	0.97	20070622	1.05	11	3	19.22	18.72	51.57	1.09	6438095.44	15417348.2	1.14	1.52	20070625	1.18	11	5	18.98	18.65	-106.89	-0.51	6396827.03	15281464.41	1.16	1.35	1	0.38	600004	1	3.37	0	-2.16	0	-5.32	1	2.73	0	-2.1	0
20070622	1.05	11	3	19.22	18.72	51.57	1.09	6438095.44	15417348.2	1.14	1.52	20070625	1.18	11	5	18.98	18.65	-106.89	-0.51	6396827.03	15281464.41	1.16	1.35	20070626	0.59	12	4	18.78	18.6	-122.57	-0.41	6443437.42	15361973.26	1.12	0.76	1	3.37	600004	0	-2.16	0	-5.32	1	2.73	0	-2.1	0	-9.99	1
20070625	1.18	11	5	18.98	18.65	-106.89	-0.51	6396827.03	15281464.41	1.16	1.35	20070626	0.59	12	4	18.78	18.6	-122.57	-0.41	6443437.42	15361973.26	1.12	0.76	20070627	1.11	12	2	18.75	18.68	-11.23	0.04	6495111.69	15451409.5	1.1	0.9	0	-2.16	600004	0	-5.32	1	2.73	0	-2.1	0	-9.99	1	3.2	1
20070626	0.59	12	4	18.78	18.6	-122.57	-0.41	6443437.42	15361973.26	1.12	0.76	20070627	1.11	12	2	18.75	18.68	-11.23	0.04	6495111.69	15451409.5	1.1	0.9	20070628	1	11	3	18.64	18.66	-9.15	-0.05	6415409.4	15361987.42	1.08	0.92	0	-5.32	600004	1	2.73	0	-2.1	0	-9.99	1	3.2	1	3.59	0
20070627	1.11	12	2	18.75	18.68	-11.23	0.04	6495111.69	15451409.5	1.1	0.9	20070628	1	11	3	18.64	18.66	-9.15	-0.05	6415409.4	15361987.42	1.08	0.92	20070702	1.27	11	9	18.39	18.47	-182.53	-0.79	6404792.11	15248028.49	1.14	1.72	1	2.73	600004	0	-2.1	0	-9.99	1	3.2	1	3.59	0	-2.29	1
20070628	1	11	3	18.64	18.66	-9.15	-0.05	6415409.4	15361987.42	1.08	0.92	20070702	1.27	11	9	18.39	18.47	-182.53	-0.79	6404792.11	15248028.49	1.14	1.72	20070703	0.43	12	6	18.34	18.4	-99.53	-1.45	6438978.13	15297598.22	1.09	0.58	0	-2.1	600004	0	-9.99	1	3.2	1	3.59	0	-2.29	1	4.02	0
20070702	1.27	11	9	18.39	18.47	-182.53	-0.79	6404792.11	15248028.49	1.14	1.72	20070703	0.43	12	6	18.34	18.4	-99.53	-1.45	6438978.13	15297598.22	1.09	0.58	20070704	0.77	11	3	18.2	18.28	-86.32	-1.64	6402349.48	15259587.35	1.03	0.55	0	-9.99	600004	1	3.2	1	3.59	0	-2.29	1	4.02	0	-0.06	1
20070703	0.43	12	6	18.34	18.4	-99.53	-1.45	6438978.13	15297598.22	1.09	0.58	20070704	0.77	11	3	18.2	18.28	-86.32	-1.64	6402349.48	15259587.35	1.03	0.55	20070705	2.37	9	9	17.59	17.85	-193.15	-3.26	6312361.44	15169599.31	1.11	1.77	1	3.2	600004	1	3.59	0	-2.29	1	4.02	0	-0.06	1	0.23	0
20070704	0.77	11	3	18.2	18.28	-86.32	-1.64	6402349.48	15259587.35	1.03	0.55	20070705	2.37	9	9	17.59	17.85	-193.15	-3.26	6312361.44	15169599.31	1.11	1.77	20070706	0.91	12	4	17.16	17.6	-159.07	-2.68	6366851.87	15251334.96	1.11	1.14	1	3.59	600004	0	-2.29	1	4.02	0	-0.06	1	0.23	0	-1.61	1
20070705	2.37	9	9	17.59	17.85	-193.15	-3.26	6312361.44	15169599.31	1.11	1.77	20070706	0.91	12	4	17.16	17.6	-159.07	-2.68	6366851.87	15251334.96	1.11	1.14	20070709	0.54	10	2	17.05	17.5	-72.82	-1.84	6389413.32	15295774.18	1.07	0.75	0	-2.29	600004	1	4.02	0	-0.06	1	0.23	0	-1.61	1	0.76	1
20070706	0.91	12	4	17.16	17.6	-159.07	-2.68	6366851.87	15251334.96	1.11	1.14	20070709	0.54	10	2	17.05	17.5	-72.82	-1.84	6389413.32	15295774.18	1.07	0.75	20070710	0.98	11	5	16.76	17.34	-68.8	-1.67	6368045.32	15252390.67	1.03	0.67	1	4.02	600004	0	-0.06	1	0.23	0	-1.61	1	0.76	1	2.56	1
20070709	0.54	10	2	17.05	17.5	-72.82	-1.84	6389413.32	15295774.18	1.07	0.75	20070710	0.98	11	5	16.76	17.34	-68.8	-1.67	6368045.32	15252390.67	1.03	0.67	20070711	1.32	12	2	16.68	17.34	-25.75	-1.07	6388458.55	15309832.55	1.05	1.21	0	-0.06	600004	1	0.23	0	-1.61	1	0.76	1	2.56	1	0.79	1
20070710	0.98	11	5	16.76	17.34	-68.8	-1.67	6368045.32	15252390.67	1.03	0.67	20070711	1.32	12	2	16.68	17.34	-25.75	-1.07	6388458.55	15309832.55	1.05	1.21	20070712	0.43	11	7	16.95	17.33	0.43	-1.7	6384679.87	15284893.22	0.98	0.33	1	0.23	600004	0	-1.61	1	0.76	1	2.56	1	0.79	1	3.99	1
20070711	1.32	12	2	16.68	17.34	-25.75	-1.07	6388458.55	15309832.55	1.05	1.21	20070712	0.43	11	7	16.95	17.33	0.43	-1.7	6384679.87	15284893.22	0.98	0.33	20070713	1.05	12	0	17.13	17.34	16.01	-1.25	6396077.78	15311157.99	0.93	0.53	0	-1.61	600004	1	0.76	1	2.56	1	0.79	1	3.99	1	2.92	0
20070712	0.43	11	7	16.95	17.33	0.43	-1.7	6384679.87	15284893.22	0.98	0.33	20070713	1.05	12	0	17.13	17.34	16.01	-1.25	6396077.78	15311157.99	0.93	0.53	20070716	1.12	11	5	17.14	17.29	-2.5	-0.54	6391675.55	15281809.74	0.89	0.45	1	0.76	600004	1	2.56	1	0.79	1	3.99	1	2.92	0	-0.74	1
20070713	1.05	12	0	17.13	17.34	16.01	-1.25	6396077.78	15311157.99	0.93	0.53	20070716	1.12	11	5	17.14	17.29	-2.5	-0.54	6391675.55	15281809.74	0.89	0.45	20070717	0.68	12	0	17.25	17.27	21.55	-0.89	6400100.02	15301762.44	0.84	0.45	1	2.56	600004	1	0.79	1	3.99	1	2.92	0	-0.74	1	0.42	1
20070716	1.12	11	5	17.14	17.29	-2.5	-0.54	6391675.55	15281809.74	0.89	0.45	20070717	0.68	12	0	17.25	17.27	21.55	-0.89	6400100.02	15301762.44	0.84	0.45	20070718	2.66	12	0	17.31	17.34	82.03	-0.07	6452077.02	15354920.73	0.85	0.9	1	0.79	600004	1	3.99	1	2.92	0	-0.74	1	0.42	1	0.9	0
20070717	0.68	12	0	17.25	17.27	21.55	-0.89	6400100.02	15301762.44	0.84	0.45	20070718	2.66	12	0	17.31	17.34	82.03	-0.07	6452077.02	15354920.73	0.85	0.9	20070719	0.53	12	2	17.41	17.42	151.99	1.84	6456813.09	15382906.61	0.83	0.65	1	3.99	600004	1	2.92	0	-0.74	1	0.42	1	0.9	0	-1.57	1
20070718	2.66	12	0	17.31	17.34	82.03	-0.07	6452077.02	15354920.73	0.85	0.9	20070719	0.53	12	2	17.41	17.42	151.99	1.84	6456813.09	15382906.61	0.83	0.65	20070720	1.67	10	2	17.64	17.61	220.21	2.04	6496104.24	15429564.85	0.82	0.77	1	2.92	600004	0	-0.74	1	0.42	1	0.9	0	-1.57	1	1.06	1
20070719	0.53	12	2	17.41	17.42	151.99	1.84	6456813.09	15382906.61	0.83	0.65	20070720	1.67	10	2	17.64	17.61	220.21	2.04	6496104.24	15429564.85	0.82	0.77	20070723	1.55	10	8	18.03	17.87	198.27	1.99	6512646.19	15501935.88	0.82	0.81	0	-0.74	600004	1	0.42	1	0.9	0	-1.57	1	1.06	1	5.83	0
20070720	1.67	10	2	17.64	17.61	220.21	2.04	6496104.24	15429564.85	0.82	0.77	20070723	1.55	10	8	18.03	17.87	198.27	1.99	6512646.19	15501935.88	0.82	0.81	20070724	0.63	11	7	18.37	18.06	137.69	2.24	6476365.43	15456584.93	0.78	0.4	1	0.42	600004	1	0.9	0	-1.57	1	1.06	1	5.83	0	-5.51	1
20070723	1.55	10	8	18.03	17.87	198.27	1.99	6512646.19	15501935.88	0.82	0.81	20070724	0.63	11	7	18.37	18.06	137.69	2.24	6476365.43	15456584.93	0.78	0.4	20070725	1.51	12	4	18.63	18.22	87.66	1.65	6542047.51	15525003.77	0.75	0.5	1	0.9	600004	0	-1.57	1	1.06	1	5.83	0	-5.51	1	2.57	1
20070724	0.63	11	7	18.37	18.06	137.69	2.24	6476365.43	15456584.93	0.78	0.4	20070725	1.51	12	4	18.63	18.22	87.66	1.65	6542047.51	15525003.77	0.75	0.5	20070726	0.72	11	8	18.9	18.39	102.11	1.83	6512644	15574009.62	0.75	0.73	0	-1.57	600004	1	1.06	1	5.83	0	-5.51	1	2.57	1	2.36	1
20070725	1.51	12	4	18.63	18.22	87.66	1.65	6542047.51	15525003.77	0.75	0.5	20070726	0.72	11	8	18.9	18.39	102.11	1.83	6512644	15574009.62	0.75	0.73	20070727	0.99	11	5	18.97	18.47	56.46	1.49	6501827.05	15525333.33	0.73	0.54	1	1.06	600004	1	5.83	0	-5.51	1	2.57	1	2.36	1	7.8	0
20070726	0.72	11	8	18.9	18.39	102.11	1.83	6512644	15574009.62	0.75	0.73	20070727	0.99	11	5	18.97	18.47	56.46	1.49	6501827.05	15525333.33	0.73	0.54	20070730	1.6	12	2	18.98	18.57	60.45	1.97	6499605.98	15603070.81	0.73	0.7	1	5.83	600004	0	-5.51	1	2.57	1	2.36	1	7.8	0	-3.48	0
20070727	0.99	11	5	18.97	18.47	56.46	1.49	6501827.05	15525333.33	0.73	0.54	20070730	1.6	12	2	18.98	18.57	60.45	1.97	6499605.98	15603070.81	0.73	0.7	20070731	1.6	12	2	19.23	18.86	124.65	2.95	6618393.62	15727700.47	0.78	1.28	0	-5.51	600004	1	2.57	1	2.36	1	7.8	0	-3.48	0	-3.17	1
20070730	1.6	12	2	18.98	18.57	60.45	1.97	6499605.98	15603070.81	0.73	0.7	20070731	1.6	12	2	19.23	18.86	124.65	2.95	6618393.62	15727700.47	0.78	1.28	20070801	0.91	11	3	19.24	18.89	100.11	1.4	6510780.51	15614230.86	0.86	1.55	1	2.57	600004	1	2.36	1	7.8	0	-3.48	0	-3.17	1	0.2	0
20070731	1.6	12	2	19.23	18.86	124.65	2.95	6618393.62	15727700.47	0.78	1.28	20070801	0.91	11	3	19.24	18.89	100.11	1.4	6510780.51	15614230.86	0.86	1.55	20070802	0.58	10	6	19.32	19.01	70.65	1.75	6542450.89	15679833.79	0.84	0.64	1	2.36	600004	1	7.8	0	-3.48	0	-3.17	1	0.2	0	-4.31	1
20070801	0.91	11	3	19.24	18.89	100.11	1.4	6510780.51	15614230.86	0.86	1.55	20070802	0.58	10	6	19.32	19.01	70.65	1.75	6542450.89	15679833.79	0.84	0.64	20070803	1.62	12	2	19.55	19.19	127.23	1.5	6613848.77	15786059.91	0.81	0.61	1	7.8	600004	0	-3.48	0	-3.17	1	0.2	0	-4.31	1	0.73	1
20070802	0.58	10	6	19.32	19.01	70.65	1.75	6542450.89	15679833.79	0.84	0.64	20070803	1.62	12	2	19.55	19.19	127.23	1.5	6613848.77	15786059.91	0.81	0.61	20070806	1.31	12	2	20.05	19.62	227.24	2.52	6730906.8	15924824.06	0.91	1.79	0	-3.48	600004	0	-3.17	1	0.2	0	-4.31	1	0.73	1	1.59	0
20070803	1.62	12	2	19.55	19.19	127.23	1.5	6613848.77	15786059.91	0.81	0.61	20070806	1.31	12	2	20.05	19.62	227.24	2.52	6730906.8	15924824.06	0.91	1.79	20070807	0.66	7	7	20.18	19.83	145.88	1.91	6660551.54	15833511.91	0.9	0.82	0	-3.17	600004	1	0.2	0	-4.31	1	0.73	1	1.59	0	-1.06	0
20070806	1.31	12	2	20.05	19.62	227.24	2.52	6730906.8	15924824.06	0.91	1.79	20070807	0.66	7	7	20.18	19.83	145.88	1.91	6660551.54	15833511.91	0.9	0.82	20070808	0.94	11	5	20.4	19.89	55.49	1.17	6628108.31	15747466.84	0.93	1.22	1	0.2	600004	0	-4.31	1	0.73	1	1.59	0	-1.06	0	-2.15	1
20070807	0.66	7	7	20.18	19.83	145.88	1.91	6660551.54	15833511.91	0.9	0.82	20070808	0.94	11	5	20.4	19.89	55.49	1.17	6628108.31	15747466.84	0.93	1.22	20070809	0.48	12	6	20.53	19.94	47.1	1.04	6600914.81	15788848.26	0.91	0.7	0	-4.31	600004	1	0.73	1	1.59	0	-1.06	0	-2.15	1	0.31	1
20070808	0.94	11	5	20.4	19.89	55.49	1.17	6628108.31	15747466.84	0.93	1.22	20070809	0.48	12	6	20.53	19.94	47.1	1.04	6600914.81	15788848.26	0.91	0.7	20070810	2.23	11	5	20.4	19.83	-54.06	0.47	6552664	15696604.06	0.95	1.3	1	0.73	600004	1	1.59	0	-1.06	0	-2.15	1	0.31	1	5.16	0
20070809	0.48	12	6	20.53	19.94	47.1	1.04	6600914.81	15788848.26	0.91	0.7	20070810	2.23	11	5	20.4	19.83	-54.06	0.47	6552664	15696604.06	0.95	1.3	20070813	0.69	12	6	19.98	19.76	-61.45	0.41	6531502.52	15760088.48	0.96	1.05	1	1.59	600004	0	-1.06	0	-2.15	1	0.31	1	5.16	0	0	1
20070810	2.23	11	5	20.4	19.83	-54.06	0.47	6552664	15696604.06	0.95	1.3	20070813	0.69	12	6	19.98	19.76	-61.45	0.41	6531502.52	15760088.48	0.96	1.05	20070814	0.6	12	6	19.77	19.76	-39.51	-0.39	6537950.22	15798058.23	0.92	0.53	0	-1.06	600004	0	-2.15	1	0.31	1	5.16	0	0	1	0.35	1
20070813	0.69	12	6	19.98	19.76	-61.45	0.41	6531502.52	15760088.48	0.96	1.05	20070814	0.6	12	6	19.77	19.76	-39.51	-0.39	6537950.22	15798058.23	0.92	0.53	20070815	0.96	11	1	19.65	19.72	-57.57	0.51	6529189.83	15761470.73	0.9	0.71	0	-2.15	600004	1	0.31	1	5.16	0	0	1	0.35	1	2.34	0
20070814	0.6	12	6	19.77	19.76	-39.51	-0.39	6537950.22	15798058.23	0.92	0.53	20070815	0.96	11	1	19.65	19.72	-57.57	0.51	6529189.83	15761470.73	0.9	0.71	20070816	1.64	7	5	19.44	19.61	-111.85	-0.4	6529189.83	15701503.3	0.9	0.9	1	0.31	600004	1	5.16	0	0	1	0.35	1	2.34	0	-1.17	0
20070815	0.96	11	1	19.65	19.72	-57.57	0.51	6529189.83	15761470.73	0.9	0.71	20070816	1.64	7	5	19.44	19.61	-111.85	-0.4	6529189.83	15701503.3	0.9	0.9	20070817	0.63	12	2	19.42	19.54	-75.93	-0.8	6511204.1	15739016.4	0.88	0.73	1	5.16	600004	0	0	1	0.35	1	2.34	0	-1.17	0	-1.03	0
20070816	1.64	7	5	19.44	19.61	-111.85	-0.4	6529189.83	15701503.3	0.9	0.9	20070817	0.63	12	2	19.42	19.54	-75.93	-0.8	6511204.1	15739016.4	0.88	0.73	20070820	1.39	12	2	19.56	19.65	21.6	-1.37	6550042.99	15791248.02	0.9	1.09	0	0	600004	1	0.35	1	2.34	0	-1.17	0	-1.03	0	-3.83	0
20070817	0.63	12	2	19.42	19.54	-75.93	-0.8	6511204.1	15739016.4	0.88	0.73	20070820	1.39	12	2	19.56	19.65	21.6	-1.37	6550042.99	15791248.02	0.9	1.09	20070821	0.94	11	3	19.65	19.75	100.18	-0.62	6519271.18	15791248.02	0.88	0.7	1	0.35	600004	1	2.34	0	-1.17	0	-1.03	0	-3.83	0	-0.31	1
20070820	1.39	12	2	19.56	19.65	21.6	-1.37	6550042.99	15791248.02	0.9	1.09	20070821	0.94	11	3	19.65	19.75	100.18	-0.62	6519271.18	15791248.02	0.88	0.7	20070822	1.13	12	4	19.79	19.84	77.76	0.11	6536229.39	15846747.59	0.86	0.72	1	2.34	600004	0	-1.17	0	-1.03	0	-3.83	0	-0.31	1	1.76	1
20070821	0.94	11	3	19.65	19.75	100.18	-0.62	6519271.18	15791248.02	0.88	0.7	20070822	1.13	12	4	19.79	19.84	77.76	0.11	6536229.39	15846747.59	0.86	0.72	20070823	1.02	12	2	20.07	19.97	140.69	0.39	6531963.98	15903145.74	0.9	1.19	0	-1.17	600004	0	-1.03	0	-3.83	0	-0.31	1	1.76	1	2.14	1
20070822	1.13	12	4	19.79	19.84	77.76	0.11	6536229.39	15846747.59	0.86	0.72	20070823	1.02	12	2	20.07	19.97	140.69	0.39	6531963.98	15903145.74	0.9	1.19	20070824	0.87	11	7	20.3	20.04	85.12	1.02	6515142.36	15853974.85	0.88	0.76	0	-1.03	600004	0	-3.83	0	-0.31	1	1.76	1	2.14	1	2.84	0
20070823	1.02	12	2	20.07	19.97	140.69	0.39	6531963.98	15903145.74	0.9	1.19	20070824	0.87	11	7	20.3	20.04	85.12	1.02	6515142.36	15853974.85	0.88	0.76	20070827	1.33	11	1	20.29	20.05	61.18	0.67	6475743.71	15788702.46	0.91	1.11	0	-3.83	600004	0	-0.31	1	1.76	1	2.14	1	2.84	0	-2.38	1
20070824	0.87	11	7	20.3	20.04	85.12	1.02	6515142.36	15853974.85	0.88	0.76	20070827	1.33	11	1	20.29	20.05	61.18	0.67	6475743.71	15788702.46	0.91	1.11	20070828	1.95	7	5	20.12	19.92	-59.38	-0.41	6389848.51	15661245.06	0.91	0.92	0	-0.31	600004	1	1.76	1	2.14	1	2.84	0	-2.38	1	3.33	0
20070827	1.33	11	1	20.29	20.05	61.18	0.67	6475743.71	15788702.46	0.91	1.11	20070828	1.95	7	5	20.12	19.92	-59.38	-0.41	6389848.51	15661245.06	0.91	0.92	20070829	0.64	11	5	19.93	19.81	-86.97	-0.26	6387649.07	15579865.94	0.89	0.74	1	1.76	600004	1	2.14	1	2.84	0	-2.38	1	3.33	0	-0.72	0
20070828	1.95	7	5	20.12	19.92	-59.38	-0.41	6389848.51	15661245.06	0.91	0.92	20070829	0.64	11	5	19.93	19.81	-86.97	-0.26	6387649.07	15579865.94	0.89	0.74	20070830	0.86	12	2	19.74	19.78	-67.29	0.5	6436318.85	15649828.75	0.85	0.46	1	2.14	600004	1	2.84	0	-2.38	1	3.33	0	-0.72	0	-3.63	1
20070829	0.64	11	5	19.93	19.81	-86.97	-0.26	6387649.07	15579865.94	0.89	0.74	20070830	0.86	12	2	19.74	19.78	-67.29	0.5	6436318.85	15649828.75	0.85	0.46	20070831	1.6	12	2	19.69	19.83	-2.04	0.86	6457209.86	15761880.52	0.83	0.66	1	2.84	600004	0	-2.38	1	3.33	0	-0.72	0	-3.63	1	0.25	0
20070830	0.86	12	2	19.74	19.78	-67.29	0.5	6436318.85	15649828.75	0.85	0.46	20070831	1.6	12	2	19.69	19.83	-2.04	0.86	6457209.86	15761880.52	0.83	0.66	20070903	0.98	12	2	19.79	19.97	78.74	0.44	6499248.88	15871828.72	0.82	0.78	0	-2.38	600004	1	3.33	0	-0.72	0	-3.63	1	0.25	0	-4.66	1
20070831	1.6	12	2	19.69	19.83	-2.04	0.86	6457209.86	15761880.52	0.83	0.66	20070903	0.98	12	2	19.79	19.97	78.74	0.44	6499248.88	15871828.72	0.82	0.78	20070904	0.7	11	1	19.94	20	43.93	-0.05	6445089.34	15794584.79	0.83	0.87	1	3.33	600004	0	-0.72	0	-3.63	1	0.25	0	-4.66	1	1.47	1
20070903	0.98	12	2	19.79	19.97	78.74	0.44	6499248.88	15871828.72	0.82	0.78	20070904	0.7	11	1	19.94	20	43.93	-0.05	6445089.34	15794584.79	0.83	0.87	20070905	0.95	12	4	20.25	20.15	61.15	0.55	6512578.26	15867817.45	0.85	1.02	0	-0.72	600004	0	-3.63	1	0.25	0	-4.66	1	1.47	1	0.1	1
20070904	0.7	11	1	19.94	20	43.93	-0.05	6445089.34	15794584.79	0.83	0.87	20070905	0.95	12	4	20.25	20.15	61.15	0.55	6512578.26	15867817.45	0.85	1.02	20070906	1.17	11	3	20.45	20.24	88.6	0.08	6504011.8	15782152.8	0.82	0.6	0	-3.63	600004	1	0.25	0	-4.66	1	1.47	1	0.1	1	2.02	1
20070905	0.95	12	4	20.25	20.15	61.15	0.55	6512578.26	15867817.45	0.85	1.02	20070906	1.17	11	3	20.45	20.24	88.6	0.08	6504011.8	15782152.8	0.82	0.6	20070907	0.75	11	5	20.42	20.18	2.45	-0.43	6447319.4	15717901.42	0.82	0.79	1	0.25	600004	0	-4.66	1	1.47	1	0.1	1	2.02	1	7.91	0
20070906	1.17	11	3	20.45	20.24	88.6	0.08	6504011.8	15782152.8	0.82	0.6	20070907	0.75	11	5	20.42	20.18	2.45	-0.43	6447319.4	15717901.42	0.82	0.79	20070910	0.59	12	4	20.29	20.13	-41.1	-0.17	6470392.01	15756041.86	0.82	0.81	0	-4.66	600004	1	1.47	1	0.1	1	2.02	1	7.91	0	-2.96	0
20070907	0.75	11	5	20.42	20.18	2.45	-0.43	6447319.4	15717901.42	0.82	0.79	20070910	0.59	12	4	20.29	20.13	-41.1	-0.17	6470392.01	15756041.86	0.82	0.81	20070911	1.17	11	5	20.06	19.93	-102.96	-0.33	6427443.2	15711472.34	0.85	1.1	1	1.47	600004	1	0.1	1	2.02	1	7.91	0	-2.96	0	-3.63	1
20070910	0.59	12	4	20.29	20.13	-41.1	-0.17	6470392.01	15756041.86	0.82	0.81	20070911	1.17	11	5	20.06	19.93	-102.96	-0.33	6427443.2	15711472.34	0.85	1.1	20070912	0.97	12	4	19.76	19.82	-126.53	0.01	6453937.15	15754525.01	0.81	0.52	1	0.1	600004	1	2.02	1	7.91	0	-2.96	0	-3.63	1	0.3	0
20070911	1.17	11	5	20.06	19.93	-102.96	-0.33	6427443.2	15711472.34	0.85	1.1	20070912	0.97	12	4	19.76	19.82	-126.53	0.01	6453937.15	15754525.01	0.81	0.52	20070913	0.93	11	2	19.5	19.73	-102.84	-0.31	6465110.65	15794430.35	0.78	0.5	1	2.02	600004	1	7.91	0	-2.96	0	-3.63	1	0.3	0	0	1
20070912	0.97	12	4	19.76	19.82	-126.53	0.01	6453937.15	15754525.01	0.81	0.52	20070913	0.93	11	2	19.5	19.73	-102.84	-0.31	6465110.65	15794430.35	0.78	0.5	20070914	1.04	12	2	19.46	19.72	-55.98	-0.34	6501895.21	15836039.11	0.77	0.69	1	7.91	600004	0	-2.96	0	-3.63	1	0.3	0	0	1	2.46	0
20070913	0.93	11	2	19.5	19.73	-102.84	-0.31	6465110.65	15794430.35	0.78	0.5	20070914	1.04	12	2	19.46	19.72	-55.98	-0.34	6501895.21	15836039.11	0.77	0.69	20070917	3.33	12	2	19.72	20	107.19	0.65	6594695.83	15974586.52	0.91	2.12	0	-2.96	600004	0	-3.63	1	0.3	0	0	1	2.46	0	-4.26	0
20070914	1.04	12	2	19.46	19.72	-55.98	-0.34	6501895.21	15836039.11	0.77	0.69	20070917	3.33	12	2	19.72	20	107.19	0.65	6594695.83	15974586.52	0.91	2.12	20070918	0.52	11	7	20.05	20.12	96.04	0.51	6558533.59	15902896.46	0.93	1.13	0	-3.63	600004	1	0.3	0	0	1	2.46	0	-4.26	0	-4.96	1
20070917	3.33	12	2	19.72	20	107.19	0.65	6594695.83	15974586.52	0.91	2.12	20070918	0.52	11	7	20.05	20.12	96.04	0.51	6558533.59	15902896.46	0.93	1.13	20070919	0.83	11	5	20.17	20.08	27.35	-0.91	6509440.94	15843131.5	0.95	1.12	1	0.3	600004	0	0	1	2.46	0	-4.26	0	-4.96	1	2.2	0
20070918	0.52	11	7	20.05	20.12	96.04	0.51	6558533.59	15902896.46	0.93	1.13	20070919	0.83	11	5	20.17	20.08	27.35	-0.91	6509440.94	15843131.5	0.95	1.12	20070920	0.7	10	6	20.29	20.06	22.37	-0.7	6478760.71	15885114.98	0.91	0.52	0	0	600004	1	2.46	0	-4.26	0	-4.96	1	2.2	0	0	0
20070919	0.83	11	5	20.17	20.08	27.35	-0.91	6509440.94	15843131.5	0.95	1.12	20070920	0.7	10	6	20.29	20.06	22.37	-0.7	6478760.71	15885114.98	0.91	0.52	20070921	1.8	11	1	20.34	20.04	22.8	0.05	6457972.82	15885114.98	0.95	1.38	1	2.46	600004	0	-4.26	0	-4.96	1	2.2	0	0	0	-1.74	0
20070920	0.7	10	6	20.29	20.06	22.37	-0.7	6478760.71	15885114.98	0.91	0.52	20070921	1.8	11	1	20.34	20.04	22.8	0.05	6457972.82	15885114.98	0.95	1.38	20070924	1.26	12	6	20.17	20.11	44.6	0.49	6512678.55	15980531.94	0.93	0.75	0	-4.26	600004	0	-4.96	1	2.2	0	0	0	-1.74	0	-1.55	1
20070921	1.8	11	1	20.34	20.04	22.8	0.05	6457972.82	15885114.98	0.95	1.38	20070924	1.26	12	6	20.17	20.11	44.6	0.49	6512678.55	15980531.94	0.93	0.75	20070925	0.92	7	5	19.96	20.01	-29.13	0.55	6452758.35	15892316.09	0.95	1.06	0	-4.96	600004	1	2.2	0	0	0	-1.74	0	-1.55	1	1.63	0
20070924	1.26	12	6	20.17	20.11	44.6	0.49	6512678.55	15980531.94	0.93	0.75	20070925	0.92	7	5	19.96	20.01	-29.13	0.55	6452758.35	15892316.09	0.95	1.06	20070926	1.29	11	5	19.7	19.75	-154.83	-0.7	6394210.18	15778663.77	0.98	1.32	1	2.2	600004	0	0	0	-1.74	0	-1.55	1	1.63	0	-2.09	0
20070925	0.92	7	5	19.96	20.01	-29.13	0.55	6452758.35	15892316.09	0.95	1.06	20070926	1.29	11	5	19.7	19.75	-154.83	-0.7	6394210.18	15778663.77	0.98	1.32	20070927	0.62	12	6	19.51	19.62	-137.35	-0.31	6453605.07	15848696.55	0.96	0.79	0	0	600004	0	-1.74	0	-1.55	1	1.63	0	-2.09	0	-0.6	0
20070926	1.29	11	5	19.7	19.75	-154.83	-0.7	6394210.18	15778663.77	0.98	1.32	20070927	0.62	12	6	19.51	19.62	-137.35	-0.31	6453605.07	15848696.55	0.96	0.79	20070928	1.37	11	3	19.33	19.51	-93.28	-0.7	6446908.58	15848696.55	0.91	0.43	0	-1.74	600004	0	-1.55	1	1.63	0	-2.09	0	-0.6	0	-1.76	1
20070927	0.62	12	6	19.51	19.62	-137.35	-0.31	6453605.07	15848696.55	0.96	0.79	20070928	1.37	11	3	19.33	19.51	-93.28	-0.7	6446908.58	15848696.55	0.91	0.43	20071008	1.5	11	1	18.97	19.36	-86	-2.59	6379531.19	15704316.43	0.92	1.05	0	-1.55	600004	1	1.63	0	-2.09	0	-0.6	0	-1.76	1	3.13	1
20070928	1.37	11	3	19.33	19.51	-93.28	-0.7	6446908.58	15848696.55	0.91	0.43	20071008	1.5	11	1	18.97	19.36	-86	-2.59	6379531.19	15704316.43	0.92	1.05	20071009	1.18	7	5	18.74	19.18	-108.18	-2.25	6406743.48	15533621.14	0.9	0.69	1	1.63	600004	0	-2.09	0	-0.6	0	-1.76	1	3.13	1	0.81	0
20071008	1.5	11	1	18.97	19.36	-86	-2.59	6379531.19	15704316.43	0.92	1.05	20071009	1.18	7	5	18.74	19.18	-108.18	-2.25	6406743.48	15533621.14	0.9	0.69	20071010	0.52	12	2	18.76	19.09	-74.56	-1.2	6476732.38	15623141.83	0.87	0.55	0	-2.09	600004	0	-0.6	0	-1.76	1	3.13	1	0.81	0	-3.12	0
20071009	1.18	7	5	18.74	19.18	-108.18	-2.25	6406743.48	15533621.14	0.9	0.69	20071010	0.52	12	2	18.76	19.09	-74.56	-1.2	6476732.38	15623141.83	0.87	0.55	20071011	0.76	11	7	18.61	18.95	-80.45	-1.65	6436525.56	15555206.16	0.83	0.49	0	-0.6	600004	0	-1.76	1	3.13	1	0.81	0	-3.12	0	-1.22	0
20071010	0.52	12	2	18.76	19.09	-74.56	-1.2	6476732.38	15623141.83	0.87	0.55	20071011	0.76	11	7	18.61	18.95	-80.45	-1.65	6436525.56	15555206.16	0.83	0.49	20071012	1.05	11	5	18.45	18.81	-111.17	-1.76	6461404.31	15483679.75	0.84	0.92	0	-1.76	600004	1	3.13	1	0.81	0	-3.12	0	-1.22	0	-2.25	1
20071011	0.76	11	7	18.61	18.95	-80.45	-1.65	6436525.56	15555206.16	0.83	0.49	20071012	1.05	11	5	18.45	18.81	-111.17	-1.76	6461404.31	15483679.75	0.84	0.92	20071015	1.19	11	5	18.29	18.64	-130.97	-2.57	6465178.15	15398768.33	0.84	0.9	1	3.13	600004	1	0.81	0	-3.12	0	-1.22	0	-2.25	1	1.55	0
20071012	1.05	11	5	18.45	18.81	-111.17	-1.76	6461404.31	15483679.75	0.84	0.92	20071015	1.19	11	5	18.29	18.64	-130.97	-2.57	6465178.15	15398768.33	0.84	0.9	20071016	0.71	10	2	18.3	18.6	-51.48	-1.14	6520907.59	15458868.7	0.82	0.58	1	0.81	600004	0	-3.12	0	-1.22	0	-2.25	1	1.55	0	-0.23	0
20071015	1.19	11	5	18.29	18.64	-130.97	-2.57	6465178.15	15398768.33	0.84	0.9	20071016	0.71	10	2	18.3	18.6	-51.48	-1.14	6520907.59	15458868.7	0.82	0.58	20071017	0.74	12	2	18.27	18.6	-0.16	-0.02	6547472.93	15503144.28	0.8	0.6	0	-3.12	600004	0	-1.22	0	-2.25	1	1.55	0	-0.23	0	-7.38	1
20071016	0.71	10	2	18.3	18.6	-51.48	-1.14	6520907.59	15458868.7	0.82	0.58	20071017	0.74	12	2	18.27	18.6	-0.16	-0.02	6547472.93	15503144.28	0.8	0.6	20071018	0.82	2	5	18.21	18.49	-54.82	-1.01	6511363.42	15467034.77	0.77	0.58	0	-1.22	600004	0	-2.25	1	1.55	0	-0.23	0	-7.38	1	7.54	1
20071017	0.74	12	2	18.27	18.6	-0.16	-0.02	6547472.93	15503144.28	0.8	0.6	20071018	0.82	2	5	18.21	18.49	-54.82	-1.01	6511363.42	15467034.77	0.77	0.58	20071019	0.82	11	5	18.13	18.36	-103.19	-1.23	6484886.71	15437316.01	0.75	0.55	0	-2.25	600004	1	1.55	0	-0.23	0	-7.38	1	7.54	1	2.51	1
20071018	0.82	2	5	18.21	18.49	-54.82	-1.01	6511363.42	15467034.77	0.77	0.58	20071019	0.82	11	5	18.13	18.36	-103.19	-1.23	6484886.71	15437316.01	0.75	0.55	20071022	2.11	7	9	18.03	18.18	-197.01	-1.3	6493074.81	15374540.55	0.76	0.79	1	1.55	600004	0	-0.23	0	-7.38	1	7.54	1	2.51	1	1.45	1
20071019	0.82	11	5	18.13	18.36	-103.19	-1.23	6484886.71	15437316.01	0.75	0.55	20071022	2.11	7	9	18.03	18.18	-197.01	-1.3	6493074.81	15374540.55	0.76	0.79	20071023	0.75	12	2	17.88	18.09	-112.6	-0.74	6523124.17	15421760.97	0.73	0.55	0	-0.23	600004	0	-7.38	1	7.54	1	2.51	1	1.45	1	1.37	0
20071022	2.11	7	9	18.03	18.18	-197.01	-1.3	6493074.81	15374540.55	0.76	0.79	20071023	0.75	12	2	17.88	18.09	-112.6	-0.74	6523124.17	15421760.97	0.73	0.55	20071024	1.48	6	3	17.68	18	-63.87	-1.08	6493849.99	15351757.5	0.72	0.55	0	-7.38	600004	1	7.54	1	2.51	1	1.45	1	1.37	0	-1.57	0
20071023	0.75	12	2	17.88	18.09	-112.6	-0.74	6523124.17	15421760.97	0.73	0.55	20071024	1.48	6	3	17.68	18	-63.87	-1.08	6493849.99	15351757.5	0.72	0.55	20071025	1.11	7	5	17.35	17.69	-185.31	-1.99	6417131.39	15273830.73	0.78	1.31	1	7.54	600004	1	2.51	1	1.45	1	1.37	0	-1.57	0	-2.03	1
20071024	1.48	6	3	17.68	18	-63.87	-1.08	6493849.99	15351757.5	0.72	0.55	20071025	1.11	7	5	17.35	17.69	-185.31	-1.99	6417131.39	15273830.73	0.78	1.31	20071026	1.23	12	0	17.3	17.66	-78.06	-0.65	6468153.75	15369707.92	0.87	1.71	1	2.51	600004	1	1.45	1	1.37	0	-1.57	0	-2.03	1	1.01	1
20071025	1.11	7	5	17.35	17.69	-185.31	-1.99	6417131.39	15273830.73	0.78	1.31	20071026	1.23	12	0	17.3	17.66	-78.06	-0.65	6468153.75	15369707.92	0.87	1.71	20071029	0.62	12	2	17.42	17.72	-18.98	0.11	6521118.7	15428852.11	0.92	1.34	1	1.45	600004	1	1.37	0	-1.57	0	-2.03	1	1.01	1	0.22	0
20071026	1.23	12	0	17.3	17.66	-78.06	-0.65	6468153.75	15369707.92	0.87	1.71	20071029	0.62	12	2	17.42	17.72	-18.98	0.11	6521118.7	15428852.11	0.92	1.34	20071030	1.13	12	2	17.54	17.82	66.1	-0.19	6557980.22	15495486.39	0.92	0.94	1	1.37	600004	0	-1.57	0	-2.03	1	1.01	1	0.22	0	-2.99	1
20071029	0.62	12	2	17.42	17.72	-18.98	0.11	6521118.7	15428852.11	0.92	1.34	20071030	1.13	12	2	17.54	17.82	66.1	-0.19	6557980.22	15495486.39	0.92	0.94	20071031	1.16	12	2	17.71	17.94	142.4	-0.09	6537696.37	15572565.02	0.89	0.61	0	-1.57	600004	0	-2.03	1	1.01	1	0.22	0	-2.99	1	0.34	0
20071030	1.13	12	2	17.54	17.82	66.1	-0.19	6557980.22	15495486.39	0.92	0.94	20071031	1.16	12	2	17.71	17.94	142.4	-0.09	6537696.37	15572565.02	0.89	0.61	20071101	0.44	11	5	18.09	17.99	93.54	0.2	6526465.48	15538872.36	0.86	0.6	0	-2.03	600004	1	1.01	1	0.22	0	-2.99	1	0.34	0	-5.58	1
20071031	1.16	12	2	17.71	17.94	142.4	-0.09	6537696.37	15572565.02	0.89	0.61	20071101	0.44	11	5	18.09	17.99	93.54	0.2	6526465.48	15538872.36	0.86	0.6	20071105	0.76	11	5	18.15	17.96	54.71	0.05	6501728.15	15513385.41	0.84	0.68	1	1.01	600004	1	0.22	0	-2.99	1	0.34	0	-5.58	1	4.16	1
20071101	0.44	11	5	18.09	17.99	93.54	0.2	6526465.48	15538872.36	0.86	0.6	20071105	0.76	11	5	18.15	17.96	54.71	0.05	6501728.15	15513385.41	0.84	0.68	20071106	0.66	12	4	18.15	17.97	46.36	0.63	6496676.32	15530224.83	0.82	0.6	1	0.22	600004	0	-2.99	1	0.34	0	-5.58	1	4.16	1	3.65	1
20071105	0.76	11	5	18.15	17.96	54.71	0.05	6501728.15	15513385.41	0.84	0.68	20071106	0.66	12	4	18.15	17.97	46.36	0.63	6496676.32	15530224.83	0.82	0.6	20071107	1.43	11	4	18.12	17.98	15.85	0.4	6516141.88	15554325.04	0.79	0.52	0	-2.99	600004	1	0.34	0	-5.58	1	4.16	1	3.65	1	0.28	0
20071106	0.66	12	4	18.15	17.97	46.36	0.63	6496676.32	15530224.83	0.82	0.6	20071107	1.43	11	4	18.12	17.98	15.85	0.4	6516141.88	15554325.04	0.79	0.52	20071108	1.1	11	1	17.92	17.9	-16.23	-0.1	6496422.45	15527719.47	0.79	0.85	1	0.34	600004	0	-5.58	1	4.16	1	3.65	1	0.28	0	-1.17	1
20071107	1.43	11	4	18.12	17.98	15.85	0.4	6516141.88	15554325.04	0.79	0.52	20071108	1.1	11	1	17.92	17.9	-16.23	-0.1	6496422.45	15527719.47	0.79	0.85	20071109	1.17	12	4	17.79	17.84	-80.41	1.26	6502101.95	15558956.7	0.78	0.66	0	-5.58	600004	1	4.16	1	3.65	1	0.28	0	-1.17	1	2.31	1
20071108	1.1	11	1	17.92	17.9	-16.23	-0.1	6496422.45	15527719.47	0.79	0.85	20071109	1.17	12	4	17.79	17.84	-80.41	1.26	6502101.95	15558956.7	0.78	0.66	20071112	1.22	7	5	17.55	17.61	-197.22	-0.95	6478544.93	15520961.51	0.82	1.17	1	4.16	600004	1	3.65	1	0.28	0	-1.17	1	2.31	1	1.32	0
20071109	1.17	12	4	17.79	17.84	-80.41	1.26	6502101.95	15558956.7	0.78	0.66	20071112	1.22	7	5	17.55	17.61	-197.22	-0.95	6478544.93	15520961.51	0.82	1.17	20071113	2.08	10	2	17.4	17.55	-97.02	-0.7	6489821.28	15599895.92	0.84	1.05	1	3.65	600004	1	0.28	0	-1.17	1	2.31	1	1.32	0	-2.01	0
20071112	1.22	7	5	17.55	17.61	-197.22	-0.95	6478544.93	15520961.51	0.82	1.17	20071113	2.08	10	2	17.4	17.55	-97.02	-0.7	6489821.28	15599895.92	0.84	1.05	20071114	0.75	12	2	17.37	17.62	-13.75	-0.33	6535932.5	15659394.27	0.84	0.8	1	0.28	600004	0	-1.17	1	2.31	1	1.32	0	-2.01	0	-3.27	1
20071113	2.08	10	2	17.4	17.55	-97.02	-0.7	6489821.28	15599895.92	0.84	1.05	20071114	0.75	12	2	17.37	17.62	-13.75	-0.33	6535932.5	15659394.27	0.84	0.8	20071115	0.72	12	2	17.46	17.68	56.35	-0.53	6521058.36	15702033.47	0.8	0.43	0	-1.17	600004	1	2.31	1	1.32	0	-2.01	0	-3.27	1	1.72	1
20071114	0.75	12	2	17.37	17.62	-13.75	-0.33	6535932.5	15659394.27	0.84	0.8	20071115	0.72	12	2	17.46	17.68	56.35	-0.53	6521058.36	15702033.47	0.8	0.43	20071116	0.26	7	5	17.5	17.69	15.01	-0.45	6521482.24	15691012.5	0.77	0.52	1	2.31	600004	1	1.32	0	-2.01	0	-3.27	1	1.72	1	4.17	0
20071115	0.72	12	2	17.46	17.68	56.35	-0.53	6521058.36	15702033.47	0.8	0.43	20071116	0.26	7	5	17.5	17.69	15.01	-0.45	6521482.24	15691012.5	0.77	0.52	20071119	1.67	12	2	17.81	17.78	90.36	0.33	6530686.86	15709421.74	0.75	0.53	1	1.32	600004	0	-2.01	0	-3.27	1	1.72	1	4.17	0	-2.38	0
20071116	0.26	7	5	17.5	17.69	15.01	-0.45	6521482.24	15691012.5	0.77	0.52	20071119	1.67	12	2	17.81	17.78	90.36	0.33	6530686.86	15709421.74	0.75	0.53	20071120	1.8	10	2	18.04	17.89	138.9	0.39	6536140.08	15742636.81	0.74	0.67	0	-2.01	600004	0	-3.27	1	1.72	1	4.17	0	-2.38	0	0	1
20071119	1.67	12	2	17.81	17.78	90.36	0.33	6530686.86	15709421.74	0.75	0.53	20071120	1.8	10	2	18.04	17.89	138.9	0.39	6536140.08	15742636.81	0.74	0.67	20071121	0.75	11	3	18.06	17.92	96.68	-0.02	6512573.17	15717596.97	0.73	0.68	0	-3.27	600004	1	1.72	1	4.17	0	-2.38	0	0	1	2.38	1
20071120	1.8	10	2	18.04	17.89	138.9	0.39	6536140.08	15742636.81	0.74	0.67	20071121	0.75	11	3	18.06	17.92	96.68	-0.02	6512573.17	15717596.97	0.73	0.68	20071122	0.72	11	5	17.96	17.83	-16.29	-0.07	6496026.26	15699474.16	0.73	0.69	1	1.72	600004	1	4.17	0	-2.38	0	0	1	2.38	1	0.22	0
20071121	0.75	11	3	18.06	17.92	96.68	-0.02	6512573.17	15717596.97	0.73	0.68	20071122	0.72	11	5	17.96	17.83	-16.29	-0.07	6496026.26	15699474.16	0.73	0.69	20071123	0.68	12	4	17.95	17.81	-44.28	0.17	6507997.38	15711773.26	0.73	0.75	1	4.17	600004	0	-2.38	0	0	1	2.38	1	0.22	0	-0.49	0
20071122	0.72	11	5	17.96	17.83	-16.29	-0.07	6496026.26	15699474.16	0.73	0.69	20071123	0.68	12	4	17.95	17.81	-44.28	0.17	6507997.38	15711773.26	0.73	0.75	20071126	4.34	12	8	18.02	17.93	103.07	1.89	6522976.38	15765098.47	0.76	1.06	0	-2.38	600004	0	0	1	2.38	1	0.22	0	-0.49	0	-1.25	1
20071123	0.68	12	4	17.95	17.81	-44.28	0.17	6507997.38	15711773.26	0.73	0.75	20071126	4.34	12	8	18.02	17.93	103.07	1.89	6522976.38	15765098.47	0.76	1.06	20071127	0.45	11	7	17.95	17.95	55.83	0.76	6503470.14	15741257.51	0.75	0.66	0	0	600004	1	2.38	1	0.22	0	-0.49	0	-1.25	1	1.54	1
20071126	4.34	12	8	18.02	17.93	103.07	1.89	6522976.38	15765098.47	0.76	1.06	20071127	0.45	11	7	17.95	17.95	55.83	0.76	6503470.14	15741257.51	0.75	0.66	20071128	0.89	11	5	17.95	17.97	27.69	0.13	6495496.89	15741257.51	0.75	0.77	1	2.38	600004	1	0.22	0	-0.49	0	-1.25	1	1.54	1	2.6	1
20071127	0.45	11	7	17.95	17.95	55.83	0.76	6503470.14	15741257.51	0.75	0.66	20071128	0.89	11	5	17.95	17.97	27.69	0.13	6495496.89	15741257.51	0.75	0.77	20071129	1.32	12	6	18.15	18.06	62.26	0.51	6516623.15	15769282.13	0.74	0.65	1	0.22	600004	0	-0.49	0	-1.25	1	1.54	1	2.6	1	0.21	1
20071128	0.89	11	5	17.95	17.97	27.69	0.13	6495496.89	15741257.51	0.75	0.77	20071129	1.32	12	6	18.15	18.06	62.26	0.51	6516623.15	15769282.13	0.74	0.65	20071130	1.62	12	2	18.31	18.14	107.15	0.76	6511397.09	15814574.65	0.72	0.52	0	-0.49	600004	0	-1.25	1	1.54	1	2.6	1	0.21	1	1.63	1
20071129	1.32	12	6	18.15	18.06	62.26	0.51	6516623.15	15769282.13	0.74	0.65	20071130	1.62	12	2	18.31	18.14	107.15	0.76	6511397.09	15814574.65	0.72	0.52	20071203	0.39	11	3	18.3	18.19	87.9	0.26	6501433.76	15796897.78	0.7	0.55	0	-1.25	600004	1	1.54	1	2.6	1	0.21	1	1.63	1	0.47	1
20071130	1.62	12	2	18.31	18.14	107.15	0.76	6511397.09	15814574.65	0.72	0.52	20071203	0.39	11	3	18.3	18.19	87.9	0.26	6501433.76	15796897.78	0.7	0.55	20071204	1.35	11	5	18.33	18.19	36.31	-0.21	6485623.97	15772980.4	0.69	0.59	1	1.54	600004	1	2.6	1	0.21	1	1.63	1	0.47	1	2.89	0
20071203	0.39	11	3	18.3	18.19	87.9	0.26	6501433.76	15796897.78	0.7	0.55	20071204	1.35	11	5	18.33	18.19	36.31	-0.21	6485623.97	15772980.4	0.69	0.59	20071205	1.86	12	4	18.41	18.24	32.93	0.44	6528231.58	15817440.52	0.67	0.48	1	2.6	600004	1	0.21	1	1.63	1	0.47	1	2.89	0	-3.81	1
20071204	1.35	11	5	18.33	18.19	36.31	-0.21	6485623.97	15772980.4	0.69	0.59	20071205	1.86	12	4	18.41	18.24	32.93	0.44	6528231.58	15817440.52	0.67	0.48	20071206	1.58	12	2	18.51	18.37	132.77	1.51	6591383.95	15887513.7	0.69	0.81	1	0.21	600004	1	1.63	1	0.47	1	2.89	0	-3.81	1	2.29	0
20071205	1.86	12	4	18.41	18.24	32.93	0.44	6528231.58	15817440.52	0.67	0.48	20071206	1.58	12	2	18.51	18.37	132.77	1.51	6591383.95	15887513.7	0.69	0.81	20071207	0.67	12	2	18.6	18.48	175.1	1.25	6606498.83	15934537.75	0.67	0.56	1	1.63	600004	1	0.47	1	2.89	0	-3.81	1	2.29	0	-0.97	0
20071206	1.58	12	2	18.51	18.37	132.77	1.51	6591383.95	15887513.7	0.69	0.81	20071207	0.67	12	2	18.6	18.48	175.1	1.25	6606498.83	15934537.75	0.67	0.56	20071210	0.98	12	2	18.78	18.63	163.49	0.82	6636341.73	15980765	0.68	0.79	1	0.47	600004	1	2.89	0	-3.81	1	2.29	0	-0.97	0	-0.46	1
20071207	0.67	12	2	18.6	18.48	175.1	1.25	6606498.83	15934537.75	0.67	0.56	20071210	0.98	12	2	18.78	18.63	163.49	0.82	6636341.73	15980765	0.68	0.79	20071211	0.81	11	2	19.02	18.77	152.07	1.35	6641702.6	16018291.06	0.66	0.42	1	2.89	600004	0	-3.81	1	2.29	0	-0.97	0	-0.46	1	3.67	1
20071210	0.98	12	2	18.78	18.63	163.49	0.82	6636341.73	15980765	0.68	0.79	20071211	0.81	11	2	19.02	18.77	152.07	1.35	6641702.6	16018291.06	0.66	0.42	20071212	2.33	12	2	19.32	18.98	169.58	1.91	6659212.83	16105842.19	0.72	1.25	0	-3.81	600004	1	2.29	0	-0.97	0	-0.46	1	3.67	1	1.79	1
20071211	0.81	11	2	19.02	18.77	152.07	1.35	6641702.6	16018291.06	0.66	0.42	20071212	2.33	12	2	19.32	18.98	169.58	1.91	6659212.83	16105842.19	0.72	1.25	20071213	0.71	11	1	19.36	19.02	98.99	0.72	6600779.29	16043576.95	0.78	1.3	1	2.29	600004	0	-0.97	0	-0.46	1	3.67	1	1.79	1	0.2	1
20071212	2.33	12	2	19.32	18.98	169.58	1.91	6659212.83	16105842.19	0.72	1.25	20071213	0.71	11	1	19.36	19.02	98.99	0.72	6600779.29	16043576.95	0.78	1.3	20071214	0.46	12	4	19.49	19.13	56.85	1.12	6624635.45	16072417.97	0.78	0.81	0	-0.97	600004	0	-0.46	1	3.67	1	1.79	1	0.2	1	2.44	1
20071213	0.71	11	1	19.36	19.02	98.99	0.72	6600779.29	16043576.95	0.78	1.3	20071214	0.46	12	4	19.49	19.13	56.85	1.12	6624635.45	16072417.97	0.78	0.81	20071217	1.24	11	3	19.52	19.19	81.98	1.02	6592210.04	16036533.85	0.78	0.83	0	-0.46	600004	1	3.67	1	1.79	1	0.2	1	2.44	1	0.19	0
20071214	0.46	12	4	19.49	19.13	56.85	1.12	6624635.45	16072417.97	0.78	0.81	20071217	1.24	11	3	19.52	19.19	81.98	1.02	6592210.04	16036533.85	0.78	0.83	20071218	0.42	11	5	19.51	19.22	32.17	1.16	6585954.7	16021575.44	0.76	0.55	1	3.67	600004	1	1.79	1	0.2	1	2.44	1	0.19	0	-1.24	0
20071217	1.24	11	3	19.52	19.19	81.98	1.02	6592210.04	16036533.85	0.78	0.83	20071218	0.42	11	5	19.51	19.22	32.17	1.16	6585954.7	16021575.44	0.76	0.55	20071219	3.79	10	2	19.53	19.37	129.53	1.59	6596093.4	16078232.88	0.79	1.1	1	1.79	600004	1	0.2	1	2.44	1	0.19	0	-1.24	0	-0.14	1
20071218	0.42	11	5	19.51	19.22	32.17	1.16	6585954.7	16021575.44	0.76	0.55	20071219	3.79	10	2	19.53	19.37	129.53	1.59	6596093.4	16078232.88	0.79	1.1	20071220	0.76	12	2	19.78	19.56	175.05	1.47	6584559.93	16121483.4	0.79	0.74	1	0.2	600004	1	2.44	1	0.19	0	-1.24	0	-0.14	1	1.3	1
20071219	3.79	10	2	19.53	19.37	129.53	1.59	6596093.4	16078232.88	0.79	1.1	20071220	0.76	12	2	19.78	19.56	175.05	1.47	6584559.93	16121483.4	0.79	0.74	20071221	0.66	12	4	19.95	19.72	126.36	1.47	6590011.66	16149832.4	0.76	0.52	1	2.44	600004	1	0.19	0	-1.24	0	-0.14	1	1.3	1	5.58	1
20071220	0.76	12	2	19.78	19.56	175.05	1.47	6584559.93	16121483.4	0.79	0.74	20071221	0.66	12	4	19.95	19.72	126.36	1.47	6590011.66	16149832.4	0.76	0.52	20071224	1.75	10	2	20.25	19.95	150.71	1.66	6610152.6	16199410.09	0.76	0.69	1	0.19	600004	0	-1.24	0	-0.14	1	1.3	1	5.58	1	0.59	0
20071221	0.66	12	4	19.95	19.72	126.36	1.47	6590011.66	16149832.4	0.76	0.52	20071224	1.75	10	2	20.25	19.95	150.71	1.66	6610152.6	16199410.09	0.76	0.69	20071225	0.69	12	6	20.58	20.14	118.57	1.61	6632834.76	16233433.34	0.71	0.3	0	-1.24	600004	0	-0.14	1	1.3	1	5.58	1	0.59	0	0	1
20071224	1.75	10	2	20.25	19.95	150.71	1.66	6610152.6	16199410.09	0.76	0.69	20071225	0.69	12	6	20.58	20.14	118.57	1.61	6632834.76	16233433.34	0.71	0.3	20071226	1.44	11	1	20.72	20.25	73.01	0.79	6632834.76	16184589.41	0.73	0.88	0	-0.14	600004	1	1.3	1	5.58	1	0.59	0	0	1	3.37	0
20071225	0.69	12	6	20.58	20.14	118.57	1.61	6632834.76	16233433.34	0.71	0.3	20071226	1.44	11	1	20.72	20.25	73.01	0.79	6632834.76	16184589.41	0.73	0.88	20071227	1.2	11	7	20.77	20.33	62.13	1.52	6621085.81	16125844.67	0.71	0.6	1	1.3	600004	1	5.58	1	0.59	0	0	1	3.37	0	-3.99	1
20071226	1.44	11	1	20.72	20.25	73.01	0.79	6632834.76	16184589.41	0.73	0.88	20071227	1.2	11	7	20.77	20.33	62.13	1.52	6621085.81	16125844.67	0.71	0.6	20071228	1.45	12	2	20.88	20.45	71.3	1.35	6660489.68	16211007.87	0.71	0.67	1	5.58	600004	1	0.59	0	0	1	3.37	0	-3.99	1	2.44	0
20071227	1.2	11	7	20.77	20.33	62.13	1.52	6621085.81	16125844.67	0.71	0.6	20071228	1.45	12	2	20.88	20.45	71.3	1.35	6660489.68	16211007.87	0.71	0.67	20080102	1.21	10	2	21.12	20.76	174.42	2.71	6755521.98	16314303.85	0.76	1.25	1	0.59	600004	0	0	1	3.37	0	-3.99	1	2.44	0	-0.97	0
20071228	1.45	12	2	20.88	20.45	71.3	1.35	6660489.68	16211007.87	0.71	0.67	20080102	1.21	10	2	21.12	20.76	174.42	2.71	6755521.98	16314303.85	0.76	1.25	20080103	0.83	12	2	21.37	21.04	203.48	2.93	6754442.28	16399600.24	0.77	0.79	0	0	600004	1	3.37	0	-3.99	1	2.44	0	-0.97	0	-3.03	1
20080102	1.21	10	2	21.12	20.76	174.42	2.71	6755521.98	16314303.85	0.76	1.25	20080103	0.83	12	2	21.37	21.04	203.48	2.93	6754442.28	16399600.24	0.77	0.79	20080104	0.7	12	5	21.68	21.26	119.69	2.22	6801345.17	16399600.24	0.75	0.56	1	3.37	600004	0	-3.99	1	2.44	0	-0.97	0	-3.03	1	1.01	0
20080103	0.83	12	2	21.37	21.04	203.48	2.93	6754442.28	16399600.24	0.77	0.79	20080104	0.7	12	5	21.68	21.26	119.69	2.22	6801345.17	16399600.24	0.75	0.56	20080107	0.9	12	2	22.14	21.58	131.84	2.61	6847530.21	16453303.78	0.77	1	0	-3.99	600004	1	2.44	0	-0.97	0	-3.03	1	1.01	0	-1.09	1
20080104	0.7	12	5	21.68	21.26	119.69	2.22	6801345.17	16399600.24	0.75	0.56	20080107	0.9	12	2	22.14	21.58	131.84	2.61	6847530.21	16453303.78	0.77	1	20080108	1.21	11	1	22.37	21.68	74.57	1.65	6813591.05	16388420.08	0.82	1.3	1	2.44	600004	0	-0.97	0	-3.03	1	1.01	0	-1.09	1	1.33	0
20080107	0.9	12	2	22.14	21.58	131.84	2.61	6847530.21	16453303.78	0.77	1	20080108	1.21	11	1	22.37	21.68	74.57	1.65	6813591.05	16388420.08	0.82	1.3	20080109	0.51	12	6	22.47	21.86	64.94	1.69	6846036.4	16421637.94	0.83	0.86	0	-0.97	600004	0	-3.03	1	1.01	0	-1.09	1	1.33	0	-4.18	0
20080108	1.21	11	1	22.37	21.68	74.57	1.65	6813591.05	16388420.08	0.82	1.3	20080109	0.51	12	6	22.47	21.86	64.94	1.69	6846036.4	16421637.94	0.83	0.86	20080110	1.29	7	3	22.5	21.96	60.7	1.43	6845533.23	16378868.91	0.83	0.85	0	-3.03	600004	1	1.01	0	-1.09	1	1.33	0	-4.18	0	-1.94	0
20080109	0.51	12	6	22.47	21.86	64.94	1.69	6846036.4	16421637.94	0.83	0.86	20080110	1.29	7	3	22.5	21.96	60.7	1.43	6845533.23	16378868.91	0.83	0.85	20080111	1.19	7	5	22.39	21.92	-14.27	1.01	6825759.03	16328020.96	0.84	0.9	1	1.01	600004	0	-1.09	1	1.33	0	-4.18	0	-1.94	0	-5.8	0
20080110	1.29	7	3	22.5	21.96	60.7	1.43	6845533.23	16378868.91	0.83	0.85	20080111	1.19	7	5	22.39	21.92	-14.27	1.01	6825759.03	16328020.96	0.84	0.9	20080114	0.79	12	4	22.18	21.93	-39.53	1.26	6845544.24	16368073.95	0.84	0.83	0	-1.09	600004	1	1.33	0	-4.18	0	-1.94	0	-5.8	0	-3.64	1
20080111	1.19	7	5	22.39	21.92	-14.27	1.01	6825759.03	16328020.96	0.84	0.9	20080114	0.79	12	4	22.18	21.93	-39.53	1.26	6845544.24	16368073.95	0.84	0.83	20080115	1.66	12	5	22.11	21.89	-113.17	0.75	6868300.32	16301431.15	0.83	0.82	1	1.33	600004	0	-4.18	0	-1.94	0	-5.8	0	-3.64	1	4.21	1
20080114	0.79	12	4	22.18	21.93	-39.53	1.26	6845544.24	16368073.95	0.84	0.83	20080115	1.66	12	5	22.11	21.89	-113.17	0.75	6868300.32	16301431.15	0.83	0.82	20080116	0.96	12	2	21.98	21.92	-62.59	-0.13	6904068.25	16365115.51	0.82	0.73	0	-4.18	600004	0	-1.94	0	-5.8	0	-3.64	1	4.21	1	1.28	0
20080115	1.66	12	5	22.11	21.89	-113.17	0.75	6868300.32	16301431.15	0.83	0.82	20080116	0.96	12	2	21.98	21.92	-62.59	-0.13	6904068.25	16365115.51	0.82	0.73	20080117	1.06	11	5	21.71	21.77	-163.78	-1.18	6901403.14	16297821.41	0.94	2.02	0	-1.94	600004	0	-5.8	0	-3.64	1	4.21	1	1.28	0	-2.47	0
20080116	0.96	12	2	21.98	21.92	-62.59	-0.13	6904068.25	16365115.51	0.82	0.73	20080117	1.06	11	5	21.71	21.77	-163.78	-1.18	6901403.14	16297821.41	0.94	2.02	20080118	0.6	11	7	21.5	21.57	-156.36	-1.59	6872199.55	16257190.34	0.91	0.64	0	-5.8	600004	0	-3.64	1	4.21	1	1.28	0	-2.47	0	-2.53	1
20080117	1.06	11	5	21.71	21.77	-163.78	-1.18	6901403.14	16297821.41	0.94	2.02	20080118	0.6	11	7	21.5	21.57	-156.36	-1.59	6872199.55	16257190.34	0.91	0.64	20080121	0.98	11	5	21.01	21.19	-187.18	-3.54	6834491.64	16217430.29	0.98	1.55	0	-3.64	600004	1	4.21	1	1.28	0	-2.47	0	-2.53	1	0.21	1
20080118	0.6	11	7	21.5	21.57	-156.36	-1.59	6872199.55	16257190.34	0.91	0.64	20080121	0.98	11	5	21.01	21.19	-187.18	-3.54	6834491.64	16217430.29	0.98	1.55	20080122	2.83	11	5	20.42	20.75	-188.51	-3.33	6823716.29	16105058.87	1.03	1.46	1	4.21	600004	1	1.28	0	-2.47	0	-2.53	1	0.21	1	0.05	0
20080121	0.98	11	5	21.01	21.19	-187.18	-3.54	6834491.64	16217430.29	0.98	1.55	20080122	2.83	11	5	20.42	20.75	-188.51	-3.33	6823716.29	16105058.87	1.03	1.46	20080123	0.32	12	2	19.93	20.54	-106.84	-3.08	6837760.44	16141312.36	1.04	1.13	1	1.28	600004	0	-2.47	0	-2.53	1	0.21	1	0.05	0	-2.01	1
20080122	2.83	11	5	20.42	20.75	-188.51	-3.33	6823716.29	16105058.87	1.03	1.46	20080123	0.32	12	2	19.93	20.54	-106.84	-3.08	6837760.44	16141312.36	1.04	1.13	20080124	0.99	10	2	19.67	20.41	-57.8	-2.61	6825824.55	16177120.04	1.01	0.73	0	-2.47	600004	0	-2.53	1	0.21	1	0.05	0	-2.01	1	3.3	1
20080123	0.32	12	2	19.93	20.54	-106.84	-3.08	6837760.44	16141312.36	1.04	1.13	20080124	0.99	10	2	19.67	20.41	-57.8	-2.61	6825824.55	16177120.04	1.01	0.73	20080125	0.9	11	5	19.4	20.21	-66.48	-2.42	6804653.8	16145022.46	1	0.94	0	-2.53	600004	1	0.21	1	0.05	0	-2.01	1	3.3	1	6.22	0
20080124	0.99	10	2	19.67	20.41	-57.8	-2.61	6825824.55	16177120.04	1.01	0.73	20080125	0.9	11	5	19.4	20.21	-66.48	-2.42	6804653.8	16145022.46	1	0.94	20080128	1.16	11	5	19.27	19.96	-97.59	-3.13	6805871.14	16107771.91	1.05	1.53	1	0.21	600004	1	0.05	0	-2.01	1	3.3	1	6.22	0	-2.22	0
20080125	0.9	11	5	19.4	20.21	-66.48	-2.42	6804653.8	16145022.46	1	0.94	20080128	1.16	11	5	19.27	19.96	-97.59	-3.13	6805871.14	16107771.91	1.05	1.53	20080129	0.45	12	6	19.29	19.77	-85.82	-2.85	6808366.46	16124684.62	1.01	0.61	1	0.05	600004	0	-2.01	1	3.3	1	6.22	0	-2.22	0	-4.28	1
20080128	1.16	11	5	19.27	19.96	-97.59	-3.13	6805871.14	16107771.91	1.05	1.53	20080129	0.45	12	6	19.29	19.77	-85.82	-2.85	6808366.46	16124684.62	1.01	0.61	20080130	1.26	11	0	19.15	19.61	-71.19	-3.13	6807378.84	16145918.46	0.99	0.86	0	-2.01	600004	1	3.3	1	6.22	0	-2.22	0	-4.28	1	1.42	0
20080129	0.45	12	6	19.29	19.77	-85.82	-2.85	6808366.46	16124684.62	1.01	0.61	20080130	1.26	11	0	19.15	19.61	-71.19	-3.13	6807378.84	16145918.46	0.99	0.86	20080131	0.66	11	5	18.89	19.41	-81.38	-2.59	6796180.68	16131920.77	0.96	0.7	1	3.3	600004	1	6.22	0	-2.22	0	-4.28	1	1.42	0	-1.56	1
20080130	1.26	11	0	19.15	19.61	-71.19	-3.13	6807378.84	16145918.46	0.99	0.86	20080131	0.66	11	5	18.89	19.41	-81.38	-2.59	6796180.68	16131920.77	0.96	0.7	20080201	3.11	12	0	18.85	19.36	-88.16	-1.57	6835904.98	16175405.95	1.05	1.85	1	6.22	600004	0	-2.22	0	-4.28	1	1.42	0	-1.56	1	1.32	1
20080131	0.66	11	5	18.89	19.41	-81.38	-2.59	6796180.68	16131920.77	0.96	0.7	20080201	3.11	12	0	18.85	19.36	-88.16	-1.57	6835904.98	16175405.95	1.05	1.85	20080204	0.97	10	8	19.14	19.53	125.66	0.82	6874906.29	16217798.67	1.07	1.23	0	-2.22	600004	0	-4.28	1	1.42	0	-1.56	1	1.32	1	1.92	0
20080201	3.11	12	0	18.85	19.36	-88.16	-1.57	6835904.98	16175405.95	1.05	1.85	20080204	0.97	10	8	19.14	19.53	125.66	0.82	6874906.29	16217798.67	1.07	1.23	20080205	0.52	11	7	19.34	19.59	88.55	1.08	6867042.86	16195955.81	1.02	0.61	0	-4.28	600004	1	1.42	0	-1.56	1	1.32	1	1.92	0	-2.6	0
20080204	0.97	10	8	19.14	19.53	125.66	0.82	6874906.29	16217798.67	1.07	1.23	20080205	0.52	11	7	19.34	19.59	88.55	1.08	6867042.86	16195955.81	1.02	0.61	20080213	1.07	11	5	19.36	19.48	11.1	-0.56	6844533.17	16172517.89	1.02	1.01	1	1.42	600004	0	-1.56	1	1.32	1	1.92	0	-2.6	0	-0.84	0
20080205	0.52	11	7	19.34	19.59	88.55	1.08	6867042.86	16195955.81	1.02	0.61	20080213	1.07	11	5	19.36	19.48	11.1	-0.56	6844533.17	16172517.89	1.02	1.01	20080214	0.34	12	6	19.52	19.45	12.24	-0.54	6845192.93	16180434.98	0.97	0.49	0	-1.56	600004	1	1.32	1	1.92	0	-2.6	0	-0.84	0	-3.91	0
20080213	1.07	11	5	19.36	19.48	11.1	-0.56	6844533.17	16172517.89	1.02	1.01	20080214	0.34	12	6	19.52	19.45	12.24	-0.54	6845192.93	16180434.98	0.97	0.49	20080215	2.4	11	5	19.49	19.36	-17.34	-0.35	6839087.75	16161401.2	0.93	0.53	1	1.32	600004	1	1.92	0	-2.6	0	-0.84	0	-3.91	0	-4.51	1
20080214	0.34	12	6	19.52	19.45	12.24	-0.54	6845192.93	16180434.98	0.97	0.49	20080215	2.4	11	5	19.49	19.36	-17.34	-0.35	6839087.75	16161401.2	0.93	0.53	20080218	0.93	12	2	19.27	19.34	2.6	0.39	6844657.72	16179039.41	0.87	0.38	1	1.92	600004	0	-2.6	0	-0.84	0	-3.91	0	-4.51	1	1.84	1
20080215	2.4	11	5	19.49	19.36	-17.34	-0.35	6839087.75	16161401.2	0.93	0.53	20080218	0.93	12	2	19.27	19.34	2.6	0.39	6844657.72	16179039.41	0.87	0.38	20080219	2.05	12	2	19.22	19.39	35.61	0.72	6871630.65	16215172.97	0.85	0.71	0	-2.6	600004	0	-0.84	0	-3.91	0	-4.51	1	1.84	1	1.19	0
20080218	0.93	12	2	19.27	19.34	2.6	0.39	6844657.72	16179039.41	0.87	0.38	20080219	2.05	12	2	19.22	19.39	35.61	0.72	6871630.65	16215172.97	0.85	0.71	20080220	0.55	11	3	19.24	19.33	0.07	0.2	6857503.77	16195290.69	0.85	0.76	0	-0.84	600004	0	-3.91	0	-4.51	1	1.84	1	1.19	0	-0.73	1
20080219	2.05	12	2	19.22	19.39	35.61	0.72	6871630.65	16215172.97	0.85	0.71	20080220	0.55	11	3	19.24	19.33	0.07	0.2	6857503.77	16195290.69	0.85	0.76	20080221	1.25	12	5	19.17	19.26	-86.11	0.42	6861932.81	16170488.07	0.82	0.56	0	-3.91	600004	0	-4.51	1	1.84	1	1.19	0	-0.73	1	2.25	1
20080220	0.55	11	3	19.24	19.33	0.07	0.2	6857503.77	16195290.69	0.85	0.76	20080221	1.25	12	5	19.17	19.26	-86.11	0.42	6861932.81	16170488.07	0.82	0.56	20080222	1.13	7	5	19.01	19.06	-185.35	-0.93	6841415.04	16142447.12	0.82	0.85	0	-4.51	600004	1	1.84	1	1.19	0	-0.73	1	2.25	1	0.44	0
20080221	1.25	12	5	19.17	19.26	-86.11	0.42	6861932.81	16170488.07	0.82	0.56	20080222	1.13	7	5	19.01	19.06	-185.35	-0.93	6841415.04	16142447.12	0.82	0.85	20080225	0.7	11	5	18.64	18.76	-213.92	-2.94	6823679.74	16122892.81	0.82	0.86	1	1.84	600004	1	1.19	0	-0.73	1	2.25	1	0.44	0	-1.21	0
20080222	1.13	7	5	19.01	19.06	-185.35	-0.93	6841415.04	16142447.12	0.82	0.85	20080225	0.7	11	5	18.64	18.76	-213.92	-2.94	6823679.74	16122892.81	0.82	0.86	20080226	0.72	12	4	18.25	18.56	-137.68	-2.17	6824015.74	16137004.83	0.83	0.84	1	1.19	600004	0	-0.73	1	2.25	1	0.44	0	-1.21	0	-2.27	1
20080225	0.7	11	5	18.64	18.76	-213.92	-2.94	6823679.74	16122892.81	0.82	0.86	20080226	0.72	12	4	18.25	18.56	-137.68	-2.17	6824015.74	16137004.83	0.83	0.84	20080227	0.98	12	6	18.02	18.44	-86.12	-1.11	6828964.45	16150861.22	0.77	0.3	0	-0.73	600004	1	2.25	1	0.44	0	-1.21	0	-2.27	1	0.45	1
20080226	0.72	12	4	18.25	18.56	-137.68	-2.17	6824015.74	16137004.83	0.83	0.84	20080227	0.98	12	6	18.02	18.44	-86.12	-1.11	6828964.45	16150861.22	0.77	0.3	20080228	0.59	7	1	17.78	18.32	-75.13	-1.51	6827746.22	16142739.69	0.74	0.4	1	2.25	600004	1	0.44	0	-1.21	0	-2.27	1	0.45	1	1.13	0
20080227	0.98	12	6	18.02	18.44	-86.12	-1.11	6828964.45	16150861.22	0.77	0.3	20080228	0.59	7	1	17.78	18.32	-75.13	-1.51	6827746.22	16142739.69	0.74	0.4	20080229	1.38	10	2	17.78	18.29	-36.87	-0.81	6833463.97	16153963.42	0.72	0.53	1	0.44	600004	0	-1.21	0	-2.27	1	0.45	1	1.13	0	-1.73	0
20080228	0.59	7	1	17.78	18.32	-75.13	-1.51	6827746.22	16142739.69	0.74	0.4	20080229	1.38	10	2	17.78	18.29	-36.87	-0.81	6833463.97	16153963.42	0.72	0.53	20080303	3.61	12	2	17.96	18.28	-14.16	-0.98	6841842.04	16194457.44	0.7	0.58	0	-1.21	600004	0	-2.27	1	0.45	1	1.13	0	-1.73	0	-1.14	0
20080229	1.38	10	2	17.78	18.29	-36.87	-0.81	6833463.97	16153963.42	0.72	0.53	20080303	3.61	12	2	17.96	18.28	-14.16	-0.98	6841842.04	16194457.44	0.7	0.58	20080304	0.57	11	3	18.02	18.24	-3.33	-1.57	6824953.27	16171563.77	0.69	0.61	0	-2.27	600004	1	0.45	1	1.13	0	-1.73	0	-1.14	0	-5.87	0
20080303	3.61	12	2	17.96	18.28	-14.16	-0.98	6841842.04	16194457.44	0.7	0.58	20080304	0.57	11	3	18.02	18.24	-3.33	-1.57	6824953.27	16171563.77	0.69	0.61	20080305	1.69	11	5	17.97	18.13	-79.07	-1.47	6816282.81	16132835.72	0.69	0.67	1	0.45	600004	1	1.13	0	-1.73	0	-1.14	0	-5.87	0	-1.16	0
20080304	0.57	11	3	18.02	18.24	-3.33	-1.57	6824953.27	16171563.77	0.69	0.61	20080305	1.69	11	5	17.97	18.13	-79.07	-1.47	6816282.81	16132835.72	0.69	0.67	20080306	0.39	12	6	17.95	18.05	-75.11	-1.23	6821693.1	16147793.58	0.67	0.47	1	1.13	600004	0	-1.73	0	-1.14	0	-5.87	0	-1.16	0	-1.24	0
20080305	1.69	11	5	17.97	18.13	-79.07	-1.47	6816282.81	16132835.72	0.69	0.67	20080306	0.39	12	6	17.95	18.05	-75.11	-1.23	6821693.1	16147793.58	0.67	0.47	20080307	1.09	12	2	17.9	18.02	-28.56	-0.29	6832731.62	16164060.87	0.66	0.56	0	-1.73	600004	0	-1.14	0	-5.87	0	-1.16	0	-1.24	0	-3.13	0
20080306	0.39	12	6	17.95	18.05	-75.11	-1.23	6821693.1	16147793.58	0.67	0.47	20080307	1.09	12	2	17.9	18.02	-28.56	-0.29	6832731.62	16164060.87	0.66	0.56	20080310	0.84	7	7	17.77	17.94	-70.37	0.22	6825189.56	16150348.04	0.63	0.4	0	-1.14	600004	0	-5.87	0	-1.16	0	-1.24	0	-3.13	0	-5.88	1
20080307	1.09	12	2	17.9	18.02	-28.56	-0.29	6832731.62	16164060.87	0.66	0.56	20080310	0.84	7	7	17.77	17.94	-70.37	0.22	6825189.56	16150348.04	0.63	0.4	20080311	0.94	7	5	17.64	17.84	-159.66	-0.3	6830524.18	16137456.05	0.63	0.61	0	-5.87	600004	0	-1.16	0	-1.24	0	-3.13	0	-5.88	1	4.32	1
20080310	0.84	7	7	17.77	17.94	-70.37	0.22	6825189.56	16150348.04	0.63	0.4	20080311	0.94	7	5	17.64	17.84	-159.66	-0.3	6830524.18	16137456.05	0.63	0.61	20080312	4.4	11	1	17.39	17.57	-217.16	-1.53	6796620.97	16080733.37	0.74	1.74	0	-1.16	600004	0	-1.24	0	-3.13	0	-5.88	1	4.32	1	1.91	1
20080311	0.94	7	5	17.64	17.84	-159.66	-0.3	6830524.18	16137456.05	0.63	0.61	20080312	4.4	11	1	17.39	17.57	-217.16	-1.53	6796620.97	16080733.37	0.74	1.74	20080313	0.5	11	7	17.09	17.32	-181.4	-1.59	6781272.01	16052396.83	0.71	0.48	0	-1.24	600004	0	-3.13	0	-5.88	1	4.32	1	1.91	1	4	0
20080312	4.4	11	1	17.39	17.57	-217.16	-1.53	6796620.97	16080733.37	0.74	1.74	20080313	0.5	11	7	17.09	17.32	-181.4	-1.59	6781272.01	16052396.83	0.71	0.48	20080314	0.68	11	5	16.7	17.08	-146.76	-2.19	6781272.01	16033225.64	0.72	0.8	0	-3.13	600004	0	-5.88	1	4.32	1	1.91	1	4	0	-5.96	1
20080313	0.5	11	7	17.09	17.32	-181.4	-1.59	6781272.01	16052396.83	0.71	0.48	20080314	0.68	11	5	16.7	17.08	-146.76	-2.19	6781272.01	16033225.64	0.72	0.8	20080317	1.27	11	5	16.28	16.79	-127.34	-2.77	6758507.81	16008835.43	0.71	0.6	0	-5.88	600004	1	4.32	1	1.91	1	4	0	-5.96	1	2.11	0
20080314	0.68	11	5	16.7	17.08	-146.76	-2.19	6781272.01	16033225.64	0.72	0.8	20080317	1.27	11	5	16.28	16.79	-127.34	-2.77	6758507.81	16008835.43	0.71	0.6	20080318	1.24	11	5	15.72	16.38	-148.64	-3.46	6738016.18	15978610.27	0.76	1.18	1	4.32	600004	1	1.91	1	4	0	-5.96	1	2.11	0	-0.32	0
20080317	1.27	11	5	16.28	16.79	-127.34	-2.77	6758507.81	16008835.43	0.71	0.6	20080318	1.24	11	5	15.72	16.38	-148.64	-3.46	6738016.18	15978610.27	0.76	1.18	20080319	1.44	12	6	15.48	16.17	-104.09	-2.42	6757862.6	16022272.39	0.79	1.1	1	1.91	600004	1	4	0	-5.96	1	2.11	0	-0.32	0	-4.35	1
20080318	1.24	11	5	15.72	16.38	-148.64	-3.46	6738016.18	15978610.27	0.76	1.18	20080319	1.44	12	6	15.48	16.17	-104.09	-2.42	6757862.6	16022272.39	0.79	1.1	20080320	1.42	12	0	15.34	16.05	-79.77	-2.21	6797035.56	16084165.67	0.87	1.58	1	4	600004	0	-5.96	1	2.11	0	-0.32	0	-4.35	1	1.49	0
20080319	1.44	12	6	15.48	16.17	-104.09	-2.42	6757862.6	16022272.39	0.79	1.1	20080320	1.42	12	0	15.34	16.05	-79.77	-2.21	6797035.56	16084165.67	0.87	1.58	20080321	0.91	12	2	15.37	16.06	-14.14	-1.79	6837095.92	16140250.18	0.87	0.91	0	-5.96	600004	1	2.11	0	-0.32	0	-4.35	1	1.49	0	-6.55	0
20080320	1.42	12	0	15.34	16.05	-79.77	-2.21	6797035.56	16084165.67	0.87	1.58	20080321	0.91	12	2	15.37	16.06	-14.14	-1.79	6837095.92	16140250.18	0.87	0.91	20080324	0.73	11	1	15.3	15.89	-33.39	-2.44	6804428.8	16099277.86	0.94	1.48	1	2.11	600004	0	-0.32	0	-4.35	1	1.49	0	-6.55	0	-1.93	0
20080321	0.91	12	2	15.37	16.06	-14.14	-1.79	6837095.92	16140250.18	0.87	0.91	20080324	0.73	11	1	15.3	15.89	-33.39	-2.44	6804428.8	16099277.86	0.94	1.48	20080325	1	12	4	15.48	15.82	-53.31	-1.92	6822043.74	16140379.37	0.99	1.47	0	-0.32	600004	0	-4.35	1	1.49	0	-6.55	0	-1.93	0	-0.87	1
20080324	0.73	11	1	15.3	15.89	-33.39	-2.44	6804428.8	16099277.86	0.94	1.48	20080325	1	12	4	15.48	15.82	-53.31	-1.92	6822043.74	16140379.37	0.99	1.47	20080326	0.97	11	7	15.53	15.74	-6.44	-0.95	6808721.03	16100411.26	0.94	0.51	0	-4.35	600004	1	1.49	0	-6.55	0	-1.93	0	-0.87	1	4.26	1
20080325	1	12	4	15.48	15.82	-53.31	-1.92	6822043.74	16140379.37	0.99	1.47	20080326	0.97	11	7	15.53	15.74	-6.44	-0.95	6808721.03	16100411.26	0.94	0.51	20080327	1.02	11	9	15.38	15.56	-111.2	-1.43	6804098.77	16059838.1	0.95	1.02	1	1.49	600004	0	-6.55	0	-1.93	0	-0.87	1	4.26	1	8.11	1
20080326	0.97	11	7	15.53	15.74	-6.44	-0.95	6808721.03	16100411.26	0.94	0.51	20080327	1.02	11	9	15.38	15.56	-111.2	-1.43	6804098.77	16059838.1	0.95	1.02	20080328	0.93	12	4	15.15	15.46	-119.43	-1.01	6836945.29	16097596.25	0.98	1.23	0	-6.55	600004	0	-1.93	0	-0.87	1	4.26	1	8.11	1	0.2	0
20080327	1.02	11	9	15.38	15.56	-111.2	-1.43	6804098.77	16059838.1	0.95	1.02	20080328	0.93	12	4	15.15	15.46	-119.43	-1.01	6836945.29	16097596.25	0.98	1.23	20080331	0.98	11	7	14.92	15.19	-154.3	-1.49	6804441.98	16060449.6	0.98	1.02	0	-1.93	600004	0	-0.87	1	4.26	1	8.11	1	0.2	0	-1.95	1
20080328	0.93	12	4	15.15	15.46	-119.43	-1.01	6836945.29	16097596.25	0.98	1.23	20080331	0.98	11	7	14.92	15.19	-154.3	-1.49	6804441.98	16060449.6	0.98	1.02	20080401	1.01	11	5	14.57	14.92	-148.88	-0.85	6788408.01	16022804.63	0.99	1.08	0	-0.87	600004	1	4.26	1	8.11	1	0.2	0	-1.95	1	3.19	1
20080331	0.98	11	7	14.92	15.19	-154.3	-1.49	6804441.98	16060449.6	0.98	1.02	20080401	1.01	11	5	14.57	14.92	-148.88	-0.85	6788408.01	16022804.63	0.99	1.08	20080402	0.58	11	5	14.21	14.68	-130.96	-1.6	6788149.37	16000820.85	0.98	0.85	1	4.26	600004	1	8.11	1	0.2	0	-1.95	1	3.19	1	0.13	0
20080401	1.01	11	5	14.57	14.92	-148.88	-0.85	6788408.01	16022804.63	0.99	1.08	20080402	0.58	11	5	14.21	14.68	-130.96	-1.6	6788149.37	16000820.85	0.98	0.85	20080403	0.95	12	2	14.09	14.59	-79.51	-1.31	6806765.4	16021679.77	0.97	0.93	1	8.11	600004	1	0.2	0	-1.95	1	3.19	1	0.13	0	-2.57	1
20080402	0.58	11	5	14.21	14.68	-130.96	-1.6	6788149.37	16000820.85	0.98	0.85	20080403	0.95	12	2	14.09	14.59	-79.51	-1.31	6806765.4	16021679.77	0.97	0.93	20080407	1.79	12	2	14.16	14.72	25.7	-0.78	6843178.89	16059057.86	1.03	1.55	1	0.2	600004	0	-1.95	1	3.19	1	0.13	0	-2.57	1	6.13	0
20080403	0.95	12	2	14.09	14.59	-79.51	-1.31	6806765.4	16021679.77	0.97	0.93	20080407	1.79	12	2	14.16	14.72	25.7	-0.78	6843178.89	16059057.86	1.03	1.55	20080408	0.8	12	2	14.44	14.84	91.6	0.21	6844081.98	16088859.77	0.99	0.66	0	-1.95	600004	1	3.19	1	0.13	0	-2.57	1	6.13	0	-2.3	0
20080407	1.79	12	2	14.16	14.72	25.7	-0.78	6843178.89	16059057.86	1.03	1.55	20080408	0.8	12	2	14.44	14.84	91.6	0.21	6844081.98	16088859.77	0.99	0.66	20080409	1.25	11	1	14.71	14.88	82.04	-0.41	6823339.34	16051523.01	1.01	1.17	1	3.19	600004	1	0.13	0	-2.57	1	6.13	0	-2.3	0	-2.42	0
20080408	0.8	12	2	14.44	14.84	91.6	0.21	6844081.98	16088859.77	0.99	0.66	20080409	1.25	11	1	14.71	14.88	82.04	-0.41	6823339.34	16051523.01	1.01	1.17	20080410	0.91	12	6	15.09	15	93.04	0.12	6846504.05	16085497.92	1	0.88	1	0.13	600004	0	-2.57	1	6.13	0	-2.3	0	-2.42	0	-3.85	0
20080409	1.25	11	1	14.71	14.88	82.04	-0.41	6823339.34	16051523.01	1.01	1.17	20080410	0.91	12	6	15.09	15	93.04	0.12	6846504.05	16085497.92	1	0.88	20080411	0.55	12	2	15.37	15.1	93.41	0.81	6852077.89	16104309.63	0.95	0.54	0	-2.57	600004	1	6.13	0	-2.3	0	-2.42	0	-3.85	0	-8.07	1
20080410	0.91	12	6	15.09	15	93.04	0.12	6846504.05	16085497.92	1	0.88	20080411	0.55	12	2	15.37	15.1	93.41	0.81	6852077.89	16104309.63	0.95	0.54	20080414	1.26	11	5	15.34	15.11	54.09	0.19	6843209.61	16080542.65	0.92	0.67	1	6.13	600004	0	-2.3	0	-2.42	0	-3.85	0	-8.07	1	7.45	1
20080411	0.55	12	2	15.37	15.1	93.41	0.81	6852077.89	16104309.63	0.95	0.54	20080414	1.26	11	5	15.34	15.11	54.09	0.19	6843209.61	16080542.65	0.92	0.67	20080415	1.42	12	0	15.48	15.29	86.86	2.1	6873757.55	16114306.16	0.96	1.26	0	-2.3	600004	0	-2.42	0	-3.85	0	-8.07	1	7.45	1	3.43	1
20080414	1.26	11	5	15.34	15.11	54.09	0.19	6843209.61	16080542.65	0.92	0.67	20080415	1.42	12	0	15.48	15.29	86.86	2.1	6873757.55	16114306.16	0.96	1.26	20080416	0.69	11	3	15.61	15.37	94.13	2	6858041.65	16090906.93	0.93	0.67	0	-2.42	600004	0	-3.85	0	-8.07	1	7.45	1	3.43	1	8.43	0
20080415	1.42	12	0	15.48	15.29	86.86	2.1	6873757.55	16114306.16	0.96	1.26	20080416	0.69	11	3	15.61	15.37	94.13	2	6858041.65	16090906.93	0.93	0.67	20080417	0.86	11	5	15.57	15.36	45.57	1.74	6849781.22	16070695.25	0.95	1.15	0	-3.85	600004	0	-8.07	1	7.45	1	3.43	1	8.43	0	-4.41	0
20080416	0.69	11	3	15.61	15.37	94.13	2	6858041.65	16090906.93	0.93	0.67	20080417	0.86	11	5	15.57	15.36	45.57	1.74	6849781.22	16070695.25	0.95	1.15	20080418	1.06	7	5	15.41	15.25	-168.46	0.57	6853771.64	16049355.19	0.99	1.32	0	-8.07	600004	1	7.45	1	3.43	1	8.43	0	-4.41	0	-1.34	1
20080417	0.86	11	5	15.57	15.36	45.57	1.74	6849781.22	16070695.25	0.95	1.15	20080418	1.06	7	5	15.41	15.25	-168.46	0.57	6853771.64	16049355.19	0.99	1.32	20080421	2.56	7	1	15.09	14.94	-196.43	-1.77	6801708.09	15994644.34	1.14	2.48	1	7.45	600004	1	3.43	1	8.43	0	-4.41	0	-1.34	1	4.41	1
20080418	1.06	7	5	15.41	15.25	-168.46	0.57	6853771.64	16049355.19	0.99	1.32	20080421	2.56	7	1	15.09	14.94	-196.43	-1.77	6801708.09	15994644.34	1.14	2.48	20080422	0.64	12	4	14.79	14.88	-147.95	-0.79	6827717.93	16029582.93	1.2	1.8	1	3.43	600004	1	8.43	0	-4.41	0	-1.34	1	4.41	1	0.37	1
20080421	2.56	7	1	15.09	14.94	-196.43	-1.77	6801708.09	15994644.34	1.14	2.48	20080422	0.64	12	4	14.79	14.88	-147.95	-0.79	6827717.93	16029582.93	1.2	1.8	20080423	0.79	12	2	14.66	14.91	-32.1	0.01	6840754.31	16057052.44	1.2	1.18	1	8.43	600004	0	-4.41	0	-1.34	1	4.41	1	0.37	1	0.87	0
20080422	0.64	12	4	14.79	14.88	-147.95	-0.79	6827717.93	16029582.93	1.2	1.8	20080423	0.79	12	2	14.66	14.91	-32.1	0.01	6840754.31	16057052.44	1.2	1.18	20080424	3.88	12	2	14.86	15.17	108.23	0.8	6907065.37	16163499.14	1.23	1.5	0	-4.41	600004	0	-1.34	1	4.41	1	0.37	1	0.87	0	-1.23	0
20080423	0.79	12	2	14.66	14.91	-32.1	0.01	6840754.31	16057052.44	1.2	1.18	20080424	3.88	12	2	14.86	15.17	108.23	0.8	6907065.37	16163499.14	1.23	1.5	20080425	0.54	11	7	15.03	15.25	66.1	0.06	6867759.28	16105696.07	1.19	0.84	0	-1.34	600004	1	4.41	1	0.37	1	0.87	0	-1.23	0	-2.11	1
20080424	3.88	12	2	14.86	15.17	108.23	0.8	6907065.37	16163499.14	1.23	1.5	20080425	0.54	11	7	15.03	15.25	66.1	0.06	6867759.28	16105696.07	1.19	0.84	20080428	0.56	12	5	15.4	15.28	17.12	0.25	6871226.25	16073502.72	1.14	0.65	1	4.41	600004	1	0.37	1	0.87	0	-1.23	0	-2.11	1	0.19	0
20080425	0.54	11	7	15.03	15.25	66.1	0.06	6867759.28	16105696.07	1.19	0.84	20080428	0.56	12	5	15.4	15.28	17.12	0.25	6871226.25	16073502.72	1.14	0.65	20080429	0.91	12	2	15.71	15.43	64.06	0	6896785.81	16102802.7	1.12	0.94	1	0.37	600004	1	0.87	0	-1.23	0	-2.11	1	0.19	0	-4.56	1
20080428	0.56	12	5	15.4	15.28	17.12	0.25	6871226.25	16073502.72	1.14	0.65	20080429	0.91	12	2	15.71	15.43	64.06	0	6896785.81	16102802.7	1.12	0.94	20080430	2.21	11	2	15.92	15.56	92.26	0.43	6906648.42	16167457.55	1.07	0.59	1	0.87	600004	0	-1.23	0	-2.11	1	0.19	0	-4.56	1	0.93	0
20080429	0.91	12	2	15.71	15.43	64.06	0	6896785.81	16102802.7	1.12	0.94	20080430	2.21	11	2	15.92	15.56	92.26	0.43	6906648.42	16167457.55	1.07	0.59	20080505	0.87	12	4	15.91	15.69	79.31	0.95	6946604.47	16223396.03	1.03	0.7	0	-1.23	600004	0	-2.11	1	0.19	0	-4.56	1	0.93	0	-1.25	1
20080430	2.21	11	2	15.92	15.56	92.26	0.43	6906648.42	16167457.55	1.07	0.59	20080505	0.87	12	4	15.91	15.69	79.31	0.95	6946604.47	16223396.03	1.03	0.7	20080506	0.56	7	7	16.01	15.76	61.37	1.34	6953316.9	16192274.76	0.98	0.51	0	-2.11	600004	1	0.19	0	-4.56	1	0.93	0	-1.25	1	3.6	1
20080505	0.87	12	4	15.91	15.69	79.31	0.95	6946604.47	16223396.03	1.03	0.7	20080506	0.56	7	7	16.01	15.76	61.37	1.34	6953316.9	16192274.76	0.98	0.51	20080507	1.99	11	1	16.07	15.76	48.56	2.19	6895844.32	16130323.79	0.96	0.83	1	0.19	600004	0	-4.56	1	0.93	0	-1.25	1	3.6	1	0.06	0
20080506	0.56	7	7	16.01	15.76	61.37	1.34	6953316.9	16192274.76	0.98	0.51	20080507	1.99	11	1	16.07	15.76	48.56	2.19	6895844.32	16130323.79	0.96	0.83	20080508	0.51	12	4	16.01	15.77	-37.47	1.21	6926031.19	16161795.21	0.91	0.49	0	-4.56	600004	1	0.93	0	-1.25	1	3.6	1	0.06	0	-2.12	0
20080507	1.99	11	1	16.07	15.76	48.56	2.19	6895844.32	16130323.79	0.96	0.83	20080508	0.51	12	4	16.01	15.77	-37.47	1.21	6926031.19	16161795.21	0.91	0.49	20080509	1.37	11	1	15.79	15.64	-162.49	-0.01	6911947.11	16118820.7	0.94	1.19	1	0.93	600004	0	-1.25	1	3.6	1	0.06	0	-2.12	0	-0.33	0
20080508	0.51	12	4	16.01	15.77	-37.47	1.21	6926031.19	16161795.21	0.91	0.49	20080509	1.37	11	1	15.79	15.64	-162.49	-0.01	6911947.11	16118820.7	0.94	1.19	20080512	0.52	12	4	15.58	15.56	-133.92	-1.14	6921986.17	16141340.77	0.93	0.83	0	-1.25	600004	1	3.6	1	0.06	0	-2.12	0	-0.33	0	-2.57	1
20080509	1.37	11	1	15.79	15.64	-162.49	-0.01	6911947.11	16118820.7	0.94	1.19	20080512	0.52	12	4	15.58	15.56	-133.92	-1.14	6921986.17	16141340.77	0.93	0.83	20080513	1.05	10	7	15.36	15.46	-116.82	-0.61	6929300.89	16117675.51	0.89	0.55	1	3.6	600004	1	0.06	0	-2.12	0	-0.33	0	-2.57	1	0.14	0
20080512	0.52	12	4	15.58	15.56	-133.92	-1.14	6921986.17	16141340.77	0.93	0.83	20080513	1.05	10	7	15.36	15.46	-116.82	-0.61	6929300.89	16117675.51	0.89	0.55	20080514	0.92	12	2	15.32	15.47	-45.41	0.14	6945242.82	16139414.5	0.88	0.75	1	0.06	600004	0	-2.12	0	-0.33	0	-2.57	1	0.14	0	-3.04	0
20080513	1.05	10	7	15.36	15.46	-116.82	-0.61	6929300.89	16117675.51	0.89	0.55	20080514	0.92	12	2	15.32	15.47	-45.41	0.14	6945242.82	16139414.5	0.88	0.75	20080515	1.03	11	2	15.28	15.49	8.08	-0.53	6929066.44	16161852.7	0.83	0.43	0	-2.12	600004	0	-0.33	0	-2.57	1	0.14	0	-3.04	0	-1.95	0
20080514	0.92	12	2	15.32	15.47	-45.41	0.14	6945242.82	16139414.5	0.88	0.75	20080515	1.03	11	2	15.28	15.49	8.08	-0.53	6929066.44	16161852.7	0.83	0.43	20080516	0.83	11	5	15.31	15.44	-40.72	-0.92	6921545	16143188.38	0.82	0.67	0	-0.33	600004	0	-2.57	1	0.14	0	-3.04	0	-1.95	0	-5.54	1
20080515	1.03	11	2	15.28	15.49	8.08	-0.53	6929066.44	16161852.7	0.83	0.43	20080516	0.83	11	5	15.31	15.44	-40.72	-0.92	6921545	16143188.38	0.82	0.67	20080519	0.63	11	5	15.31	15.4	-54.61	-1.11	6920924.4	16131397	0.77	0.38	0	-2.57	600004	1	0.14	0	-3.04	0	-1.95	0	-5.54	1	1.58	1
20080516	0.83	11	5	15.31	15.44	-40.72	-0.92	6921545	16143188.38	0.82	0.67	20080519	0.63	11	5	15.31	15.4	-54.61	-1.11	6920924.4	16131397	0.77	0.38	20080520	2.92	11	1	15.26	15.29	-77.55	-1.3	6895227.08	16096908.49	0.8	1.02	1	0.14	600004	0	-3.04	0	-1.95	0	-5.54	1	1.58	1	3.4	0
20080519	0.63	11	5	15.31	15.4	-54.61	-1.11	6920924.4	16131397	0.77	0.38	20080520	2.92	11	1	15.26	15.29	-77.55	-1.3	6895227.08	16096908.49	0.8	1.02	20080521	0.59	12	4	15.11	15.2	-181.6	-0.94	6911821.77	16117382.46	0.81	0.95	0	-3.04	600004	0	-1.95	0	-5.54	1	1.58	1	3.4	0	-3.29	1
20080520	2.92	11	1	15.26	15.29	-77.55	-1.3	6895227.08	16096908.49	0.8	1.02	20080521	0.59	12	4	15.11	15.2	-181.6	-0.94	6911821.77	16117382.46	0.81	0.95	20080522	0.82	11	7	14.87	15.05	-164.06	-1.42	6905494.31	16100633.3	0.79	0.59	0	-1.95	600004	0	-5.54	1	1.58	1	3.4	0	-3.29	1	0.67	0
20080521	0.59	12	4	15.11	15.2	-181.6	-0.94	6911821.77	16117382.46	0.81	0.95	20080522	0.82	11	7	14.87	15.05	-164.06	-1.42	6905494.31	16100633.3	0.79	0.59	20080523	1.15	11	5	14.64	14.87	-147.74	-0.98	6893095.94	16081394.46	0.76	0.45	0	-5.54	600004	1	1.58	1	3.4	0	-3.29	1	0.67	0	-1.4	1
20080522	0.82	11	7	14.87	15.05	-164.06	-1.42	6905494.31	16100633.3	0.79	0.59	20080523	1.15	11	5	14.64	14.87	-147.74	-0.98	6893095.94	16081394.46	0.76	0.45	20080526	1.75	7	5	14.27	14.58	-164.79	-1.9	6866983.85	16047821.77	0.77	0.9	1	1.58	600004	1	3.4	0	-3.29	1	0.67	0	-1.4	1	0.97	0
20080523	1.15	11	5	14.64	14.87	-147.74	-0.98	6893095.94	16081394.46	0.76	0.45	20080526	1.75	7	5	14.27	14.58	-164.79	-1.9	6866983.85	16047821.77	0.77	0.9	20080527	0.44	12	4	14.01	14.39	-130.33	-1.5	6879585.99	16062584.27	0.74	0.41	1	3.4	600004	0	-3.29	1	0.67	0	-1.4	1	0.97	0	-0.37	0
20080526	1.75	7	5	14.27	14.58	-164.79	-1.9	6866983.85	16047821.77	0.77	0.9	20080527	0.44	12	4	14.01	14.39	-130.33	-1.5	6879585.99	16062584.27	0.74	0.41	20080528	1.21	12	2	13.84	14.31	-74.64	-1.58	6896282.44	16080473.33	0.72	0.6	0	-3.29	600004	1	0.67	0	-1.4	1	0.97	0	-0.37	0	-1.26	0
20080527	0.44	12	4	14.01	14.39	-130.33	-1.5	6879585.99	16062584.27	0.74	0.41	20080528	1.21	12	2	13.84	14.31	-74.64	-1.58	6896282.44	16080473.33	0.72	0.6	20080529	0.56	7	7	13.67	14.17	-72.47	-2.05	6886753.02	16070510.75	0.7	0.47	1	0.67	600004	0	-1.4	1	0.97	0	-0.37	0	-1.26	0	-2.03	0
20080528	1.21	12	2	13.84	14.31	-74.64	-1.58	6896282.44	16080473.33	0.72	0.6	20080529	0.56	7	7	13.67	14.17	-72.47	-2.05	6886753.02	16070510.75	0.7	0.47	20080530	1.13	12	4	13.58	14.06	-65.52	-1.63	6886334.99	16081797.59	0.65	0.27	0	-1.4	600004	1	0.97	0	-0.37	0	-1.26	0	-2.03	0	-9.89	1
20080529	0.56	7	7	13.67	14.17	-72.47	-2.05	6886753.02	16070510.75	0.7	0.47	20080530	1.13	12	4	13.58	14.06	-65.52	-1.63	6886334.99	16081797.59	0.65	0.27	20080602	1.23	11	5	13.6	13.95	-72.99	-1.77	6881966.45	16067897.7	0.62	0.35	1	0.97	600004	0	-0.37	0	-1.26	0	-2.03	0	-9.89	1	0.26	0
20080530	1.13	12	4	13.58	14.06	-65.52	-1.63	6886334.99	16081797.59	0.65	0.27	20080602	1.23	11	5	13.6	13.95	-72.99	-1.77	6881966.45	16067897.7	0.62	0.35	20080603	1.6	12	4	13.61	13.87	-77.26	-1.25	6902368.49	16090073.83	0.61	0.5	0	-0.37	600004	0	-1.26	0	-2.03	0	-9.89	1	0.26	0	-3.14	0
20080602	1.23	11	5	13.6	13.95	-72.99	-1.77	6881966.45	16067897.7	0.62	0.35	20080603	1.6	12	4	13.61	13.87	-77.26	-1.25	6902368.49	16090073.83	0.61	0.5	20080604	0.54	12	7	13.51	13.8	-70.39	-1.32	6912142.24	16078205.7	0.59	0.36	0	-1.26	600004	0	-2.03	0	-9.89	1	0.26	0	-3.14	0	-2.28	0
20080603	1.6	12	4	13.61	13.87	-77.26	-1.25	6902368.49	16090073.83	0.61	0.5	20080604	0.54	12	7	13.51	13.8	-70.39	-1.32	6912142.24	16078205.7	0.59	0.36	20080605	0.94	11	7	13.47	13.71	-87.47	-1.04	6911696.99	16067074.26	0.56	0.29	0	-2.03	600004	0	-9.89	1	0.26	0	-3.14	0	-2.28	0	-0.63	0
20080604	0.54	12	7	13.51	13.8	-70.39	-1.32	6912142.24	16078205.7	0.59	0.36	20080605	0.94	11	7	13.47	13.71	-87.47	-1.04	6911696.99	16067074.26	0.56	0.29	20080606	1.41	11	5	13.36	13.59	-152.92	-1.03	6901864.59	16051415.26	0.54	0.43	0	-9.89	600004	1	0.26	0	-3.14	0	-2.28	0	-0.63	0	-3.52	1
20080605	0.94	11	7	13.47	13.71	-87.47	-1.04	6911696.99	16067074.26	0.56	0.29	20080606	1.41	11	5	13.36	13.59	-152.92	-1.03	6901864.59	16051415.26	0.54	0.43	20080610	1.76	11	9	13.03	13.26	-293.06	-1.54	6874984.16	16023879.21	0.62	1.3	1	0.26	600004	0	-3.14	0	-2.28	0	-0.63	0	-3.52	1	4.21	0
20080606	1.41	11	5	13.36	13.59	-152.92	-1.03	6901864.59	16051415.26	0.54	0.43	20080610	1.76	11	9	13.03	13.26	-293.06	-1.54	6874984.16	16023879.21	0.62	1.3	20080611	0.74	12	4	12.68	12.99	-188.5	-1.72	6883919.51	16044132.67	0.63	0.68	0	-3.14	600004	0	-2.28	0	-0.63	0	-3.52	1	4.21	0	-9.78	1
20080610	1.76	11	9	13.03	13.26	-293.06	-1.54	6874984.16	16023879.21	0.62	1.3	20080611	0.74	12	4	12.68	12.99	-188.5	-1.72	6883919.51	16044132.67	0.63	0.68	20080612	1.03	11	5	12.27	12.71	-134.27	-2.55	6874338.11	16023227.79	0.61	0.5	0	-2.28	600004	0	-0.63	0	-3.52	1	4.21	0	-9.78	1	1.29	1
20080611	0.74	12	4	12.68	12.99	-188.5	-1.72	6883919.51	16044132.67	0.63	0.68	20080612	1.03	11	5	12.27	12.71	-134.27	-2.55	6874338.11	16023227.79	0.61	0.5	20080613	0.76	11	5	11.84	12.43	-110.33	-2.35	6862380.87	16007392.53	0.6	0.49	0	-0.63	600004	0	-3.52	1	4.21	0	-9.78	1	1.29	1	4.32	1
20080612	1.03	11	5	12.27	12.71	-134.27	-2.55	6874338.11	16023227.79	0.61	0.5	20080613	0.76	11	5	11.84	12.43	-110.33	-2.35	6862380.87	16007392.53	0.6	0.49	20080616	1.42	11	5	11.44	12.18	-97.46	-2.51	6861057.7	15984898.62	0.59	0.51	0	-3.52	600004	1	4.21	0	-9.78	1	1.29	1	4.32	1	4.14	0
20080613	0.76	11	5	11.84	12.43	-110.33	-2.35	6862380.87	16007392.53	0.6	0.49	20080616	1.42	11	5	11.44	12.18	-97.46	-2.51	6861057.7	15984898.62	0.59	0.51	20080617	1.3	11	5	11.23	11.91	-97.82	-2.71	6845331.51	15955571.4	0.6	0.69	1	4.21	600004	0	-9.78	1	1.29	1	4.32	1	4.14	0	-1.26	0
20080616	1.42	11	5	11.44	12.18	-97.46	-2.51	6861057.7	15984898.62	0.59	0.51	20080617	1.3	11	5	11.23	11.91	-97.82	-2.71	6845331.51	15955571.4	0.6	0.69	20080618	1.03	12	0	11.1	11.77	-80.65	-2.39	6866159.39	15985717.01	0.65	1.1	0	-9.78	600004	1	1.29	1	4.32	1	4.14	0	-1.26	0	-6.31	1
20080617	1.3	11	5	11.23	11.91	-97.82	-2.71	6845331.51	15955571.4	0.6	0.69	20080618	1.03	12	0	11.1	11.77	-80.65	-2.39	6866159.39	15985717.01	0.65	1.1	20080619	0.8	11	5	10.83	11.46	-108.21	-3.43	6843053.22	15961747.06	0.7	1.11	1	1.29	600004	1	4.32	1	4.14	0	-1.26	0	-6.31	1	0.29	0
20080618	1.03	12	0	11.1	11.77	-80.65	-2.39	6866159.39	15985717.01	0.65	1.1	20080619	0.8	11	5	10.83	11.46	-108.21	-3.43	6843053.22	15961747.06	0.7	1.11	20080623	0.9	12	4	10.64	11.23	-118.38	-3.13	6841969.77	15983416.02	0.67	0.4	1	4.32	600004	1	4.14	0	-1.26	0	-6.31	1	0.29	0	-1.66	1
20080619	0.8	11	5	10.83	11.46	-108.21	-3.43	6843053.22	15961747.06	0.7	1.11	20080623	0.9	12	4	10.64	11.23	-118.38	-3.13	6841969.77	15983416.02	0.67	0.4	20080624	0.84	10	2	10.55	11.12	-77.45	-2.42	6854808.03	16001628.44	0.66	0.61	1	4.14	600004	0	-1.26	0	-6.31	1	0.29	0	-1.66	1	1.39	1
20080623	0.9	12	4	10.64	11.23	-118.38	-3.13	6841969.77	15983416.02	0.67	0.4	20080624	0.84	10	2	10.55	11.12	-77.45	-2.42	6854808.03	16001628.44	0.66	0.61	20080625	1.03	12	2	10.62	11.11	-6.23	-0.69	6869163.73	16020317.93	0.66	0.69	0	-1.26	600004	0	-6.31	1	0.29	0	-1.66	1	1.39	1	4.1	0
20080624	0.84	10	2	10.55	11.12	-77.45	-2.42	6854808.03	16001628.44	0.66	0.61	20080625	1.03	12	2	10.62	11.11	-6.23	-0.69	6869163.73	16020317.93	0.66	0.69	20080626	0.94	11	7	10.58	11.08	18.83	-0.86	6868067.8	16002783.14	0.63	0.32	0	-6.31	600004	1	0.29	0	-1.66	1	1.39	1	4.1	0	-1.13	1
20080625	1.03	12	2	10.62	11.11	-6.23	-0.69	6869163.73	16020317.93	0.66	0.69	20080626	0.94	11	7	10.58	11.08	18.83	-0.86	6868067.8	16002783.14	0.63	0.32	20080627	0.77	7	9	10.61	10.93	-88.84	-1.18	6859423.55	15989199.32	0.64	0.77	1	0.29	600004	0	-1.66	1	1.39	1	4.1	0	-1.13	1	5.6	0
20080626	0.94	11	7	10.58	11.08	18.83	-0.86	6868067.8	16002783.14	0.63	0.32	20080627	0.77	7	9	10.61	10.93	-88.84	-1.18	6859423.55	15989199.32	0.64	0.77	20080630	1.16	12	4	10.63	10.81	-89.01	-0.89	6864663.77	16004919.96	0.61	0.33	0	-1.66	600004	1	1.39	1	4.1	0	-1.13	1	5.6	0	-1.26	1
20080627	0.77	7	9	10.61	10.93	-88.84	-1.18	6859423.55	15989199.32	0.64	0.77	20080630	1.16	12	4	10.63	10.81	-89.01	-0.89	6864663.77	16004919.96	0.61	0.33	20080701	0.92	11	1	10.52	10.68	-89.96	-0.99	6857792.91	15990414.81	0.59	0.38	1	1.39	600004	1	4.1	0	-1.13	1	5.6	0	-1.26	1	2.55	0
20080630	1.16	12	4	10.63	10.81	-89.01	-0.89	6864663.77	16004919.96	0.61	0.33	20080701	0.92	11	1	10.52	10.68	-89.96	-0.99	6857792.91	15990414.81	0.59	0.38	20080702	1.2	12	4	10.36	10.6	-75.44	-0.46	6868633.49	16007759.74	0.56	0.32	1	4.1	600004	0	-1.13	1	5.6	0	-1.26	1	2.55	0	-1.69	0
20080701	0.92	11	1	10.52	10.68	-89.96	-0.99	6857792.91	15990414.81	0.59	0.38	20080702	1.2	12	4	10.36	10.6	-75.44	-0.46	6868633.49	16007759.74	0.56	0.32	20080703	1.13	12	2	10.3	10.61	9.74	-0.49	6884987.55	16027384.61	0.58	0.72	0	-1.13	600004	1	5.6	0	-1.26	1	2.55	0	-1.69	0	-3.52	1
20080702	1.2	12	4	10.36	10.6	-75.44	-0.46	6868633.49	16007759.74	0.56	0.32	20080703	1.13	12	2	10.3	10.61	9.74	-0.49	6884987.55	16027384.61	0.58	0.72	20080704	0.39	10	3	10.36	10.6	44.64	0.48	6879716.8	16019771.31	0.55	0.26	1	5.6	600004	0	-1.26	1	2.55	0	-1.69	0	-3.52	1	0.94	0
20080703	1.13	12	2	10.3	10.61	9.74	-0.49	6884987.55	16027384.61	0.58	0.72	20080704	0.39	10	3	10.36	10.6	44.64	0.48	6879716.8	16019771.31	0.55	0.26	20080707	2.98	12	2	10.53	10.69	114.07	0.94	6898508.68	16042478.17	0.56	0.64	0	-1.26	600004	1	2.55	0	-1.69	0	-3.52	1	0.94	0	-3.24	0
20080704	0.39	10	3	10.36	10.6	44.64	0.48	6879716.8	16019771.31	0.55	0.26	20080707	2.98	12	2	10.53	10.69	114.07	0.94	6898508.68	16042478.17	0.56	0.64	20080708	0.84	11	3	10.71	10.75	97.39	0.36	6892507.73	16023384.22	0.54	0.35	1	2.55	600004	0	-1.69	0	-3.52	1	0.94	0	-3.24	0	-2.97	0
20080707	2.98	12	2	10.53	10.69	114.07	0.94	6898508.68	16042478.17	0.56	0.64	20080708	0.84	11	3	10.71	10.75	97.39	0.36	6892507.73	16023384.22	0.54	0.35	20080709	0.99	10	2	10.92	10.84	116.54	0.2	6904299.72	16042251.41	0.52	0.34	0	-1.69	600004	0	-3.52	1	0.94	0	-3.24	0	-2.97	0	-1.18	1
20080708	0.84	11	3	10.71	10.75	97.39	0.36	6892507.73	16023384.22	0.54	0.35	20080709	0.99	10	2	10.92	10.84	116.54	0.2	6904299.72	16042251.41	0.52	0.34	20080710	1.22	11	7	11	10.89	94.3	0.15	6885192.32	16019322.53	0.49	0.24	0	-3.52	600004	1	0.94	0	-3.24	0	-2.97	0	-1.18	1	2.6	1
20080709	0.99	10	2	10.92	10.84	116.54	0.2	6904299.72	16042251.41	0.52	0.34	20080710	1.22	11	7	11	10.89	94.3	0.15	6885192.32	16019322.53	0.49	0.24	20080711	0.69	11	5	11.03	10.85	21.59	0.45	6874350.81	16003421.64	0.49	0.46	1	0.94	600004	0	-3.24	0	-2.97	0	-1.18	1	2.6	1	3.8	1
20080710	1.22	11	7	11	10.89	94.3	0.15	6885192.32	16019322.53	0.49	0.24	20080711	0.69	11	5	11.03	10.85	21.59	0.45	6874350.81	16003421.64	0.49	0.46	20080714	0.79	12	4	10.96	10.84	10.03	0.52	6875486.99	16015919.66	0.48	0.44	0	-3.24	600004	0	-2.97	0	-1.18	1	2.6	1	3.8	1	0.47	0
20080711	0.69	11	5	11.03	10.85	21.59	0.45	6874350.81	16003421.64	0.49	0.46	20080714	0.79	12	4	10.96	10.84	10.03	0.52	6875486.99	16015919.66	0.48	0.44	20080715	1.57	11	5	10.85	10.77	-51.68	0.34	6859087.06	15996239.74	0.48	0.48	0	-2.97	600004	0	-1.18	1	2.6	1	3.8	1	0.47	0	-0.28	1
20080714	0.79	12	4	10.96	10.84	10.03	0.52	6875486.99	16015919.66	0.48	0.44	20080715	1.57	11	5	10.85	10.77	-51.68	0.34	6859087.06	15996239.74	0.48	0.48	20080716	0.96	11	5	10.63	10.65	-148.05	-0.11	6846616.11	15977302.38	0.47	0.41	0	-1.18	600004	1	2.6	1	3.8	1	0.47	0	-0.28	1	2.72	0
20080715	1.57	11	5	10.85	10.77	-51.68	0.34	6859087.06	15996239.74	0.48	0.48	20080716	0.96	11	5	10.63	10.65	-148.05	-0.11	6846616.11	15977302.38	0.47	0.41	20080717	1.32	11	5	10.41	10.53	-144.37	-0.65	6825838.17	15952225.55	0.46	0.35	1	2.6	600004	1	3.8	1	0.47	0	-0.28	1	2.72	0	-1.82	1
20080716	0.96	11	5	10.63	10.65	-148.05	-0.11	6846616.11	15977302.38	0.47	0.41	20080717	1.32	11	5	10.41	10.53	-144.37	-0.65	6825838.17	15952225.55	0.46	0.35	20080718	0.94	12	6	10.33	10.49	-100.34	-0.27	6847767.65	15975841.92	0.44	0.28	1	3.8	600004	1	0.47	0	-0.28	1	2.72	0	-1.82	1	3.99	0
20080717	1.32	11	5	10.41	10.53	-144.37	-0.65	6825838.17	15952225.55	0.46	0.35	20080718	0.94	12	6	10.33	10.49	-100.34	-0.27	6847767.65	15975841.92	0.44	0.28	20080721	0.92	12	2	10.3	10.52	-22.27	-0.47	6864585.09	15997605.66	0.44	0.44	1	0.47	600004	0	-0.28	1	2.72	0	-1.82	1	3.99	0	-0.63	1
20080718	0.94	12	6	10.33	10.49	-100.34	-0.27	6847767.65	15975841.92	0.44	0.28	20080721	0.92	12	2	10.3	10.52	-22.27	-0.47	6864585.09	15997605.66	0.44	0.44	20080722	0.92	12	2	10.36	10.55	17.47	-0.28	6866017.02	16017652.73	0.43	0.28	0	-0.28	600004	1	2.72	0	-1.82	1	3.99	0	-0.63	1	0.09	0
20080721	0.92	12	2	10.3	10.52	-22.27	-0.47	6864585.09	15997605.66	0.44	0.44	20080722	0.92	12	2	10.36	10.55	17.47	-0.28	6866017.02	16017652.73	0.43	0.28	20080723	0.87	11	3	10.47	10.58	41.09	-0.59	6856106.39	16000309.12	0.41	0.28	1	2.72	600004	0	-1.82	1	3.99	0	-0.63	1	0.09	0	-3.05	1
20080722	0.92	12	2	10.36	10.55	17.47	-0.28	6866017.02	16017652.73	0.43	0.28	20080723	0.87	11	3	10.47	10.58	41.09	-0.59	6856106.39	16000309.12	0.41	0.28	20080724	1.24	10	2	10.66	10.65	102.14	-0.11	6868246.48	16021891.51	0.41	0.36	0	-1.82	600004	1	3.99	0	-0.63	1	0.09	0	-3.05	1	2.5	0
20080723	0.87	11	3	10.47	10.58	41.09	-0.59	6856106.39	16000309.12	0.41	0.28	20080724	1.24	10	2	10.66	10.65	102.14	-0.11	6868246.48	16021891.51	0.41	0.36	20080725	0.63	9	7	10.76	10.67	77.72	0.08	6854598.65	16008243.68	0.39	0.2	1	3.99	600004	0	-0.63	1	0.09	0	-3.05	1	2.5	0	-0.54	0
20080724	1.24	10	2	10.66	10.65	102.14	-0.11	6868246.48	16021891.51	0.41	0.36	20080725	0.63	9	7	10.76	10.67	77.72	0.08	6854598.65	16008243.68	0.39	0.2	20080728	3.47	12	2	10.87	10.77	131.59	0.41	6873541.15	16055599.92	0.41	0.61	0	-0.63	600004	1	0.09	0	-3.05	1	2.5	0	-0.54	0	-0.28	1
20080725	0.63	9	7	10.76	10.67	77.72	0.08	6854598.65	16008243.68	0.39	0.2	20080728	3.47	12	2	10.87	10.77	131.59	0.41	6873541.15	16055599.92	0.41	0.61	20080729	0.73	12	7	10.95	10.83	108.77	0.69	6864919.34	16021112.67	0.4	0.32	1	0.09	600004	0	-3.05	1	2.5	0	-0.54	0	-0.28	1	5	1
20080728	3.47	12	2	10.87	10.77	131.59	0.41	6873541.15	16055599.92	0.41	0.61	20080729	0.73	12	7	10.95	10.83	108.77	0.69	6864919.34	16021112.67	0.4	0.32	20080730	0.44	11	2	11.04	10.89	106.43	1.01	6853340.23	16036254.58	0.39	0.34	0	-3.05	600004	1	2.5	0	-0.54	0	-0.28	1	5	1	0.62	0
20080729	0.73	12	7	10.95	10.83	108.77	0.69	6864919.34	16021112.67	0.4	0.32	20080730	0.44	11	2	11.04	10.89	106.43	1.01	6853340.23	16036254.58	0.39	0.34	20080731	1.59	11	5	11.01	10.87	6.06	0.79	6848777.46	16012137.09	0.43	0.74	1	2.5	600004	0	-0.54	0	-0.28	1	5	1	0.62	0	-5.87	1
20080730	0.44	11	2	11.04	10.89	106.43	1.01	6853340.23	16036254.58	0.39	0.34	20080731	1.59	11	5	11.01	10.87	6.06	0.79	6848777.46	16012137.09	0.43	0.74	20080801	0.58	12	6	11.07	10.91	20.83	0.8	6856719.36	16026152.2	0.45	0.6	0	-0.54	600004	0	-0.28	1	5	1	0.62	0	-5.87	1	4.28	1
20080731	1.59	11	5	11.01	10.87	6.06	0.79	6848777.46	16012137.09	0.43	0.74	20080801	0.58	12	6	11.07	10.91	20.83	0.8	6856719.36	16026152.2	0.45	0.6	20080804	1.15	11	3	11.03	10.93	49.48	0.35	6848902.39	16010058.44	0.44	0.35	0	-0.28	600004	1	5	1	0.62	0	-5.87	1	4.28	1	6.96	1
20080801	0.58	12	6	11.07	10.91	20.83	0.8	6856719.36	16026152.2	0.45	0.6	20080804	1.15	11	3	11.03	10.93	49.48	0.35	6848902.39	16010058.44	0.44	0.35	20080805	0.79	11	5	10.96	10.9	-27.25	0.09	6837360.03	15997268.26	0.43	0.41	1	5	600004	1	0.62	0	-5.87	1	4.28	1	6.96	1	0.17	0
20080804	1.15	11	3	11.03	10.93	49.48	0.35	6848902.39	16010058.44	0.44	0.35	20080805	0.79	11	5	10.96	10.9	-27.25	0.09	6837360.03	15997268.26	0.43	0.41	20080806	3.5	12	0	11	10.98	67.02	0.66	6870788	16042027.75	0.47	0.79	1	0.62	600004	0	-5.87	1	4.28	1	6.96	1	0.17	0	-1.33	1
20080805	0.79	11	5	10.96	10.9	-27.25	0.09	6837360.03	15997268.26	0.43	0.41	20080806	3.5	12	0	11	10.98	67.02	0.66	6870788	16042027.75	0.47	0.79	20080807	0.57	12	2	11.13	11.06	146.11	0.44	6876948.89	16067698.11	0.47	0.5	0	-5.87	600004	1	4.28	1	6.96	1	0.17	0	-1.33	1	4.39	0
20080806	3.5	12	0	11	10.98	67.02	0.66	6870788	16042027.75	0.47	0.79	20080807	0.57	12	2	11.13	11.06	146.11	0.44	6876948.89	16067698.11	0.47	0.5	20080808	1.3	11	1	11.06	11	-13.79	-0.03	6846126.08	16034333.21	0.53	1.05	1	4.28	600004	1	6.96	1	0.17	0	-1.33	1	4.39	0	-4.05	1
20080807	0.57	12	2	11.13	11.06	146.11	0.44	6876948.89	16067698.11	0.47	0.5	20080808	1.3	11	1	11.06	11	-13.79	-0.03	6846126.08	16034333.21	0.53	1.05	20080811	1.83	10	6	11.1	11.04	39.7	0	6857883.46	16095257.82	0.55	0.69	1	6.96	600004	1	0.17	0	-1.33	1	4.39	0	-4.05	1	5.14	1
20080808	1.3	11	1	11.06	11	-13.79	-0.03	6846126.08	16034333.21	0.53	1.05	20080811	1.83	10	6	11.1	11.04	39.7	0	6857883.46	16095257.82	0.55	0.69	20080812	1.41	12	2	11.33	11.21	202.34	0.85	6926598.94	16181152.17	0.61	1.2	1	0.17	600004	0	-1.33	1	4.39	0	-4.05	1	5.14	1	4.01	0
20080811	1.83	10	6	11.1	11.04	39.7	0	6857883.46	16095257.82	0.55	0.69	20080812	1.41	12	2	11.33	11.21	202.34	0.85	6926598.94	16181152.17	0.61	1.2	20080813	1.06	12	2	11.47	11.35	187.2	0.86	6934209.32	16272476.8	0.62	0.72	0	-1.33	600004	1	4.39	0	-4.05	1	5.14	1	4.01	0	-5.32	0
20080812	1.41	12	2	11.33	11.21	202.34	0.85	6926598.94	16181152.17	0.61	1.2	20080813	1.06	12	2	11.47	11.35	187.2	0.86	6934209.32	16272476.8	0.62	0.72	20080814	0.45	11	7	11.55	11.44	111.65	1.04	6931334.58	16231272.16	0.6	0.43	1	4.39	600004	0	-4.05	1	5.14	1	4.01	0	-5.32	0	-2.69	1
20080813	1.06	12	2	11.47	11.35	187.2	0.86	6934209.32	16272476.8	0.62	0.72	20080814	0.45	11	7	11.55	11.44	111.65	1.04	6931334.58	16231272.16	0.6	0.43	20080815	1.52	12	2	11.88	11.61	129.92	1.29	6985441.71	16293703.46	0.6	0.6	0	-4.05	600004	1	5.14	1	4.01	0	-5.32	0	-2.69	1	0.42	0
20080814	0.45	11	7	11.55	11.44	111.65	1.04	6931334.58	16231272.16	0.6	0.43	20080815	1.52	12	2	11.88	11.61	129.92	1.29	6985441.71	16293703.46	0.6	0.6	20080818	0.82	11	1	12.01	11.65	71.7	0.85	6967877.91	16242223.37	0.63	0.85	1	5.14	600004	1	4.01	0	-5.32	0	-2.69	1	0.42	0	-3	1
20080815	1.52	12	2	11.88	11.61	129.92	1.29	6985441.71	16293703.46	0.6	0.6	20080818	0.82	11	1	12.01	11.65	71.7	0.85	6967877.91	16242223.37	0.63	0.85	20080819	1.3	12	0	12.11	11.8	91.09	1.67	7026830.63	16308950.07	0.67	1.03	1	4.01	600004	0	-5.32	0	-2.69	1	0.42	0	-3	1	0.6	0
20080818	0.82	11	1	12.01	11.65	71.7	0.85	6967877.91	16242223.37	0.63	0.85	20080819	1.3	12	0	12.11	11.8	91.09	1.67	7026830.63	16308950.07	0.67	1.03	20080820	1.8	12	2	12.3	12.01	158.88	1.63	7093651.98	16428767.67	0.7	1.04	0	-5.32	600004	0	-2.69	1	0.42	0	-3	1	0.6	0	-4.36	1
20080819	1.3	12	0	12.11	11.8	91.09	1.67	7026830.63	16308950.07	0.67	1.03	20080820	1.8	12	2	12.3	12.01	158.88	1.63	7093651.98	16428767.67	0.7	1.04	20080821	0.62	7	5	12.39	12.06	76.21	0.87	7071995.03	16354380.73	0.73	0.97	0	-2.69	600004	1	0.42	0	-3	1	0.6	0	-4.36	1	4.11	1
20080820	1.8	12	2	12.3	12.01	158.88	1.63	7093651.98	16428767.67	0.7	1.04	20080821	0.62	7	5	12.39	12.06	76.21	0.87	7071995.03	16354380.73	0.73	0.97	20080822	0.8	7	5	12.31	12.04	-9.72	1.21	7068699.59	16295062.81	0.73	0.72	1	0.42	600004	0	-3	1	0.6	0	-4.36	1	4.11	1	2.83	1
20080821	0.62	7	5	12.39	12.06	76.21	0.87	7071995.03	16354380.73	0.73	0.97	20080822	0.8	7	5	12.31	12.04	-9.72	1.21	7068699.59	16295062.81	0.73	0.72	20080825	0.42	10	6	12.33	12.03	-23.92	0.8	7067279.37	16320153.26	0.71	0.53	0	-3	600004	1	0.6	0	-4.36	1	4.11	1	2.83	1	0.17	0
20080822	0.8	7	5	12.31	12.04	-9.72	1.21	7068699.59	16295062.81	0.73	0.72	20080825	0.42	10	6	12.33	12.03	-23.92	0.8	7067279.37	16320153.26	0.71	0.53	20080826	1.16	11	5	12.17	11.96	-135.73	-0.34	7070672.51	16290972.29	0.7	0.6	1	0.6	600004	0	-4.36	1	4.11	1	2.83	1	0.17	0	-2.66	0
20080825	0.42	10	6	12.33	12.03	-23.92	0.8	7067279.37	16320153.26	0.71	0.53	20080826	1.16	11	5	12.17	11.96	-135.73	-0.34	7070672.51	16290972.29	0.7	0.6	20080827	0.81	12	2	11.92	11.92	-96.38	-0.29	7072640.82	16314592.01	0.68	0.48	0	-4.36	600004	1	4.11	1	2.83	1	0.17	0	-2.66	0	-0.86	0
20080826	1.16	11	5	12.17	11.96	-135.73	-0.34	7070672.51	16290972.29	0.7	0.6	20080827	0.81	12	2	11.92	11.92	-96.38	-0.29	7072640.82	16314592.01	0.68	0.48	20080828	1.23	7	5	11.7	11.79	-166	-0.64	7064728.32	16285579.53	0.68	0.71	1	4.11	600004	1	2.83	1	0.17	0	-2.66	0	-0.86	0	-4.75	0
20080827	0.81	12	2	11.92	11.92	-96.38	-0.29	7072640.82	16314592.01	0.68	0.48	20080828	1.23	7	5	11.7	11.79	-166	-0.64	7064728.32	16285579.53	0.68	0.71	20080829	0.87	10	2	11.64	11.76	-79.22	-0.7	7079307.69	16310762.08	0.67	0.58	1	2.83	600004	1	0.17	0	-2.66	0	-0.86	0	-4.75	0	-5.8	1
20080828	1.23	7	5	11.7	11.79	-166	-0.64	7064728.32	16285579.53	0.68	0.71	20080829	0.87	10	2	11.64	11.76	-79.22	-0.7	7079307.69	16310762.08	0.67	0.58	20080901	1.38	12	2	11.64	11.8	-15	0.13	7104392.84	16345403.47	0.66	0.58	1	0.17	600004	0	-2.66	0	-0.86	0	-4.75	0	-5.8	1	1.83	1
20080829	0.87	10	2	11.64	11.76	-79.22	-0.7	7079307.69	16310762.08	0.67	0.58	20080901	1.38	12	2	11.64	11.8	-15	0.13	7104392.84	16345403.47	0.66	0.58	20080902	1.07	12	0	11.71	11.84	-3.43	-0.46	7125354.69	16382489.82	0.66	0.69	0	-2.66	600004	0	-0.86	0	-4.75	0	-5.8	1	1.83	1	0.94	0
20080901	1.38	12	2	11.64	11.8	-15	0.13	7104392.84	16345403.47	0.66	0.58	20080902	1.07	12	0	11.71	11.84	-3.43	-0.46	7125354.69	16382489.82	0.66	0.69	20080903	0.85	11	5	11.71	11.81	-27.04	-1.28	7124185.61	16350924.67	0.66	0.58	0	-0.86	600004	0	-4.75	0	-5.8	1	1.83	1	0.94	0	-0.94	1
20080902	1.07	12	0	11.71	11.84	-3.43	-0.46	7125354.69	16382489.82	0.66	0.69	20080903	0.85	11	5	11.71	11.81	-27.04	-1.28	7124185.61	16350924.67	0.66	0.58	20080904	0.6	12	5	11.79	11.77	-65	-0.69	7130531.27	16331887.7	0.64	0.51	0	-4.75	600004	0	-5.8	1	1.83	1	0.94	0	-0.94	1	3.49	1
20080903	0.85	11	5	11.71	11.81	-27.04	-1.28	7124185.61	16350924.67	0.66	0.58	20080904	0.6	12	5	11.79	11.77	-65	-0.69	7130531.27	16331887.7	0.64	0.51	20080905	0.81	11	5	11.66	11.64	-149.25	-0.91	7117096.07	16316533.19	0.64	0.58	0	-5.8	600004	1	1.83	1	0.94	0	-0.94	1	3.49	1	2.01	1
20080904	0.6	12	5	11.79	11.77	-65	-0.69	7130531.27	16331887.7	0.64	0.51	20080905	0.81	11	5	11.66	11.64	-149.25	-0.91	7117096.07	16316533.19	0.64	0.58	20080908	1.84	11	5	11.35	11.41	-206.09	-1.6	7100597.44	16288325.85	0.68	1.06	1	1.83	600004	1	0.94	0	-0.94	1	3.49	1	2.01	1	0.54	0
20080905	0.81	11	5	11.66	11.64	-149.25	-0.91	7117096.07	16316533.19	0.64	0.58	20080908	1.84	11	5	11.35	11.41	-206.09	-1.6	7100597.44	16288325.85	0.68	1.06	20080909	0.44	10	6	11.06	11.26	-142.45	-1.05	7104488.84	16300778.33	0.64	0.32	1	0.94	600004	0	-0.94	1	3.49	1	2.01	1	0.54	0	-0.36	1
20080908	1.84	11	5	11.35	11.41	-206.09	-1.6	7100597.44	16288325.85	0.68	1.06	20080909	0.44	10	6	11.06	11.26	-142.45	-1.05	7104488.84	16300778.33	0.64	0.32	20080910	0.76	12	2	10.86	11.16	-96.92	-1.02	7106462	16310249.51	0.63	0.48	0	-0.94	600004	1	3.49	1	2.01	1	0.54	0	-0.36	1	10	1
20080909	0.44	10	6	11.06	11.26	-142.45	-1.05	7104488.84	16300778.33	0.64	0.32	20080910	0.76	12	2	10.86	11.16	-96.92	-1.02	7106462	16310249.51	0.63	0.48	20080911	0.94	11	7	10.66	11.06	-81.55	-0.61	7104682.53	16301352.18	0.6	0.35	1	3.49	600004	1	2.01	1	0.54	0	-0.36	1	10	1	3.17	0
20080910	0.76	12	2	10.86	11.16	-96.92	-1.02	7106462	16310249.51	0.63	0.48	20080911	0.94	11	7	10.66	11.06	-81.55	-0.61	7104682.53	16301352.18	0.6	0.35	20080912	1.47	12	2	10.65	11.04	-38.2	-0.7	7110606.14	16314468.74	0.6	0.62	1	2.01	600004	1	0.54	0	-0.36	1	10	1	3.17	0	-7.08	1
20080911	0.94	11	7	10.66	11.06	-81.55	-0.61	7104682.53	16301352.18	0.6	0.35	20080912	1.47	12	2	10.65	11.04	-38.2	-0.7	7110606.14	16314468.74	0.6	0.62	20080916	2.07	12	2	10.8	11.06	8.43	-0.81	7120408.68	16341569.89	0.59	0.47	1	0.54	600004	0	-0.36	1	10	1	3.17	0	-7.08	1	3.64	1
20080912	1.47	12	2	10.65	11.04	-38.2	-0.7	7110606.14	16314468.74	0.6	0.62	20080916	2.07	12	2	10.8	11.06	8.43	-0.81	7120408.68	16341569.89	0.59	0.47	20080917	0.86	12	2	10.93	11.1	41.44	-0.77	7124285.69	16364831.93	0.56	0.36	0	-0.36	600004	1	10	1	3.17	0	-7.08	1	3.64	1	0.74	1
20080916	2.07	12	2	10.8	11.06	8.43	-0.81	7120408.68	16341569.89	0.59	0.47	20080917	0.86	12	2	10.93	11.1	41.44	-0.77	7124285.69	16364831.93	0.56	0.36	20080918	1.59	12	5	11.03	11.12	16.97	-0.49	7158979.45	16327745.5	0.57	0.64	1	10	600004	1	3.17	0	-7.08	1	3.64	1	0.74	1	0.81	0
20080917	0.86	12	2	10.93	11.1	41.44	-0.77	7124285.69	16364831.93	0.56	0.36	20080918	1.59	12	5	11.03	11.12	16.97	-0.49	7158979.45	16327745.5	0.57	0.64	20080919	4.67	8	8	11.38	11.33	226.85	0.73	7332299.95	16501066	0.63	1.12	1	3.17	600004	0	-7.08	1	3.64	1	0.74	1	0.81	0	-3.3	1
20080918	1.59	12	5	11.03	11.12	16.97	-0.49	7158979.45	16327745.5	0.57	0.64	20080919	4.67	8	8	11.38	11.33	226.85	0.73	7332299.95	16501066	0.63	1.12	20080922	0.87	12	2	11.73	11.58	197.01	1.67	7336824.88	16652198.61	0.73	1.67	0	-7.08	600004	1	3.64	1	0.74	1	0.81	0	-3.3	1	0.25	1
20080919	4.67	8	8	11.38	11.33	226.85	0.73	7332299.95	16501066	0.63	1.12	20080922	0.87	12	2	11.73	11.58	197.01	1.67	7336824.88	16652198.61	0.73	1.67	20080923	0.24	11	5	11.86	11.63	74.74	1.41	7312843.76	16615919.48	0.76	1	1	3.64	600004	1	0.74	1	0.81	0	-3.3	1	0.25	1	0.17	0
20080922	0.87	12	2	11.73	11.58	197.01	1.67	7336824.88	16652198.61	0.73	1.67	20080923	0.24	11	5	11.86	11.63	74.74	1.41	7312843.76	16615919.48	0.76	1	20080924	0.63	12	0	12.06	11.74	66.14	1.65	7327487.19	16638642.05	0.77	0.9	1	0.74	600004	1	0.81	0	-3.3	1	0.25	1	0.17	0	-0.66	0
20080923	0.24	11	5	11.86	11.63	74.74	1.41	7312843.76	16615919.48	0.76	1	20080924	0.63	12	0	12.06	11.74	66.14	1.65	7327487.19	16638642.05	0.77	0.9	20080925	1.8	12	2	12.28	11.85	73.46	1.64	7337510.12	16679504.75	0.75	0.53	1	0.81	600004	0	-3.3	1	0.25	1	0.17	0	-0.66	0	-2.34	0
20080924	0.63	12	0	12.06	11.74	66.14	1.65	7327487.19	16638642.05	0.77	0.9	20080925	1.8	12	2	12.28	11.85	73.46	1.64	7337510.12	16679504.75	0.75	0.53	20080926	0.75	11	4	12.3	11.95	63.45	1.84	7360051.54	16710350.91	0.73	0.52	0	-3.3	600004	1	0.25	1	0.17	0	-0.66	0	-2.34	0	-1.45	0
20080925	1.8	12	2	12.28	11.85	73.46	1.64	7337510.12	16679504.75	0.75	0.53	20080926	0.75	11	4	12.3	11.95	63.45	1.84	7360051.54	16710350.91	0.73	0.52	20081006	0.4	7	3	12.17	11.96	53.72	1.06	7348400.99	16698117.83	0.74	0.84	1	0.25	600004	1	0.17	0	-0.66	0	-2.34	0	-1.45	0	-4.16	1
20080926	0.75	11	4	12.3	11.95	63.45	1.84	7360051.54	16710350.91	0.73	0.52	20081006	0.4	7	3	12.17	11.96	53.72	1.06	7348400.99	16698117.83	0.74	0.84	20081007	1.2	12	4	12.21	11.98	-36.69	0.87	7359541.36	16712763.04	0.78	1.17	1	0.17	600004	0	-0.66	0	-2.34	0	-1.45	0	-4.16	1	1.72	0
20081006	0.4	7	3	12.17	11.96	53.72	1.06	7348400.99	16698117.83	0.74	0.84	20081007	1.2	12	4	12.21	11.98	-36.69	0.87	7359541.36	16712763.04	0.78	1.17	20081008	1.3	12	2	12.18	12	-2.35	0.83	7362451.03	16731837.51	0.76	0.59	0	-0.66	600004	0	-2.34	0	-1.45	0	-4.16	1	1.72	0	-8.44	0
20081007	1.2	12	4	12.21	11.98	-36.69	0.87	7359541.36	16712763.04	0.78	1.17	20081008	1.3	12	2	12.18	12	-2.35	0.83	7362451.03	16731837.51	0.76	0.59	20081009	0.57	11	3	12.11	11.99	-17.16	0.79	7353553.73	16721016.47	0.73	0.45	0	-2.34	600004	0	-1.45	0	-4.16	1	1.72	0	-8.44	0	-9.61	0
20081008	1.3	12	2	12.18	12	-2.35	0.83	7362451.03	16731837.51	0.76	0.59	20081009	0.57	11	3	12.11	11.99	-17.16	0.79	7353553.73	16721016.47	0.73	0.45	20081010	3.12	12	9	11.97	11.94	-136.49	-0.61	7365723.88	16687210.5	0.72	0.62	0	-1.45	600004	0	-4.16	1	1.72	0	-8.44	0	-9.61	0	-2.15	0
20081009	0.57	11	3	12.11	11.99	-17.16	0.79	7353553.73	16721016.47	0.73	0.45	20081010	3.12	12	9	11.97	11.94	-136.49	-0.61	7365723.88	16687210.5	0.72	0.62	20081013	1.27	12	5	11.87	11.87	-156.81	-1.17	7396286.88	16644422.3	0.7	0.53	0	-4.16	600004	1	1.72	0	-8.44	0	-9.61	0	-2.15	0	-0.11	0
20081010	3.12	12	9	11.97	11.94	-136.49	-0.61	7365723.88	16687210.5	0.72	0.62	20081013	1.27	12	5	11.87	11.87	-156.81	-1.17	7396286.88	16644422.3	0.7	0.53	20081014	0.63	11	1	11.67	11.72	-127.47	-0.75	7370665.7	16617609.44	0.72	0.9	1	1.72	600004	0	-8.44	0	-9.61	0	-2.15	0	-0.11	0	-2.09	1
20081013	1.27	12	5	11.87	11.87	-156.81	-1.17	7396286.88	16644422.3	0.7	0.53	20081014	0.63	11	1	11.67	11.72	-127.47	-0.75	7370665.7	16617609.44	0.72	0.9	20081015	0.53	12	4	11.51	11.64	-120.66	-0.99	7382751.83	16631893.05	0.67	0.26	0	-8.44	600004	0	-9.61	0	-2.15	0	-0.11	0	-2.09	1	0.34	0
20081014	0.63	11	1	11.67	11.72	-127.47	-0.75	7370665.7	16617609.44	0.72	0.9	20081015	0.53	12	4	11.51	11.64	-120.66	-0.99	7382751.83	16631893.05	0.67	0.26	20081016	2.28	7	9	11.17	11.39	-177.86	-2.03	7354249.11	16599318.51	0.71	0.99	0	-9.61	600004	0	-2.15	0	-0.11	0	-2.09	1	0.34	0	-3.58	0
20081015	0.53	12	4	11.51	11.64	-120.66	-0.99	7382751.83	16631893.05	0.67	0.26	20081016	2.28	7	9	11.17	11.39	-177.86	-2.03	7354249.11	16599318.51	0.71	0.99	20081017	2.11	11	5	10.69	11.01	-197.65	-3.12	7290090.59	16530493.92	0.75	1.18	0	-2.15	600004	0	-0.11	0	-2.09	1	0.34	0	-3.58	0	-9.63	1
20081016	2.28	7	9	11.17	11.39	-177.86	-2.03	7354249.11	16599318.51	0.71	0.99	20081017	2.11	11	5	10.69	11.01	-197.65	-3.12	7290090.59	16530493.92	0.75	1.18	20081020	0.87	12	9	10.21	10.67	-171.18	-2.91	7324251.86	16470480.89	0.75	0.71	0	-0.11	600004	0	-2.09	1	0.34	0	-3.58	0	-9.63	1	2.7	0
20081017	2.11	11	5	10.69	11.01	-197.65	-3.12	7290090.59	16530493.92	0.75	1.18	20081020	0.87	12	9	10.21	10.67	-171.18	-2.91	7324251.86	16470480.89	0.75	0.71	20081021	0.86	11	7	9.81	10.38	-117.83	-2.95	7354019.52	16419064.01	0.71	0.38	0	-2.09	600004	1	0.34	0	-3.58	0	-9.63	1	2.7	0	-1.88	0
20081020	0.87	12	9	10.21	10.67	-171.18	-2.91	7324251.86	16470480.89	0.75	0.71	20081021	0.86	11	7	9.81	10.38	-117.83	-2.95	7354019.52	16419064.01	0.71	0.38	20081022	0.67	7	5	9.35	10.12	-99.71	-3.16	7360605.5	16384670.55	0.69	0.47	1	0.34	600004	0	-3.58	0	-9.63	1	2.7	0	-1.88	0	-4.97	0
20081021	0.86	11	7	9.81	10.38	-117.83	-2.95	7354019.52	16419064.01	0.71	0.38	20081022	0.67	7	5	9.35	10.12	-99.71	-3.16	7360605.5	16384670.55	0.69	0.47	20081023	0.57	12	4	9.07	9.9	-80.79	-3.05	7370008.79	16404260.72	0.67	0.5	0	-3.58	600004	0	-9.63	1	2.7	0	-1.88	0	-4.97	0	-3.89	0
20081022	0.67	7	5	9.35	10.12	-99.71	-3.16	7360605.5	16384670.55	0.69	0.47	20081023	0.57	12	4	9.07	9.9	-80.79	-3.05	7370008.79	16404260.72	0.67	0.5	20081024	1.75	7	5	8.94	9.67	-76.57	-3.09	7352196.77	16370006.84	0.65	0.5	0	-9.63	600004	1	2.7	0	-1.88	0	-4.97	0	-3.89	0	-0.56	1
20081023	0.57	12	4	9.07	9.9	-80.79	-3.05	7370008.79	16404260.72	0.67	0.5	20081024	1.75	7	5	8.94	9.67	-76.57	-3.09	7352196.77	16370006.84	0.65	0.5	20081027	0.88	11	9	8.67	9.33	-110.02	-3.75	7324869.1	16339852.17	0.67	0.86	1	2.7	600004	0	-1.88	0	-4.97	0	-3.89	0	-0.56	1	1.54	1
20081024	1.75	7	5	8.94	9.67	-76.57	-3.09	7352196.77	16370006.84	0.65	0.5	20081027	0.88	11	9	8.67	9.33	-110.02	-3.75	7324869.1	16339852.17	0.67	0.86	20081028	1.29	12	4	8.45	9.09	-112.56	-3.06	7352588.76	16378659.7	0.66	0.56	0	-1.88	600004	0	-4.97	0	-3.89	0	-0.56	1	1.54	1	6.63	0
20081027	0.88	11	9	8.67	9.33	-110.02	-3.75	7324869.1	16339852.17	0.67	0.86	20081028	1.29	12	4	8.45	9.09	-112.56	-3.06	7352588.76	16378659.7	0.66	0.56	20081029	1.13	9	3	8.24	8.86	-102.79	-3.4	7308802.65	16334873.59	0.63	0.34	0	-4.97	600004	0	-3.89	0	-0.56	1	1.54	1	6.63	0	-2.46	1
20081028	1.29	12	4	8.45	9.09	-112.56	-3.06	7352588.76	16378659.7	0.66	0.56	20081029	1.13	9	3	8.24	8.86	-102.79	-3.4	7308802.65	16334873.59	0.63	0.34	20081030	2.07	11	5	7.94	8.61	-116.16	-2.84	7268597.35	16244411.66	0.64	0.72	0	-3.89	600004	0	-0.56	1	1.54	1	6.63	0	-2.46	1	0.8	1
20081029	1.13	9	3	8.24	8.86	-102.79	-3.4	7308802.65	16334873.59	0.63	0.34	20081030	2.07	11	5	7.94	8.61	-116.16	-2.84	7268597.35	16244411.66	0.64	0.72	20081031	0.94	11	5	7.65	8.35	-125.71	-2.14	7258506.41	16159359.42	0.63	0.59	0	-0.56	600004	1	1.54	1	6.63	0	-2.46	1	0.8	1	4.61	0
20081030	2.07	11	5	7.94	8.61	-116.16	-2.84	7268597.35	16244411.66	0.64	0.72	20081031	0.94	11	5	7.65	8.35	-125.71	-2.14	7258506.41	16159359.42	0.63	0.59	20081103	0.26	11	7	7.52	8.12	-111.34	-1.98	7265213.43	16137002.68	0.59	0.2	1	1.54	600004	1	6.63	0	-2.46	1	0.8	1	4.61	0	-4.79	0
20081031	0.94	11	5	7.65	8.35	-125.71	-2.14	7258506.41	16159359.42	0.63	0.59	20081103	0.26	11	7	7.52	8.12	-111.34	-1.98	7265213.43	16137002.68	0.59	0.2	20081104	0.89	12	2	7.37	7.96	-91.73	-1.86	7278239.7	16156884.88	0.56	0.29	1	6.63	600004	0	-2.46	1	0.8	1	4.61	0	-4.79	0	-0.93	1
20081103	0.26	11	7	7.52	8.12	-111.34	-1.98	7265213.43	16137002.68	0.59	0.2	20081104	0.89	12	2	7.37	7.96	-91.73	-1.86	7278239.7	16156884.88	0.56	0.29	20081105	2.96	10	2	7.34	7.92	-31.75	-1.19	7328096.56	16215806.62	0.56	0.52	0	-2.46	600004	1	0.8	1	4.61	0	-4.79	0	-0.93	1	3.47	1
20081104	0.89	12	2	7.37	7.96	-91.73	-1.86	7278239.7	16156884.88	0.56	0.29	20081105	2.96	10	2	7.34	7.92	-31.75	-1.19	7328096.56	16215806.62	0.56	0.52	20081106	0.28	12	7	7.36	7.85	-20.46	-1.41	7322620.31	16199377.88	0.53	0.27	1	0.8	600004	1	4.61	0	-4.79	0	-0.93	1	3.47	1	6.45	1
20081105	2.96	10	2	7.34	7.92	-31.75	-1.19	7328096.56	16215806.62	0.56	0.52	20081106	0.28	12	7	7.36	7.85	-20.46	-1.41	7322620.31	16199377.88	0.53	0.27	20081107	1.72	12	4	7.44	7.8	-9.4	-1.03	7348506.68	16227617.56	0.5	0.24	1	4.61	600004	0	-4.79	0	-0.93	1	3.47	1	6.45	1	3.64	0
20081106	0.28	12	7	7.36	7.85	-20.46	-1.41	7322620.31	16199377.88	0.53	0.27	20081107	1.72	12	4	7.44	7.8	-9.4	-1.03	7348506.68	16227617.56	0.5	0.24	20081110	3.97	12	2	7.6	7.83	87.35	0.15	7429306.34	16339694.51	0.49	0.43	0	-4.79	600004	0	-0.93	1	3.47	1	6.45	1	3.64	0	-9.71	1
20081107	1.72	12	4	7.44	7.8	-9.4	-1.03	7348506.68	16227617.56	0.5	0.24	20081110	3.97	12	2	7.6	7.83	87.35	0.15	7429306.34	16339694.51	0.49	0.43	20081111	0.71	9	5	7.67	7.78	45.24	-0.44	7349684.69	16260072.86	0.48	0.38	0	-0.93	600004	1	3.47	1	6.45	1	3.64	0	-9.71	1	6.61	0
20081110	3.97	12	2	7.6	7.83	87.35	0.15	7429306.34	16339694.51	0.49	0.43	20081111	0.71	9	5	7.67	7.78	45.24	-0.44	7349684.69	16260072.86	0.48	0.38	20081112	0.5	12	5	7.62	7.73	5.78	-0.36	7353321.19	16220071.42	0.45	0.22	1	3.47	600004	1	6.45	1	3.64	0	-9.71	1	6.61	0	-5.1	0
20081111	0.71	9	5	7.67	7.78	45.24	-0.44	7349684.69	16260072.86	0.48	0.38	20081112	0.5	12	5	7.62	7.73	5.78	-0.36	7353321.19	16220071.42	0.45	0.22	20081113	2.17	12	2	7.67	7.73	65.31	0.29	7400336.67	16306869.23	0.46	0.48	1	6.45	600004	1	3.64	0	-9.71	1	6.61	0	-5.1	0	-1.92	0
20081112	0.5	12	5	7.62	7.73	5.78	-0.36	7353321.19	16220071.42	0.45	0.22	20081113	2.17	12	2	7.67	7.73	65.31	0.29	7400336.67	16306869.23	0.46	0.48	20081114	1.19	12	2	7.8	7.82	177.63	1.08	7492036.47	16410529.87	0.46	0.53	1	3.64	600004	0	-9.71	1	6.61	0	-5.1	0	-1.92	0	-5.48	0
20081113	2.17	12	2	7.67	7.73	65.31	0.29	7400336.67	16306869.23	0.46	0.48	20081114	1.19	12	2	7.8	7.82	177.63	1.08	7492036.47	16410529.87	0.46	0.53	20081117	1.18	12	2	7.92	7.96	189.84	1.42	7598982.31	16532753.69	0.47	0.48	0	-9.71	600004	1	6.61	0	-5.1	0	-1.92	0	-5.48	0	0	1
20081114	1.19	12	2	7.8	7.82	177.63	1.08	7492036.47	16410529.87	0.46	0.53	20081117	1.18	12	2	7.92	7.96	189.84	1.42	7598982.31	16532753.69	0.47	0.48	20081118	0.78	11	5	7.95	7.91	53.41	0.48	7508957.78	16437927.85	0.5	0.85	1	6.61	600004	0	-5.1	0	-1.92	0	-5.48	0	0	1	1.11	0
20081117	1.18	12	2	7.92	7.96	189.84	1.42	7598982.31	16532753.69	0.47	0.48	20081118	0.78	11	5	7.95	7.91	53.41	0.48	7508957.78	16437927.85	0.5	0.85	20081119	0.82	12	4	8.1	7.97	58.4	0.51	7579325.33	16515702.51	0.52	0.63	0	-5.1	600004	0	-1.92	0	-5.48	0	0	1	1.11	0	-0.27	0
20081118	0.78	11	5	7.95	7.91	53.41	0.48	7508957.78	16437927.85	0.5	0.85	20081119	0.82	12	4	8.1	7.97	58.4	0.51	7579325.33	16515702.51	0.52	0.63	20081120	1.31	11	7	8.11	7.94	23.57	0.28	7490992.85	16414120.16	0.51	0.46	0	-1.92	600004	0	-5.48	0	0	1	1.11	0	-0.27	0	-5.89	1
20081119	0.82	12	4	8.1	7.97	58.4	0.51	7579325.33	16515702.51	0.52	0.63	20081120	1.31	11	7	8.11	7.94	23.57	0.28	7490992.85	16414120.16	0.51	0.46	20081121	0.72	12	5	7.99	7.89	-68.52	0.07	7494150.86	16341485.97	0.51	0.46	0	-5.48	600004	0	0	1	1.11	0	-0.27	0	-5.89	1	0.15	1
20081120	1.31	11	7	8.11	7.94	23.57	0.28	7490992.85	16414120.16	0.51	0.46	20081121	0.72	12	5	7.99	7.89	-68.52	0.07	7494150.86	16341485.97	0.51	0.46	20081124	0.69	11	5	7.73	7.77	-113.27	-0.7	7446197.89	16291353.32	0.5	0.46	0	0	600004	1	1.11	0	-0.27	0	-5.89	1	0.15	1	1.45	1
20081121	0.72	12	5	7.99	7.89	-68.52	0.07	7494150.86	16341485.97	0.51	0.46	20081124	0.69	11	5	7.73	7.77	-113.27	-0.7	7446197.89	16291353.32	0.5	0.46	20081125	0.92	11	5	7.64	7.68	-121.11	-0.32	7447588.2	16291353.32	0.48	0.33	1	1.11	600004	0	-0.27	0	-5.89	1	0.15	1	1.45	1	6.59	1
20081124	0.69	11	5	7.73	7.77	-113.27	-0.7	7446197.89	16291353.32	0.5	0.46	20081125	0.92	11	5	7.64	7.68	-121.11	-0.32	7447588.2	16291353.32	0.48	0.33	20081126	0.7	12	2	7.45	7.61	-97.31	-0.17	7456305.02	16323314.97	0.46	0.22	0	-0.27	600004	0	-5.89	1	0.15	1	1.45	1	6.59	1	1.48	1
20081125	0.92	11	5	7.64	7.68	-121.11	-0.32	7447588.2	16291353.32	0.48	0.33	20081126	0.7	12	2	7.45	7.61	-97.31	-0.17	7456305.02	16323314.97	0.46	0.22	20081127	3.93	9	3	7.35	7.55	-55.35	-0.45	7330822.81	16197832.76	0.46	0.5	0	-5.89	600004	1	0.15	1	1.45	1	6.59	1	1.48	1	0.4	1
20081126	0.7	12	2	7.45	7.61	-97.31	-0.17	7456305.02	16323314.97	0.46	0.22	20081127	3.93	9	3	7.35	7.55	-55.35	-0.45	7330822.81	16197832.76	0.46	0.5	20081128	1.04	11	9	7.19	7.43	-129.45	-1.38	7307036.92	16067010.38	0.49	0.7	1	0.15	600004	1	1.45	1	6.59	1	1.48	1	0.4	1	4.75	0
20081127	3.93	9	3	7.35	7.55	-55.35	-0.45	7330822.81	16197832.76	0.46	0.5	20081128	1.04	11	9	7.19	7.43	-129.45	-1.38	7307036.92	16067010.38	0.49	0.7	20081201	0.67	8	4	7.12	7.33	-132.06	-1.67	7394504.21	16154477.67	0.47	0.29	1	1.45	600004	1	6.59	1	1.48	1	0.4	1	4.75	0	-1.64	1
20081128	1.04	11	9	7.19	7.43	-129.45	-1.38	7307036.92	16067010.38	0.49	0.7	20081201	0.67	8	4	7.12	7.33	-132.06	-1.67	7394504.21	16154477.67	0.47	0.29	20081202	0.87	12	2	7.07	7.27	-93.68	-0.74	7460919.93	16230381.35	0.45	0.32	1	6.59	600004	1	1.48	1	0.4	1	4.75	0	-1.64	1	0.77	0
20081201	0.67	8	4	7.12	7.33	-132.06	-1.67	7394504.21	16154477.67	0.47	0.29	20081202	0.87	12	2	7.07	7.27	-93.68	-0.74	7460919.93	16230381.35	0.45	0.32	20081203	1.62	10	8	7.09	7.3	4.09	-0.79	7577825.73	16352989.87	0.45	0.47	1	1.48	600004	1	0.4	1	4.75	0	-1.64	1	0.77	0	-0.76	0
20081202	0.87	12	2	7.07	7.27	-93.68	-0.74	7460919.93	16230381.35	0.45	0.32	20081203	1.62	10	8	7.09	7.3	4.09	-0.79	7577825.73	16352989.87	0.45	0.47	20081204	1.82	12	2	7.14	7.34	91.82	-0.26	7530915.75	16575812.24	0.45	0.38	1	0.4	600004	1	4.75	0	-1.64	1	0.77	0	-0.76	0	-8.32	1
20081203	1.62	10	8	7.09	7.3	4.09	-0.79	7577825.73	16352989.87	0.45	0.47	20081204	1.82	12	2	7.14	7.34	91.82	-0.26	7530915.75	16575812.24	0.45	0.38	20081205	0.58	12	4	7.29	7.39	83.38	-0.08	7635903.04	16704130.03	0.42	0.22	1	4.75	600004	0	-1.64	1	0.77	0	-0.76	0	-8.32	1	0.42	1
20081204	1.82	12	2	7.14	7.34	91.82	-0.26	7530915.75	16575812.24	0.45	0.38	20081205	0.58	12	4	7.29	7.39	83.38	-0.08	7635903.04	16704130.03	0.42	0.22	20081208	1.73	12	8	7.5	7.49	142.23	0.7	7819699.45	16925953.29	0.42	0.39	0	-1.64	600004	1	0.77	0	-0.76	0	-8.32	1	0.42	1	0.28	1
20081205	0.58	12	4	7.29	7.39	83.38	-0.08	7635903.04	16704130.03	0.42	0.22	20081208	1.73	12	8	7.5	7.49	142.23	0.7	7819699.45	16925953.29	0.42	0.39	20081209	1.04	11	3	7.66	7.55	113.98	0.57	7709395.96	16694315.96	0.42	0.42	1	0.77	600004	0	-0.76	0	-8.32	1	0.42	1	0.28	1	3.19	1
20081208	1.73	12	8	7.5	7.49	142.23	0.7	7819699.45	16925953.29	0.42	0.39	20081209	1.04	11	3	7.66	7.55	113.98	0.57	7709395.96	16694315.96	0.42	0.42	20081210	1.07	12	4	7.75	7.6	78.4	0.55	7879212.72	16941322.15	0.41	0.32	0	-0.76	600004	0	-8.32	1	0.42	1	0.28	1	3.19	1	4.44	1
20081209	1.04	11	3	7.66	7.55	113.98	0.57	7709395.96	16694315.96	0.42	0.42	20081210	1.07	12	4	7.75	7.6	78.4	0.55	7879212.72	16941322.15	0.41	0.32	20081211	0.93	11	3	7.8	7.64	82.3	0.51	7665714.37	16712573.92	0.4	0.3	0	-8.32	600004	1	0.42	1	0.28	1	3.19	1	4.44	1	1.54	0
20081210	1.07	12	4	7.75	7.6	78.4	0.55	7879212.72	16941322.15	0.41	0.32	20081211	0.93	11	3	7.8	7.64	82.3	0.51	7665714.37	16712573.92	0.4	0.3	20081212	0.65	11	9	7.72	7.55	-28.87	0.29	7531495.78	16563713.3	0.43	0.68	1	0.42	600004	1	0.28	1	3.19	1	4.44	1	1.54	0	-1.39	1
20081211	0.93	11	3	7.8	7.64	82.3	0.51	7665714.37	16712573.92	0.4	0.3	20081212	0.65	11	9	7.72	7.55	-28.87	0.29	7531495.78	16563713.3	0.43	0.68	20081215	0.64	11	4	7.57	7.49	-80.24	0.31	7528623.2	16658508.46	0.42	0.33	1	0.28	600004	1	3.19	1	4.44	1	1.54	0	-1.39	1	3.34	0
20081212	0.65	11	9	7.72	7.55	-28.87	0.29	7531495.78	16563713.3	0.43	0.68	20081215	0.64	11	4	7.57	7.49	-80.24	0.31	7528623.2	16658508.46	0.42	0.33	20081216	0.89	12	4	7.45	7.44	-105.43	0.23	7579036.97	16742531.41	0.4	0.25	1	3.19	600004	1	4.44	1	1.54	0	-1.39	1	3.34	0	-3.48	0
20081215	0.64	11	4	7.57	7.49	-80.24	0.31	7528623.2	16658508.46	0.42	0.33	20081216	0.89	12	4	7.45	7.44	-105.43	0.23	7579036.97	16742531.41	0.4	0.25	20081217	1.59	12	2	7.36	7.44	-48.28	0	7641815.06	16875934.85	0.39	0.34	1	4.44	600004	1	1.54	0	-1.39	1	3.34	0	-3.48	0	-3.87	0
20081216	0.89	12	4	7.45	7.44	-105.43	0.23	7579036.97	16742531.41	0.4	0.25	20081217	1.59	12	2	7.36	7.44	-48.28	0	7641815.06	16875934.85	0.39	0.34	20081218	1.1	12	2	7.35	7.5	20.78	0.22	7768400.35	17022507.3	0.4	0.44	1	1.54	600004	0	-1.39	1	3.34	0	-3.48	0	-3.87	0	-2.14	0
20081217	1.59	12	2	7.36	7.44	-48.28	0	7641815.06	16875934.85	0.39	0.34	20081218	1.1	12	2	7.35	7.5	20.78	0.22	7768400.35	17022507.3	0.4	0.44	20081219	1.65	12	2	7.5	7.57	77.75	0.31	7698135.93	17264529.21	0.39	0.32	0	-1.39	600004	1	3.34	0	-3.48	0	-3.87	0	-2.14	0	-0.96	0
20081218	1.1	12	2	7.35	7.5	20.78	0.22	7768400.35	17022507.3	0.4	0.44	20081219	1.65	12	2	7.5	7.57	77.75	0.31	7698135.93	17264529.21	0.39	0.32	20081222	0.55	11	5	7.62	7.61	47.57	-0.16	7685297.7	17131867.49	0.38	0.31	1	3.34	600004	0	-3.48	0	-3.87	0	-2.14	0	-0.96	0	-1.94	0
20081219	1.65	12	2	7.5	7.57	77.75	0.31	7698135.93	17264529.21	0.39	0.32	20081222	0.55	11	5	7.62	7.61	47.57	-0.16	7685297.7	17131867.49	0.38	0.31	20081223	2.53	12	0	7.78	7.69	82.22	0.23	7853320.4	17467912.89	0.4	0.6	0	-3.48	600004	0	-3.87	0	-2.14	0	-0.96	0	-1.94	0	-0.56	1
20081222	0.55	11	5	7.62	7.61	47.57	-0.16	7685297.7	17131867.49	0.38	0.31	20081223	2.53	12	0	7.78	7.69	82.22	0.23	7853320.4	17467912.89	0.4	0.6	20081224	0.5	7	5	7.85	7.7	40.44	-0.11	7845300.6	17299497.21	0.41	0.48	0	-3.87	600004	0	-2.14	0	-0.96	0	-1.94	0	-0.56	1	3.26	1
20081223	2.53	12	0	7.78	7.69	82.22	0.23	7853320.4	17467912.89	0.4	0.6	20081224	0.5	7	5	7.85	7.7	40.44	-0.11	7845300.6	17299497.21	0.41	0.48	20081225	0.75	11	5	7.79	7.66	-11.78	-0.35	7801740.17	17173401.23	0.43	0.55	0	-2.14	600004	0	-0.96	0	-1.94	0	-0.56	1	3.26	1	4.26	0
20081224	0.5	7	5	7.85	7.7	40.44	-0.11	7845300.6	17299497.21	0.41	0.48	20081225	0.75	11	5	7.79	7.66	-11.78	-0.35	7801740.17	17173401.23	0.43	0.55	20081226	0.72	7	5	7.67	7.59	-74.26	0.14	7818715.47	17082866.31	0.42	0.35	0	-0.96	600004	0	-1.94	0	-0.56	1	3.26	1	4.26	0	-0.79	0
20081225	0.75	11	5	7.79	7.66	-11.78	-0.35	7801740.17	17173401.23	0.43	0.55	20081226	0.72	7	5	7.67	7.59	-74.26	0.14	7818715.47	17082866.31	0.42	0.35	20081229	0.94	11	3	7.56	7.53	-80	0.04	7781513.52	16997833.27	0.41	0.32	0	-1.94	600004	0	-0.56	1	3.26	1	4.26	0	-0.79	0	-2.92	1
20081226	0.72	7	5	7.67	7.59	-74.26	0.14	7818715.47	17082866.31	0.42	0.35	20081229	0.94	11	3	7.56	7.53	-80	0.04	7781513.52	16997833.27	0.41	0.32	20081230	0.88	11	5	7.37	7.45	-115.28	-0.12	7746147.81	16922681.14	0.4	0.34	0	-0.56	600004	1	3.26	1	4.26	0	-0.79	0	-2.92	1	3.15	0
20081229	0.94	11	3	7.56	7.53	-80	0.04	7781513.52	16997833.27	0.41	0.32	20081230	0.88	11	5	7.37	7.45	-115.28	-0.12	7746147.81	16922681.14	0.4	0.34	20081231	0.58	11	7	7.23	7.37	-110.95	-0.39	7724329.27	16879044.06	0.38	0.16	1	3.26	600004	1	4.26	0	-0.79	0	-2.92	1	3.15	0	-0.27	0
20081230	0.88	11	5	7.37	7.45	-115.28	-0.12	7746147.81	16922681.14	0.4	0.34	20081231	0.58	11	7	7.23	7.37	-110.95	-0.39	7724329.27	16879044.06	0.38	0.16	20090105	1.33	12	2	7.19	7.36	-60.15	-0.49	7775373.98	16936894.73	0.36	0.24	1	4.26	600004	0	-0.79	0	-2.92	1	3.15	0	-0.27	0	-1.46	1
20081231	0.58	11	7	7.23	7.37	-110.95	-0.39	7724329.27	16879044.06	0.38	0.16	20090105	1.33	12	2	7.19	7.36	-60.15	-0.49	7775373.98	16936894.73	0.36	0.24	20090106	2.73	12	2	7.25	7.4	12.56	-0.3	7870110.94	17094789.67	0.37	0.45	0	-0.79	600004	0	-2.92	1	3.15	0	-0.27	0	-1.46	1	2.16	0
20090105	1.33	12	2	7.19	7.36	-60.15	-0.49	7775373.98	16936894.73	0.36	0.24	20090106	2.73	12	2	7.25	7.4	12.56	-0.3	7870110.94	17094789.67	0.37	0.45	20090107	0.56	11	7	7.31	7.42	37.23	-0.25	7819625.27	17006439.74	0.35	0.14	0	-2.92	600004	1	3.15	0	-0.27	0	-1.46	1	2.16	0	-0.26	1
20090106	2.73	12	2	7.25	7.4	12.56	-0.3	7870110.94	17094789.67	0.37	0.45	20090107	0.56	11	7	7.31	7.42	37.23	-0.25	7819625.27	17006439.74	0.35	0.14	20090108	0.71	11	9	7.35	7.4	-6.69	-0.73	7771354.08	16943315.88	0.34	0.24	1	3.15	600004	0	-0.27	0	-1.46	1	2.16	0	-0.26	1	2.91	0
20090107	0.56	11	7	7.31	7.42	37.23	-0.25	7819625.27	17006439.74	0.35	0.14	20090108	0.71	11	9	7.35	7.4	-6.69	-0.73	7771354.08	16943315.88	0.34	0.24	20090109	1.32	12	2	7.45	7.43	58.99	-0.22	7848032.42	17026661.9	0.33	0.25	0	-0.27	600004	0	-1.46	1	2.16	0	-0.26	1	2.91	0	-0.13	1
20090108	0.71	11	9	7.35	7.4	-6.69	-0.73	7771354.08	16943315.88	0.34	0.24	20090109	1.32	12	2	7.45	7.43	58.99	-0.22	7848032.42	17026661.9	0.33	0.25	20090112	1.15	12	3	7.5	7.44	90.21	0.06	7831161.62	16931060.69	0.31	0.17	0	-1.46	600004	1	2.16	0	-0.26	1	2.91	0	-0.13	1	1.16	0
20090109	1.32	12	2	7.45	7.43	58.99	-0.22	7848032.42	17026661.9	0.33	0.25	20090112	1.15	12	3	7.5	7.44	90.21	0.06	7831161.62	16931060.69	0.31	0.17	20090113	0.85	11	5	7.46	7.44	12.82	0.11	7867936.23	16850156.54	0.31	0.27	1	2.16	600004	0	-0.26	1	2.91	0	-0.13	1	1.16	0	-1.27	1
20090112	1.15	12	3	7.5	7.44	90.21	0.06	7831161.62	16931060.69	0.31	0.17	20090113	0.85	11	5	7.46	7.44	12.82	0.11	7867936.23	16850156.54	0.31	0.27	20090114	1.5	12	2	7.47	7.46	56.1	0.34	7972282.99	16971198.78	0.31	0.29	0	-0.26	600004	1	2.91	0	-0.13	1	1.16	0	-1.27	1	1.81	0
20090113	0.85	11	5	7.46	7.44	12.82	0.11	7867936.23	16850156.54	0.31	0.27	20090114	1.5	12	2	7.47	7.46	56.1	0.34	7972282.99	16971198.78	0.31	0.29	20090115	1.1	12	3	7.52	7.48	71.95	0.46	7984348.28	16838480.62	0.3	0.22	1	2.91	600004	0	-0.13	1	1.16	0	-1.27	1	1.81	0	-0.25	1
20090114	1.5	12	2	7.47	7.46	56.1	0.34	7972282.99	16971198.78	0.31	0.29	20090115	1.1	12	3	7.52	7.48	71.95	0.46	7984348.28	16838480.62	0.3	0.22	20090116	1.35	10	2	7.56	7.53	187.92	0.72	8001666.47	17017435.24	0.3	0.36	0	-0.13	600004	1	1.16	0	-1.27	1	1.81	0	-0.25	1	1.78	1
20090115	1.1	12	3	7.52	7.48	71.95	0.46	7984348.28	16838480.62	0.3	0.22	20090116	1.35	10	2	7.56	7.53	187.92	0.72	8001666.47	17017435.24	0.3	0.36	20090119	0.58	11	3	7.61	7.57	178.75	0.48	7946479.97	16913194.09	0.31	0.34	1	1.16	600004	0	-1.27	1	1.81	0	-0.25	1	1.78	1	6.87	1
20090116	1.35	10	2	7.56	7.53	187.92	0.72	8001666.47	17017435.24	0.3	0.36	20090119	0.58	11	3	7.61	7.57	178.75	0.48	7946479.97	16913194.09	0.31	0.34	20090120	0.59	12	6	7.7	7.62	117.65	0.26	7979939.78	16974537.06	0.3	0.22	0	-1.27	600004	1	1.81	0	-0.25	1	1.78	1	6.87	1	3.15	0
20090119	0.58	11	3	7.61	7.57	178.75	0.48	7946479.97	16913194.09	0.31	0.34	20090120	0.59	12	6	7.7	7.62	117.65	0.26	7979939.78	16974537.06	0.3	0.22	20090121	1.27	11	3	7.74	7.65	84.36	0.22	7936802.98	16896890.82	0.3	0.27	1	1.81	600004	0	-0.25	1	1.78	1	6.87	1	3.15	0	-2.15	1
20090120	0.59	12	6	7.7	7.62	117.65	0.26	7979939.78	16974537.06	0.3	0.22	20090121	1.27	11	3	7.74	7.65	84.36	0.22	7936802.98	16896890.82	0.3	0.27	20090122	0.7	12	6	7.8	7.69	81.63	0.58	7984026.39	16950860.44	0.28	0.16	0	-0.25	600004	1	1.78	1	6.87	1	3.15	0	-2.15	1	4.05	1
20090121	1.27	11	3	7.74	7.65	84.36	0.22	7936802.98	16896890.82	0.3	0.27	20090122	0.7	12	6	7.8	7.69	81.63	0.58	7984026.39	16950860.44	0.28	0.16	20090123	0.96	6	3	7.82	7.72	77.56	0.33	7984026.39	16899161.98	0.26	0.1	1	1.78	600004	1	6.87	1	3.15	0	-2.15	1	4.05	1	1	0
20090122	0.7	12	6	7.8	7.69	81.63	0.58	7984026.39	16950860.44	0.28	0.16	20090123	0.96	6	3	7.82	7.72	77.56	0.33	7984026.39	16899161.98	0.26	0.1	20090202	1.65	12	0	7.87	7.78	94.45	0.49	8044918.3	16984410.65	0.27	0.28	1	6.87	600004	1	3.15	0	-2.15	1	4.05	1	1	0	-1.65	1
20090123	0.96	6	3	7.82	7.72	77.56	0.33	7984026.39	16899161.98	0.26	0.1	20090202	1.65	12	0	7.87	7.78	94.45	0.49	8044918.3	16984410.65	0.27	0.28	20090203	2.44	12	2	8.02	7.92	247.61	1.15	8239903.29	17192394.64	0.3	0.64	1	3.15	600004	0	-2.15	1	4.05	1	1	0	-1.65	1	5.38	0
20090202	1.65	12	0	7.87	7.78	94.45	0.49	8044918.3	16984410.65	0.27	0.28	20090203	2.44	12	2	8.02	7.92	247.61	1.15	8239903.29	17192394.64	0.3	0.64	20090204	1.02	12	2	8.23	8.08	221.4	1.26	8393838.9	17404972.39	0.3	0.31	0	-2.15	600004	1	4.05	1	1	0	-1.65	1	5.38	0	-0.96	1
20090203	2.44	12	2	8.02	7.92	247.61	1.15	8239903.29	17192394.64	0.3	0.64	20090204	1.02	12	2	8.23	8.08	221.4	1.26	8393838.9	17404972.39	0.3	0.31	20090205	0.65	11	3	8.38	8.18	131.17	1.09	8295866.7	17267811.31	0.3	0.28	1	4.05	600004	1	1	0	-1.65	1	5.38	0	-0.96	1	2.68	1
20090204	1.02	12	2	8.23	8.08	221.4	1.26	8393838.9	17404972.39	0.3	0.31	20090205	0.65	11	3	8.38	8.18	131.17	1.09	8295866.7	17267811.31	0.3	0.28	20090206	0.78	10	2	8.61	8.33	120.83	1.22	8353989.7	17374370.13	0.32	0.45	1	1	600004	0	-1.65	1	5.38	0	-0.96	1	2.68	1	1.25	0
20090205	0.65	11	3	8.38	8.18	131.17	1.09	8295866.7	17267811.31	0.3	0.28	20090206	0.78	10	2	8.61	8.33	120.83	1.22	8353989.7	17374370.13	0.32	0.45	20090209	1.35	6	2	8.82	8.47	113.06	1.32	8353989.7	17518718.81	0.32	0.32	0	-1.65	600004	1	5.38	0	-0.96	1	2.68	1	1.25	0	-4.64	0
20090206	0.78	10	2	8.61	8.33	120.83	1.22	8353989.7	17374370.13	0.32	0.45	20090209	1.35	6	2	8.82	8.47	113.06	1.32	8353989.7	17518718.81	0.32	0.32	20090210	1.31	7	5	8.89	8.55	70.88	1.08	8405377.02	17330298.63	0.32	0.36	1	5.38	600004	0	-0.96	1	2.68	1	1.25	0	-4.64	0	-4.76	1
20090209	1.35	6	2	8.82	8.47	113.06	1.32	8353989.7	17518718.81	0.32	0.32	20090210	1.31	7	5	8.89	8.55	70.88	1.08	8405377.02	17330298.63	0.32	0.36	20090211	1.29	12	0	9.01	8.71	94.05	1.66	8622939.29	17572725.16	0.37	0.78	0	-0.96	600004	1	2.68	1	1.25	0	-4.64	0	-4.76	1	0.23	1
20090210	1.31	7	5	8.89	8.55	70.88	1.08	8405377.02	17330298.63	0.32	0.36	20090211	1.29	12	0	9.01	8.71	94.05	1.66	8622939.29	17572725.16	0.37	0.78	20090212	1.18	12	3	9.15	8.82	105.9	1.43	8627225.79	17285529.46	0.4	0.67	1	2.68	600004	1	1.25	0	-4.64	0	-4.76	1	0.23	1	3.85	1
20090211	1.29	12	0	9.01	8.71	94.05	1.66	8622939.29	17572725.16	0.37	0.78	20090212	1.18	12	3	9.15	8.82	105.9	1.43	8627225.79	17285529.46	0.4	0.67	20090213	0.7	12	2	9.26	8.96	122.61	1.7	8723578.29	17485646.18	0.41	0.54	1	1.25	600004	0	-4.64	0	-4.76	1	0.23	1	3.85	1	1.53	0
20090212	1.18	12	3	9.15	8.82	105.9	1.43	8627225.79	17285529.46	0.4	0.67	20090213	0.7	12	2	9.26	8.96	122.61	1.7	8723578.29	17485646.18	0.41	0.54	20090216	1.12	12	6	9.38	9.09	122.28	1.68	8935460.83	17709992.4	0.41	0.36	0	-4.64	600004	0	-4.76	1	0.23	1	3.85	1	1.53	0	-5.59	0
20090213	0.7	12	2	9.26	8.96	122.61	1.7	8723578.29	17485646.18	0.41	0.54	20090216	1.12	12	6	9.38	9.09	122.28	1.68	8935460.83	17709992.4	0.41	0.36	20090217	0.88	11	1	9.45	9.12	67.01	0.68	8761308.74	17512620.03	0.42	0.51	0	-4.76	600004	1	0.23	1	3.85	1	1.53	0	-5.59	0	-1.59	0
20090216	1.12	12	6	9.38	9.09	122.28	1.68	8935460.83	17709992.4	0.41	0.36	20090217	0.88	11	1	9.45	9.12	67.01	0.68	8761308.74	17512620.03	0.42	0.51	20090218	0.93	11	9	9.32	9.06	-64.3	-0.03	8597569.37	17329033.47	0.42	0.46	1	0.23	600004	1	3.85	1	1.53	0	-5.59	0	-1.59	0	-5.44	0
20090217	0.88	11	1	9.45	9.12	67.01	0.68	8761308.74	17512620.03	0.42	0.51	20090218	0.93	11	9	9.32	9.06	-64.3	-0.03	8597569.37	17329033.47	0.42	0.46	20090219	0.73	11	4	9.22	9.02	-95.06	0.18	8587199.42	17463842.9	0.41	0.26	1	3.85	600004	1	1.53	0	-5.59	0	-1.59	0	-5.44	0	-0.49	1
20090218	0.93	11	9	9.32	9.06	-64.3	-0.03	8597569.37	17329033.47	0.42	0.46	20090219	0.73	11	4	9.22	9.02	-95.06	0.18	8587199.42	17463842.9	0.41	0.26	20090220	1.06	12	2	9.14	9.04	-40.49	0.17	8691133.56	17607103.48	0.42	0.51	1	1.53	600004	0	-5.59	0	-1.59	0	-5.44	0	-0.49	1	0.25	0
20090219	0.73	11	4	9.22	9.02	-95.06	0.18	8587199.42	17463842.9	0.41	0.26	20090220	1.06	12	2	9.14	9.04	-40.49	0.17	8691133.56	17607103.48	0.42	0.51	20090223	1.52	12	2	9.06	9.09	18.59	0.22	8770304.54	17824823.66	0.42	0.44	0	-5.59	600004	0	-1.59	0	-5.44	0	-0.49	1	0.25	0	-0.25	1
20090220	1.06	12	2	9.14	9.04	-40.49	0.17	8691133.56	17607103.48	0.42	0.51	20090223	1.52	12	2	9.06	9.09	18.59	0.22	8770304.54	17824823.66	0.42	0.44	20090224	0.8	11	5	8.97	9.03	-75.3	-0.15	8628844.83	17650719.4	0.44	0.64	0	-1.59	600004	0	-5.44	0	-0.49	1	0.25	0	-0.25	1	5.17	0
20090223	1.52	12	2	9.06	9.09	18.59	0.22	8770304.54	17824823.66	0.42	0.44	20090224	0.8	11	5	8.97	9.03	-75.3	-0.15	8628844.83	17650719.4	0.44	0.64	20090225	0.93	11	5	8.94	8.96	-122.43	-0.77	8614600.16	17488330.23	0.45	0.57	0	-5.44	600004	0	-0.49	1	0.25	0	-0.25	1	5.17	0	-0.23	1
20090224	0.8	11	5	8.97	9.03	-75.3	-0.15	8628844.83	17650719.4	0.44	0.64	20090225	0.93	11	5	8.94	8.96	-122.43	-0.77	8614600.16	17488330.23	0.45	0.57	20090226	0.64	11	5	8.81	8.82	-149.41	-1.15	8528429.88	17384331.61	0.48	0.7	0	-0.49	600004	1	0.25	0	-0.25	1	5.17	0	-0.23	1	0.82	0
20090225	0.93	11	5	8.94	8.96	-122.43	-0.77	8614600.16	17488330.23	0.45	0.57	20090226	0.64	11	5	8.81	8.82	-149.41	-1.15	8528429.88	17384331.61	0.48	0.7	20090227	0.8	11	5	8.6	8.69	-159.36	-1.44	8546103.89	17301011.28	0.46	0.33	1	0.25	600004	0	-0.25	1	5.17	0	-0.23	1	0.82	0	-1.05	1
20090226	0.64	11	5	8.81	8.82	-149.41	-1.15	8528429.88	17384331.61	0.48	0.7	20090227	0.8	11	5	8.6	8.69	-159.36	-1.44	8546103.89	17301011.28	0.46	0.33	20090302	0.89	12	6	8.37	8.59	-120.15	-1.54	8590638.61	17375235.82	0.44	0.2	0	-0.25	600004	1	5.17	0	-0.23	1	0.82	0	-1.05	1	1.29	0
20090227	0.8	11	5	8.6	8.69	-159.36	-1.44	8546103.89	17301011.28	0.46	0.33	20090302	0.89	12	6	8.37	8.59	-120.15	-1.54	8590638.61	17375235.82	0.44	0.2	20090303	0.68	12	5	8.24	8.51	-99.46	-1.11	8622390.48	17324806.38	0.42	0.27	1	5.17	600004	0	-0.23	1	0.82	0	-1.05	1	1.29	0	-0.35	0
20090302	0.89	12	6	8.37	8.59	-120.15	-1.54	8590638.61	17375235.82	0.44	0.2	20090303	0.68	12	5	8.24	8.51	-99.46	-1.11	8622390.48	17324806.38	0.42	0.27	20090304	2.13	12	2	8.23	8.52	-26.51	-0.25	8709188.97	17432028.04	0.42	0.46	0	-0.23	600004	1	0.82	0	-1.05	1	1.29	0	-0.35	0	-1.51	0
20090303	0.68	12	5	8.24	8.51	-99.46	-1.11	8622390.48	17324806.38	0.42	0.27	20090304	2.13	12	2	8.23	8.52	-26.51	-0.25	8709188.97	17432028.04	0.42	0.46	20090305	1.13	11	3	8.3	8.52	-5.98	-0.29	8722708.08	17310355.97	0.41	0.27	1	0.82	600004	0	-1.05	1	1.29	0	-0.35	0	-1.51	0	-2.25	1
20090304	2.13	12	2	8.23	8.52	-26.51	-0.25	8709188.97	17432028.04	0.42	0.46	20090305	1.13	11	3	8.3	8.52	-5.98	-0.29	8722708.08	17310355.97	0.41	0.27	20090306	0.77	12	0	8.39	8.53	7.88	-0.56	8769636.25	17404212.3	0.41	0.4	0	-1.05	600004	1	1.29	0	-0.35	0	-1.51	0	-2.25	1	3.14	1
20090305	1.13	11	3	8.3	8.52	-5.98	-0.29	8722708.08	17310355.97	0.41	0.27	20090306	0.77	12	0	8.39	8.53	7.88	-0.56	8769636.25	17404212.3	0.41	0.4	20090309	1.17	11	3	8.46	8.53	37.35	-0.79	8728299.74	17293981.6	0.4	0.32	1	1.29	600004	0	-0.35	0	-1.51	0	-2.25	1	3.14	1	2.58	1
20090306	0.77	12	0	8.39	8.53	7.88	-0.56	8769636.25	17404212.3	0.41	0.4	20090309	1.17	11	3	8.46	8.53	37.35	-0.79	8728299.74	17293981.6	0.4	0.32	20090310	0.59	12	4	8.56	8.55	56.78	-0.16	8780093.42	17359286.68	0.39	0.29	0	-0.35	600004	0	-1.51	0	-2.25	1	3.14	1	2.58	1	0.23	1
20090309	1.17	11	3	8.46	8.53	37.35	-0.79	8728299.74	17293981.6	0.4	0.32	20090310	0.59	12	4	8.56	8.55	56.78	-0.16	8780093.42	17359286.68	0.39	0.29	20090311	1.95	11	3	8.57	8.55	109.9	-0.05	8660498.29	17232216.85	0.38	0.34	0	-1.51	600004	0	-2.25	1	3.14	1	2.58	1	0.23	1	1.6	0
20090310	0.59	12	4	8.56	8.55	56.78	-0.16	8780093.42	17359286.68	0.39	0.29	20090311	1.95	11	3	8.57	8.55	109.9	-0.05	8660498.29	17232216.85	0.38	0.34	20090312	0.56	11	5	8.56	8.54	33.3	0.29	8629921.4	17160870.78	0.37	0.28	0	-2.25	600004	1	3.14	1	2.58	1	0.23	1	1.6	0	-1.46	1
20090311	1.95	11	3	8.57	8.55	109.9	-0.05	8660498.29	17232216.85	0.38	0.34	20090312	0.56	11	5	8.56	8.54	33.3	0.29	8629921.4	17160870.78	0.37	0.28	20090313	1.31	7	5	8.49	8.49	-31.99	0.14	8557588.65	17067106.11	0.37	0.35	1	3.14	600004	1	2.58	1	0.23	1	1.6	0	-1.46	1	1.71	1
20090312	0.56	11	5	8.56	8.54	33.3	0.29	8629921.4	17160870.78	0.37	0.28	20090313	1.31	7	5	8.49	8.49	-31.99	0.14	8557588.65	17067106.11	0.37	0.35	20090316	0.62	12	4	8.49	8.5	-25.64	0.38	8609278.03	17125060.86	0.37	0.37	1	2.58	600004	1	0.23	1	1.6	0	-1.46	1	1.71	1	2.13	0
20090313	1.31	7	5	8.49	8.49	-31.99	0.14	8557588.65	17067106.11	0.37	0.35	20090316	0.62	12	4	8.49	8.5	-25.64	0.38	8609278.03	17125060.86	0.37	0.37	20090317	1.83	12	2	8.52	8.54	131.58	0.62	8675232.69	17231161.84	0.37	0.37	1	0.23	600004	1	1.6	0	-1.46	1	1.71	1	2.13	0	-3.4	1
20090316	0.62	12	4	8.49	8.5	-25.64	0.38	8609278.03	17125060.86	0.37	0.37	20090317	1.83	12	2	8.52	8.54	131.58	0.62	8675232.69	17231161.84	0.37	0.37	20090318	1.01	6	2	8.56	8.58	160.61	0.22	8645344.25	17337906.25	0.36	0.25	1	1.6	600004	0	-1.46	1	1.71	1	2.13	0	-3.4	1	2.61	1
20090317	1.83	12	2	8.52	8.54	131.58	0.62	8675232.69	17231161.84	0.37	0.37	20090318	1.01	6	2	8.56	8.58	160.61	0.22	8645344.25	17337906.25	0.36	0.25	20090319	1.16	12	6	8.65	8.64	135.52	0.38	8755046.79	17461321.6	0.34	0.18	0	-1.46	600004	1	1.71	1	2.13	0	-3.4	1	2.61	1	1.66	0
20090318	1.01	6	2	8.56	8.58	160.61	0.22	8645344.25	17337906.25	0.36	0.25	20090319	1.16	12	6	8.65	8.64	135.52	0.38	8755046.79	17461321.6	0.34	0.18	20090320	0.75	11	3	8.75	8.67	89.14	0.18	8701532.34	17368887.56	0.33	0.19	1	1.71	600004	1	2.13	0	-3.4	1	2.61	1	1.66	0	-2.07	1
20090319	1.16	12	6	8.65	8.64	135.52	0.38	8755046.79	17461321.6	0.34	0.18	20090320	0.75	11	3	8.75	8.67	89.14	0.18	8701532.34	17368887.56	0.33	0.19	20090323	1.04	12	2	8.83	8.72	97.23	0.42	8774928.13	17464866.66	0.31	0.17	1	2.13	600004	0	-3.4	1	2.61	1	1.66	0	-2.07	1	0.22	1
20090320	0.75	11	3	8.75	8.67	89.14	0.18	8701532.34	17368887.56	0.33	0.19	20090323	1.04	12	2	8.83	8.72	97.23	0.42	8774928.13	17464866.66	0.31	0.17	20090324	1.55	12	8	8.9	8.79	145.73	0.5	8804598.83	17613220.18	0.31	0.27	0	-3.4	600004	1	2.61	1	1.66	0	-2.07	1	0.22	1	2.22	0
20090323	1.04	12	2	8.83	8.72	97.23	0.42	8774928.13	17464866.66	0.31	0.17	20090324	1.55	12	8	8.9	8.79	145.73	0.5	8804598.83	17613220.18	0.31	0.27	20090325	0.71	11	5	8.91	8.79	65.36	0.22	8705567.96	17508530.4	0.31	0.37	1	2.61	600004	1	1.66	0	-2.07	1	0.22	1	2.22	0	-0.98	0
20090324	1.55	12	8	8.9	8.79	145.73	0.5	8804598.83	17613220.18	0.31	0.27	20090325	0.71	11	5	8.91	8.79	65.36	0.22	8705567.96	17508530.4	0.31	0.37	20090326	0.91	12	4	8.94	8.84	53.8	0.58	8791501.39	17603753.93	0.32	0.41	1	1.66	600004	0	-2.07	1	0.22	1	2.22	0	-0.98	0	-1.53	1
20090325	0.71	11	5	8.91	8.79	65.36	0.22	8705567.96	17508530.4	0.31	0.37	20090326	0.91	12	4	8.94	8.84	53.8	0.58	8791501.39	17603753.93	0.32	0.41	20090327	1.28	12	2	9.02	8.9	141.03	0.92	8843909.3	17726039.05	0.31	0.21	0	-2.07	600004	1	0.22	1	2.22	0	-0.98	0	-1.53	1	0.78	0
20090326	0.91	12	4	8.94	8.84	53.8	0.58	8791501.39	17603753.93	0.32	0.41	20090327	1.28	12	2	9.02	8.9	141.03	0.92	8843909.3	17726039.05	0.31	0.21	20090330	1.01	11	5	9.03	8.92	70.95	0.47	8799969.65	17602209.15	0.31	0.31	1	0.22	600004	1	2.22	0	-0.98	0	-1.53	1	0.78	0	-3.31	1
20090327	1.28	12	2	9.02	8.9	141.03	0.92	8843909.3	17726039.05	0.31	0.21	20090330	1.01	11	5	9.03	8.92	70.95	0.47	8799969.65	17602209.15	0.31	0.31	20090331	0.79	8	4	9.01	8.94	1.41	0.27	8898388.46	17700627.96	0.3	0.22	1	2.22	600004	0	-0.98	0	-1.53	1	0.78	0	-3.31	1	1.14	1
20090330	1.01	11	5	9.03	8.92	70.95	0.47	8799969.65	17602209.15	0.31	0.31	20090331	0.79	8	4	9.01	8.94	1.41	0.27	8898388.46	17700627.96	0.3	0.22	20090401	1.46	12	2	9.09	8.99	110.7	0.45	8984889.29	17844796.01	0.3	0.3	0	-0.98	600004	0	-1.53	1	0.78	0	-3.31	1	1.14	1	2.26	1
20090331	0.79	8	4	9.01	8.94	1.41	0.27	8898388.46	17700627.96	0.3	0.22	20090401	1.46	12	2	9.09	8.99	110.7	0.45	8984889.29	17844796.01	0.3	0.3	20090402	1.73	11	3	9.11	9.01	116.06	0.22	8799175.56	17595043.06	0.31	0.39	0	-1.53	600004	1	0.78	0	-3.31	1	1.14	1	2.26	1	1.43	1
20090401	1.46	12	2	9.09	8.99	110.7	0.45	8984889.29	17844796.01	0.3	0.3	20090402	1.73	11	3	9.11	9.01	116.06	0.22	8799175.56	17595043.06	0.31	0.39	20090403	0.72	11	5	9.07	9.01	11.56	0.21	8658819.02	17414584.65	0.31	0.27	1	0.78	600004	0	-3.31	1	1.14	1	2.26	1	1.43	1	0.11	1
20090402	1.73	11	3	9.11	9.01	116.06	0.22	8799175.56	17595043.06	0.31	0.39	20090403	0.72	11	5	9.07	9.01	11.56	0.21	8658819.02	17414584.65	0.31	0.27	20090407	0.42	12	4	9.08	9.02	-11.86	0.13	8678641.98	17489911.88	0.29	0.19	0	-3.31	600004	1	1.14	1	2.26	1	1.43	1	0.11	1	0.11	1
20090403	0.72	11	5	9.07	9.01	11.56	0.21	8658819.02	17414584.65	0.31	0.27	20090407	0.42	12	4	9.08	9.02	-11.86	0.13	8678641.98	17489911.88	0.29	0.19	20090408	1.55	11	5	9.03	8.97	-127.13	-0.36	8584191.14	17372792.84	0.3	0.33	1	1.14	600004	1	2.26	1	1.43	1	0.11	1	0.11	1	2.93	0
20090407	0.42	12	4	9.08	9.02	-11.86	0.13	8678641.98	17489911.88	0.29	0.19	20090408	1.55	11	5	9.03	8.97	-127.13	-0.36	8584191.14	17372792.84	0.3	0.33	20090409	0.62	12	4	8.96	8.95	-124.16	0.05	8648511.6	17445689.37	0.29	0.17	1	2.26	600004	1	1.43	1	0.11	1	0.11	1	2.93	0	-1.69	1
20090408	1.55	11	5	9.03	8.97	-127.13	-0.36	8584191.14	17372792.84	0.3	0.33	20090409	0.62	12	4	8.96	8.95	-124.16	0.05	8648511.6	17445689.37	0.29	0.17	20090410	1.25	12	2	8.95	8.97	-20.43	0.02	8730710.98	17536541.31	0.28	0.21	1	1.43	600004	1	0.11	1	0.11	1	2.93	0	-1.69	1	2.36	0
20090409	0.62	12	4	8.96	8.95	-124.16	0.05	8648511.6	17445689.37	0.29	0.17	20090410	1.25	12	2	8.95	8.97	-20.43	0.02	8730710.98	17536541.31	0.28	0.21	20090413	1.79	12	2	8.99	9.01	88.36	0	8784832.04	17698904.49	0.27	0.21	1	0.11	600004	1	0.11	1	2.93	0	-1.69	1	2.36	0	-0.84	0
20090410	1.25	12	2	8.95	8.97	-20.43	0.02	8730710.98	17536541.31	0.28	0.21	20090413	1.79	12	2	8.99	9.01	88.36	0	8784832.04	17698904.49	0.27	0.21	20090414	1.25	12	2	9.01	9.05	112.79	0.2	8663208.13	17901611.01	0.27	0.3	1	0.11	600004	1	2.93	0	-1.69	1	2.36	0	-0.84	0	-3.07	0
20090413	1.79	12	2	8.99	9.01	88.36	0	8784832.04	17698904.49	0.27	0.21	20090414	1.25	12	2	9.01	9.05	112.79	0.2	8663208.13	17901611.01	0.27	0.3	20090415	0.69	12	4	9.1	9.08	52.21	0.19	8739341.12	18041188.16	0.27	0.22	1	2.93	600004	0	-1.69	1	2.36	0	-0.84	0	-3.07	0	-0.33	0
20090414	1.25	12	2	9.01	9.05	112.79	0.2	8663208.13	17901611.01	0.27	0.3	20090415	0.69	12	4	9.1	9.08	52.21	0.19	8739341.12	18041188.16	0.27	0.22	20090416	1.86	12	2	9.23	9.15	132.88	0.26	8966084.36	18300323.3	0.27	0.32	0	-1.69	600004	1	2.36	0	-0.84	0	-3.07	0	-0.33	0	-1.31	0
20090415	0.69	12	4	9.1	9.08	52.21	0.19	8739341.12	18041188.16	0.27	0.22	20090416	1.86	12	2	9.23	9.15	132.88	0.26	8966084.36	18300323.3	0.27	0.32	20090417	0.65	11	3	9.28	9.18	104.96	0.19	8888565.5	18132365.76	0.27	0.26	1	2.36	600004	0	-0.84	0	-3.07	0	-0.33	0	-1.31	0	-2.33	0
20090416	1.86	12	2	9.23	9.15	132.88	0.26	8966084.36	18300323.3	0.27	0.32	20090417	0.65	11	3	9.28	9.18	104.96	0.19	8888565.5	18132365.76	0.27	0.26	20090420	0.93	12	0	9.35	9.25	113.32	0.55	9000258.57	18288736.06	0.28	0.35	0	-0.84	600004	0	-3.07	0	-0.33	0	-1.31	0	-2.33	0	-1.36	1
20090417	0.65	11	3	9.28	9.18	104.96	0.19	8888565.5	18132365.76	0.27	0.26	20090420	0.93	12	0	9.35	9.25	113.32	0.55	9000258.57	18288736.06	0.28	0.35	20090421	0.82	12	7	9.4	9.28	83.71	0.4	9049802.23	18159922.54	0.28	0.26	0	-3.07	600004	0	-0.33	0	-1.31	0	-2.33	0	-1.36	1	1.84	0
20090420	0.93	12	0	9.35	9.25	113.32	0.55	9000258.57	18288736.06	0.28	0.35	20090421	0.82	12	7	9.4	9.28	83.71	0.4	9049802.23	18159922.54	0.28	0.26	20090422	1.86	11	1	9.39	9.26	43.63	0.41	8842620.71	17920866.94	0.31	0.6	0	-0.33	600004	0	-1.31	0	-2.33	0	-1.36	1	1.84	0	-0.34	1
20090421	0.82	12	7	9.4	9.28	83.71	0.4	9049802.23	18159922.54	0.28	0.26	20090422	1.86	11	1	9.39	9.26	43.63	0.41	8842620.71	17920866.94	0.31	0.6	20090423	0.45	12	5	9.33	9.24	-89.46	0.28	8892780.08	17813382.59	0.31	0.3	0	-1.31	600004	0	-2.33	0	-1.36	1	1.84	0	-0.34	1	2.61	1
20090422	1.86	11	1	9.39	9.26	43.63	0.41	8842620.71	17920866.94	0.31	0.6	20090423	0.45	12	5	9.33	9.24	-89.46	0.28	8892780.08	17813382.59	0.31	0.3	20090424	0.76	7	7	9.27	9.2	-115.71	-0.04	8843926.87	17731960.58	0.3	0.2	0	-2.33	600004	0	-1.36	1	1.84	0	-0.34	1	2.61	1	0.33	1
20090423	0.45	12	5	9.33	9.24	-89.46	0.28	8892780.08	17813382.59	0.31	0.3	20090424	0.76	7	7	9.27	9.2	-115.71	-0.04	8843926.87	17731960.58	0.3	0.2	20090427	1.06	11	5	9.12	9.13	-158.05	-0.38	8789756.68	17645288.27	0.3	0.32	0	-1.36	600004	1	1.84	0	-0.34	1	2.61	1	0.33	1	0.77	0
20090424	0.76	7	7	9.27	9.2	-115.71	-0.04	8843926.87	17731960.58	0.3	0.2	20090427	1.06	11	5	9.12	9.13	-158.05	-0.38	8789756.68	17645288.27	0.3	0.32	20090428	1.18	11	5	8.97	9.05	-162.33	-0.51	8811933.64	17543274.26	0.3	0.26	1	1.84	600004	0	-0.34	1	2.61	1	0.33	1	0.77	0	-1.64	1
20090427	1.06	11	5	9.12	9.13	-158.05	-0.38	8789756.68	17645288.27	0.3	0.32	20090428	1.18	11	5	8.97	9.05	-162.33	-0.51	8811933.64	17543274.26	0.3	0.26	20090429	1.06	8	2	8.9	9.01	-98.57	-0.36	8920537.93	17651878.55	0.29	0.22	0	-0.34	600004	1	2.61	1	0.33	1	0.77	0	-1.64	1	1.89	0
20090428	1.18	11	5	8.97	9.05	-162.33	-0.51	8811933.64	17543274.26	0.3	0.26	20090429	1.06	8	2	8.9	9.01	-98.57	-0.36	8920537.93	17651878.55	0.29	0.22	20090430	1.33	11	3	8.84	8.98	-70.28	-0.66	8891683.86	17507608.21	0.27	0.15	1	2.61	600004	1	0.33	1	0.77	0	-1.64	1	1.89	0	-2.62	1
20090429	1.06	8	2	8.9	9.01	-98.57	-0.36	8920537.93	17651878.55	0.29	0.22	20090430	1.33	11	3	8.84	8.98	-70.28	-0.66	8891683.86	17507608.21	0.27	0.15	20090504	1.13	12	2	8.84	8.99	-23.87	-0.27	9041658.15	17670080.36	0.27	0.26	1	0.33	600004	1	0.77	0	-1.64	1	1.89	0	-2.62	1	1.12	1
20090430	1.33	11	3	8.84	8.98	-70.28	-0.66	8891683.86	17507608.21	0.27	0.15	20090504	1.13	12	2	8.84	8.99	-23.87	-0.27	9041658.15	17670080.36	0.27	0.26	20090505	1.12	11	2	8.9	9.01	14.44	-0.46	9127683.59	17851689.62	0.27	0.19	1	0.77	600004	0	-1.64	1	1.89	0	-2.62	1	1.12	1	1.55	1
20090504	1.13	12	2	8.84	8.99	-23.87	-0.27	9041658.15	17670080.36	0.27	0.26	20090505	1.12	11	2	8.9	9.01	14.44	-0.46	9127683.59	17851689.62	0.27	0.19	20090506	0.94	8	2	8.99	9.03	51.4	-0.31	9299284.12	18023290.15	0.26	0.17	0	-1.64	600004	1	1.89	0	-2.62	1	1.12	1	1.55	1	0.11	0
20090505	1.12	11	2	8.9	9.01	14.44	-0.46	9127683.59	17851689.62	0.27	0.19	20090506	0.94	8	2	8.99	9.03	51.4	-0.31	9299284.12	18023290.15	0.26	0.17	20090507	0.98	11	1	9.02	9.03	51.15	-0.17	9218409.64	17855320.07	0.26	0.27	1	1.89	600004	0	-2.62	1	1.12	1	1.55	1	0.11	0	-0.87	0
20090506	0.94	8	2	8.99	9.03	51.4	-0.31	9299284.12	18023290.15	0.26	0.17	20090507	0.98	11	1	9.02	9.03	51.15	-0.17	9218409.64	17855320.07	0.26	0.27	20090508	1.16	12	6	9.09	9.05	79.02	0.03	9397487.55	18050677.79	0.26	0.24	0	-2.62	600004	1	1.12	1	1.55	1	0.11	0	-0.87	0	-0.44	0
20090507	0.98	11	1	9.02	9.03	51.15	-0.17	9218409.64	17855320.07	0.26	0.27	20090508	1.16	12	6	9.09	9.05	79.02	0.03	9397487.55	18050677.79	0.26	0.24	20090511	1.1	11	1	9.07	9.03	61.12	-0.09	9201768.93	17835387.31	0.27	0.44	1	1.12	600004	1	1.55	1	0.11	0	-0.87	0	-0.44	0	-0.11	0
20090508	1.16	12	6	9.09	9.05	79.02	0.03	9397487.55	18050677.79	0.26	0.24	20090511	1.1	11	1	9.07	9.03	61.12	-0.09	9201768.93	17835387.31	0.27	0.44	20090512	0.48	12	4	9.06	9.03	2.46	0.22	9296998.34	17939686.19	0.27	0.23	1	1.55	600004	1	0.11	0	-0.87	0	-0.44	0	-0.11	0	-1.55	0
20090511	1.1	11	1	9.07	9.03	61.12	-0.09	9201768.93	17835387.31	0.27	0.44	20090512	0.48	12	4	9.06	9.03	2.46	0.22	9296998.34	17939686.19	0.27	0.23	20090513	1.29	12	2	9.06	9.06	80.08	0.48	9418450.93	18074633.51	0.26	0.2	1	0.11	600004	0	-0.87	0	-0.44	0	-0.11	0	-1.55	0	-1.23	1
20090512	0.48	12	4	9.06	9.03	2.46	0.22	9296998.34	17939686.19	0.27	0.23	20090513	1.29	12	2	9.06	9.06	80.08	0.48	9418450.93	18074633.51	0.26	0.2	20090514	1.15	12	2	9.1	9.08	118.02	0.33	9459246.64	18229657.21	0.26	0.19	0	-0.87	600004	0	-0.44	0	-0.11	0	-1.55	0	-1.23	1	2.84	0
20090513	1.29	12	2	9.06	9.06	80.08	0.48	9418450.93	18074633.51	0.26	0.2	20090514	1.15	12	2	9.1	9.08	118.02	0.33	9459246.64	18229657.21	0.26	0.19	20090515	0.81	11	1	9.08	9.08	71.14	0.28	9430404.82	18104676.01	0.26	0.26	0	-0.44	600004	0	-0.11	0	-1.55	0	-1.23	1	2.84	0	-1.11	1
20090514	1.15	12	2	9.1	9.08	118.02	0.33	9459246.64	18229657.21	0.26	0.19	20090515	0.81	11	1	9.08	9.08	71.14	0.28	9430404.82	18104676.01	0.26	0.26	20090518	0.73	11	5	9.11	9.08	-85.29	0.01	9501845.37	18012823.88	0.25	0.2	0	-0.11	600004	0	-1.55	0	-1.23	1	2.84	0	-1.11	1	1.45	0
20090515	0.81	11	1	9.08	9.08	71.14	0.28	9430404.82	18104676.01	0.26	0.26	20090518	0.73	11	5	9.11	9.08	-85.29	0.01	9501845.37	18012823.88	0.25	0.2	20090519	1.43	11	3	9.11	9.07	-27.16	-0.03	9489927.31	17881725.28	0.24	0.11	0	-1.55	600004	0	-1.23	1	2.84	0	-1.11	1	1.45	0	-0.55	1
20090518	0.73	11	5	9.11	9.08	-85.29	0.01	9501845.37	18012823.88	0.25	0.2	20090519	1.43	11	3	9.11	9.07	-27.16	-0.03	9489927.31	17881725.28	0.24	0.11	20090520	1.02	11	5	9.06	9.04	-125.27	-0.24	9384841.9	17748617.09	0.23	0.19	0	-1.23	600004	1	2.84	0	-1.11	1	1.45	0	-0.55	1	1.66	0
20090519	1.43	11	3	9.11	9.07	-27.16	-0.03	9489927.31	17881725.28	0.24	0.11	20090520	1.02	11	5	9.06	9.04	-125.27	-0.24	9384841.9	17748617.09	0.23	0.19	20090521	0.83	11	5	8.98	9	-185.91	-0.2	9358563.19	17638246.51	0.23	0.21	1	2.84	600004	0	-1.11	1	1.45	0	-0.55	1	1.66	0	-0.22	1
20090520	1.02	11	5	9.06	9.04	-125.27	-0.24	9384841.9	17748617.09	0.23	0.19	20090521	0.83	11	5	8.98	9	-185.91	-0.2	9358563.19	17638246.51	0.23	0.21	20090522	1.24	12	2	8.97	9.01	-53.94	-0.12	9465077.29	17775193.21	0.24	0.36	0	-1.11	600004	1	1.45	0	-0.55	1	1.66	0	-0.22	1	1.53	0
20090521	0.83	11	5	8.98	9	-185.91	-0.2	9358563.19	17638246.51	0.23	0.21	20090522	1.24	12	2	8.97	9.01	-53.94	-0.12	9465077.29	17775193.21	0.24	0.36	20090525	1.31	12	7	8.95	9	-70.85	0.02	9521281.03	17595341.25	0.25	0.32	1	1.45	600004	0	-0.55	1	1.66	0	-0.22	1	1.53	0	-0.97	0
20090522	1.24	12	2	8.97	9.01	-53.94	-0.12	9465077.29	17775193.21	0.24	0.36	20090525	1.31	12	7	8.95	9	-70.85	0.02	9521281.03	17595341.25	0.25	0.32	20090526	1.52	12	2	8.96	9.01	47.1	0.05	9521281.03	17868155.62	0.25	0.23	0	-0.55	600004	1	1.66	0	-0.22	1	1.53	0	-0.97	0	-0.43	1
20090525	1.31	12	7	8.95	9	-70.85	0.02	9521281.03	17595341.25	0.25	0.32	20090526	1.52	12	2	8.96	9.01	47.1	0.05	9521281.03	17868155.62	0.25	0.23	20090527	0.36	11	5	8.98	9.02	21.01	-0.14	9508894.99	17769067.35	0.24	0.16	1	1.66	600004	0	-0.22	1	1.53	0	-0.97	0	-0.43	1	0.87	1
20090526	1.52	12	2	8.96	9.01	47.1	0.05	9521281.03	17868155.62	0.25	0.23	20090527	0.36	11	5	8.98	9.02	21.01	-0.14	9508894.99	17769067.35	0.24	0.16	20090601	1.83	10	2	9.06	9.05	123.24	0	9606798.55	17950888.24	0.23	0.18	0	-0.22	600004	1	1.53	0	-0.97	0	-0.43	1	0.87	1	0.32	1
20090527	0.36	11	5	8.98	9.02	21.01	-0.14	9508894.99	17769067.35	0.24	0.16	20090601	1.83	10	2	9.06	9.05	123.24	0	9606798.55	17950888.24	0.23	0.18	20090602	0.85	11	3	9.08	9.07	125.1	0.06	9555550.49	17797144.05	0.22	0.12	1	1.53	600004	0	-0.97	0	-0.43	1	0.87	1	0.32	1	2.91	0
20090601	1.83	10	2	9.06	9.05	123.24	0	9606798.55	17950888.24	0.23	0.18	20090602	0.85	11	3	9.08	9.07	125.1	0.06	9555550.49	17797144.05	0.22	0.12	20090603	1.26	12	0	9.15	9.11	137.86	0.24	9652571.49	17991186.05	0.23	0.28	0	-0.97	600004	0	-0.43	1	0.87	1	0.32	1	2.91	0	-2.41	0
20090602	0.85	11	3	9.08	9.07	125.1	0.06	9555550.49	17797144.05	0.22	0.12	20090603	1.26	12	0	9.15	9.11	137.86	0.24	9652571.49	17991186.05	0.23	0.28	20090604	0.73	11	7	9.18	9.13	93.63	0.16	9621690.64	17849134.17	0.23	0.23	0	-0.43	600004	1	0.87	1	0.32	1	2.91	0	-2.41	0	-1.5	1
20090603	1.26	12	0	9.15	9.11	137.86	0.24	9652571.49	17991186.05	0.23	0.28	20090604	0.73	11	7	9.18	9.13	93.63	0.16	9621690.64	17849134.17	0.23	0.23	20090605	1.06	11	3	9.2	9.14	79.96	0.26	9485414.8	17698513.5	0.23	0.21	1	0.87	600004	1	0.32	1	2.91	0	-2.41	0	-1.5	1	1.2	1
20090604	0.73	11	7	9.18	9.13	93.63	0.16	9621690.64	17849134.17	0.23	0.23	20090605	1.06	11	3	9.2	9.14	79.96	0.26	9485414.8	17698513.5	0.23	0.21	20090608	0.71	12	4	9.22	9.16	59.91	0.45	9552169.59	17805321.16	0.22	0.16	1	0.32	600004	1	2.91	0	-2.41	0	-1.5	1	1.2	1	0.22	1
20090605	1.06	11	3	9.2	9.14	79.96	0.26	9485414.8	17698513.5	0.23	0.21	20090608	0.71	12	4	9.22	9.16	59.91	0.45	9552169.59	17805321.16	0.22	0.16	20090609	1.41	12	0	9.24	9.18	43.04	0.23	9680726.37	17956235.64	0.22	0.27	1	2.91	600004	0	-2.41	0	-1.5	1	1.2	1	0.22	1	1.29	1
20090608	0.71	12	4	9.22	9.16	59.91	0.45	9552169.59	17805321.16	0.22	0.16	20090609	1.41	12	0	9.24	9.18	43.04	0.23	9680726.37	17956235.64	0.22	0.27	20090610	2.48	12	2	9.29	9.25	241.92	0.6	9867785.46	18330353.83	0.24	0.4	0	-2.41	600004	0	-1.5	1	1.2	1	0.22	1	1.29	1	0.32	1
20090609	1.41	12	0	9.24	9.18	43.04	0.23	9680726.37	17956235.64	0.22	0.27	20090610	2.48	12	2	9.29	9.25	241.92	0.6	9867785.46	18330353.83	0.24	0.4	20090611	0.61	11	7	9.31	9.26	127.8	0.24	9673274.61	18103424.5	0.25	0.28	0	-1.5	600004	1	1.2	1	0.22	1	1.29	1	0.32	1	1.27	1
20090610	2.48	12	2	9.29	9.25	241.92	0.6	9867785.46	18330353.83	0.24	0.4	20090611	0.61	11	7	9.31	9.26	127.8	0.24	9673274.61	18103424.5	0.25	0.28	20090612	0.57	11	5	9.32	9.25	-35.67	0.15	9623873.52	17973185.28	0.25	0.29	1	1.2	600004	1	0.22	1	1.29	1	0.32	1	1.27	1	1.67	1
20090611	0.61	11	7	9.31	9.26	127.8	0.24	9673274.61	18103424.5	0.25	0.28	20090612	0.57	11	5	9.32	9.25	-35.67	0.15	9623873.52	17973185.28	0.25	0.29	20090615	0.74	12	6	9.32	9.25	-20.44	0.11	9691007.56	18069091.05	0.25	0.2	1	0.22	600004	1	1.29	1	0.32	1	1.27	1	1.67	1	2.77	0
20090612	0.57	11	5	9.32	9.25	-35.67	0.15	9623873.52	17973185.28	0.25	0.29	20090615	0.74	12	6	9.32	9.25	-20.44	0.11	9691007.56	18069091.05	0.25	0.2	20090616	1.01	12	2	9.33	9.26	10.1	0.15	9726605.25	18165713.35	0.24	0.19	1	1.29	600004	1	0.32	1	1.27	1	1.67	1	2.77	0	-1.8	0
20090615	0.74	12	6	9.32	9.25	-20.44	0.11	9691007.56	18069091.05	0.25	0.2	20090616	1.01	12	2	9.33	9.26	10.1	0.15	9726605.25	18165713.35	0.24	0.19	20090617	1.44	12	2	9.31	9.29	78.6	0.13	9814899.19	18304460.96	0.24	0.22	1	0.32	600004	1	1.27	1	1.67	1	2.77	0	-1.8	0	-0.81	1
20090616	1.01	12	2	9.33	9.26	10.1	0.15	9726605.25	18165713.35	0.24	0.19	20090617	1.44	12	2	9.31	9.29	78.6	0.13	9814899.19	18304460.96	0.24	0.22	20090618	1.01	6	2	9.33	9.32	99.81	0.25	9834908.5	18444526.18	0.23	0.14	1	1.27	600004	1	1.67	1	2.77	0	-1.8	0	-0.81	1	0.31	0
20090617	1.44	12	2	9.31	9.29	78.6	0.13	9814899.19	18304460.96	0.24	0.22	20090618	1.01	6	2	9.33	9.32	99.81	0.25	9834908.5	18444526.18	0.23	0.14	20090622	2.21	11	2	9.41	9.37	174.77	0.41	9614103.21	18753653.59	0.25	0.48	1	1.67	600004	1	2.77	0	-1.8	0	-0.81	1	0.31	0	-2.15	1
20090618	1.01	6	2	9.33	9.32	99.81	0.25	9834908.5	18444526.18	0.23	0.14	20090622	2.21	11	2	9.41	9.37	174.77	0.41	9614103.21	18753653.59	0.25	0.48	20090623	0.99	12	4	9.5	9.44	134.86	0.49	9720071.53	19059784.28	0.28	0.52	1	2.77	600004	0	-1.8	0	-0.81	1	0.31	0	-2.15	1	0.52	1
20090622	2.21	11	2	9.41	9.37	174.77	0.41	9614103.21	18753653.59	0.25	0.48	20090623	0.99	12	4	9.5	9.44	134.86	0.49	9720071.53	19059784.28	0.28	0.52	20090624	1.04	12	2	9.64	9.54	170.15	0.73	9933963.4	19376934.3	0.29	0.43	0	-1.8	600004	0	-0.81	1	0.31	0	-2.15	1	0.52	1	0.31	1
20090623	0.99	12	4	9.5	9.44	134.86	0.49	9720071.53	19059784.28	0.28	0.52	20090624	1.04	12	2	9.64	9.54	170.15	0.73	9933963.4	19376934.3	0.29	0.43	20090625	0.57	11	7	9.72	9.59	110.44	0.28	9844219.75	19197446.99	0.29	0.28	0	-0.81	600004	1	0.31	0	-2.15	1	0.52	1	0.31	1	1.14	1
20090624	1.04	12	2	9.64	9.54	170.15	0.73	9933963.4	19376934.3	0.29	0.43	20090625	0.57	11	7	9.72	9.59	110.44	0.28	9844219.75	19197446.99	0.29	0.28	20090626	0.51	11	5	9.78	9.62	66.48	0.43	9791450.03	19106299.3	0.28	0.19	1	0.31	600004	0	-2.15	1	0.52	1	0.31	1	1.14	1	1.33	0
20090625	0.57	11	7	9.72	9.59	110.44	0.28	9844219.75	19197446.99	0.29	0.28	20090626	0.51	11	5	9.78	9.62	66.48	0.43	9791450.03	19106299.3	0.28	0.19	20090629	1.17	12	2	9.82	9.65	58.83	0.6	9755880.37	19213008.29	0.27	0.18	0	-2.15	600004	1	0.52	1	0.31	1	1.14	1	1.33	0	-0.3	0
20090626	0.51	11	5	9.78	9.62	66.48	0.43	9791450.03	19106299.3	0.28	0.19	20090629	1.17	12	2	9.82	9.65	58.83	0.6	9755880.37	19213008.29	0.27	0.18	20090630	1.04	11	5	9.79	9.64	3.2	0.28	9658949.93	19101717.79	0.28	0.31	1	0.52	600004	1	0.31	1	1.14	1	1.33	0	-0.3	0	-1.12	1
20090629	1.17	12	2	9.82	9.65	58.83	0.6	9755880.37	19213008.29	0.27	0.18	20090630	1.04	11	5	9.79	9.64	3.2	0.28	9658949.93	19101717.79	0.28	0.31	20090701	1.23	12	4	9.71	9.63	-38.76	0.31	9690574.4	19238757.14	0.26	0.13	1	0.31	600004	1	1.14	1	1.33	0	-0.3	0	-1.12	1	1.64	0
20090630	1.04	11	5	9.79	9.64	3.2	0.28	9658949.93	19101717.79	0.28	0.31	20090701	1.23	12	4	9.71	9.63	-38.76	0.31	9690574.4	19238757.14	0.26	0.13	20090702	1.11	6	2	9.67	9.64	-36.39	0.22	9682536.05	19391485.81	0.25	0.19	1	1.14	600004	1	1.33	0	-0.3	0	-1.12	1	1.64	0	-0.4	1
20090701	1.23	12	4	9.71	9.63	-38.76	0.31	9690574.4	19238757.14	0.26	0.13	20090702	1.11	6	2	9.67	9.64	-36.39	0.22	9682536.05	19391485.81	0.25	0.19	20090703	0.93	10	2	9.68	9.66	-21	0.3	9774722.72	19532838.71	0.25	0.23	1	1.33	600004	0	-0.3	0	-1.12	1	1.64	0	-0.4	1	1.11	1
20090702	1.11	6	2	9.67	9.64	-36.39	0.22	9682536.05	19391485.81	0.25	0.19	20090703	0.93	10	2	9.68	9.66	-21	0.3	9774722.72	19532838.71	0.25	0.23	20090706	1.15	12	2	9.7	9.7	70.07	0.31	9844209.44	19694974.39	0.25	0.28	0	-0.3	600004	0	-1.12	1	1.64	0	-0.4	1	1.11	1	2.2	0
20090703	0.93	10	2	9.68	9.66	-21	0.3	9774722.72	19532838.71	0.25	0.23	20090706	1.15	12	2	9.7	9.7	70.07	0.31	9844209.44	19694974.39	0.25	0.28	20090707	0.96	11	3	9.76	9.73	74.42	0.12	9807213.6	19539591.86	0.25	0.21	0	-1.12	600004	1	1.64	0	-0.4	1	1.11	1	2.2	0	-0.2	0
20090706	1.15	12	2	9.7	9.7	70.07	0.31	9844209.44	19694974.39	0.25	0.28	20090707	0.96	11	3	9.76	9.73	74.42	0.12	9807213.6	19539591.86	0.25	0.21	20090708	0.83	11	5	9.78	9.73	-15.72	-0.26	9830777.71	19409989.26	0.25	0.24	1	1.64	600004	0	-0.4	1	1.11	1	2.2	0	-0.2	0	-1.08	0
20090707	0.96	11	3	9.76	9.73	74.42	0.12	9807213.6	19539591.86	0.25	0.21	20090708	0.83	11	5	9.78	9.73	-15.72	-0.26	9830777.71	19409989.26	0.25	0.24	20090709	1.2	12	2	9.83	9.77	79.04	0.08	9971306.34	19565310.38	0.25	0.21	0	-0.4	600004	1	1.11	1	2.2	0	-0.2	0	-1.08	0	-0.3	1
20090708	0.83	11	5	9.78	9.73	-15.72	-0.26	9830777.71	19409989.26	0.25	0.24	20090709	1.2	12	2	9.83	9.77	79.04	0.08	9971306.34	19565310.38	0.25	0.21	20090710	1.01	11	3	9.86	9.78	109.18	0.12	9871475.67	19408433.62	0.24	0.22	1	1.11	600004	1	2.2	0	-0.2	0	-1.08	0	-0.3	1	3.78	0
20090709	1.2	12	2	9.83	9.77	79.04	0.08	9971306.34	19565310.38	0.25	0.21	20090710	1.01	11	3	9.86	9.78	109.18	0.12	9871475.67	19408433.62	0.24	0.22	20090713	1.26	12	2	9.87	9.82	118.79	0.2	9871475.67	19605951.94	0.25	0.3	1	2.2	600004	0	-0.2	0	-1.08	0	-0.3	1	3.78	0	-2.21	1
20090710	1.01	11	3	9.86	9.78	109.18	0.12	9871475.67	19408433.62	0.24	0.22	20090713	1.26	12	2	9.87	9.82	118.79	0.2	9871475.67	19605951.94	0.25	0.3	20090714	0.91	12	2	9.94	9.89	163.6	0.63	10020592.54	19784892.18	0.25	0.24	0	-0.2	600004	0	-1.08	0	-0.3	1	3.78	0	-2.21	1	0.98	0
[truncated: 2,909 more rows]
[truncated: 7 more columns]
