# Supplementary material for: Improving stock trading decisions based on pattern recognition using machine learning technology
Source: PLoS One. 2021 Aug 6;16(8):e0255558. doi: 10.1371/journal.pone.0255558 (PMC8345893; doi:10.1371/journal.pone.0255558)
Supplement: S2 Data — (ZIP) [file pone.0255558.s002.zip › 000002.csv]

Date	ROC(1)	Shape	Loc	MA5	EMA10	CCI10	MOM10	AD	OBV	ATR10	TR	Date_1	ROC(1)_1	Shape_1	Loc_1	MA5_1	EMA10_1	CCI10_1	MOM10_1	AD_1	OBV_1	ATR10_1	TR_1	Date_2	ROC(1)_2	Shape_2	Loc_2	MA5_2	EMA10_2	CCI10_2	MOM10_2	AD_2	OBV_2	ATR10_2	TR_2	Result_3_1	Return_3_1	Code	Result_3_2	Return_3_2	Result_3_3	Return_3_3	Result_3_4	Return_3_4	Result_3_5	Return_3_5	Result_3_6	Return_3_6	Result_3_7
20000105	1.01	11	3					-3624.62	-390		0.45	20000106	1.56	12	0					51034.58	71530		0.75	20000107	1.9	12	2					182333.62	207879		0.54	1	10	2	0	-5.24	0	-3.51	0	-0.19	0	-3.93	1	3.29	0
20000106	1.56	12	0					51034.58	71530		0.75	20000107	1.9	12	2					182333.62	207879		0.54	20000110	1.04	8	2	10.66				324758.62	350304		0.89	0	-5.24	2	0	-3.51	0	-0.19	0	-3.93	1	3.29	0	-3.47	1
20000107	1.9	12	2					182333.62	207879		0.54	20000110	1.04	8	2	10.66				324758.62	350304		0.89	20000111	0.78	11	3	10.76				253699.06	238942		1.05	0	-3.51	2	0	-0.19	0	-3.93	1	3.29	0	-3.47	1	1	1
20000110	1.04	8	2	10.66				324758.62	350304		0.89	20000111	0.78	11	3	10.76				253699.06	238942		1.05	20000112	0.42	11	5	10.85				215724.07	191956		0.73	0	-0.19	2	0	-3.93	1	3.29	0	-3.47	1	1	1	1.78	0
20000111	0.78	11	3	10.76				253699.06	238942		1.05	20000112	0.42	11	5	10.85				215724.07	191956		0.73	20000113	0.59	12	5	10.83				202279.99	164277		0.35	0	-3.93	2	1	3.29	0	-3.47	1	1	1	1.78	0	-1.95	0
20000112	0.42	11	5	10.85				215724.07	191956		0.73	20000113	0.59	12	5	10.83				202279.99	164277		0.35	20000114	0.65	7	5	10.64				186066.49	146262		0.6	1	3.29	2	0	-3.47	1	1	1	1.78	0	-1.95	0	-1.88	1
20000113	0.59	12	5	10.83				202279.99	164277		0.35	20000114	0.65	7	5	10.64				186066.49	146262		0.6	20000117	1.25	12	4	10.43	10.54	-71.72		205879.92	168762		0.67	0	-3.47	2	1	1	1	1.78	0	-1.95	0	-1.88	1	3.94	0
20000114	0.65	7	5	10.64				186066.49	146262		0.6	20000117	1.25	12	4	10.43	10.54	-71.72		205879.92	168762		0.67	20000118	1.18	11	7	10.26	10.44	-83.06	-0.3	186394.52	142191	0.65	0.45	1	1	2	1	1.78	0	-1.95	0	-1.88	1	3.94	0	-1.36	1
20000117	1.25	12	4	10.43	10.54	-71.72		205879.92	168762		0.67	20000118	1.18	11	7	10.26	10.44	-83.06	-0.3	186394.52	142191	0.65	0.45	20000119	0.64	12	6	10.19	10.38	-81.44	0.06	185332.64	159181	0.62	0.32	1	1.78	2	0	-1.95	0	-1.88	1	3.94	0	-1.36	1	0.39	1
20000118	1.18	11	7	10.26	10.44	-83.06	-0.3	186394.52	142191	0.65	0.45	20000119	0.64	12	6	10.19	10.38	-81.44	0.06	185332.64	159181	0.62	0.32	20000120	1.9	12	2	10.15	10.36	-54.01	-0.23	198263.84	191509	0.59	0.4	0	-1.95	2	0	-1.88	1	3.94	0	-1.36	1	0.39	1	3.63	1
20000119	0.64	12	6	10.19	10.38	-81.44	0.06	185332.64	159181	0.62	0.32	20000120	1.9	12	2	10.15	10.36	-54.01	-0.23	198263.84	191509	0.59	0.4	20000121	1.52	11	5	10.16	10.31	-59.52	-0.91	175059.48	142522	0.57	0.38	0	-1.88	2	1	3.94	0	-1.36	1	0.39	1	3.63	1	8.82	0
20000120	1.9	12	2	10.15	10.36	-54.01	-0.23	198263.84	191509	0.59	0.4	20000121	1.52	11	5	10.16	10.31	-59.52	-0.91	175059.48	142522	0.57	0.38	20000124	1.09	11	5	10.07	10.23	-98.61	-1.55	153707.88	89143	0.55	0.3	1	3.94	2	0	-1.36	1	0.39	1	3.63	1	8.82	0	-2	0
20000121	1.52	11	5	10.16	10.31	-59.52	-0.91	175059.48	142522	0.57	0.38	20000124	1.09	11	5	10.07	10.23	-98.61	-1.55	153707.88	89143	0.55	0.3	20000125	0.86	12	2	10.13	10.24	31.75	-0.56	149422.2	135214	0.58	0.86	0	-1.36	2	1	0.39	1	3.63	1	8.82	0	-2	0	-0.62	1
20000124	1.09	11	5	10.07	10.23	-98.61	-1.55	153707.88	89143	0.55	0.3	20000125	0.86	12	2	10.13	10.24	31.75	-0.56	149422.2	135214	0.58	0.86	20000126	0.42	11	7	10.13	10.22	-16.67	-0.32	144626.2	116030	0.54	0.24	1	0.39	2	1	3.63	1	8.82	0	-2	0	-0.62	1	10.02	0
20000125	0.86	12	2	10.13	10.24	31.75	-0.56	149422.2	135214	0.58	0.86	20000126	0.42	11	7	10.13	10.22	-16.67	-0.32	144626.2	116030	0.54	0.24	20000127	1.8	11	0	10.11	10.22	47.29	-0.26	138097.66	150538	0.53	0.37	1	3.63	2	1	8.82	0	-2	0	-0.62	1	10.02	0	-1.63	1
20000126	0.42	11	7	10.13	10.22	-16.67	-0.32	144626.2	116030	0.54	0.24	20000127	1.8	11	0	10.11	10.22	47.29	-0.26	138097.66	150538	0.53	0.37	20000128	1.81	12	2	10.21	10.28	209.9	0.52	154203.73	212949	0.54	0.62	1	8.82	2	0	-2	0	-0.62	1	10.02	0	-1.63	1	10	0
20000127	1.8	11	0	10.11	10.22	47.29	-0.26	138097.66	150538	0.53	0.37	20000128	1.81	12	2	10.21	10.28	209.9	0.52	154203.73	212949	0.54	0.62	20000214	1.79	10	8	10.53	10.5	275.59	1.12	234372.03	324612	0.59	1.04	0	-2	2	0	-0.62	1	10.02	0	-1.63	1	10	0	-6.24	1
20000128	1.81	12	2	10.21	10.28	209.9	0.52	154203.73	212949	0.54	0.62	20000214	1.79	10	8	10.53	10.5	275.59	1.12	234372.03	324612	0.59	1.04	20000215	1.65	11	3	10.72	10.63	176.3	1.25	136142.74	140060	0.65	1.24	0	-0.62	2	1	10.02	0	-1.63	1	10	0	-6.24	1	3.77	1
20000214	1.79	10	8	10.53	10.5	275.59	1.12	234372.03	324612	0.59	1.04	20000215	1.65	11	3	10.72	10.63	176.3	1.25	136142.74	140060	0.65	1.24	20000216	0.77	12	5	10.93	10.73	79.16	1.08	187142.86	-1607	0.69	1	1	10.02	2	0	-1.63	1	10	0	-6.24	1	3.77	1	0.93	0
20000215	1.65	11	3	10.72	10.63	176.3	1.25	136142.74	140060	0.65	1.24	20000216	0.77	12	5	10.93	10.73	79.16	1.08	187142.86	-1607	0.69	1	20000217	4.37	3	2	11.35	11.02	140.21	2.02	806103.86	617354	0.73	1.12	0	-1.63	2	1	10	0	-6.24	1	3.77	1	0.93	0	-2.3	1
20000216	0.77	12	5	10.93	10.73	79.16	1.08	187142.86	-1607	0.69	1	20000217	4.37	3	2	11.35	11.02	140.21	2.02	806103.86	617354	0.73	1.12	20000218	0.63	7	3	11.66	11.21	124.66	2.02	733913.21	224316	0.8	1.47	1	10	2	0	-6.24	1	3.77	1	0.93	0	-2.3	1	5.56	1
20000217	4.37	3	2	11.35	11.02	140.21	2.02	806103.86	617354	0.73	1.12	20000218	0.63	7	3	11.66	11.21	124.66	2.02	733913.21	224316	0.8	1.47	20000221	1.3	3	2	12.03	11.6	154.8	3.42	1245372.21	735775	0.84	1.21	0	-6.24	2	1	3.77	1	0.93	0	-2.3	1	5.56	1	10.01	1
20000218	0.63	7	3	11.66	11.21	124.66	2.02	733913.21	224316	0.8	1.47	20000221	1.3	3	2	12.03	11.6	154.8	3.42	1245372.21	735775	0.84	1.21	20000222	1.21	11	1	12.27	11.76	127.05	2.2	723230.49	116741	0.99	2.3	1	3.77	2	1	0.93	0	-2.3	1	5.56	1	10.01	1	3.84	0
20000221	1.3	3	2	12.03	11.6	154.8	3.42	1245372.21	735775	0.84	1.21	20000222	1.21	11	1	12.27	11.76	127.05	2.2	723230.49	116741	0.99	2.3	20000223	0.61	11	4	12.63	11.97	82.36	2.81	825642.11	495664	1.04	1.48	1	0.93	2	0	-2.3	1	5.56	1	10.01	1	3.84	0	-3.51	1
20000222	1.21	11	1	12.27	11.76	127.05	2.2	723230.49	116741	0.99	2.3	20000223	0.61	11	4	12.63	11.97	82.36	2.81	825642.11	495664	1.04	1.48	20000224	0.55	12	6	12.78	12.17	83.02	2.89	862233.73	704759	1.01	0.8	0	-2.3	2	1	5.56	1	10.01	1	3.84	0	-3.51	1	1.14	0
20000223	0.61	11	4	12.63	11.97	82.36	2.81	825642.11	495664	1.04	1.48	20000224	0.55	12	6	12.78	12.17	83.02	2.89	862233.73	704759	1.01	0.8	20000225	0.81	11	7	12.92	12.28	57.08	2.22	784299.23	535453	0.98	0.63	1	5.56	2	1	10.01	1	3.84	0	-3.51	1	1.14	0	-9.98	0
20000224	0.55	12	6	12.78	12.17	83.02	2.89	862233.73	704759	1.01	0.8	20000225	0.81	11	7	12.92	12.28	57.08	2.22	784299.23	535453	0.98	0.63	20000228	1.79	12	2	12.95	12.5	91.2	2	848679.29	838959	1.01	1.32	1	10.01	2	1	3.84	0	-3.51	1	1.14	0	-9.98	0	-1.92	1
20000225	0.81	11	7	12.92	12.28	57.08	2.22	784299.23	535453	0.98	0.63	20000228	1.79	12	2	12.95	12.5	91.2	2	848679.29	838959	1.01	1.32	20000229	1.75	8	2	13.42	12.92	166.58	3.58	1380271.29	1370551	1.06	1.48	1	3.84	2	0	-3.51	1	1.14	0	-9.98	0	-1.92	1	4.82	0
20000228	1.79	12	2	12.95	12.5	91.2	2	848679.29	838959	1.01	1.32	20000229	1.75	8	2	13.42	12.92	166.58	3.58	1380271.29	1370551	1.06	1.48	20000301	1.39	12	2	13.91	13.37	208.15	4.22	1401363.12	2108765	1.13	1.75	0	-3.51	2	1	1.14	0	-9.98	0	-1.92	1	4.82	0	-1.51	0
20000229	1.75	8	2	13.42	12.92	166.58	3.58	1380271.29	1370551	1.06	1.48	20000301	1.39	12	2	13.91	13.37	208.15	4.22	1401363.12	2108765	1.13	1.75	20000302	0.35	11	7	14.27	13.64	123.48	2.56	1239160.79	1850612	1.13	1.13	1	1.14	2	0	-9.98	0	-1.92	1	4.82	0	-1.51	0	-4.38	1
20000301	1.39	12	2	13.91	13.37	208.15	4.22	1401363.12	2108765	1.13	1.75	20000302	0.35	11	7	14.27	13.64	123.48	2.56	1239160.79	1850612	1.13	1.13	20000303	1.06	10	6	14.72	13.9	95.95	2.93	1066646.85	2125066	1.09	0.74	0	-9.98	2	0	-1.92	1	4.82	0	-1.51	0	-4.38	1	1.3	0
20000302	0.35	11	7	14.27	13.64	123.48	2.56	1239160.79	1850612	1.13	1.13	20000303	1.06	10	6	14.72	13.9	95.95	2.93	1066646.85	2125066	1.09	0.74	20000306	0.97	9	5	14.73	13.83	13.99	0.22	800356.85	1858776	1.16	1.77	0	-1.92	2	1	4.82	0	-1.51	0	-4.38	1	1.3	0	-4.14	1
20000303	1.06	10	6	14.72	13.9	95.95	2.93	1066646.85	2125066	1.09	0.74	20000306	0.97	9	5	14.73	13.83	13.99	0.22	800356.85	1858776	1.16	1.77	20000307	0.66	12	5	14.42	13.73	-54.54	0.79	835464.45	1683238	1.11	0.7	1	4.82	2	0	-1.51	0	-4.38	1	1.3	0	-4.14	1	0.94	0
20000306	0.97	9	5	14.73	13.83	13.99	0.22	800356.85	1858776	1.16	1.77	20000307	0.66	12	5	14.42	13.73	-54.54	0.79	835464.45	1683238	1.11	0.7	20000308	0.62	11	2	14.12	13.76	-7.7	0.96	816023.01	1791246	1.12	1.23	0	-1.51	2	0	-4.38	1	1.3	0	-4.14	1	0.94	0	-7.48	1
20000307	0.66	12	5	14.42	13.73	-54.54	0.79	835464.45	1683238	1.11	0.7	20000308	0.62	11	2	14.12	13.76	-7.7	0.96	816023.01	1791246	1.12	1.23	20000309	1.01	11	5	13.89	13.75	-35.23	0.63	794177.61	1682019	1.11	1	0	-4.38	2	1	1.3	0	-4.14	1	0.94	0	-7.48	1	5.13	1
20000308	0.62	11	2	14.12	13.76	-7.7	0.96	816023.01	1791246	1.12	1.23	20000309	1.01	11	5	13.89	13.75	-35.23	0.63	794177.61	1682019	1.11	1	20000310	1.25	11	5	13.5	13.63	-88.24	0.33	685457.43	1545242	1.08	0.78	1	1.3	2	0	-4.14	1	0.94	0	-7.48	1	5.13	1	1.84	1
20000309	1.01	11	5	13.89	13.75	-35.23	0.63	794177.61	1682019	1.11	1	20000310	1.25	11	5	13.5	13.63	-88.24	0.33	685457.43	1545242	1.08	0.78	20000313	0.64	12	4	13.45	13.57	-94.22	-0.21	712735.81	1633139	1.03	0.58	0	-4.14	2	1	0.94	0	-7.48	1	5.13	1	1.84	1	1.34	0
20000310	1.25	11	5	13.5	13.63	-88.24	0.33	685457.43	1545242	1.08	0.78	20000313	0.64	12	4	13.45	13.57	-94.22	-0.21	712735.81	1633139	1.03	0.58	20000314	1.55	11	5	13.34	13.41	-111.75	-2.11	707129.34	1496715	1.01	0.9	1	0.94	2	0	-7.48	1	5.13	1	1.84	1	1.34	0	-1.63	1
20000313	0.64	12	4	13.45	13.57	-94.22	-0.21	712735.81	1633139	1.03	0.58	20000314	1.55	11	5	13.34	13.41	-111.75	-2.11	707129.34	1496715	1.01	0.9	20000315	0.5	12	2	13.13	13.31	-90.11	-2.56	715280.42	1565417	0.97	0.59	0	-7.48	2	1	5.13	1	1.84	1	1.34	0	-1.63	1	0.87	0
20000314	1.55	11	5	13.34	13.41	-111.75	-2.11	707129.34	1496715	1.01	0.9	20000315	0.5	12	2	13.13	13.31	-90.11	-2.56	715280.42	1565417	0.97	0.59	20000316	1.44	7	5	12.76	13.05	-137.49	-2.98	651869.22	1466337	0.99	1.14	1	5.13	2	1	1.84	1	1.34	0	-1.63	1	0.87	0	-0.63	1
20000315	0.5	12	2	13.13	13.31	-90.11	-2.56	715280.42	1565417	0.97	0.59	20000316	1.44	7	5	12.76	13.05	-137.49	-2.98	651869.22	1466337	0.99	1.14	20000317	1.16	12	4	12.64	12.95	-110.76	-2.54	739539.18	1580795	0.98	0.94	1	1.84	2	1	1.34	0	-1.63	1	0.87	0	-0.63	1	3.46	0
20000316	1.44	7	5	12.76	13.05	-137.49	-2.98	651869.22	1466337	0.99	1.14	20000317	1.16	12	4	12.64	12.95	-110.76	-2.54	739539.18	1580795	0.98	0.94	20000320	0.72	12	2	12.53	12.91	-63.78	-0.81	809614.26	1663611	0.96	0.78	1	1.34	2	0	-1.63	1	0.87	0	-0.63	1	3.46	0	-1.83	0
20000317	1.16	12	4	12.64	12.95	-110.76	-2.54	739539.18	1580795	0.98	0.94	20000320	0.72	12	2	12.53	12.91	-63.78	-0.81	809614.26	1663611	0.96	0.78	20000321	1.26	12	2	12.56	12.9	-9.87	-0.38	813301.15	1768073	0.95	0.85	0	-1.63	2	1	0.87	0	-0.63	1	3.46	0	-1.83	0	-0.93	1
20000320	0.72	12	2	12.53	12.91	-63.78	-0.81	809614.26	1663611	0.96	0.78	20000321	1.26	12	2	12.56	12.9	-9.87	-0.38	813301.15	1768073	0.95	0.85	20000322	0.67	11	7	12.53	12.86	-16.66	-1.23	785788.83	1698483	0.9	0.43	1	0.87	2	0	-0.63	1	3.46	0	-1.83	0	-0.93	1	1.8	0
20000321	1.26	12	2	12.56	12.9	-9.87	-0.38	813301.15	1768073	0.95	0.85	20000322	0.67	11	7	12.53	12.86	-16.66	-1.23	785788.83	1698483	0.9	0.43	20000323	1.09	12	4	12.71	12.85	-10.62	-0.91	839497.49	1774307	0.86	0.48	0	-0.63	2	1	3.46	0	-1.83	0	-0.93	1	1.8	0	-2.53	0
20000322	0.67	11	7	12.53	12.86	-16.66	-1.23	785788.83	1698483	0.9	0.43	20000323	1.09	12	4	12.71	12.85	-10.62	-0.91	839497.49	1774307	0.86	0.48	20000324	1.39	11	3	12.76	12.82	60.67	-0.39	744331.82	1668945	0.83	0.62	1	3.46	2	0	-1.83	0	-0.93	1	1.8	0	-2.53	0	-1.26	0
20000323	1.09	12	4	12.71	12.85	-10.62	-0.91	839497.49	1774307	0.86	0.48	20000324	1.39	11	3	12.76	12.82	60.67	-0.39	744331.82	1668945	0.83	0.62	20000327	1.05	12	4	12.84	12.88	93.61	-0.12	823265.61	1780037	0.83	0.76	0	-1.83	2	0	-0.93	1	1.8	0	-2.53	0	-1.26	0	-2.08	1
20000324	1.39	11	3	12.76	12.82	60.67	-0.39	744331.82	1668945	0.83	0.62	20000327	1.05	12	4	12.84	12.88	93.61	-0.12	823265.61	1780037	0.83	0.76	20000328	0.68	11	3	12.85	12.89	97.12	0.19	769331.32	1704529	0.8	0.56	0	-0.93	2	1	1.8	0	-2.53	0	-1.26	0	-2.08	1	1.06	1
20000327	1.05	12	4	12.84	12.88	93.61	-0.12	823265.61	1780037	0.83	0.76	20000328	0.68	11	3	12.85	12.89	97.12	0.19	769331.32	1704529	0.8	0.56	20000329	0.93	11	5	12.87	12.87	22.79	-0.05	780557.88	1634363	0.77	0.5	1	1.8	2	0	-2.53	0	-1.26	0	-2.08	1	1.06	1	7.5	0
20000328	0.68	11	3	12.85	12.89	97.12	0.19	769331.32	1704529	0.8	0.56	20000329	0.93	11	5	12.87	12.87	22.79	-0.05	780557.88	1634363	0.77	0.5	20000330	0.96	12	2	12.92	12.9	82.62	1.14	788742.51	1701477	0.73	0.41	0	-2.53	2	0	-1.26	0	-2.08	1	1.06	1	7.5	0	-2.18	1
20000329	0.93	11	5	12.87	12.87	22.79	-0.05	780557.88	1634363	0.77	0.5	20000330	0.96	12	2	12.92	12.9	82.62	1.14	788742.51	1701477	0.73	0.41	20000331	1.06	11	5	12.91	12.86	-13.67	0.2	748813.63	1630089	0.72	0.59	0	-1.26	2	0	-2.08	1	1.06	1	7.5	0	-2.18	1	2.84	0
20000330	0.96	12	2	12.92	12.9	82.62	1.14	788742.51	1701477	0.73	0.41	20000331	1.06	11	5	12.91	12.86	-13.67	0.2	748813.63	1630089	0.72	0.59	20000403	0.81	11	5	12.79	12.8	-127.27	-0.19	706023.25	1572415	0.68	0.31	0	-2.08	2	1	1.06	1	7.5	0	-2.18	1	2.84	0	-2.09	0
20000331	1.06	11	5	12.91	12.86	-13.67	0.2	748813.63	1630089	0.72	0.59	20000403	0.81	11	5	12.79	12.8	-127.27	-0.19	706023.25	1572415	0.68	0.31	20000404	0.92	7	5	12.66	12.7	-190.32	-0.62	677840.85	1519573	0.64	0.33	1	1.06	2	1	7.5	0	-2.18	1	2.84	0	-2.09	0	-2.21	1
20000403	0.81	11	5	12.79	12.8	-127.27	-0.19	706023.25	1572415	0.68	0.31	20000404	0.92	7	5	12.66	12.7	-190.32	-0.62	677840.85	1519573	0.64	0.33	20000405	0.83	12	4	12.58	12.65	-135.42	-0.28	704145.45	1563414	0.62	0.4	1	7.5	2	0	-2.18	1	2.84	0	-2.09	0	-2.21	1	4.52	0
20000404	0.92	7	5	12.66	12.7	-190.32	-0.62	677840.85	1519573	0.64	0.33	20000405	0.83	12	4	12.58	12.65	-135.42	-0.28	704145.45	1563414	0.62	0.4	20000406	4.31	12	2	12.64	12.77	75.35	0.54	854473.98	1752537	0.67	1.17	0	-2.18	2	1	2.84	0	-2.09	0	-2.21	1	4.52	0	-1.86	0
20000405	0.83	12	4	12.58	12.65	-135.42	-0.28	704145.45	1563414	0.62	0.4	20000406	4.31	12	2	12.64	12.77	75.35	0.54	854473.98	1752537	0.67	1.17	20000407	0.53	11	3	12.71	12.82	97.58	0.33	800767.32	1651837	0.67	0.6	1	2.84	2	0	-2.09	0	-2.21	1	4.52	0	-1.86	0	-3.72	1
20000406	4.31	12	2	12.64	12.77	75.35	0.54	854473.98	1752537	0.67	1.17	20000407	0.53	11	3	12.71	12.82	97.58	0.33	800767.32	1651837	0.67	0.6	20000410	1.22	12	2	12.89	12.93	111.77	0.26	884674.11	1774470	0.66	0.57	0	-2.09	2	0	-2.21	1	4.52	0	-1.86	0	-3.72	1	0.95	0
20000407	0.53	11	3	12.71	12.82	97.58	0.33	800767.32	1651837	0.67	0.6	20000410	1.22	12	2	12.89	12.93	111.77	0.26	884674.11	1774470	0.66	0.57	20000411	0.54	11	3	13.06	12.96	87.33	0.22	844127.67	1707858	0.64	0.46	0	-2.21	2	1	4.52	0	-1.86	0	-3.72	1	0.95	0	-0.08	1
20000410	1.22	12	2	12.89	12.93	111.77	0.26	884674.11	1774470	0.66	0.57	20000411	0.54	11	3	13.06	12.96	87.33	0.22	844127.67	1707858	0.64	0.46	20000412	0.86	11	5	13.15	12.94	20.78	0.05	801548.31	1650680	0.62	0.47	1	4.52	2	0	-1.86	0	-3.72	1	0.95	0	-0.08	1	0.08	1
20000411	0.54	11	3	13.06	12.96	87.33	0.22	844127.67	1707858	0.64	0.46	20000412	0.86	11	5	13.15	12.94	20.78	0.05	801548.31	1650680	0.62	0.47	20000413	2.01	12	2	13.17	13.03	102.73	0.4	818006.74	1765889	0.64	0.82	0	-1.86	2	0	-3.72	1	0.95	0	-0.08	1	0.08	1	0.55	0
20000412	0.86	11	5	13.15	12.94	20.78	0.05	801548.31	1650680	0.62	0.47	20000413	2.01	12	2	13.17	13.03	102.73	0.4	818006.74	1765889	0.64	0.82	20000414	0.54	11	7	13.19	13.05	64.18	0.48	776870.07	1704184	0.62	0.42	0	-3.72	2	1	0.95	0	-0.08	1	0.08	1	0.55	0	-2.8	0
20000413	2.01	12	2	13.17	13.03	102.73	0.4	818006.74	1765889	0.64	0.82	20000414	0.54	11	7	13.19	13.05	64.18	0.48	776870.07	1704184	0.62	0.42	20000417	1.05	7	5	13.05	12.99	-44.12	0.15	746317.44	1639684	0.62	0.64	1	0.95	2	0	-0.08	1	0.08	1	0.55	0	-2.8	0	-1.04	1
20000414	0.54	11	7	13.19	13.05	64.18	0.48	776870.07	1704184	0.62	0.42	20000417	1.05	7	5	13.05	12.99	-44.12	0.15	746317.44	1639684	0.62	0.64	20000418	0.42	7	6	12.98	12.95	-51.89	0.53	737367.44	1666534	0.59	0.32	0	-0.08	2	1	0.08	1	0.55	0	-2.8	0	-1.04	1	0.32	0
20000417	1.05	7	5	13.05	12.99	-44.12	0.15	746317.44	1639684	0.62	0.64	20000418	0.42	7	6	12.98	12.95	-51.89	0.53	737367.44	1666534	0.59	0.32	20000419	1.31	11	5	12.97	12.92	-101.59	0.39	743684.13	1631341	0.57	0.39	1	0.08	2	1	0.55	0	-2.8	0	-1.04	1	0.32	0	-1.85	1
20000418	0.42	7	6	12.98	12.95	-51.89	0.53	737367.44	1666534	0.59	0.32	20000419	1.31	11	5	12.97	12.92	-101.59	0.39	743684.13	1631341	0.57	0.39	20000420	1.09	6	2	12.85	12.9	-71.99	-0.53	740208.13	1669577	0.55	0.33	1	0.55	2	0	-2.8	0	-1.04	1	0.32	0	-1.85	1	2.38	0
20000419	1.31	11	5	12.97	12.92	-101.59	0.39	743684.13	1631341	0.57	0.39	20000420	1.09	6	2	12.85	12.9	-71.99	-0.53	740208.13	1669577	0.55	0.33	20000421	1.28	12	2	12.79	12.9	-36.01	-0.17	729991.05	1718619	0.54	0.48	0	-2.8	2	0	-1.04	1	0.32	0	-1.85	1	2.38	0	-1.44	0
20000420	1.09	6	2	12.85	12.9	-71.99	-0.53	740208.13	1669577	0.55	0.33	20000421	1.28	12	2	12.79	12.9	-36.01	-0.17	729991.05	1718619	0.54	0.48	20000424	1.22	11	5	12.75	12.83	-120.59	-0.9	704637.45	1658571	0.53	0.49	0	-1.04	2	1	0.32	0	-1.85	1	2.38	0	-1.44	0	-1.63	0
20000421	1.28	12	2	12.79	12.9	-36.01	-0.17	729991.05	1718619	0.54	0.48	20000424	1.22	11	5	12.75	12.83	-120.59	-0.9	704637.45	1658571	0.53	0.49	20000425	0.8	11	5	12.67	12.74	-142.26	-0.75	682111.92	1610302	0.51	0.3	1	0.32	2	0	-1.85	1	2.38	0	-1.44	0	-1.63	0	-3.88	0
20000424	1.22	11	5	12.75	12.83	-120.59	-0.9	704637.45	1658571	0.53	0.49	20000425	0.8	11	5	12.67	12.74	-142.26	-0.75	682111.92	1610302	0.51	0.3	20000426	0.65	12	2	12.6	12.69	-109.32	-0.42	670090.38	1641558	0.49	0.26	0	-1.85	2	1	2.38	0	-1.44	0	-1.63	0	-3.88	0	-2.75	0
20000425	0.8	11	5	12.67	12.74	-142.26	-0.75	682111.92	1610302	0.51	0.3	20000426	0.65	12	2	12.6	12.69	-109.32	-0.42	670090.38	1641558	0.49	0.26	20000427	1.21	11	5	12.47	12.6	-133.85	-1.23	650676.65	1603655	0.48	0.41	1	2.38	2	0	-1.44	0	-1.63	0	-3.88	0	-2.75	0	-0.97	0
20000426	0.65	12	2	12.6	12.69	-109.32	-0.42	670090.38	1641558	0.49	0.26	20000427	1.21	11	5	12.47	12.6	-133.85	-1.23	650676.65	1603655	0.48	0.41	20000428	1.22	12	2	12.4	12.57	-81.36	-0.69	684238.1	1649802	0.47	0.44	0	-1.44	2	0	-1.63	0	-3.88	0	-2.75	0	-0.97	0	-3.48	1
20000427	1.21	11	5	12.47	12.6	-133.85	-1.23	650676.65	1603655	0.48	0.41	20000428	1.22	12	2	12.4	12.57	-81.36	-0.69	684238.1	1649802	0.47	0.44	20000508	0.62	7	7	12.35	12.52	-78.43	-0.38	674694.1	1621170	0.46	0.3	0	-1.63	2	0	-3.88	0	-2.75	0	-0.97	0	-3.48	1	2.68	0
20000428	1.22	12	2	12.4	12.57	-81.36	-0.69	684238.1	1649802	0.47	0.44	20000508	0.62	7	7	12.35	12.52	-78.43	-0.38	674694.1	1621170	0.46	0.3	20000509	1.78	7	5	12.3	12.45	-118.59	-0.7	657715.43	1570234	0.44	0.3	0	-3.88	2	0	-2.75	0	-0.97	0	-3.48	1	2.68	0	-0.18	1
20000508	0.62	7	7	12.35	12.52	-78.43	-0.38	674694.1	1621170	0.46	0.3	20000509	1.78	7	5	12.3	12.45	-118.59	-0.7	657715.43	1570234	0.44	0.3	20000510	0.83	11	5	12.14	12.3	-184.54	-1.16	624906.93	1527823	0.45	0.53	0	-2.75	2	0	-0.97	0	-3.48	1	2.68	0	-0.18	1	3.25	0
20000509	1.78	7	5	12.3	12.45	-118.59	-0.7	657715.43	1570234	0.44	0.3	20000510	0.83	11	5	12.14	12.3	-184.54	-1.16	624906.93	1527823	0.45	0.53	20000511	0.99	11	5	11.96	12.12	-187.97	-1.49	597113.15	1485776	0.46	0.59	0	-0.97	2	0	-3.48	1	2.68	0	-0.18	1	3.25	0	-1.57	1
20000510	0.83	11	5	12.14	12.3	-184.54	-1.16	624906.93	1527823	0.45	0.53	20000511	0.99	11	5	11.96	12.12	-187.97	-1.49	597113.15	1485776	0.46	0.59	20000512	0.67	11	5	11.71	11.95	-149.76	-1.67	575681.5	1457750	0.45	0.34	0	-3.48	2	1	2.68	0	-0.18	1	3.25	0	-1.57	1	4.88	0
20000511	0.99	11	5	11.96	12.12	-187.97	-1.49	597113.15	1485776	0.46	0.59	20000512	0.67	11	5	11.71	11.95	-149.76	-1.67	575681.5	1457750	0.45	0.34	20000515	1.13	11	5	11.41	11.74	-143.13	-1.7	552298.42	1425973	0.46	0.53	1	2.68	2	0	-0.18	1	3.25	0	-1.57	1	4.88	0	-0.93	1
20000512	0.67	11	5	11.71	11.95	-149.76	-1.67	575681.5	1457750	0.45	0.34	20000515	1.13	11	5	11.41	11.74	-143.13	-1.7	552298.42	1425973	0.46	0.53	20000516	0.87	10	6	11.21	11.63	-98.77	-1.28	563044.59	1453606	0.45	0.4	0	-0.18	2	1	3.25	0	-1.57	1	4.88	0	-0.93	1	2.22	1
20000515	1.13	11	5	11.41	11.74	-143.13	-1.7	552298.42	1425973	0.46	0.53	20000516	0.87	10	6	11.21	11.63	-98.77	-1.28	563044.59	1453606	0.45	0.4	20000517	0.72	11	3	11.1	11.53	-72.33	-1.34	554890	1433802	0.44	0.34	1	3.25	2	0	-1.57	1	4.88	0	-0.93	1	2.22	1	0.25	1
20000516	0.87	10	6	11.21	11.63	-98.77	-1.28	563044.59	1453606	0.45	0.4	20000517	0.72	11	3	11.1	11.53	-72.33	-1.34	554890	1433802	0.44	0.34	20000518	1.11	12	0	11.13	11.51	-42.27	-0.75	576041.68	1455835	0.45	0.5	0	-1.57	2	1	4.88	0	-0.93	1	2.22	1	0.25	1	0.08	1
20000517	0.72	11	3	11.1	11.53	-72.33	-1.34	554890	1433802	0.44	0.34	20000518	1.11	12	0	11.13	11.51	-42.27	-0.75	576041.68	1455835	0.45	0.5	20000519	1.55	11	3	11.14	11.47	-26.97	-1.22	555497.08	1421594	0.43	0.3	1	4.88	2	0	-0.93	1	2.22	1	0.25	1	0.08	1	0.75	0
20000518	1.11	12	0	11.13	11.51	-42.27	-0.75	576041.68	1455835	0.45	0.5	20000519	1.55	11	3	11.14	11.47	-26.97	-1.22	555497.08	1421594	0.43	0.3	20000522	1.68	10	2	11.34	11.53	78.75	-0.49	568558.07	1479216	0.47	0.84	0	-0.93	2	1	2.22	1	0.25	1	0.08	1	0.75	0	-2.81	1
20000519	1.55	11	3	11.14	11.47	-26.97	-1.22	555497.08	1421594	0.43	0.3	20000522	1.68	10	2	11.34	11.53	78.75	-0.49	568558.07	1479216	0.47	0.84	20000523	0.43	11	7	11.46	11.56	99.16	-0.4	563765.47	1454188	0.47	0.47	1	2.22	2	1	0.25	1	0.08	1	0.75	0	-2.81	1	1.19	1
20000522	1.68	10	2	11.34	11.53	78.75	-0.49	568558.07	1479216	0.47	0.84	20000523	0.43	11	7	11.46	11.56	99.16	-0.4	563765.47	1454188	0.47	0.47	20000524	2.44	12	2	11.63	11.63	139.04	0.33	570190.84	1515229	0.5	0.76	1	0.25	2	1	0.08	1	0.75	0	-2.81	1	1.19	1	5.64	1
20000523	0.43	11	7	11.46	11.56	99.16	-0.4	563765.47	1454188	0.47	0.47	20000524	2.44	12	2	11.63	11.63	139.04	0.33	570190.84	1515229	0.5	0.76	20000525	0.8	11	2	11.74	11.7	119.77	0.68	550221.89	1564042	0.5	0.44	1	0.08	2	1	0.75	0	-2.81	1	1.19	1	5.64	1	0.32	0
20000524	2.44	12	2	11.63	11.63	139.04	0.33	570190.84	1515229	0.5	0.76	20000525	0.8	11	2	11.74	11.7	119.77	0.68	550221.89	1564042	0.5	0.44	20000526	1.42	11	2	11.89	11.75	101.61	0.8	487834.79	1633361	0.49	0.4	1	0.75	2	0	-2.81	1	1.19	1	5.64	1	0.32	0	-1.59	1
20000525	0.8	11	2	11.74	11.7	119.77	0.68	550221.89	1564042	0.5	0.44	20000526	1.42	11	2	11.89	11.75	101.61	0.8	487834.79	1633361	0.49	0.4	20000529	0.73	11	4	11.95	11.81	85.6	1.28	477693.99	1684065	0.47	0.35	0	-2.81	2	1	1.19	1	5.64	1	0.32	0	-1.59	1	2.34	1
20000526	1.42	11	2	11.89	11.75	101.61	0.8	487834.79	1633361	0.49	0.4	20000529	0.73	11	4	11.95	11.81	85.6	1.28	477693.99	1684065	0.47	0.35	20000530	0.98	11	5	11.96	11.8	34.61	0.65	437878.79	1634296	0.48	0.5	1	1.19	2	1	5.64	1	0.32	0	-1.59	1	2.34	1	0.47	0
20000529	0.73	11	4	11.95	11.81	85.6	1.28	477693.99	1684065	0.47	0.35	20000530	0.98	11	5	11.96	11.8	34.61	0.65	437878.79	1634296	0.48	0.5	20000531	0.69	12	4	11.94	11.82	12.02	0.81	448864.97	1668824	0.47	0.44	1	5.64	2	1	0.32	0	-1.59	1	2.34	1	0.47	0	-0.63	0
20000530	0.98	11	5	11.96	11.8	34.61	0.65	437878.79	1634296	0.48	0.5	20000531	0.69	12	4	11.94	11.82	12.02	0.81	448864.97	1668824	0.47	0.44	20000601	4.31	10	2	12.06	11.95	177.34	1.12	471401.94	1817568	0.53	1.09	1	0.32	2	0	-1.59	1	2.34	1	0.47	0	-0.63	0	-2.05	0
20000531	0.69	12	4	11.94	11.82	12.02	0.81	448864.97	1668824	0.47	0.44	20000601	4.31	10	2	12.06	11.95	177.34	1.12	471401.94	1817568	0.53	1.09	20000602	0.43	12	6	12.18	12.07	151.24	1.34	490542.68	1882168	0.53	0.54	0	-1.59	2	1	2.34	1	0.47	0	-0.63	0	-2.05	0	-0.73	1
20000601	4.31	10	2	12.06	11.95	177.34	1.12	471401.94	1817568	0.53	1.09	20000602	0.43	12	6	12.18	12.07	151.24	1.34	490542.68	1882168	0.53	0.54	20000605	1.11	11	3	12.24	12.13	118.01	0.59	439159.11	1810231	0.55	0.7	1	2.34	2	1	0.47	0	-0.63	0	-2.05	0	-0.73	1	1.14	1
20000602	0.43	12	6	12.18	12.07	151.24	1.34	490542.68	1882168	0.53	0.54	20000605	1.11	11	3	12.24	12.13	118.01	0.59	439159.11	1810231	0.55	0.7	20000606	0.96	12	4	12.43	12.23	92.38	0.99	469473.22	1878943	0.56	0.68	1	0.47	2	0	-0.63	0	-2.05	0	-0.73	1	1.14	1	0.64	1
20000605	1.11	11	3	12.24	12.13	118.01	0.59	439159.11	1810231	0.55	0.7	20000606	0.96	12	4	12.43	12.23	92.38	0.99	469473.22	1878943	0.56	0.68	20000607	0.99	11	2	12.6	12.33	106.64	0.79	455135.75	1947046	0.55	0.38	0	-0.63	2	0	-2.05	0	-0.73	1	1.14	1	0.64	1	1.99	0
20000606	0.96	12	4	12.43	12.23	92.38	0.99	469473.22	1878943	0.56	0.68	20000607	0.99	11	2	12.6	12.33	106.64	0.79	455135.75	1947046	0.55	0.38	20000608	0.56	11	1	12.62	12.39	89.7	0.68	435697.56	1908725	0.56	0.69	0	-2.05	2	0	-0.73	1	1.14	1	0.64	1	1.99	0	-2.97	0
20000607	0.99	11	2	12.6	12.33	106.64	0.79	455135.75	1947046	0.55	0.38	20000608	0.56	11	1	12.62	12.39	89.7	0.68	435697.56	1908725	0.56	0.69	20000609	1.22	11	5	12.58	12.39	42.39	0.41	390376.36	1861841	0.56	0.6	0	-0.73	2	1	1.14	1	0.64	1	1.99	0	-2.97	0	-0.97	0
20000608	0.56	11	1	12.62	12.39	89.7	0.68	435697.56	1908725	0.56	0.69	20000609	1.22	11	5	12.58	12.39	42.39	0.41	390376.36	1861841	0.56	0.6	20000612	0.73	11	5	12.57	12.38	-31.19	0.23	389397.88	1827594	0.54	0.35	1	1.14	2	1	0.64	1	1.99	0	-2.97	0	-0.97	0	-0.98	1
20000609	1.22	11	5	12.58	12.39	42.39	0.41	390376.36	1861841	0.56	0.6	20000612	0.73	11	5	12.57	12.38	-31.19	0.23	389397.88	1827594	0.54	0.35	20000613	0.76	10	2	12.52	12.39	-28.29	0.71	404974.48	1853555	0.51	0.2	1	0.64	2	1	1.99	0	-2.97	0	-0.97	0	-0.98	1	1.07	0
20000612	0.73	11	5	12.57	12.38	-31.19	0.23	389397.88	1827594	0.54	0.35	20000613	0.76	10	2	12.52	12.39	-28.29	0.71	404974.48	1853555	0.51	0.2	20000614	1.6	12	0	12.48	12.42	-33.22	0.65	412519.02	1895050	0.5	0.44	1	1.99	2	0	-2.97	0	-0.97	0	-0.98	1	1.07	0	-0.08	1
20000613	0.76	10	2	12.52	12.39	-28.29	0.71	404974.48	1853555	0.51	0.2	20000614	1.6	12	0	12.48	12.42	-33.22	0.65	412519.02	1895050	0.5	0.44	20000615	1.23	12	2	12.5	12.49	84.63	0.23	440193.34	1946029	0.49	0.35	0	-2.97	2	0	-0.97	0	-0.98	1	1.07	0	-0.08	1	0.73	1
20000614	1.6	12	0	12.48	12.42	-33.22	0.65	412519.02	1895050	0.5	0.44	20000615	1.23	12	2	12.5	12.49	84.63	0.23	440193.34	1946029	0.49	0.35	20000616	0.55	11	1	12.5	12.47	-12.6	-0.19	413484.87	1918184	0.49	0.49	0	-0.97	2	0	-0.98	1	1.07	0	-0.08	1	0.73	1	3.07	1
20000615	1.23	12	2	12.5	12.49	84.63	0.23	440193.34	1946029	0.49	0.35	20000616	0.55	11	1	12.5	12.47	-12.6	-0.19	413484.87	1918184	0.49	0.49	20000619	0.93	11	5	12.5	12.44	-102.15	-0.11	397107.39	1892253	0.48	0.38	0	-0.98	2	1	1.07	0	-0.08	1	0.73	1	3.07	1	1.8	1
20000616	0.55	11	1	12.5	12.47	-12.6	-0.19	413484.87	1918184	0.49	0.49	20000619	0.93	11	5	12.5	12.44	-102.15	-0.11	397107.39	1892253	0.48	0.38	20000620	0.91	11	5	12.44	12.39	-125.43	-0.52	385316.89	1868672	0.46	0.36	1	1.07	2	0	-0.08	1	0.73	1	3.07	1	1.8	1	0.77	1
20000619	0.93	11	5	12.5	12.44	-102.15	-0.11	397107.39	1892253	0.48	0.38	20000620	0.91	11	5	12.44	12.39	-125.43	-0.52	385316.89	1868672	0.46	0.36	20000621	0.77	12	6	12.39	12.37	-92.05	-0.45	393107.46	1886850	0.45	0.28	0	-0.08	2	1	0.73	1	3.07	1	1.8	1	0.77	1	3.21	0
20000620	0.91	11	5	12.44	12.39	-125.43	-0.52	385316.89	1868672	0.46	0.36	20000621	0.77	12	6	12.39	12.37	-92.05	-0.45	393107.46	1886850	0.45	0.28	20000622	0.68	11	3	12.29	12.36	-48.92	-0.38	386906.46	1874448	0.43	0.28	1	0.73	2	1	3.07	1	1.8	1	0.77	1	3.21	0	-2.66	0
20000621	0.77	12	6	12.39	12.37	-92.05	-0.45	393107.46	1886850	0.45	0.28	20000622	0.68	11	3	12.29	12.36	-48.92	-0.38	386906.46	1874448	0.43	0.28	20000623	2.3	12	4	12.29	12.36	-41.85	-0.03	402293.54	1903024	0.41	0.26	1	3.07	2	1	1.8	1	0.77	1	3.21	0	-2.66	0	-0.61	0
20000622	0.68	11	3	12.29	12.36	-48.92	-0.38	386906.46	1874448	0.43	0.28	20000623	2.3	12	4	12.29	12.36	-41.85	-0.03	402293.54	1903024	0.41	0.26	20000626	2.64	10	2	12.38	12.44	120.24	0.44	422179.33	1978590	0.43	0.59	1	1.8	2	1	0.77	1	3.21	0	-2.66	0	-0.61	0	-0.54	0
20000623	2.3	12	4	12.29	12.36	-41.85	-0.03	402293.54	1903024	0.41	0.26	20000626	2.64	10	2	12.38	12.44	120.24	0.44	422179.33	1978590	0.43	0.59	20000627	1.42	12	2	12.54	12.54	142.42	0.53	482318.29	2085981	0.44	0.5	1	0.77	2	1	3.21	0	-2.66	0	-0.61	0	-0.54	0	-1.54	1
20000626	2.64	10	2	12.38	12.44	120.24	0.44	422179.33	1978590	0.43	0.59	20000627	1.42	12	2	12.54	12.54	142.42	0.53	482318.29	2085981	0.44	0.5	20000628	1.13	12	2	12.7	12.64	159.53	0.55	425340.25	2207369	0.44	0.49	1	3.21	2	0	-2.66	0	-0.61	0	-0.54	0	-1.54	1	1.72	1
20000627	1.42	12	2	12.54	12.54	142.42	0.53	482318.29	2085981	0.44	0.5	20000628	1.13	12	2	12.7	12.64	159.53	0.55	425340.25	2207369	0.44	0.49	20000630	2	10	8	12.95	12.8	194.69	0.72	188429.74	2450514	0.52	1.19	0	-2.66	2	0	-0.61	0	-0.54	0	-1.54	1	1.72	1	1.77	1
20000628	1.13	12	2	12.7	12.64	159.53	0.55	425340.25	2207369	0.44	0.49	20000630	2	10	8	12.95	12.8	194.69	0.72	188429.74	2450514	0.52	1.19	20000703	0.44	11	5	13.1	12.86	89.53	0.74	101448.83	2344204	0.53	0.66	0	-0.61	2	0	-0.54	0	-1.54	1	1.72	1	1.77	1	1.89	0
20000630	2	10	8	12.95	12.8	194.69	0.72	188429.74	2450514	0.52	1.19	20000703	0.44	11	5	13.1	12.86	89.53	0.74	101448.83	2344204	0.53	0.66	20000704	0.52	11	5	13.16	12.9	39.84	0.78	101448.83	2288394	0.52	0.44	0	-0.54	2	0	-1.54	1	1.72	1	1.77	1	1.89	0	-0.44	1
20000703	0.44	11	5	13.1	12.86	89.53	0.74	101448.83	2344204	0.53	0.66	20000704	0.52	11	5	13.16	12.9	39.84	0.78	101448.83	2288394	0.52	0.44	20000705	0.63	11	7	13.16	12.92	26.89	0.83	80875.83	2253126	0.49	0.24	0	-1.54	2	1	1.72	1	1.77	1	1.89	0	-0.44	1	2.6	1
20000704	0.52	11	5	13.16	12.9	39.84	0.78	101448.83	2288394	0.52	0.44	20000705	0.63	11	7	13.16	12.92	26.89	0.83	80875.83	2253126	0.49	0.24	20000706	0.75	2	5	13.11	12.9	-17.59	0.5	54505.83	2226756	0.46	0.2	1	1.72	2	1	1.77	1	1.89	0	-0.44	1	2.6	1	1.16	0
20000705	0.63	11	7	13.16	12.92	26.89	0.83	80875.83	2253126	0.49	0.24	20000706	0.75	2	5	13.11	12.9	-17.59	0.5	54505.83	2226756	0.46	0.2	20000707	1.19	12	0	13.01	12.92	-19.07	0.73	75704.48	2258130	0.46	0.37	1	1.77	2	1	1.89	0	-0.44	1	2.6	1	1.16	0	-0.72	0
20000706	0.75	2	5	13.11	12.9	-17.59	0.5	54505.83	2226756	0.46	0.2	20000707	1.19	12	0	13.01	12.92	-19.07	0.73	75704.48	2258130	0.46	0.37	20000710	1.33	10	2	13.03	12.98	42.86	0.87	77694.1	2299912	0.45	0.43	1	1.89	2	0	-0.44	1	2.6	1	1.16	0	-0.72	0	-0.29	0
20000707	1.19	12	0	13.01	12.92	-19.07	0.73	75704.48	2258130	0.46	0.37	20000710	1.33	10	2	13.03	12.98	42.86	0.87	77694.1	2299912	0.45	0.43	20000711	2.2	12	2	13.11	13.07	107.64	0.74	52080.95	2391818	0.47	0.64	0	-0.44	2	1	2.6	1	1.16	0	-0.72	0	-0.29	0	-0.43	1
20000710	1.33	10	2	13.03	12.98	42.86	0.87	77694.1	2299912	0.45	0.43	20000711	2.2	12	2	13.11	13.07	107.64	0.74	52080.95	2391818	0.47	0.64	20000712	0.52	11	7	13.2	13.14	69.57	0.45	35222.15	2343650	0.46	0.4	1	2.6	2	1	1.16	0	-0.72	0	-0.29	0	-0.43	1	6.04	0
20000711	2.2	12	2	13.11	13.07	107.64	0.74	52080.95	2391818	0.47	0.64	20000712	0.52	11	7	13.2	13.14	69.57	0.45	35222.15	2343650	0.46	0.4	20000713	3.09	12	2	13.4	13.26	103.47	0.7	94103.38	2492255	0.47	0.53	1	1.16	2	0	-0.72	0	-0.29	0	-0.43	1	6.04	0	-2.19	1
20000712	0.52	11	7	13.2	13.14	69.57	0.45	35222.15	2343650	0.46	0.4	20000713	3.09	12	2	13.4	13.26	103.47	0.7	94103.38	2492255	0.47	0.53	20000714	1.01	12	2	13.59	13.38	143.57	0.44	105244.78	2642664	0.48	0.54	0	-0.72	2	0	-0.29	0	-0.43	1	6.04	0	-2.19	1	3.3	0
20000713	3.09	12	2	13.4	13.26	103.47	0.7	94103.38	2492255	0.47	0.53	20000714	1.01	12	2	13.59	13.38	143.57	0.44	105244.78	2642664	0.48	0.54	20000717	0.68	11	3	13.71	13.47	118.85	0.7	20075.49	2541116	0.49	0.62	0	-0.29	2	0	-0.43	1	6.04	0	-2.19	1	3.3	0	-0.61	1
20000714	1.01	12	2	13.59	13.38	143.57	0.44	105244.78	2642664	0.48	0.54	20000717	0.68	11	3	13.71	13.47	118.85	0.7	20075.49	2541116	0.49	0.62	20000718	0.5	11	5	13.77	13.53	62.75	0.74	27000.31	2490334	0.49	0.44	0	-0.43	2	1	6.04	0	-2.19	1	3.3	0	-0.61	1	0.2	0
20000717	0.68	11	3	13.71	13.47	118.85	0.7	20075.49	2541116	0.49	0.62	20000718	0.5	11	5	13.77	13.53	62.75	0.74	27000.31	2490334	0.49	0.44	20000719	0.75	11	7	13.83	13.57	48.83	0.75	21561.88	2452265	0.47	0.35	1	6.04	2	0	-2.19	1	3.3	0	-0.61	1	0.2	0	-2.39	0
20000718	0.5	11	5	13.77	13.53	62.75	0.74	27000.31	2490334	0.49	0.44	20000719	0.75	11	7	13.83	13.57	48.83	0.75	21561.88	2452265	0.47	0.35	20000720	4.85	12	2	13.99	13.75	141.03	1.78	186501.62	2637077	0.52	0.93	0	-2.19	2	1	3.3	0	-0.61	1	0.2	0	-2.39	0	-1.54	0
20000719	0.75	11	7	13.83	13.57	48.83	0.75	21561.88	2452265	0.47	0.35	20000720	4.85	12	2	13.99	13.75	141.03	1.78	186501.62	2637077	0.52	0.93	20000721	0.86	11	3	14.05	13.85	138.09	1.24	65384.22	2477712	0.52	0.5	1	3.3	2	0	-0.61	1	0.2	0	-2.39	0	-1.54	0	-1.56	1
20000720	4.85	12	2	13.99	13.75	141.03	1.78	186501.62	2637077	0.52	0.93	20000721	0.86	11	3	14.05	13.85	138.09	1.24	65384.22	2477712	0.52	0.5	20000724	0.83	12	2	14.23	14.01	149.03	1.48	115432.95	2610600	0.54	0.77	0	-0.61	2	1	0.2	0	-2.39	0	-1.54	0	-1.56	1	2.31	0
20000721	0.86	11	3	14.05	13.85	138.09	1.24	65384.22	2477712	0.52	0.5	20000724	0.83	12	2	14.23	14.01	149.03	1.48	115432.95	2610600	0.54	0.77	20000725	0.71	11	3	14.39	14.12	126.06	1.14	40804.79	2516071	0.53	0.38	1	0.2	2	0	-2.39	0	-1.54	0	-1.56	1	2.31	0	-0.77	0
20000724	0.83	12	2	14.23	14.01	149.03	1.48	115432.95	2610600	0.54	0.77	20000725	0.71	11	3	14.39	14.12	126.06	1.14	40804.79	2516071	0.53	0.38	20000726	0.66	11	4	14.58	14.22	85.77	1.23	53254.39	2578319	0.52	0.45	0	-2.39	2	0	-1.54	0	-1.56	1	2.31	0	-0.77	0	-0.99	0
20000725	0.71	11	3	14.39	14.12	126.06	1.14	40804.79	2516071	0.53	0.38	20000726	0.66	11	4	14.58	14.22	85.77	1.23	53254.39	2578319	0.52	0.45	20000727	1.37	11	5	14.52	14.24	41.15	0.53	-12849.72	2493328	0.52	0.54	0	-1.54	2	0	-1.56	1	2.31	0	-0.77	0	-0.99	0	-0.72	1
20000726	0.66	11	4	14.58	14.22	85.77	1.23	53254.39	2578319	0.52	0.45	20000727	1.37	11	5	14.52	14.24	41.15	0.53	-12849.72	2493328	0.52	0.54	20000728	0.97	11	5	14.49	14.21	-22.5	0.15	-62467.92	2410631	0.52	0.5	0	-1.56	2	1	2.31	0	-0.77	0	-0.99	0	-0.72	1	1.37	1
20000727	1.37	11	5	14.52	14.24	41.15	0.53	-12849.72	2493328	0.52	0.54	20000728	0.97	11	5	14.49	14.21	-22.5	0.15	-62467.92	2410631	0.52	0.5	20000731	0.86	7	5	14.32	14.15	-79.69	0.03	-111936.07	2339177	0.49	0.26	1	2.31	2	0	-0.77	0	-0.99	0	-0.72	1	1.37	1	0.21	0
20000728	0.97	11	5	14.49	14.21	-22.5	0.15	-62467.92	2410631	0.52	0.5	20000731	0.86	7	5	14.32	14.15	-79.69	0.03	-111936.07	2339177	0.49	0.26	20000801	0.78	10	2	14.23	14.16	-42.9	0.39	-98914.88	2394813	0.49	0.5	0	-0.77	2	0	-0.99	0	-0.72	1	1.37	1	0.21	0	-1.21	1
20000731	0.86	7	5	14.32	14.15	-79.69	0.03	-111936.07	2339177	0.49	0.26	20000801	0.78	10	2	14.23	14.16	-42.9	0.39	-98914.88	2394813	0.49	0.5	20000802	0.52	11	7	14.12	14.15	-65.39	0.34	-119609.17	2365841	0.47	0.28	0	-0.99	2	0	-0.72	1	1.37	1	0.21	0	-1.21	1	0.72	1
20000801	0.78	10	2	14.23	14.16	-42.9	0.39	-98914.88	2394813	0.49	0.5	20000802	0.52	11	7	14.12	14.15	-65.39	0.34	-119609.17	2365841	0.47	0.28	20000803	1.7	11	5	14.04	14.11	-95.72	-0.63	-136024.83	2316594	0.45	0.3	0	-0.72	2	1	1.37	1	0.21	0	-1.21	1	0.72	1	2.5	1
20000802	0.52	11	7	14.12	14.15	-65.39	0.34	-119609.17	2365841	0.47	0.28	20000803	1.7	11	5	14.04	14.11	-95.72	-0.63	-136024.83	2316594	0.45	0.3	20000804	1.18	11	1	13.99	14.06	-84.59	-0.41	-179556.33	2258552	0.45	0.4	1	1.37	2	1	0.21	0	-1.21	1	0.72	1	2.5	1	0.98	0
20000803	1.7	11	5	14.04	14.11	-95.72	-0.63	-136024.83	2316594	0.45	0.3	20000804	1.18	11	1	13.99	14.06	-84.59	-0.41	-179556.33	2258552	0.45	0.4	20000807	0.68	12	2	14.03	14.06	-60.42	-0.69	-171649.13	2298088	0.44	0.4	1	0.21	2	0	-1.21	1	0.72	1	2.5	1	0.98	0	-0.55	1
20000804	1.18	11	1	13.99	14.06	-84.59	-0.41	-179556.33	2258552	0.45	0.4	20000807	0.68	12	2	14.03	14.06	-60.42	-0.69	-171649.13	2298088	0.44	0.4	20000808	1.07	11	2	14	14.06	-19.9	-0.57	-185043.57	2340332	0.44	0.41	0	-1.21	2	1	0.72	1	2.5	1	0.98	0	-0.55	1	1.18	0
20000807	0.68	12	2	14.03	14.06	-60.42	-0.69	-171649.13	2298088	0.44	0.4	20000808	1.07	11	2	14	14.06	-19.9	-0.57	-185043.57	2340332	0.44	0.41	20000809	1.01	11	5	13.96	14.03	-78.63	-0.77	-205517.61	2297809	0.42	0.27	1	0.72	2	1	2.5	1	0.98	0	-0.55	1	1.18	0	-0.07	0
20000808	1.07	11	2	14	14.06	-19.9	-0.57	-185043.57	2340332	0.44	0.41	20000809	1.01	11	5	13.96	14.03	-78.63	-0.77	-205517.61	2297809	0.42	0.27	20000810	0.66	11	2	13.97	14.03	5.92	-0.32	-219574.61	2325923	0.42	0.37	1	2.5	2	1	0.98	0	-0.55	1	1.18	0	-0.07	0	-1.6	0
20000809	1.01	11	5	13.96	14.03	-78.63	-0.77	-205517.61	2297809	0.42	0.27	20000810	0.66	11	2	13.97	14.03	5.92	-0.32	-219574.61	2325923	0.42	0.37	20000811	3.56	10	2	14.07	14.09	171.82	0.25	-204316.41	2425949	0.44	0.6	1	0.98	2	0	-0.55	1	1.18	0	-0.07	0	-1.6	0	0	0
20000810	0.66	11	2	13.97	14.03	5.92	-0.32	-219574.61	2325923	0.42	0.37	20000811	3.56	10	2	14.07	14.09	171.82	0.25	-204316.41	2425949	0.44	0.6	20000814	1	11	2	14.16	14.16	216.26	0.61	-270025.19	2525572	0.45	0.53	0	-0.55	2	1	1.18	0	-0.07	0	-1.6	0	0	0	-3.17	0
20000811	3.56	10	2	14.07	14.09	171.82	0.25	-204316.41	2425949	0.44	0.6	20000814	1	11	2	14.16	14.16	216.26	0.61	-270025.19	2525572	0.45	0.53	20000815	0.52	11	5	14.23	14.2	129.84	0.21	-309692.63	2473378	0.45	0.5	1	1.18	2	0	-0.07	0	-1.6	0	0	0	-3.17	0	-0.36	1
20000814	1	11	2	14.16	14.16	216.26	0.61	-270025.19	2525572	0.45	0.53	20000815	0.52	11	5	14.23	14.2	129.84	0.21	-309692.63	2473378	0.45	0.5	20000816	1.11	12	6	14.37	14.27	109.49	0.49	-324620.8	2531432	0.45	0.39	0	-0.07	2	0	-1.6	0	0	0	-3.17	0	-0.36	1	1.61	0
20000815	0.52	11	5	14.23	14.2	129.84	0.21	-309692.63	2473378	0.45	0.5	20000816	1.11	12	6	14.37	14.27	109.49	0.49	-324620.8	2531432	0.45	0.39	20000817	0.8	11	5	14.45	14.3	70.56	0.47	-368323.08	2485159	0.44	0.36	0	-1.6	2	0	0	0	-3.17	0	-0.36	1	1.61	0	-1.37	0
20000816	1.11	12	6	14.37	14.27	109.49	0.49	-324620.8	2531432	0.45	0.39	20000817	0.8	11	5	14.45	14.3	70.56	0.47	-368323.08	2485159	0.44	0.36	20000818	0.95	11	5	14.42	14.28	-5.3	0.34	-402378.08	2441374	0.43	0.36	0	0	2	0	-3.17	0	-0.36	1	1.61	0	-1.37	0	-0.95	1
20000817	0.8	11	5	14.45	14.3	70.56	0.47	-368323.08	2485159	0.44	0.36	20000818	0.95	11	5	14.42	14.28	-5.3	0.34	-402378.08	2441374	0.43	0.36	20000821	1.25	12	5	14.36	14.26	-65.82	0.15	-357910.77	2441374	0.42	0.32	0	-3.17	2	0	-0.36	1	1.61	0	-1.37	0	-0.95	1	1.03	0
20000818	0.95	11	5	14.42	14.28	-5.3	0.34	-402378.08	2441374	0.43	0.36	20000821	1.25	12	5	14.36	14.26	-65.82	0.15	-357910.77	2441374	0.42	0.32	20000822	0.78	11	1	14.22	14.17	-114.51	-0.33	-395665.77	2398585	0.43	0.51	0	-0.36	2	1	1.61	0	-1.37	0	-0.95	1	1.03	0	-1.24	0
20000821	1.25	12	5	14.36	14.26	-65.82	0.15	-357910.77	2441374	0.42	0.32	20000822	0.78	11	1	14.22	14.17	-114.51	-0.33	-395665.77	2398585	0.43	0.51	20000823	2.24	11	5	14.05	14.08	-156.16	-0.21	-373687.58	2302575	0.47	0.83	1	1.61	2	0	-1.37	0	-0.95	1	1.03	0	-1.24	0	-3.69	0
20000822	0.78	11	1	14.22	14.17	-114.51	-0.33	-395665.77	2398585	0.43	0.51	20000823	2.24	11	5	14.05	14.08	-156.16	-0.21	-373687.58	2302575	0.47	0.83	20000824	0.56	12	2	13.94	14.05	-87.31	-0.09	-350528.01	2356614	0.46	0.42	0	-1.37	2	0	-0.95	1	1.03	0	-1.24	0	-3.69	0	-2.3	1
20000823	2.24	11	5	14.05	14.08	-156.16	-0.21	-373687.58	2302575	0.47	0.83	20000824	0.56	12	2	13.94	14.05	-87.31	-0.09	-350528.01	2356614	0.46	0.42	20000825	0.66	7	7	13.85	13.99	-82.35	-0.63	-367908.17	2320695	0.45	0.31	0	-0.95	2	1	1.03	0	-1.24	0	-3.69	0	-2.3	1	2.27	0
20000824	0.56	12	2	13.94	14.05	-87.31	-0.09	-350528.01	2356614	0.46	0.42	20000825	0.66	7	7	13.85	13.99	-82.35	-0.63	-367908.17	2320695	0.45	0.31	20000828	1.33	11	5	13.73	13.92	-91.58	-0.9	-387085.37	2272752	0.43	0.3	1	1.03	2	0	-1.24	0	-3.69	0	-2.3	1	2.27	0	-2.68	0
20000825	0.66	7	7	13.85	13.99	-82.35	-0.63	-367908.17	2320695	0.45	0.31	20000828	1.33	11	5	13.73	13.92	-91.58	-0.9	-387085.37	2272752	0.43	0.3	20000829	0.64	8	6	13.73	13.88	-72.89	-0.68	-356341.37	2303496	0.41	0.22	0	-1.24	2	0	-3.69	0	-2.3	1	2.27	0	-2.68	0	-3.46	1
20000828	1.33	11	5	13.73	13.92	-91.58	-0.9	-387085.37	2272752	0.43	0.3	20000829	0.64	8	6	13.73	13.88	-72.89	-0.68	-356341.37	2303496	0.41	0.22	20000830	0.88	11	3	13.7	13.82	-57.99	-1.02	-380851.37	2276535	0.41	0.44	0	-3.69	2	0	-2.3	1	2.27	0	-2.68	0	-3.46	1	2.04	0
20000829	0.64	8	6	13.73	13.88	-72.89	-0.68	-356341.37	2303496	0.41	0.22	20000830	0.88	11	3	13.7	13.82	-57.99	-1.02	-380851.37	2276535	0.41	0.44	20000831	2.02	7	9	13.53	13.69	-183.92	-1.36	-424107.94	2222187	0.43	0.55	0	-2.3	2	1	2.27	0	-2.68	0	-3.46	1	2.04	0	-0.56	1
20000830	0.88	11	3	13.7	13.82	-57.99	-1.02	-380851.37	2276535	0.41	0.44	20000831	2.02	7	9	13.53	13.69	-183.92	-1.36	-424107.94	2222187	0.43	0.55	20000901	0.91	11	5	13.34	13.52	-209.32	-1.43	-463229.53	2172492	0.43	0.47	1	2.27	2	0	-2.68	0	-3.46	1	2.04	0	-0.56	1	1.37	1
20000831	2.02	7	9	13.53	13.69	-183.92	-1.36	-424107.94	2222187	0.43	0.55	20000901	0.91	11	5	13.34	13.52	-209.32	-1.43	-463229.53	2172492	0.43	0.47	20000904	0.51	8	4	13.23	13.43	-126.12	-1.14	-437659.53	2198062	0.42	0.35	0	-2.68	2	0	-3.46	1	2.04	0	-0.56	1	1.37	1	3.81	1
20000901	0.91	11	5	13.34	13.52	-209.32	-1.43	-463229.53	2172492	0.43	0.47	20000904	0.51	8	4	13.23	13.43	-126.12	-1.14	-437659.53	2198062	0.42	0.35	20000905	0.94	11	1	13.03	13.3	-113.03	-1.04	-447118.41	2174051	0.45	0.66	0	-3.46	2	1	2.04	0	-0.56	1	1.37	1	3.81	1	0.53	0
20000904	0.51	8	4	13.23	13.43	-126.12	-1.14	-437659.53	2198062	0.42	0.35	20000905	0.94	11	1	13.03	13.3	-113.03	-1.04	-447118.41	2174051	0.45	0.66	20000906	1.08	7	5	12.77	13.11	-134.44	-1.43	-471823.78	2148045.35	0.45	0.45	1	2.04	2	0	-0.56	1	1.37	1	3.81	1	0.53	0	-1.82	0
20000905	0.94	11	1	13.03	13.3	-113.03	-1.04	-447118.41	2174051	0.45	0.66	20000906	1.08	7	5	12.77	13.11	-134.44	-1.43	-471823.78	2148045.35	0.45	0.45	20000907	0.91	12	6	12.66	13	-99.7	-1.4	-462370.98	2171677.35	0.44	0.34	0	-0.56	2	1	1.37	1	3.81	1	0.53	0	-1.82	0	-2.48	0
20000906	1.08	7	5	12.77	13.11	-134.44	-1.43	-471823.78	2148045.35	0.45	0.45	20000907	0.91	12	6	12.66	13	-99.7	-1.4	-462370.98	2171677.35	0.44	0.34	20000908	0.65	11	7	12.59	12.9	-86.58	-1.28	-464922.65	2156367.35	0.42	0.24	1	1.37	2	1	3.81	1	0.53	0	-1.82	0	-2.48	0	-1.59	1
20000907	0.91	12	6	12.66	13	-99.7	-1.4	-462370.98	2171677.35	0.44	0.34	20000908	0.65	11	7	12.59	12.9	-86.58	-1.28	-464922.65	2156367.35	0.42	0.24	20000911	0.9	12	0	12.5	12.85	-64.82	-0.98	-456821.34	2170104.35	0.41	0.39	1	3.81	2	1	0.53	0	-1.82	0	-2.48	0	-1.59	1	1.37	1
20000908	0.65	11	7	12.59	12.9	-86.58	-1.28	-464922.65	2156367.35	0.42	0.24	20000911	0.9	12	0	12.5	12.85	-64.82	-0.98	-456821.34	2170104.35	0.41	0.39	20000912	4.31	12	2	12.58	12.89	35.65	-0.64	-433150.14	2229282.35	0.44	0.7	1	0.53	2	0	-1.82	0	-2.48	0	-1.59	1	1.37	1	0.16	0
20000911	0.9	12	0	12.5	12.85	-64.82	-0.98	-456821.34	2170104.35	0.41	0.39	20000912	4.31	12	2	12.58	12.89	35.65	-0.64	-433150.14	2229282.35	0.44	0.7	20000913	1.02	12	2	12.76	12.94	102.31	-0.4	-438622.68	2289480.35	0.44	0.44	0	-1.82	2	0	-2.48	0	-1.59	1	1.37	1	0.16	0	-0.95	0
20000912	4.31	12	2	12.58	12.89	35.65	-0.64	-433150.14	2229282.35	0.44	0.7	20000913	1.02	12	2	12.76	12.94	102.31	-0.4	-438622.68	2289480.35	0.44	0.44	20000914	0.36	11	5	12.84	12.94	64.5	-0.14	-451773.18	2267961.35	0.43	0.36	0	-2.48	2	0	-1.59	1	1.37	1	0.16	0	-0.95	0	-1.36	1
20000913	1.02	12	2	12.76	12.94	102.31	-0.4	-438622.68	2289480.35	0.44	0.44	20000914	0.36	11	5	12.84	12.94	64.5	-0.14	-451773.18	2267961.35	0.43	0.36	20000918	0.73	11	5	12.88	12.88	-3.66	-0.16	-466676.99	2252312.35	0.43	0.42	0	-1.59	2	1	1.37	1	0.16	0	-0.95	0	-1.36	1	0.41	1
20000914	0.36	11	5	12.84	12.94	64.5	-0.14	-451773.18	2267961.35	0.43	0.36	20000918	0.73	11	5	12.88	12.88	-3.66	-0.16	-466676.99	2252312.35	0.43	0.42	20000919	1.15	11	9	12.83	12.79	-76.39	-0.65	-470265.19	2234371.35	0.42	0.3	1	1.37	2	1	0.16	0	-0.95	0	-1.36	1	0.41	1	1.13	0
20000918	0.73	11	5	12.88	12.88	-3.66	-0.16	-466676.99	2252312.35	0.43	0.42	20000919	1.15	11	9	12.83	12.79	-76.39	-0.65	-470265.19	2234371.35	0.42	0.3	20000920	0.89	12	2	12.73	12.75	-45.51	-0.13	-458594.93	2250285.35	0.41	0.3	1	0.16	2	0	-0.95	0	-1.36	1	0.41	1	1.13	0	-1.84	1
20000919	1.15	11	9	12.83	12.79	-76.39	-0.65	-470265.19	2234371.35	0.42	0.3	20000920	0.89	12	2	12.73	12.75	-45.51	-0.13	-458594.93	2250285.35	0.41	0.3	20000921	1.03	12	2	12.62	12.72	-23.44	0.33	-461414.07	2266636.35	0.4	0.29	0	-0.95	2	0	-1.36	1	0.41	1	1.13	0	-1.84	1	0.9	1
20000920	0.89	12	2	12.73	12.75	-45.51	-0.13	-458594.93	2250285.35	0.41	0.3	20000921	1.03	12	2	12.62	12.72	-23.44	0.33	-461414.07	2266636.35	0.4	0.29	20000922	0.64	11	5	12.53	12.67	-49.3	-0.04	-470759.59	2256191.35	0.38	0.19	0	-1.36	2	1	0.41	1	1.13	0	-1.84	1	0.9	1	0.73	1
20000921	1.03	12	2	12.62	12.72	-23.44	0.33	-461414.07	2266636.35	0.4	0.29	20000922	0.64	11	5	12.53	12.67	-49.3	-0.04	-470759.59	2256191.35	0.38	0.19	20000925	1.68	11	5	12.47	12.61	-90.58	-0.14	-483441.42	2238678.35	0.37	0.29	1	0.41	2	1	1.13	0	-1.84	1	0.9	1	0.73	1	1.85	0
20000922	0.64	11	5	12.53	12.67	-49.3	-0.04	-470759.59	2256191.35	0.38	0.19	20000925	1.68	11	5	12.47	12.61	-90.58	-0.14	-483441.42	2238678.35	0.37	0.29	20000926	1.12	12	4	12.46	12.56	-90.63	-0.26	-478354.75	2258298.35	0.36	0.27	1	1.13	2	0	-1.84	1	0.9	1	0.73	1	1.85	0	-1.65	0
20000925	1.68	11	5	12.47	12.61	-90.58	-0.14	-483441.42	2238678.35	0.37	0.29	20000926	1.12	12	4	12.46	12.56	-90.63	-0.26	-478354.75	2258298.35	0.36	0.27	20000927	0.52	10	2	12.44	12.55	-37.88	-0.6	-478708.17	2268547.35	0.35	0.29	0	-1.84	2	1	0.9	1	0.73	1	1.85	0	-1.65	0	-1.44	1
20000926	1.12	12	4	12.46	12.56	-90.63	-0.26	-478354.75	2258298.35	0.36	0.27	20000927	0.52	10	2	12.44	12.55	-37.88	-0.6	-478708.17	2268547.35	0.35	0.29	20000928	1.08	11	5	12.37	12.49	-85.47	-0.9	-486493.34	2257518.35	0.35	0.34	1	0.9	2	1	0.73	1	1.85	0	-1.65	0	-1.44	1	3.17	0
20000927	0.52	10	2	12.44	12.55	-37.88	-0.6	-478708.17	2268547.35	0.35	0.29	20000928	1.08	11	5	12.37	12.49	-85.47	-0.9	-486493.34	2257518.35	0.35	0.34	20000929	0.74	10	4	12.35	12.47	-86.42	-0.55	-480787.64	2265669.35	0.33	0.2	1	0.73	2	1	1.85	0	-1.65	0	-1.44	1	3.17	0	-1.73	1
20000928	1.08	11	5	12.37	12.49	-85.47	-0.9	-486493.34	2257518.35	0.35	0.34	20000929	0.74	10	4	12.35	12.47	-86.42	-0.55	-480787.64	2265669.35	0.33	0.2	20001009	1.27	12	2	12.39	12.47	-15.08	-0.14	-474199.37	2276022.35	0.32	0.22	1	1.85	2	0	-1.65	0	-1.44	1	3.17	0	-1.73	1	2.33	1
20000929	0.74	10	4	12.35	12.47	-86.42	-0.55	-480787.64	2265669.35	0.33	0.2	20001009	1.27	12	2	12.39	12.47	-15.08	-0.14	-474199.37	2276022.35	0.32	0.22	20001010	1.24	12	2	12.45	12.51	103.76	0.29	-462205.1	2288873.35	0.32	0.3	0	-1.65	2	0	-1.44	1	3.17	0	-1.73	1	2.33	1	0.63	0
20001009	1.27	12	2	12.39	12.47	-15.08	-0.14	-474199.37	2276022.35	0.32	0.22	20001010	1.24	12	2	12.45	12.51	103.76	0.29	-462205.1	2288873.35	0.32	0.3	20001011	0.73	9	3	12.45	12.5	74.07	-0.09	-471636.1	2279442.35	0.32	0.27	0	-1.44	2	1	3.17	0	-1.73	1	2.33	1	0.63	0	-1.17	1
20001010	1.24	12	2	12.45	12.51	103.76	0.29	-462205.1	2288873.35	0.32	0.3	20001011	0.73	9	3	12.45	12.5	74.07	-0.09	-471636.1	2279442.35	0.32	0.27	20001012	1.89	11	9	12.46	12.47	-77.73	-0.29	-475196.7	2261639.35	0.31	0.28	1	3.17	2	0	-1.73	1	2.33	1	0.63	0	-1.17	1	2.92	1
20001011	0.73	9	3	12.45	12.5	74.07	-0.09	-471636.1	2279442.35	0.32	0.27	20001012	1.89	11	9	12.46	12.47	-77.73	-0.29	-475196.7	2261639.35	0.31	0.28	20001013	3.45	10	2	12.52	12.51	132.62	0.22	-468179.79	2323037.35	0.35	0.7	0	-1.73	2	1	2.33	1	0.63	0	-1.17	1	2.92	1	0.54	1
20001012	1.89	11	9	12.46	12.47	-77.73	-0.29	-475196.7	2261639.35	0.31	0.28	20001013	3.45	10	2	12.52	12.51	132.62	0.22	-468179.79	2323037.35	0.35	0.7	20001016	0.18	7	7	12.53	12.5	52.41	0.17	-474486.65	2312000.35	0.36	0.42	1	2.33	2	1	0.63	0	-1.17	1	2.92	1	0.54	1	0.15	1
20001013	3.45	10	2	12.52	12.51	132.62	0.22	-468179.79	2323037.35	0.35	0.7	20001016	0.18	7	7	12.53	12.5	52.41	0.17	-474486.65	2312000.35	0.36	0.42	20001017	2.64	10	2	12.54	12.55	105.3	0.41	-459923.65	2341126.35	0.37	0.48	1	0.63	2	0	-1.17	1	2.92	1	0.54	1	0.15	1	1.14	0
20001016	0.18	7	7	12.53	12.5	52.41	0.17	-474486.65	2312000.35	0.36	0.42	20001017	2.64	10	2	12.54	12.55	105.3	0.41	-459923.65	2341126.35	0.37	0.48	20001018	0.98	11	2	12.61	12.6	158.29	0.35	-475246.65	2369583.35	0.36	0.28	0	-1.17	2	1	2.92	1	0.54	1	0.15	1	1.14	0	-0.75	1
20001017	2.64	10	2	12.54	12.55	105.3	0.41	-459923.65	2341126.35	0.37	0.48	20001018	0.98	11	2	12.61	12.6	158.29	0.35	-475246.65	2369583.35	0.36	0.28	20001019	0.6	11	5	12.69	12.62	88	0.43	-487666.38	2352647.35	0.35	0.3	1	2.92	2	1	0.54	1	0.15	1	1.14	0	-0.75	1	2.05	1
20001018	0.98	11	2	12.61	12.6	158.29	0.35	-475246.65	2369583.35	0.36	0.28	20001019	0.6	11	5	12.69	12.62	88	0.43	-487666.38	2352647.35	0.35	0.3	20001020	3.31	10	2	12.76	12.7	147.6	0.69	-458390.03	2408760.35	0.37	0.48	1	0.54	2	1	0.15	1	1.14	0	-0.75	1	2.05	1	0.74	0
20001019	0.6	11	5	12.69	12.62	88	0.43	-487666.38	2352647.35	0.35	0.3	20001020	3.31	10	2	12.76	12.7	147.6	0.69	-458390.03	2408760.35	0.37	0.48	20001023	0.52	12	2	12.9	12.78	152.52	0.67	-457223.43	2437925.35	0.36	0.25	1	0.15	2	1	1.14	0	-0.75	1	2.05	1	0.74	0	-2.73	1
20001020	3.31	10	2	12.76	12.7	147.6	0.69	-458390.03	2408760.35	0.37	0.48	20001023	0.52	12	2	12.9	12.78	152.52	0.67	-457223.43	2437925.35	0.36	0.25	20001024	0.86	11	2	12.97	12.84	123.87	0.46	-462531.13	2462947.35	0.35	0.33	1	1.14	2	0	-0.75	1	2.05	1	0.74	0	-2.73	1	0.38	0
20001023	0.52	12	2	12.9	12.78	152.52	0.67	-457223.43	2437925.35	0.36	0.25	20001024	0.86	11	2	12.97	12.84	123.87	0.46	-462531.13	2462947.35	0.35	0.33	20001025	1.53	6	2	13.07	12.93	120	0.82	-459429.86	2501196.35	0.35	0.37	0	-0.75	2	1	2.05	1	0.74	0	-2.73	1	0.38	0	-0.38	0
20001024	0.86	11	2	12.97	12.84	123.87	0.46	-462531.13	2462947.35	0.35	0.33	20001025	1.53	6	2	13.07	12.93	120	0.82	-459429.86	2501196.35	0.35	0.37	20001026	0.51	11	7	13.17	12.98	94.07	0.9	-472055.57	2481556.35	0.35	0.28	1	2.05	2	1	0.74	0	-2.73	1	0.38	0	-0.38	0	-0.15	1
20001025	1.53	6	2	13.07	12.93	120	0.82	-459429.86	2501196.35	0.35	0.37	20001026	0.51	11	7	13.17	12.98	94.07	0.9	-472055.57	2481556.35	0.35	0.28	20001027	2.07	12	2	13.25	13.07	110.56	0.78	-450504.28	2522264.35	0.35	0.35	1	0.74	2	0	-2.73	1	0.38	0	-0.38	0	-0.15	1	2.28	0
20001026	0.51	11	7	13.17	12.98	94.07	0.9	-472055.57	2481556.35	0.35	0.28	20001027	2.07	12	2	13.25	13.07	110.56	0.78	-450504.28	2522264.35	0.35	0.35	20001030	1	12	2	13.34	13.16	139.03	1.1	-464099.61	2563050.35	0.34	0.28	0	-2.73	2	1	0.38	0	-0.38	0	-0.15	1	2.28	0	-0.59	1
20001027	2.07	12	2	13.25	13.07	110.56	0.78	-450504.28	2522264.35	0.35	0.35	20001030	1	12	2	13.34	13.16	139.03	1.1	-464099.61	2563050.35	0.34	0.28	20001031	0.74	11	5	13.35	13.17	54.05	0.44	-491717.51	2532863.35	0.35	0.47	1	0.38	2	0	-0.38	0	-0.15	1	2.28	0	-0.59	1	0.6	1
20001030	1	12	2	13.34	13.16	139.03	1.1	-464099.61	2563050.35	0.34	0.28	20001031	0.74	11	5	13.35	13.17	54.05	0.44	-491717.51	2532863.35	0.35	0.47	20001101	0.64	12	4	13.34	13.18	3.77	0.41	-486676.21	2552308.35	0.35	0.27	0	-0.38	2	0	-0.15	1	2.28	0	-0.59	1	0.6	1	0.22	1
20001031	0.74	11	5	13.35	13.17	54.05	0.44	-491717.51	2532863.35	0.35	0.47	20001101	0.64	12	4	13.34	13.18	3.77	0.41	-486676.21	2552308.35	0.35	0.27	20001102	1.08	11	3	13.34	13.18	-19.3	0.51	-493168.62	2531388.35	0.34	0.29	0	-0.15	2	1	2.28	0	-0.59	1	0.6	1	0.22	1	1.85	1
20001101	0.64	12	4	13.34	13.18	3.77	0.41	-486676.21	2552308.35	0.35	0.27	20001102	1.08	11	3	13.34	13.18	-19.3	0.51	-493168.62	2531388.35	0.34	0.29	20001103	0.69	11	7	13.28	13.18	-55.56	0.12	-499118.62	2516938.35	0.32	0.17	1	2.28	2	0	-0.59	1	0.6	1	0.22	1	1.85	1	3.05	1
20001102	1.08	11	3	13.34	13.18	-19.3	0.51	-493168.62	2531388.35	0.34	0.29	20001103	0.69	11	7	13.28	13.18	-55.56	0.12	-499118.62	2516938.35	0.32	0.17	20001106	2.11	12	2	13.26	13.24	73.12	0.35	-489772.4	2547469.35	0.34	0.49	0	-0.59	2	1	0.6	1	0.22	1	1.85	1	3.05	1	0.42	0
20001103	0.69	11	7	13.28	13.18	-55.56	0.12	-499118.62	2516938.35	0.32	0.17	20001106	2.11	12	2	13.26	13.24	73.12	0.35	-489772.4	2547469.35	0.34	0.49	20001107	0.45	11	7	13.3	13.27	54.63	0.25	-493604.48	2533783.35	0.33	0.25	1	0.6	2	1	0.22	1	1.85	1	3.05	1	0.42	0	-0.84	1
20001106	2.11	12	2	13.26	13.24	73.12	0.35	-489772.4	2547469.35	0.34	0.49	20001107	0.45	11	7	13.3	13.27	54.63	0.25	-493604.48	2533783.35	0.33	0.25	20001108	1.69	10	2	13.35	13.31	87.89	0.18	-501936.32	2556927.35	0.32	0.25	1	0.22	2	1	1.85	1	3.05	1	0.42	0	-0.84	1	0.21	0
20001107	0.45	11	7	13.3	13.27	54.63	0.25	-493604.48	2533783.35	0.33	0.25	20001108	1.69	10	2	13.35	13.31	87.89	0.18	-501936.32	2556927.35	0.32	0.25	20001109	1.02	10	4	13.41	13.34	33.5	0.31	-483191.32	2580562.35	0.32	0.29	1	1.85	2	1	3.05	1	0.42	0	-0.84	1	0.21	0	-1.7	1
20001108	1.69	10	2	13.35	13.31	87.89	0.18	-501936.32	2556927.35	0.32	0.25	20001109	1.02	10	4	13.41	13.34	33.5	0.31	-483191.32	2580562.35	0.32	0.29	20001110	4.48	10	8	13.53	13.42	186.08	0.29	-505144	2686334.35	0.34	0.57	1	3.05	2	1	0.42	0	-0.84	1	0.21	0	-1.7	1	2.16	0
20001109	1.02	10	4	13.41	13.34	33.5	0.31	-483191.32	2580562.35	0.32	0.29	20001110	4.48	10	8	13.53	13.42	186.08	0.29	-505144	2686334.35	0.34	0.57	20001113	1.77	12	2	13.67	13.56	213.62	0.61	-466037.95	2873174.35	0.4	0.86	1	0.42	2	0	-0.84	1	0.21	0	-1.7	1	2.16	0	-1.55	1
20001110	4.48	10	8	13.53	13.42	186.08	0.29	-505144	2686334.35	0.34	0.57	20001113	1.77	12	2	13.67	13.56	213.62	0.61	-466037.95	2873174.35	0.4	0.86	20001114	0.41	12	6	13.83	13.68	151.42	1.04	-455592.55	2950470.35	0.39	0.37	0	-0.84	2	1	0.21	0	-1.7	1	2.16	0	-1.55	1	1.36	1
20001113	1.77	12	2	13.67	13.56	213.62	0.61	-466037.95	2873174.35	0.4	0.86	20001114	0.41	12	6	13.83	13.68	151.42	1.04	-455592.55	2950470.35	0.39	0.37	20001115	0.98	11	3	13.96	13.76	108.92	0.87	-507513.41	2875101.35	0.4	0.45	1	0.21	2	0	-1.7	1	2.16	0	-1.55	1	1.36	1	1.55	0
20001114	0.41	12	6	13.83	13.68	151.42	1.04	-455592.55	2950470.35	0.39	0.37	20001115	0.98	11	3	13.96	13.76	108.92	0.87	-507513.41	2875101.35	0.4	0.45	20001116	0.81	12	4	14.09	13.83	70.63	0.95	-492164.41	2936497.35	0.4	0.4	0	-1.7	2	1	2.16	0	-1.55	1	1.36	1	1.55	0	-4.44	1
20001115	0.98	11	3	13.96	13.76	108.92	0.87	-507513.41	2875101.35	0.4	0.45	20001116	0.81	12	4	14.09	13.83	70.63	0.95	-492164.41	2936497.35	0.4	0.4	20001117	0.71	11	5	14.12	13.85	37.79	0.73	-522743.21	2892813.35	0.4	0.4	1	2.16	2	0	-1.55	1	1.36	1	1.55	0	-4.44	1	0.8	1
20001116	0.81	12	4	14.09	13.83	70.63	0.95	-492164.41	2936497.35	0.4	0.4	20001117	0.71	11	5	14.12	13.85	37.79	0.73	-522743.21	2892813.35	0.4	0.4	20001120	0.96	12	4	14.13	13.91	37.51	0.73	-485272	2934872.87	0.41	0.55	0	-1.55	2	1	1.36	1	1.55	0	-4.44	1	0.8	1	0.94	0
20001117	0.71	11	5	14.12	13.85	37.79	0.73	-522743.21	2892813.35	0.4	0.4	20001120	0.96	12	4	14.13	13.91	37.51	0.73	-485272	2934872.87	0.41	0.55	20001121	0.87	11	3	14.08	13.93	47.9	0.59	-520154.18	2898246.59	0.41	0.42	1	1.36	2	1	1.55	0	-4.44	1	0.8	1	0.94	0	-1.57	1
20001120	0.96	12	4	14.13	13.91	37.51	0.73	-485272	2934872.87	0.41	0.55	20001121	0.87	11	3	14.08	13.93	47.9	0.59	-520154.18	2898246.59	0.41	0.42	20001122	1.24	12	4	14.09	13.97	34.13	0.7	-495918.74	2943556.31	0.42	0.43	1	1.55	2	0	-4.44	1	0.8	1	0.94	0	-1.57	1	1.6	1
20001121	0.87	11	3	14.08	13.93	47.9	0.59	-520154.18	2898246.59	0.41	0.42	20001122	1.24	12	4	14.09	13.97	34.13	0.7	-495918.74	2943556.31	0.42	0.43	20001123	2.33	12	2	14.14	14.05	191.88	0.89	-507647.08	3049111.37	0.42	0.47	0	-4.44	2	1	0.8	1	0.94	0	-1.57	1	1.6	1	1.36	1
20001122	1.24	12	4	14.09	13.97	34.13	0.7	-495918.74	2943556.31	0.42	0.43	20001123	2.33	12	2	14.14	14.05	191.88	0.89	-507647.08	3049111.37	0.42	0.47	20001124	0.62	11	5	14.11	14	-109.81	0	-559284.33	2983805.44	0.47	0.86	1	0.8	2	1	0.94	0	-1.57	1	1.6	1	1.36	1	1.55	1
20001123	2.33	12	2	14.14	14.05	191.88	0.89	-507647.08	3049111.37	0.42	0.47	20001124	0.62	11	5	14.11	14	-109.81	0	-559284.33	2983805.44	0.47	0.86	20001127	0.67	12	4	14.04	13.97	-178.03	-0.31	-539070.78	3027601.46	0.47	0.52	1	0.94	2	0	-1.57	1	1.6	1	1.36	1	1.55	1	1.11	0
20001124	0.62	11	5	14.11	14	-109.81	0	-559284.33	2983805.44	0.47	0.86	20001127	0.67	12	4	14.04	13.97	-178.03	-0.31	-539070.78	3027601.46	0.47	0.52	20001128	0.62	10	2	14.04	13.98	-49.86	-0.24	-536589.64	3054894.05	0.45	0.23	0	-1.57	2	1	1.6	1	1.36	1	1.55	1	1.11	0	-1.99	0
20001127	0.67	12	4	14.04	13.97	-178.03	-0.31	-539070.78	3027601.46	0.47	0.52	20001128	0.62	10	2	14.04	13.98	-49.86	-0.24	-536589.64	3054894.05	0.45	0.23	20001129	0.89	7	5	13.96	13.94	-111.48	-0.34	-550639.79	3030491.16	0.44	0.33	1	1.6	2	1	1.36	1	1.55	1	1.11	0	-1.99	0	-0.98	1
20001128	0.62	10	2	14.04	13.98	-49.86	-0.24	-536589.64	3054894.05	0.45	0.23	20001129	0.89	7	5	13.96	13.94	-111.48	-0.34	-550639.79	3030491.16	0.44	0.33	20001130	1.29	12	2	13.88	13.95	-33.18	-0.15	-544838.09	3062078.18	0.44	0.49	1	1.36	2	1	1.55	1	1.11	0	-1.99	0	-0.98	1	0.57	0
20001129	0.89	7	5	13.96	13.94	-111.48	-0.34	-550639.79	3030491.16	0.44	0.33	20001130	1.29	12	2	13.88	13.95	-33.18	-0.15	-544838.09	3062078.18	0.44	0.49	20001201	2.8	12	2	13.97	14	76.52	0.28	-549254.7	3150410.46	0.44	0.4	1	1.55	2	1	1.11	0	-1.99	0	-0.98	1	0.57	0	-0.98	1
20001130	1.29	12	2	13.88	13.95	-33.18	-0.15	-544838.09	3062078.18	0.44	0.49	20001201	2.8	12	2	13.97	14	76.52	0.28	-549254.7	3150410.46	0.44	0.4	20001204	0.81	12	2	14.08	14.07	123.04	0.2	-536296.11	3221682.72	0.44	0.44	1	1.11	2	0	-1.99	0	-0.98	1	0.57	0	-0.98	1	0.36	0
20001201	2.8	12	2	13.97	14	76.52	0.28	-549254.7	3150410.46	0.44	0.4	20001204	0.81	12	2	14.08	14.07	123.04	0.2	-536296.11	3221682.72	0.44	0.44	20001205	1.25	12	2	14.19	14.16	137.09	0.58	-527064.77	3310918.97	0.42	0.29	0	-1.99	2	0	-0.98	1	0.57	0	-0.98	1	0.36	0	-1.42	0
20001204	0.81	12	2	14.08	14.07	123.04	0.2	-536296.11	3221682.72	0.44	0.44	20001205	1.25	12	2	14.19	14.16	137.09	0.58	-527064.77	3310918.97	0.42	0.29	20001206	0.49	11	5	14.29	14.18	57.68	0.1	-548314.33	3267407.97	0.42	0.43	0	-0.98	2	1	0.57	0	-0.98	1	0.36	0	-1.42	0	-1.44	1
20001205	1.25	12	2	14.19	14.16	137.09	0.58	-527064.77	3310918.97	0.42	0.29	20001206	0.49	11	5	14.29	14.18	57.68	0.1	-548314.33	3267407.97	0.42	0.43	20001207	0.65	11	5	14.32	14.18	9.92	-0.26	-551831.86	3239267.75	0.41	0.32	1	0.57	2	0	-0.98	1	0.36	0	-1.42	0	-1.44	1	0.07	1
20001206	0.49	11	5	14.29	14.18	57.68	0.1	-548314.33	3267407.97	0.42	0.43	20001207	0.65	11	5	14.32	14.18	9.92	-0.26	-551831.86	3239267.75	0.41	0.32	20001208	1.04	12	2	14.32	14.18	34.64	0.46	-559952.88	3268503.43	0.41	0.36	0	-0.98	2	1	0.36	0	-1.42	0	-1.44	1	0.07	1	0.44	0
20001207	0.65	11	5	14.32	14.18	9.92	-0.26	-551831.86	3239267.75	0.41	0.32	20001208	1.04	12	2	14.32	14.18	34.64	0.46	-559952.88	3268503.43	0.41	0.36	20001211	1.19	11	5	14.26	14.16	-28.42	0.21	-567222	3233773.19	0.41	0.43	1	0.36	2	0	-1.42	0	-1.44	1	0.07	1	0.44	0	0	1
20001208	1.04	12	2	14.32	14.18	34.64	0.46	-559952.88	3268503.43	0.41	0.36	20001211	1.19	11	5	14.26	14.16	-28.42	0.21	-567222	3233773.19	0.41	0.43	20001212	0.71	12	6	14.17	14.16	-43.88	0.13	-553294.91	3258413.43	0.39	0.23	0	-1.42	2	0	-1.44	1	0.07	1	0.44	0	0	1	1.45	0
20001211	1.19	11	5	14.26	14.16	-28.42	0.21	-567222	3233773.19	0.41	0.43	20001212	0.71	12	6	14.17	14.16	-43.88	0.13	-553294.91	3258413.43	0.39	0.23	20001213	1	7	5	14.1	14.12	-108.39	0.15	-560977.3	3233829.78	0.38	0.32	0	-1.44	2	1	0.07	1	0.44	0	0	1	1.45	0	-0.71	0
20001212	0.71	12	6	14.17	14.16	-43.88	0.13	-553294.91	3258413.43	0.39	0.23	20001213	1	7	5	14.1	14.12	-108.39	0.15	-560977.3	3233829.78	0.38	0.32	20001214	1.39	11	5	14.02	14.05	-159.54	-0.27	-587012.51	3199572.93	0.37	0.25	1	0.07	2	1	0.44	0	0	1	1.45	0	-0.71	0	-0.14	1
20001213	1	7	5	14.1	14.12	-108.39	0.15	-560977.3	3233829.78	0.38	0.32	20001214	1.39	11	5	14.02	14.05	-159.54	-0.27	-587012.51	3199572.93	0.37	0.25	20001215	0.47	6	4	13.92	13.99	-127.96	-0.45	-590744.78	3215746.1	0.36	0.26	1	0.44	2	0	0	1	1.45	0	-0.71	0	-0.14	1	0.94	1
20001214	1.39	11	5	14.02	14.05	-159.54	-0.27	-587012.51	3199572.93	0.37	0.25	20001215	0.47	6	4	13.92	13.99	-127.96	-0.45	-590744.78	3215746.1	0.36	0.26	20001218	1.05	12	4	13.87	13.96	-114.91	-0.61	-574884.21	3232700.5	0.35	0.31	0	0	2	1	1.45	0	-0.71	0	-0.14	1	0.94	1	0.21	0
20001215	0.47	6	4	13.92	13.99	-127.96	-0.45	-590744.78	3215746.1	0.36	0.26	20001218	1.05	12	4	13.87	13.96	-114.91	-0.61	-574884.21	3232700.5	0.35	0.31	20001219	1.38	11	3	13.8	13.93	-56.81	-0.77	-584905.51	3232700.5	0.35	0.28	1	1.45	2	0	-0.71	0	-0.14	1	0.94	1	0.21	0	-1.5	0
20001218	1.05	12	4	13.87	13.96	-114.91	-0.61	-574884.21	3232700.5	0.35	0.31	20001219	1.38	11	3	13.8	13.93	-56.81	-0.77	-584905.51	3232700.5	0.35	0.28	20001220	1.57	12	2	13.81	13.94	-4.97	-0.28	-569188.18	3269374.27	0.35	0.35	0	-0.71	2	0	-0.14	1	0.94	1	0.21	0	-1.5	0	-0.07	1
20001219	1.38	11	3	13.8	13.93	-56.81	-0.77	-584905.51	3232700.5	0.35	0.28	20001220	1.57	12	2	13.81	13.94	-4.97	-0.28	-569188.18	3269374.27	0.35	0.35	20001221	0.83	11	3	13.85	13.93	19.1	-0.24	-595341.38	3239036.55	0.34	0.29	0	-0.14	2	1	0.94	1	0.21	0	-1.5	0	-0.07	1	1.23	1
20001220	1.57	12	2	13.81	13.94	-4.97	-0.28	-569188.18	3269374.27	0.35	0.35	20001221	0.83	11	3	13.85	13.93	19.1	-0.24	-595341.38	3239036.55	0.34	0.29	20001222	0.67	11	5	13.88	13.92	-9.06	-0.34	-598733.93	3218681.29	0.33	0.24	1	0.94	2	1	0.21	0	-1.5	0	-0.07	1	1.23	1	3.43	1
20001221	0.83	11	3	13.85	13.93	19.1	-0.24	-595341.38	3239036.55	0.34	0.29	20001222	0.67	11	5	13.88	13.92	-9.06	-0.34	-598733.93	3218681.29	0.33	0.24	20001225	1.57	12	2	13.92	13.94	95.97	-0.07	-606293.71	3250664.99	0.35	0.55	1	0.21	2	0	-1.5	0	-0.07	1	1.23	1	3.43	1	2.56	1
20001222	0.67	11	5	13.88	13.92	-9.06	-0.34	-598733.93	3218681.29	0.33	0.24	20001225	1.57	12	2	13.92	13.94	95.97	-0.07	-606293.71	3250664.99	0.35	0.55	20001226	0.92	7	6	13.97	13.96	120.25	-0.09	-621042.68	3280162.92	0.35	0.32	0	-1.5	2	0	-0.07	1	1.23	1	3.43	1	2.56	1	0.13	1
20001225	1.57	12	2	13.92	13.94	95.97	-0.07	-606293.71	3250664.99	0.35	0.55	20001226	0.92	7	6	13.97	13.96	120.25	-0.09	-621042.68	3280162.92	0.35	0.32	20001227	0.75	11	5	13.93	13.93	25.24	-0.1	-639679.55	3258137.53	0.35	0.39	0	-0.07	2	1	1.23	1	3.43	1	2.56	1	0.13	1	0.54	1
20001226	0.92	7	6	13.97	13.96	120.25	-0.09	-621042.68	3280162.92	0.35	0.32	20001227	0.75	11	5	13.93	13.93	25.24	-0.1	-639679.55	3258137.53	0.35	0.39	20001228	0.77	12	5	13.92	13.91	-38.81	0.09	-649798.61	3241272.43	0.33	0.15	1	1.23	2	1	3.43	1	2.56	1	0.13	1	0.54	1	1.34	0
20001227	0.75	11	5	13.93	13.93	25.24	-0.1	-639679.55	3258137.53	0.35	0.39	20001228	0.77	12	5	13.92	13.91	-38.81	0.09	-649798.61	3241272.43	0.33	0.15	20001229	1.06	10	2	13.94	13.93	33.28	0.25	-645655.86	3259224.32	0.33	0.27	1	3.43	2	1	2.56	1	0.13	1	0.54	1	1.34	0	-0.66	1
20001228	0.77	12	5	13.92	13.91	-38.81	0.09	-649798.61	3241272.43	0.33	0.15	20001229	1.06	10	2	13.94	13.93	33.28	0.25	-645655.86	3259224.32	0.33	0.27	20010102	3.02	12	2	14.03	14.03	222.96	0.67	-607500.76	3313351.32	0.36	0.61	1	2.56	2	1	0.13	1	0.54	1	1.34	0	-0.66	1	5.45	0
20001229	1.06	10	2	13.94	13.93	33.28	0.25	-645655.86	3259224.32	0.33	0.27	20010102	3.02	12	2	14.03	14.03	222.96	0.67	-607500.76	3313351.32	0.36	0.61	20010103	3.16	12	2	14.19	14.17	246.07	1.04	-576546.7	3484630.48	0.4	0.83	1	0.13	2	1	0.54	1	1.34	0	-0.66	1	5.45	0	-0.76	0
20010102	3.02	12	2	14.03	14.03	222.96	0.67	-607500.76	3313351.32	0.36	0.61	20010103	3.16	12	2	14.19	14.17	246.07	1.04	-576546.7	3484630.48	0.4	0.83	20010104	0.6	11	6	14.4	14.3	169.89	0.86	-672805.79	3587306.85	0.4	0.33	1	0.54	2	1	1.34	0	-0.66	1	5.45	0	-0.76	0	-1.08	0
20010103	3.16	12	2	14.19	14.17	246.07	1.04	-576546.7	3484630.48	0.4	0.83	20010104	0.6	11	6	14.4	14.3	169.89	0.86	-672805.79	3587306.85	0.4	0.33	20010105	0.57	12	4	14.62	14.42	112.83	1.04	-657281.56	3645522.73	0.39	0.3	1	1.34	2	0	-0.66	1	5.45	0	-0.76	0	-1.08	0	-5.07	1
20010104	0.6	11	6	14.4	14.3	169.89	0.86	-672805.79	3587306.85	0.4	0.33	20010105	0.57	12	4	14.62	14.42	112.83	1.04	-657281.56	3645522.73	0.39	0.3	20010108	1.19	12	0	14.85	14.55	90.44	1.26	-599791.01	3714907.88	0.42	0.7	0	-0.66	2	1	5.45	0	-0.76	0	-1.08	0	-5.07	1	1.49	0
20010105	0.57	12	4	14.62	14.42	112.83	1.04	-657281.56	3645522.73	0.39	0.3	20010108	1.19	12	0	14.85	14.55	90.44	1.26	-599791.01	3714907.88	0.42	0.7	20010109	0.91	11	3	14.96	14.64	89.54	1.03	-619336.6	3651672.13	0.43	0.55	1	5.45	2	0	-0.76	0	-1.08	0	-5.07	1	1.49	0	-0.87	0
20010108	1.19	12	0	14.85	14.55	90.44	1.26	-599791.01	3714907.88	0.42	0.7	20010109	0.91	11	3	14.96	14.64	89.54	1.03	-619336.6	3651672.13	0.43	0.55	20010110	3.5	12	2	15.17	14.86	127.93	1.82	-451012.91	3872723.73	0.5	1.09	0	-0.76	2	0	-1.08	0	-5.07	1	1.49	0	-0.87	0	-0.27	1
20010109	0.91	11	3	14.96	14.64	89.54	1.03	-619336.6	3651672.13	0.43	0.55	20010110	3.5	12	2	15.17	14.86	127.93	1.82	-451012.91	3872723.73	0.5	1.09	20010111	0.54	11	7	15.34	15.02	132.08	1.91	-453549.59	3753499.82	0.49	0.47	0	-1.08	2	0	-5.07	1	1.49	0	-0.87	0	-0.27	1	0.67	0
20010110	3.5	12	2	15.17	14.86	127.93	1.82	-451012.91	3872723.73	0.5	1.09	20010111	0.54	11	7	15.34	15.02	132.08	1.91	-453549.59	3753499.82	0.49	0.47	20010112	0.68	11	5	15.47	15.12	104.04	1.75	-503919.55	3672469.88	0.48	0.37	0	-5.07	2	1	1.49	0	-0.87	0	-0.27	1	0.67	0	-4.55	1
20010111	0.54	11	7	15.34	15.02	132.08	1.91	-453549.59	3753499.82	0.49	0.47	20010112	0.68	11	5	15.47	15.12	104.04	1.75	-503919.55	3672469.88	0.48	0.37	20010115	1.33	11	9	15.4	15.06	-23	0.79	-589172.08	3564856.03	0.52	0.87	1	1.49	2	0	-0.87	0	-0.27	1	0.67	0	-4.55	1	0.63	0
20010112	0.68	11	5	15.47	15.12	104.04	1.75	-503919.55	3672469.88	0.48	0.37	20010115	1.33	11	9	15.4	15.06	-23	0.79	-589172.08	3564856.03	0.52	0.87	20010116	0.75	12	4	15.39	15.05	-65.5	0.53	-512392.29	3645125.81	0.51	0.46	0	-0.87	2	0	-0.27	1	0.67	0	-4.55	1	0.63	0	-1.67	0
20010115	1.33	11	9	15.4	15.06	-23	0.79	-589172.08	3564856.03	0.52	0.87	20010116	0.75	12	4	15.39	15.05	-65.5	0.53	-512392.29	3645125.81	0.51	0.46	20010117	0.29	11	3	15.19	15.02	-54.49	0.03	-526558.96	3622104.97	0.49	0.26	0	-0.27	2	1	0.67	0	-4.55	1	0.63	0	-1.67	0	-2.98	1
20010116	0.75	12	4	15.39	15.05	-65.5	0.53	-512392.29	3645125.81	0.51	0.46	20010117	0.29	11	3	15.19	15.02	-54.49	0.03	-526558.96	3622104.97	0.49	0.26	20010118	1.63	11	5	15.01	14.98	-67.05	-0.03	-534596.03	3584598.64	0.47	0.28	1	0.67	2	0	-4.55	1	0.63	0	-1.67	0	-2.98	1	1.75	1
20010117	0.29	11	3	15.19	15.02	-54.49	0.03	-526558.96	3622104.97	0.49	0.26	20010118	1.63	11	5	15.01	14.98	-67.05	-0.03	-534596.03	3584598.64	0.47	0.28	20010119	1.31	10	2	14.88	14.97	-51.83	-0.01	-530137.86	3633638.52	0.45	0.33	0	-4.55	2	1	0.63	0	-1.67	0	-2.98	1	1.75	1	0.93	0
20010118	1.63	11	5	15.01	14.98	-67.05	-0.03	-534596.03	3584598.64	0.47	0.28	20010119	1.31	10	2	14.88	14.97	-51.83	-0.01	-530137.86	3633638.52	0.45	0.33	20010205	0.84	11	5	14.78	14.84	-122.66	-0.89	-568169.59	3592643.28	0.49	0.83	1	0.63	2	0	-1.67	0	-2.98	1	1.75	1	0.93	0	-0.28	1
20010119	1.31	10	2	14.88	14.97	-51.83	-0.01	-530137.86	3633638.52	0.45	0.33	20010205	0.84	11	5	14.78	14.84	-122.66	-0.89	-568169.59	3592643.28	0.49	0.83	20010206	0.9	12	4	14.64	14.75	-139.2	-0.7	-533443.09	3629474.42	0.48	0.35	0	-1.67	2	0	-2.98	1	1.75	1	0.93	0	-0.28	1	1.28	1
20010205	0.84	11	5	14.78	14.84	-122.66	-0.89	-568169.59	3592643.28	0.49	0.83	20010206	0.9	12	4	14.64	14.75	-139.2	-0.7	-533443.09	3629474.42	0.48	0.35	20010207	0.48	11	3	14.49	14.63	-132.16	-1.76	-542364.78	3611631.03	0.47	0.4	0	-2.98	2	1	1.75	1	0.93	0	-0.28	1	1.28	1	0.56	1
20010206	0.9	12	4	14.64	14.75	-139.2	-0.7	-533443.09	3629474.42	0.48	0.35	20010207	0.48	11	3	14.49	14.63	-132.16	-1.76	-542364.78	3611631.03	0.47	0.4	20010208	1.66	11	5	14.26	14.46	-139.56	-2.06	-569816.66	3581983	0.48	0.54	1	1.75	2	1	0.93	0	-0.28	1	1.28	1	0.56	1	1.68	1
20010207	0.48	11	3	14.49	14.63	-132.16	-1.76	-542364.78	3611631.03	0.47	0.4	20010208	1.66	11	5	14.26	14.46	-139.56	-2.06	-569816.66	3581983	0.48	0.54	20010209	0.81	10	6	14.06	14.36	-110.39	-1.65	-557743.76	3606128.8	0.46	0.32	1	0.93	2	0	-0.28	1	1.28	1	0.56	1	1.68	1	1.93	0
20010208	1.66	11	5	14.26	14.46	-139.56	-2.06	-569816.66	3581983	0.48	0.54	20010209	0.81	10	6	14.06	14.36	-110.39	-1.65	-557743.76	3606128.8	0.46	0.32	20010212	1	12	2	14.02	14.3	-77.02	-0.73	-539723.62	3630155.66	0.46	0.4	0	-0.28	2	1	1.28	1	0.56	1	1.68	1	1.93	0	-2.64	0
20010209	0.81	10	6	14.06	14.36	-110.39	-1.65	-557743.76	3606128.8	0.46	0.32	20010212	1	12	2	14.02	14.3	-77.02	-0.73	-539723.62	3630155.66	0.46	0.4	20010213	0.7	11	3	13.95	14.25	-51.42	-0.99	-547740.09	3613231.99	0.43	0.19	1	1.28	2	1	0.56	1	1.68	1	1.93	0	-2.64	0	-6.94	1
20010212	1	12	2	14.02	14.3	-77.02	-0.73	-539723.62	3630155.66	0.46	0.4	20010213	0.7	11	3	13.95	14.25	-51.42	-0.99	-547740.09	3613231.99	0.43	0.19	20010214	0.95	12	2	13.97	14.24	-23.82	-0.68	-539708.26	3629295.65	0.41	0.28	1	0.56	2	1	1.68	1	1.93	0	-2.64	0	-6.94	1	1.87	1
20010213	0.7	11	3	13.95	14.25	-51.42	-0.99	-547740.09	3613231.99	0.43	0.19	20010214	0.95	12	2	13.97	14.24	-23.82	-0.68	-539708.26	3629295.65	0.41	0.28	20010215	1.94	12	2	14.09	14.25	12.7	-0.56	-527033.69	3660405.96	0.4	0.27	1	1.68	2	1	1.93	0	-2.64	0	-6.94	1	1.87	1	1.25	0
20010214	0.95	12	2	13.97	14.24	-23.82	-0.68	-539708.26	3629295.65	0.41	0.28	20010215	1.94	12	2	14.09	14.25	12.7	-0.56	-527033.69	3660405.96	0.4	0.27	20010216	1.9	12	0	14.21	14.29	83.8	-0.42	-483360.98	3719492.57	0.43	0.69	1	1.93	2	0	-2.64	0	-6.94	1	1.87	1	1.25	0	-0.65	1
20010215	1.94	12	2	14.09	14.25	12.7	-0.56	-527033.69	3660405.96	0.4	0.27	20010216	1.9	12	0	14.21	14.29	83.8	-0.42	-483360.98	3719492.57	0.43	0.69	20010219	1.45	12	2	14.35	14.38	198.28	0.54	-437582.55	3804945.64	0.44	0.56	0	-2.64	2	0	-6.94	1	1.87	1	1.25	0	-0.65	1	1.82	0
20010216	1.9	12	0	14.21	14.29	83.8	-0.42	-483360.98	3719492.57	0.43	0.69	20010219	1.45	12	2	14.35	14.38	198.28	0.54	-437582.55	3804945.64	0.44	0.56	20010220	1.13	11	5	14.43	14.39	105.81	0.06	-499098.55	3708277.64	0.45	0.55	0	-6.94	2	1	1.87	1	1.25	0	-0.65	1	1.82	0	-1.5	0
20010219	1.45	12	2	14.35	14.38	198.28	0.54	-437582.55	3804945.64	0.44	0.56	20010220	1.13	11	5	14.43	14.39	105.81	0.06	-499098.55	3708277.64	0.45	0.55	20010221	1.74	11	9	14.27	14.21	-143.45	-0.7	-553595.69	3539596.02	0.55	1.44	1	1.87	2	1	1.25	0	-0.65	1	1.82	0	-1.5	0	-0.36	1
20010220	1.13	11	5	14.43	14.39	105.81	0.06	-499098.55	3708277.64	0.45	0.55	20010221	1.74	11	9	14.27	14.21	-143.45	-0.7	-553595.69	3539596.02	0.55	1.44	20010222	0.38	12	6	14.15	14.11	-125.58	-0.03	-524502.42	3603601.2	0.58	0.88	1	1.25	2	0	-0.65	1	1.82	0	-1.5	0	-0.36	1	3.57	0
20010221	1.74	11	9	14.27	14.21	-143.45	-0.7	-553595.69	3539596.02	0.55	1.44	20010222	0.38	12	6	14.15	14.11	-125.58	-0.03	-524502.42	3603601.2	0.58	0.88	20010223	0.5	12	6	14.01	14.05	-73.15	-0.1	-497751.24	3635887.11	0.56	0.35	0	-0.65	2	1	1.82	0	-1.5	0	-0.36	1	3.57	0	-0.91	0
20010222	0.38	12	6	14.15	14.11	-125.58	-0.03	-524502.42	3603601.2	0.58	0.88	20010223	0.5	12	6	14.01	14.05	-73.15	-0.1	-497751.24	3635887.11	0.56	0.35	20010226	1.13	11	3	13.8	14	-60.05	-0.32	-502408.69	3599559.02	0.54	0.39	1	1.82	2	0	-1.5	0	-0.36	1	3.57	0	-0.91	0	-0.43	1
20010223	0.5	12	6	14.01	14.05	-73.15	-0.1	-497751.24	3635887.11	0.56	0.35	20010226	1.13	11	3	13.8	14	-60.05	-0.32	-502408.69	3599559.02	0.54	0.39	20010227	1.42	10	2	13.72	13.99	-32.23	-0.03	-456079.56	3651035.83	0.53	0.4	0	-1.5	2	0	-0.36	1	3.57	0	-0.91	0	-0.43	1	0.14	1
20010226	1.13	11	3	13.8	14	-60.05	-0.32	-502408.69	3599559.02	0.54	0.39	20010227	1.42	10	2	13.72	13.99	-32.23	-0.03	-456079.56	3651035.83	0.53	0.4	20010228	0.4	11	3	13.79	13.95	-25.24	-0.42	-473279.67	3630395.7	0.51	0.36	0	-0.36	2	1	3.57	0	-0.91	0	-0.43	1	0.14	1	1.28	1
20010227	1.42	10	2	13.72	13.99	-32.23	-0.03	-456079.56	3651035.83	0.53	0.4	20010228	0.4	11	3	13.79	13.95	-25.24	-0.42	-473279.67	3630395.7	0.51	0.36	20010301	0.79	11	5	13.8	13.91	-39.01	-0.55	-481439.85	3614075.33	0.49	0.24	1	3.57	2	0	-0.91	0	-0.43	1	0.14	1	1.28	1	0.28	1
20010228	0.4	11	3	13.79	13.95	-25.24	-0.42	-473279.67	3630395.7	0.51	0.36	20010301	0.79	11	5	13.8	13.91	-39.01	-0.55	-481439.85	3614075.33	0.49	0.24	20010302	4.07	10	2	13.88	13.96	30.25	-0.3	-420515.7	3680538.04	0.49	0.51	0	-0.91	2	0	-0.43	1	0.14	1	1.28	1	0.28	1	0.98	0
20010301	0.79	11	5	13.8	13.91	-39.01	-0.55	-481439.85	3614075.33	0.49	0.24	20010302	4.07	10	2	13.88	13.96	30.25	-0.3	-420515.7	3680538.04	0.49	0.51	20010305	0.45	11	3	13.95	13.99	77.8	-0.71	-438154.2	3650300.62	0.46	0.24	0	-0.43	2	1	0.14	1	1.28	1	0.28	1	0.98	0	-1.46	1
20010302	4.07	10	2	13.88	13.96	30.25	-0.3	-420515.7	3680538.04	0.49	0.51	20010305	0.45	11	3	13.95	13.99	77.8	-0.71	-438154.2	3650300.62	0.46	0.24	20010306	0.85	11	5	13.96	13.99	66.67	-0.38	-425369.75	3624731.72	0.44	0.24	1	0.14	2	1	1.28	1	0.28	1	0.98	0	-1.46	1	0.99	0
20010305	0.45	11	3	13.95	13.99	77.8	-0.71	-438154.2	3650300.62	0.46	0.24	20010306	0.85	11	5	13.96	13.99	66.67	-0.38	-425369.75	3624731.72	0.44	0.24	20010307	0.75	11	2	14.01	14	95.28	0.64	-438188.73	3643960.2	0.42	0.24	1	1.28	2	1	0.28	1	0.98	0	-1.46	1	0.99	0	-1.12	0
20010306	0.85	11	5	13.96	13.99	66.67	-0.38	-425369.75	3624731.72	0.44	0.24	20010307	0.75	11	2	14.01	14	95.28	0.64	-438188.73	3643960.2	0.42	0.24	20010308	1.33	10	2	14.11	14.04	118.53	0.57	-436689.88	3669440.78	0.41	0.34	1	0.28	2	1	0.98	0	-1.46	1	0.99	0	-1.12	0	-0.07	1
20010307	0.75	11	2	14.01	14	95.28	0.64	-438188.73	3643960.2	0.42	0.24	20010308	1.33	10	2	14.11	14.04	118.53	0.57	-436689.88	3669440.78	0.41	0.34	20010309	1.3	12	6	14.12	14.08	111.59	0.44	-433929.31	3702567.58	0.4	0.24	1	0.98	2	0	-1.46	1	0.99	0	-1.12	0	-0.07	1	2.05	1
20010308	1.33	10	2	14.11	14.04	118.53	0.57	-436689.88	3669440.78	0.41	0.34	20010309	1.3	12	6	14.12	14.08	111.59	0.44	-433929.31	3702567.58	0.4	0.24	20010312	1.19	12	2	14.19	14.14	139.59	0.67	-426027.94	3742074.43	0.38	0.25	0	-1.46	2	1	0.99	0	-1.12	0	-0.07	1	2.05	1	0.9	1
20010309	1.3	12	6	14.12	14.08	111.59	0.44	-433929.31	3702567.58	0.4	0.24	20010312	1.19	12	2	14.19	14.14	139.59	0.67	-426027.94	3742074.43	0.38	0.25	20010313	0.6	11	5	14.22	14.15	63.9	0.21	-433893.18	3718478.72	0.38	0.42	1	0.99	2	0	-1.12	0	-0.07	1	2.05	1	0.9	1	2.33	0
20010312	1.19	12	2	14.19	14.14	139.59	0.67	-426027.94	3742074.43	0.38	0.25	20010313	0.6	11	5	14.22	14.15	63.9	0.21	-433893.18	3718478.72	0.38	0.42	20010314	0.7	12	6	14.28	14.18	66	0.56	-424618.57	3734966.9	0.38	0.32	0	-1.12	2	0	-0.07	1	2.05	1	0.9	1	2.33	0	-3.35	1
20010313	0.6	11	5	14.22	14.15	63.9	0.21	-433893.18	3718478.72	0.38	0.42	20010314	0.7	12	6	14.28	14.18	66	0.56	-424618.57	3734966.9	0.38	0.32	20010315	1.29	11	7	14.27	14.18	21.28	0.45	-434181.03	3713635.27	0.37	0.29	0	-0.07	2	1	2.05	1	0.9	1	2.33	0	-3.35	1	2.77	1
20010314	0.7	12	6	14.28	14.18	66	0.56	-424618.57	3734966.9	0.38	0.32	20010315	1.29	11	7	14.27	14.18	21.28	0.45	-434181.03	3713635.27	0.37	0.29	20010316	0.7	11	5	14.25	14.18	-2.55	-0.05	-439518.47	3698690.43	0.36	0.28	1	2.05	2	1	0.9	1	2.33	0	-3.35	1	2.77	1	1.15	1
20010315	1.29	11	7	14.27	14.18	21.28	0.45	-434181.03	3713635.27	0.37	0.29	20010316	0.7	11	5	14.25	14.18	-2.55	-0.05	-439518.47	3698690.43	0.36	0.28	20010319	2.11	12	2	14.26	14.23	109.44	0.37	-415824.41	3730282.51	0.36	0.4	1	0.9	2	1	2.33	0	-3.35	1	2.77	1	1.15	1	1.73	0
20010316	0.7	11	5	14.25	14.18	-2.55	-0.05	-439518.47	3698690.43	0.36	0.28	20010319	2.11	12	2	14.26	14.23	109.44	0.37	-415824.41	3730282.51	0.36	0.4	20010320	1.32	11	2	14.34	14.29	214.61	0.56	-424186.37	3772092.28	0.35	0.25	1	2.33	2	0	-3.35	1	2.77	1	1.15	1	1.73	0	-1.25	1
20010319	2.11	12	2	14.26	14.23	109.44	0.37	-415824.41	3730282.51	0.36	0.4	20010320	1.32	11	2	14.34	14.29	214.61	0.56	-424186.37	3772092.28	0.35	0.25	20010322	2.32	12	8	14.46	14.4	235.85	0.88	-454673.23	3869095.95	0.37	0.57	0	-3.35	2	1	2.77	1	1.15	1	1.73	0	-1.25	1	0.46	0
20010320	1.32	11	2	14.34	14.29	214.61	0.56	-424186.37	3772092.28	0.35	0.25	20010322	2.32	12	8	14.46	14.4	235.85	0.88	-454673.23	3869095.95	0.37	0.57	20010323	0.88	11	5	14.51	14.41	75.68	0.2	-534477.04	3784059.11	0.4	0.65	1	2.77	2	1	1.15	1	1.73	0	-1.25	1	0.46	0	-0.2	0
20010322	2.32	12	8	14.46	14.4	235.85	0.88	-454673.23	3869095.95	0.37	0.57	20010323	0.88	11	5	14.51	14.41	75.68	0.2	-534477.04	3784059.11	0.4	0.65	20010326	0.55	12	6	14.64	14.48	86.14	0.56	-510599.48	3830859.13	0.41	0.52	1	1.15	2	1	1.73	0	-1.25	1	0.46	0	-0.2	0	-1.13	0
20010323	0.88	11	5	14.51	14.41	75.68	0.2	-534477.04	3784059.11	0.4	0.65	20010326	0.55	12	6	14.64	14.48	86.14	0.56	-510599.48	3830859.13	0.41	0.52	20010327	1.44	12	2	14.75	14.57	112.37	0.59	-492208.69	3898292.01	0.42	0.44	1	1.73	2	0	-1.25	1	0.46	0	-0.2	0	-1.13	0	-1.81	1
20010326	0.55	12	6	14.64	14.48	86.14	0.56	-510599.48	3830859.13	0.41	0.52	20010327	1.44	12	2	14.75	14.57	112.37	0.59	-492208.69	3898292.01	0.42	0.44	20010328	1.89	12	2	14.88	14.7	130.79	1.06	-419730.18	4025754.22	0.43	0.51	0	-1.25	2	1	0.46	0	-0.2	0	-1.13	0	-1.81	1	1.3	0
20010327	1.44	12	2	14.75	14.57	112.37	0.59	-492208.69	3898292.01	0.42	0.44	20010328	1.89	12	2	14.88	14.7	130.79	1.06	-419730.18	4025754.22	0.43	0.51	20010329	0.72	11	3	14.91	14.76	109.83	0.73	-496015.63	3934211.68	0.43	0.48	1	0.46	2	0	-0.2	0	-1.13	0	-1.81	1	1.3	0	-0.81	1
20010328	1.89	12	2	14.88	14.7	130.79	1.06	-419730.18	4025754.22	0.43	0.51	20010329	0.72	11	3	14.91	14.76	109.83	0.73	-496015.63	3934211.68	0.43	0.48	20010330	0.46	12	4	15.05	14.83	76.57	0.96	-488975.54	3976452.24	0.41	0.24	0	-0.2	2	0	-1.13	0	-1.81	1	1.3	0	-0.81	1	0.75	1
20010329	0.72	11	3	14.91	14.76	109.83	0.73	-496015.63	3934211.68	0.43	0.48	20010330	0.46	12	4	15.05	14.83	76.57	0.96	-488975.54	3976452.24	0.41	0.24	20010402	0.9	11	3	15.11	14.88	69.82	0.94	-502496.15	3938348.68	0.4	0.31	0	-1.13	2	0	-1.81	1	1.3	0	-0.81	1	0.75	1	1.95	0
20010330	0.46	12	4	15.05	14.83	76.57	0.96	-488975.54	3976452.24	0.41	0.24	20010402	0.9	11	3	15.11	14.88	69.82	0.94	-502496.15	3938348.68	0.4	0.31	20010403	1.01	11	5	15.09	14.89	9.15	0.48	-514571.01	3899928.68	0.4	0.35	0	-1.81	2	1	1.3	0	-0.81	1	0.75	1	1.95	0	-0.2	0
20010402	0.9	11	3	15.11	14.88	69.82	0.94	-502496.15	3938348.68	0.4	0.31	20010403	1.01	11	5	15.09	14.89	9.15	0.48	-514571.01	3899928.68	0.4	0.35	20010404	1.27	11	5	14.98	14.85	-82.93	0.08	-550260.16	3851261.66	0.4	0.45	1	1.3	2	0	-0.81	1	0.75	1	1.95	0	-0.2	0	-0.13	1
20010403	1.01	11	5	15.09	14.89	9.15	0.48	-514571.01	3899928.68	0.4	0.35	20010404	1.27	11	5	14.98	14.85	-82.93	0.08	-550260.16	3851261.66	0.4	0.45	20010405	0.52	12	6	14.93	14.85	-64.01	-0.07	-530451.95	3876472.11	0.39	0.28	0	-0.81	2	1	0.75	1	1.95	0	-0.2	0	-0.13	1	0.33	1
20010404	1.27	11	5	14.98	14.85	-82.93	0.08	-550260.16	3851261.66	0.4	0.45	20010405	0.52	12	6	14.93	14.85	-64.01	-0.07	-530451.95	3876472.11	0.39	0.28	20010406	0.95	11	3	14.85	14.83	-70.72	0.31	-552280.04	3852461.21	0.37	0.22	1	0.75	2	1	1.95	0	-0.2	0	-0.13	1	0.33	1	1.78	1
20010405	0.52	12	6	14.93	14.85	-64.01	-0.07	-530451.95	3876472.11	0.39	0.28	20010406	0.95	11	3	14.85	14.83	-70.72	0.31	-552280.04	3852461.21	0.37	0.22	20010409	0.86	12	0	14.8	14.83	-53.74	0.02	-555057.87	3873017.14	0.37	0.37	1	1.95	2	0	-0.2	0	-0.13	1	0.33	1	1.78	1	0.91	0
20010406	0.95	11	3	14.85	14.83	-70.72	0.31	-552280.04	3852461.21	0.37	0.22	20010409	0.86	12	0	14.8	14.83	-53.74	0.02	-555057.87	3873017.14	0.37	0.37	20010410	1.94	12	2	14.84	14.88	25.55	0.14	-525644.71	3912934.99	0.37	0.38	0	-0.2	2	0	-0.13	1	0.33	1	1.78	1	0.91	0	-1.16	1
20010409	0.86	12	0	14.8	14.83	-53.74	0.02	-555057.87	3873017.14	0.37	0.37	20010410	1.94	12	2	14.84	14.88	25.55	0.14	-525644.71	3912934.99	0.37	0.38	20010411	0.62	11	3	14.93	14.92	56.26	-0.15	-522909.6	3888318.95	0.35	0.18	0	-0.13	2	1	0.33	1	1.78	1	0.91	0	-1.16	1	0.2	0
20010410	1.94	12	2	14.84	14.88	25.55	0.14	-525644.71	3912934.99	0.37	0.38	20010411	0.62	11	3	14.93	14.92	56.26	-0.15	-522909.6	3888318.95	0.35	0.18	20010412	2.49	11	1	14.98	14.95	93.98	0.02	-559062.62	3827136.91	0.36	0.44	1	0.33	2	1	1.78	1	0.91	0	-1.16	1	0.2	0	-0.58	0
20010411	0.62	11	3	14.93	14.92	56.26	-0.15	-522909.6	3888318.95	0.35	0.18	20010412	2.49	11	1	14.98	14.95	93.98	0.02	-559062.62	3827136.91	0.36	0.44	20010413	0.47	12	4	15.06	14.98	52.74	0	-543410.8	3855678.47	0.36	0.31	1	1.78	2	1	0.91	0	-1.16	1	0.2	0	-0.58	0	-1.24	1
20010412	2.49	11	1	14.98	14.95	93.98	0.02	-559062.62	3827136.91	0.36	0.44	20010413	0.47	12	4	15.06	14.98	52.74	0	-543410.8	3855678.47	0.36	0.31	20010416	4.13	10	2	15.17	15.06	168.06	0.3	-540534.61	3973602.39	0.37	0.47	1	0.91	2	0	-1.16	1	0.2	0	-0.58	0	-1.24	1	0.26	0
20010413	0.47	12	4	15.06	14.98	52.74	0	-543410.8	3855678.47	0.36	0.31	20010416	4.13	10	2	15.17	15.06	168.06	0.3	-540534.61	3973602.39	0.37	0.47	20010417	0.78	12	2	15.25	15.15	170.99	0.61	-572529.38	4065320.75	0.37	0.43	0	-1.16	2	1	0.2	0	-0.58	0	-1.24	1	0.26	0	-3.17	0
20010416	4.13	10	2	15.17	15.06	168.06	0.3	-540534.61	3973602.39	0.37	0.47	20010417	0.78	12	2	15.25	15.15	170.99	0.61	-572529.38	4065320.75	0.37	0.43	20010418	0.44	11	5	15.3	15.19	102.42	0.7	-610277.22	4025285.16	0.37	0.35	1	0.2	2	0	-0.58	0	-1.24	1	0.26	0	-3.17	0	-0.07	0
20010417	0.78	12	2	15.25	15.15	170.99	0.61	-572529.38	4065320.75	0.37	0.43	20010418	0.44	11	5	15.3	15.19	102.42	0.7	-610277.22	4025285.16	0.37	0.35	20010419	0.8	11	4	15.36	15.22	43.3	0.54	-590692.89	4057332.25	0.37	0.36	0	-0.58	2	0	-1.24	1	0.26	0	-3.17	0	-0.07	0	-0.07	0
20010418	0.44	11	5	15.3	15.19	102.42	0.7	-610277.22	4025285.16	0.37	0.35	20010419	0.8	11	4	15.36	15.22	43.3	0.54	-590692.89	4057332.25	0.37	0.36	20010420	1.74	11	3	15.4	15.24	60.34	0.57	-626604.33	4001470.01	0.39	0.56	0	-1.24	2	1	0.26	0	-3.17	0	-0.07	0	-0.07	0	-0.48	1
20010419	0.8	11	4	15.36	15.22	43.3	0.54	-590692.89	4057332.25	0.37	0.36	20010420	1.74	11	3	15.4	15.24	60.34	0.57	-626604.33	4001470.01	0.39	0.56	20010423	0.59	11	5	15.34	15.21	-39.41	0.27	-647255.22	3968428.59	0.38	0.32	1	0.26	2	0	-3.17	0	-0.07	0	-0.07	0	-0.48	1	0.34	0
20010420	1.74	11	3	15.4	15.24	60.34	0.57	-626604.33	4001470.01	0.39	0.56	20010423	0.59	11	5	15.34	15.21	-39.41	0.27	-647255.22	3968428.59	0.38	0.32	20010424	0.52	12	6	15.26	15.2	-54.09	0.02	-652127.22	3985480.59	0.36	0.14	0	-3.17	2	0	-0.07	0	-0.07	0	-0.48	1	0.34	0	-1.3	1
20010423	0.59	11	5	15.34	15.21	-39.41	0.27	-647255.22	3968428.59	0.38	0.32	20010424	0.52	12	6	15.26	15.2	-54.09	0.02	-652127.22	3985480.59	0.36	0.14	20010425	3.36	11	5	15.12	15.11	-164.13	-0.43	-692811.54	3928152.69	0.38	0.62	0	-0.07	2	0	-0.07	0	-0.48	1	0.34	0	-1.3	1	0.35	1
20010424	0.52	12	6	15.26	15.2	-54.09	0.02	-652127.22	3985480.59	0.36	0.14	20010425	3.36	11	5	15.12	15.11	-164.13	-0.43	-692811.54	3928152.69	0.38	0.62	20010426	0.6	12	1	14.98	15.02	-114.44	-0.42	-718190.77	3893910.86	0.43	0.85	0	-0.07	2	0	-0.48	1	0.34	0	-1.3	1	0.35	1	0.69	1
20010425	3.36	11	5	15.12	15.11	-164.13	-0.43	-692811.54	3928152.69	0.38	0.62	20010426	0.6	12	1	14.98	15.02	-114.44	-0.42	-718190.77	3893910.86	0.43	0.85	20010427	0.52	12	7	14.85	14.96	-139.2	-0.48	-721740.75	3876160.97	0.41	0.25	0	-0.48	2	1	0.34	0	-1.3	1	0.35	1	0.69	1	1.44	0
20010426	0.6	12	1	14.98	15.02	-114.44	-0.42	-718190.77	3893910.86	0.43	0.85	20010427	0.52	12	7	14.85	14.96	-139.2	-0.48	-721740.75	3876160.97	0.41	0.25	20010430	1.26	11	5	14.74	14.89	-114.43	-0.82	-730126.13	3853799.97	0.39	0.16	1	0.34	2	0	-1.3	1	0.35	1	0.69	1	1.44	0	0	1
20010427	0.52	12	7	14.85	14.96	-139.2	-0.48	-721740.75	3876160.97	0.41	0.25	20010430	1.26	11	5	14.74	14.89	-114.43	-0.82	-730126.13	3853799.97	0.39	0.16	20010508	0.7	12	2	14.64	14.84	-81.5	-0.91	-735309.54	3869350.2	0.37	0.24	0	-1.3	2	1	0.35	1	0.69	1	1.44	0	0	1	0.61	0
20010430	1.26	11	5	14.74	14.89	-114.43	-0.82	-730126.13	3853799.97	0.39	0.16	20010508	0.7	12	2	14.64	14.84	-81.5	-0.91	-735309.54	3869350.2	0.37	0.24	20010509	1.85	11	5	14.59	14.77	-100.16	-0.92	-746193.35	3840540.11	0.38	0.45	1	0.35	2	1	0.69	1	1.44	0	0	1	0.61	0	-1.28	1
20010508	0.7	12	2	14.64	14.84	-81.5	-0.91	-735309.54	3869350.2	0.37	0.24	20010509	1.85	11	5	14.59	14.77	-100.16	-0.92	-746193.35	3840540.11	0.38	0.45	20010510	1.09	12	6	14.56	14.72	-85.37	-0.9	-752090.6	3871992.11	0.37	0.32	1	0.69	2	1	1.44	0	0	1	0.61	0	-1.28	1	0.95	0
20010509	1.85	11	5	14.59	14.77	-100.16	-0.92	-746193.35	3840540.11	0.38	0.45	20010510	1.09	12	6	14.56	14.72	-85.37	-0.9	-752090.6	3871992.11	0.37	0.32	20010511	0.42	12	6	14.55	14.69	-58.11	-0.71	-749168.47	3885141.71	0.36	0.18	1	1.44	2	0	0	1	0.61	0	-1.28	1	0.95	0	-1.35	0
20010510	1.09	12	6	14.56	14.72	-85.37	-0.9	-752090.6	3871992.11	0.37	0.32	20010511	0.42	12	6	14.55	14.69	-58.11	-0.71	-749168.47	3885141.71	0.36	0.18	20010514	2.1	12	2	14.59	14.71	28.52	-0.31	-744567.6	3912746.91	0.36	0.36	0	0	2	1	0.61	0	-1.28	1	0.95	0	-1.35	0	-0.96	1
20010511	0.42	12	6	14.55	14.69	-58.11	-0.71	-749168.47	3885141.71	0.36	0.18	20010514	2.1	12	2	14.59	14.71	28.52	-0.31	-744567.6	3912746.91	0.36	0.36	20010515	0.9	6	3	14.62	14.73	80.89	-0.35	-748109.23	3912746.91	0.36	0.35	1	0.61	2	0	-1.28	1	0.95	0	-1.35	0	-0.96	1	1.1	0
20010514	2.1	12	2	14.59	14.71	28.52	-0.31	-744567.6	3912746.91	0.36	0.36	20010515	0.9	6	3	14.62	14.73	80.89	-0.35	-748109.23	3912746.91	0.36	0.35	20010516	1.91	12	2	14.71	14.76	113.58	0.22	-751269.58	3960152.14	0.35	0.3	0	-1.28	2	1	0.95	0	-1.35	0	-0.96	1	1.1	0	-1.57	0
20010515	0.9	6	3	14.62	14.73	80.89	-0.35	-748109.23	3912746.91	0.36	0.35	20010516	1.91	12	2	14.71	14.76	113.58	0.22	-751269.58	3960152.14	0.35	0.3	20010517	1	11	1	14.76	14.75	72.75	0.04	-791036.16	3912929.33	0.35	0.38	1	0.95	2	0	-1.35	0	-0.96	1	1.1	0	-1.57	0	-1.32	0
20010516	1.91	12	2	14.71	14.76	113.58	0.22	-751269.58	3960152.14	0.35	0.3	20010517	1	11	1	14.76	14.75	72.75	0.04	-791036.16	3912929.33	0.35	0.38	20010518	0.63	12	4	14.81	14.76	38.25	0.19	-773182.29	3942685.78	0.36	0.4	0	-1.35	2	0	-0.96	1	1.1	0	-1.57	0	-1.32	0	-0.7	1
20010517	1	11	1	14.76	14.75	72.75	0.04	-791036.16	3912929.33	0.35	0.38	20010518	0.63	12	4	14.81	14.76	38.25	0.19	-773182.29	3942685.78	0.36	0.4	20010521	0.96	11	7	14.77	14.74	8.82	0.06	-794330.28	3914181.96	0.35	0.31	0	-0.96	2	1	1.1	0	-1.57	0	-1.32	0	-0.7	1	0.42	1
20010518	0.63	12	4	14.81	14.76	38.25	0.19	-773182.29	3942685.78	0.36	0.4	20010521	0.96	11	7	14.77	14.74	8.82	0.06	-794330.28	3914181.96	0.35	0.31	20010522	1.02	11	5	14.71	14.7	-60.59	-0.13	-821217.31	3885143.97	0.34	0.27	1	1.1	2	0	-1.57	0	-1.32	0	-0.7	1	0.42	1	0.99	0
20010521	0.96	11	7	14.77	14.74	8.82	0.06	-794330.28	3914181.96	0.35	0.31	20010522	1.02	11	5	14.71	14.7	-60.59	-0.13	-821217.31	3885143.97	0.34	0.27	20010523	1.3	12	0	14.67	14.69	-48.79	0.22	-811999.96	3923037.52	0.35	0.37	0	-1.57	2	0	-1.32	0	-0.7	1	0.42	1	0.99	0	-0.98	0
20010522	1.02	11	5	14.71	14.7	-60.59	-0.13	-821217.31	3885143.97	0.34	0.27	20010523	1.3	12	0	14.67	14.69	-48.79	0.22	-811999.96	3923037.52	0.35	0.37	20010524	0.32	11	5	14.61	14.64	-112.48	-0.06	-822126.42	3911012.35	0.35	0.38	0	-1.32	2	0	-0.7	1	0.42	1	0.99	0	-0.98	0	0	0
20010523	1.3	12	0	14.67	14.69	-48.79	0.22	-811999.96	3923037.52	0.35	0.37	20010524	0.32	11	5	14.61	14.64	-112.48	-0.06	-822126.42	3911012.35	0.35	0.38	20010525	3	11	5	14.49	14.57	-182.74	-0.35	-844589.1	3874876.74	0.35	0.37	0	-0.7	2	1	0.42	1	0.99	0	-0.98	0	0	0	-0.7	1
20010524	0.32	11	5	14.61	14.64	-112.48	-0.06	-822126.42	3911012.35	0.35	0.38	20010525	3	11	5	14.49	14.57	-182.74	-0.35	-844589.1	3874876.74	0.35	0.37	20010528	0.77	11	5	14.39	14.49	-165.14	-0.66	-863215.22	3846937.56	0.34	0.24	1	0.42	2	1	0.99	0	-0.98	0	0	0	-0.7	1	0.92	0
20010525	3	11	5	14.49	14.57	-182.74	-0.35	-844589.1	3874876.74	0.35	0.37	20010528	0.77	11	5	14.39	14.49	-165.14	-0.66	-863215.22	3846937.56	0.34	0.24	20010529	0.56	12	6	14.33	14.44	-126.14	-0.6	-852808.86	3862547.09	0.32	0.12	1	0.99	2	0	-0.98	0	0	0	-0.7	1	0.92	0	-0.56	1
20010528	0.77	11	5	14.39	14.49	-165.14	-0.66	-863215.22	3846937.56	0.34	0.24	20010529	0.56	12	6	14.33	14.44	-126.14	-0.6	-852808.86	3862547.09	0.32	0.12	20010530	0.95	10	2	14.27	14.42	-63.13	-0.55	-845782.68	3877380.14	0.31	0.19	0	-0.98	2	0	0	0	-0.7	1	0.92	0	-0.56	1	0.35	0
20010529	0.56	12	6	14.33	14.44	-126.14	-0.6	-852808.86	3862547.09	0.32	0.12	20010530	0.95	10	2	14.27	14.42	-63.13	-0.55	-845782.68	3877380.14	0.31	0.19	20010531	1.27	11	1	14.22	14.38	-54.3	-0.5	-862308.91	3858493.02	0.31	0.32	0	0	2	0	-0.7	1	0.92	0	-0.56	1	0.35	0	-0.49	0
20010530	0.95	10	2	14.27	14.42	-63.13	-0.55	-845782.68	3877380.14	0.31	0.19	20010531	1.27	11	1	14.22	14.38	-54.3	-0.5	-862308.91	3858493.02	0.31	0.32	20010601	1.18	6	5	14.22	14.35	-67.38	-0.64	-868981.98	3858493.02	0.3	0.2	0	-0.7	2	1	0.92	0	-0.56	1	0.35	0	-0.49	0	-0.85	1
20010531	1.27	11	1	14.22	14.38	-54.3	-0.5	-862308.91	3858493.02	0.31	0.32	20010601	1.18	6	5	14.22	14.35	-67.38	-0.64	-868981.98	3858493.02	0.3	0.2	20010604	1.36	11	5	14.21	14.3	-87.3	-0.54	-887087.47	3828317.2	0.29	0.25	1	0.92	2	0	-0.56	1	0.35	0	-0.49	0	-0.85	1	0.57	1
20010601	1.18	6	5	14.22	14.35	-67.38	-0.64	-868981.98	3858493.02	0.3	0.2	20010604	1.36	11	5	14.21	14.3	-87.3	-0.54	-887087.47	3828317.2	0.29	0.25	20010605	0.47	10	2	14.21	14.29	-45.54	-0.27	-886515.54	3842615.56	0.29	0.25	0	-0.56	2	1	0.35	0	-0.49	0	-0.85	1	0.57	1	1.7	0
20010604	1.36	11	5	14.21	14.3	-87.3	-0.54	-887087.47	3828317.2	0.29	0.25	20010605	0.47	10	2	14.21	14.29	-45.54	-0.27	-886515.54	3842615.56	0.29	0.25	20010606	2.39	11	5	14.18	14.26	-57.35	-0.51	-902310.45	3808393.25	0.29	0.26	1	0.35	2	0	-0.49	0	-0.85	1	0.57	1	1.7	0	-1.54	1
20010605	0.47	10	2	14.21	14.29	-45.54	-0.27	-886515.54	3842615.56	0.29	0.25	20010606	2.39	11	5	14.18	14.26	-57.35	-0.51	-902310.45	3808393.25	0.29	0.26	20010607	0.48	12	2	14.18	14.25	20.48	-0.23	-911143.58	3824797.63	0.28	0.26	0	-0.49	2	0	-0.85	1	0.57	1	1.7	0	-1.54	1	1.77	0
20010606	2.39	11	5	14.18	14.26	-57.35	-0.51	-902310.45	3808393.25	0.29	0.26	20010607	0.48	12	2	14.18	14.25	20.48	-0.23	-911143.58	3824797.63	0.28	0.26	20010608	1.23	11	5	14.16	14.23	-75.13	-0.11	-921221.77	3804641.24	0.28	0.24	0	-0.85	2	1	0.57	1	1.7	0	-1.54	1	1.77	0	-1.88	1
20010607	0.48	12	2	14.18	14.25	20.48	-0.23	-911143.58	3824797.63	0.28	0.26	20010608	1.23	11	5	14.16	14.23	-75.13	-0.11	-921221.77	3804641.24	0.28	0.24	20010611	1.39	11	5	14.14	14.19	-173.49	-0.13	-937983.98	3776704.23	0.28	0.25	1	0.57	2	1	1.7	0	-1.54	1	1.77	0	-1.88	1	0.71	0
20010608	1.23	11	5	14.16	14.23	-75.13	-0.11	-921221.77	3804641.24	0.28	0.24	20010611	1.39	11	5	14.14	14.19	-173.49	-0.13	-937983.98	3776704.23	0.28	0.25	20010612	0.47	12	6	14.12	14.17	-118.21	-0.11	-935363.83	3789804.98	0.26	0.15	1	1.7	2	0	-1.54	1	1.77	0	-1.88	1	0.71	0	-1.55	1
20010611	1.39	11	5	14.14	14.19	-173.49	-0.13	-937983.98	3776704.23	0.28	0.25	20010612	0.47	12	6	14.12	14.17	-118.21	-0.11	-935363.83	3789804.98	0.26	0.15	20010613	1.36	12	2	14.15	14.2	56.84	-0.01	-922230.54	3807628.73	0.27	0.38	0	-1.54	2	1	1.77	0	-1.88	1	0.71	0	-1.55	1	2.72	1
20010612	0.47	12	6	14.12	14.17	-118.21	-0.11	-935363.83	3789804.98	0.26	0.15	20010613	1.36	12	2	14.15	14.2	56.84	-0.01	-922230.54	3807628.73	0.27	0.38	20010614	1.7	11	3	14.13	14.18	44.04	-0.09	-945172.79	3777285.75	0.29	0.41	1	1.77	2	0	-1.88	1	0.71	0	-1.55	1	2.72	1	0.42	1
20010613	1.36	12	2	14.15	14.2	56.84	-0.01	-922230.54	3807628.73	0.27	0.38	20010614	1.7	11	3	14.13	14.18	44.04	-0.09	-945172.79	3777285.75	0.29	0.41	20010615	0.48	12	6	14.18	14.22	112.16	0.16	-932765.8	3791760.57	0.29	0.28	0	-1.88	2	1	0.71	0	-1.55	1	2.72	1	0.42	1	3.33	1
20010614	1.7	11	3	14.13	14.18	44.04	-0.09	-945172.79	3777285.75	0.29	0.41	20010615	0.48	12	6	14.18	14.22	112.16	0.16	-932765.8	3791760.57	0.29	0.28	20010618	1.31	7	1	14.2	14.19	-14.24	-0.01	-945084.55	3772808.65	0.3	0.4	1	0.71	2	0	-1.55	1	2.72	1	0.42	1	3.33	1	1.75	0
20010615	0.48	12	6	14.18	14.22	112.16	0.16	-932765.8	3791760.57	0.29	0.28	20010618	1.31	7	1	14.2	14.19	-14.24	-0.01	-945084.55	3772808.65	0.3	0.4	20010619	0.95	12	4	14.22	14.19	-58.59	-0.04	-928947.46	3790738.75	0.29	0.2	0	-1.55	2	1	2.72	1	0.42	1	3.33	1	1.75	0	-1.85	0
20010618	1.31	7	1	14.2	14.19	-14.24	-0.01	-945084.55	3772808.65	0.3	0.4	20010619	0.95	12	4	14.22	14.19	-58.59	-0.04	-928947.46	3790738.75	0.29	0.2	20010620	1.05	7	5	14.14	14.15	-142.64	-0.18	-934479.66	3771929.28	0.29	0.34	1	2.72	2	1	0.42	1	3.33	1	1.75	0	-1.85	0	-0.4	0
20010619	0.95	12	4	14.22	14.19	-58.59	-0.04	-928947.46	3790738.75	0.29	0.2	20010620	1.05	7	5	14.14	14.15	-142.64	-0.18	-934479.66	3771929.28	0.29	0.34	20010621	1.87	12	0	14.19	14.19	32.23	0.15	-905227.26	3807151.56	0.32	0.59	1	0.42	2	1	3.33	1	1.75	0	-1.85	0	-0.4	0	-1.35	1
20010620	1.05	7	5	14.14	14.15	-142.64	-0.18	-934479.66	3771929.28	0.29	0.34	20010621	1.87	12	0	14.19	14.19	32.23	0.15	-905227.26	3807151.56	0.32	0.59	20010622	0.89	12	2	14.2	14.23	141.86	0.28	-879202.8	3838654.85	0.31	0.23	1	3.33	2	1	1.75	0	-1.85	0	-0.4	0	-1.35	1	0.75	0
20010621	1.87	12	0	14.19	14.19	32.23	0.15	-905227.26	3807151.56	0.32	0.59	20010622	0.89	12	2	14.2	14.23	141.86	0.28	-879202.8	3838654.85	0.31	0.23	20010626	4.83	11	8	14.36	14.35	272.44	0.88	-810772.56	3990722.05	0.34	0.59	1	1.75	2	0	-1.85	0	-0.4	0	-1.35	1	0.75	0	-0.88	0
20010622	0.89	12	2	14.2	14.23	141.86	0.28	-879202.8	3838654.85	0.31	0.23	20010626	4.83	11	8	14.36	14.35	272.44	0.88	-810772.56	3990722.05	0.34	0.59	20010627	0.93	12	2	14.55	14.49	197.28	1.06	-705218.3	4131461.06	0.35	0.4	0	-1.85	2	0	-0.4	0	-1.35	1	0.75	0	-0.88	0	-1.3	0
20010626	4.83	11	8	14.36	14.35	272.44	0.88	-810772.56	3990722.05	0.34	0.59	20010627	0.93	12	2	14.55	14.49	197.28	1.06	-705218.3	4131461.06	0.35	0.4	20010628	0.27	11	7	14.73	14.56	113.45	0.54	-733084.26	4092877.43	0.35	0.36	0	-0.4	2	0	-1.35	1	0.75	0	-0.88	0	-1.3	0	-0.83	1
20010627	0.93	12	2	14.55	14.49	197.28	1.06	-705218.3	4131461.06	0.35	0.4	20010628	0.27	11	7	14.73	14.56	113.45	0.54	-733084.26	4092877.43	0.35	0.36	20010629	0.66	11	5	14.83	14.61	69.78	0.7	-745832.94	4067380.07	0.34	0.24	0	-1.35	2	1	0.75	0	-0.88	0	-1.3	0	-0.83	1	0.07	1
20010628	0.27	11	7	14.73	14.56	113.45	0.54	-733084.26	4092877.43	0.35	0.36	20010629	0.66	11	5	14.83	14.61	69.78	0.7	-745832.94	4067380.07	0.34	0.24	20010702	0.67	7	5	14.87	14.61	29	0.25	-761352.3	4050227.09	0.33	0.21	1	0.75	2	0	-0.88	0	-1.3	0	-0.83	1	0.07	1	1.54	0
20010629	0.66	11	5	14.83	14.61	69.78	0.7	-745832.94	4067380.07	0.34	0.24	20010702	0.67	7	5	14.87	14.61	29	0.25	-761352.3	4050227.09	0.33	0.21	20010703	0.45	12	4	14.83	14.63	25.54	0.63	-758797.34	4057891.96	0.31	0.21	0	-0.88	2	0	-1.3	0	-0.83	1	0.07	1	1.54	0	-1.79	0
20010702	0.67	7	5	14.87	14.61	29	0.25	-761352.3	4050227.09	0.33	0.21	20010703	0.45	12	4	14.83	14.63	25.54	0.63	-758797.34	4057891.96	0.31	0.21	20010704	1.85	11	1	14.72	14.62	8.63	0.4	-767325.59	4043678.22	0.32	0.35	0	-1.3	2	0	-0.83	1	0.07	1	1.54	0	-1.79	0	-0.42	1
20010703	0.45	12	4	14.83	14.63	25.54	0.63	-758797.34	4057891.96	0.31	0.21	20010704	1.85	11	1	14.72	14.62	8.63	0.4	-767325.59	4043678.22	0.32	0.35	20010705	1.67	7	5	14.63	14.58	-66.56	0.43	-783104.22	4020010.28	0.32	0.3	0	-0.83	2	1	0.07	1	1.54	0	-1.79	0	-0.42	1	0.42	1
20010704	1.85	11	1	14.72	14.62	8.63	0.4	-767325.59	4043678.22	0.32	0.35	20010705	1.67	7	5	14.63	14.58	-66.56	0.43	-783104.22	4020010.28	0.32	0.3	20010706	0.55	11	5	14.52	14.53	-119.43	-0.07	-795072.1	4006902.6	0.31	0.23	1	0.07	2	1	1.54	0	-1.79	0	-0.42	1	0.42	1	1.05	0
20010705	1.67	7	5	14.63	14.58	-66.56	0.43	-783104.22	4020010.28	0.32	0.3	20010706	0.55	11	5	14.52	14.53	-119.43	-0.07	-795072.1	4006902.6	0.31	0.23	20010709	0.75	12	6	14.46	14.48	-128.12	-0.12	-801611.64	4016711.92	0.29	0.12	1	1.54	2	0	-1.79	0	-0.42	1	0.42	1	1.05	0	-0.69	1
20010706	0.55	11	5	14.52	14.53	-119.43	-0.07	-795072.1	4006902.6	0.31	0.23	20010709	0.75	12	6	14.46	14.48	-128.12	-0.12	-801611.64	4016711.92	0.29	0.12	20010710	1.26	12	2	14.41	14.49	-64.49	-0.38	-790564.13	4029059.14	0.28	0.23	0	-1.79	2	0	-0.42	1	0.42	1	1.05	0	-0.69	1	1.4	0
20010709	0.75	12	6	14.46	14.48	-128.12	-0.12	-801611.64	4016711.92	0.29	0.12	20010710	1.26	12	2	14.41	14.49	-64.49	-0.38	-790564.13	4029059.14	0.28	0.23	20010711	0.8	11	1	14.35	14.44	-76.09	-0.9	-799912.88	4019160.46	0.29	0.36	0	-0.42	2	1	0.42	1	1.05	0	-0.69	1	1.4	0	-0.07	1
20010710	1.26	12	2	14.41	14.49	-64.49	-0.38	-790564.13	4029059.14	0.28	0.23	20010711	0.8	11	1	14.35	14.44	-76.09	-0.9	-799912.88	4019160.46	0.29	0.36	20010712	1.01	12	5	14.3	14.4	-125	-0.68	-798030.41	4009120.62	0.29	0.32	1	0.42	2	1	1.05	0	-0.69	1	1.4	0	-0.07	1	3.52	0
20010711	0.8	11	1	14.35	14.44	-76.09	-0.9	-799912.88	4019160.46	0.29	0.36	20010712	1.01	12	5	14.3	14.4	-125	-0.68	-798030.41	4009120.62	0.29	0.32	20010713	0.85	10	2	14.3	14.37	-72.73	-0.56	-802283.89	4017627.58	0.28	0.21	1	1.05	2	0	-0.69	1	1.4	0	-0.07	1	3.52	0	-1	0
20010712	1.01	12	5	14.3	14.4	-125	-0.68	-798030.41	4009120.62	0.29	0.32	20010713	0.85	10	2	14.3	14.37	-72.73	-0.56	-802283.89	4017627.58	0.28	0.21	20010716	1.78	11	2	14.32	14.38	5.99	-0.21	-806175.38	4032761.14	0.29	0.37	0	-0.69	2	1	1.4	0	-0.07	1	3.52	0	-1	0	-1.68	0
20010713	0.85	10	2	14.3	14.37	-72.73	-0.56	-802283.89	4017627.58	0.28	0.21	20010716	1.78	11	2	14.32	14.38	5.99	-0.21	-806175.38	4032761.14	0.29	0.37	20010717	0.58	11	5	14.28	14.36	-44.12	-0.42	-807938.01	4023948.01	0.29	0.25	1	1.4	2	0	-0.07	1	3.52	0	-1	0	-1.68	0	0	1
20010716	1.78	11	2	14.32	14.38	5.99	-0.21	-806175.38	4032761.14	0.29	0.37	20010717	0.58	11	5	14.28	14.36	-44.12	-0.42	-807938.01	4023948.01	0.29	0.25	20010718	1.67	12	2	14.33	14.39	89.59	-0.09	-799902.73	4038679.35	0.29	0.25	0	-0.07	2	1	3.52	0	-1	0	-1.68	0	0	1	0.55	0
20010717	0.58	11	5	14.28	14.36	-44.12	-0.42	-807938.01	4023948.01	0.29	0.25	20010718	1.67	12	2	14.33	14.39	89.59	-0.09	-799902.73	4038679.35	0.29	0.25	20010719	0.49	11	1	14.39	14.41	93.33	0.09	-797842.83	4031469.7	0.28	0.28	1	3.52	2	0	-1	0	-1.68	0	0	1	0.55	0	-1.29	0
20010718	1.67	12	2	14.33	14.39	89.59	-0.09	-799902.73	4038679.35	0.29	0.25	20010719	0.49	11	1	14.39	14.41	93.33	0.09	-797842.83	4031469.7	0.28	0.28	20010720	18.3	12	2	14.54	14.51	251.39	0.72	-735347.14	4163405.04	0.33	0.76	0	-1	2	0	-1.68	0	0	1	0.55	0	-1.29	0	-4	0
20010719	0.49	11	1	14.39	14.41	93.33	0.09	-797842.83	4031469.7	0.28	0.28	20010720	18.3	12	2	14.54	14.51	251.39	0.72	-735347.14	4163405.04	0.33	0.76	20010723	0.38	11	7	14.63	14.58	179.98	0.56	-774851.97	4113365.59	0.34	0.38	0	-1.68	2	0	0	1	0.55	0	-1.29	0	-4	0	-0.58	1
20010720	18.3	12	2	14.54	14.51	251.39	0.72	-735347.14	4163405.04	0.33	0.76	20010723	0.38	11	7	14.63	14.58	179.98	0.56	-774851.97	4113365.59	0.34	0.38	20010724	0.7	11	5	14.69	14.58	48.04	0.09	-784710.89	4078411.24	0.34	0.39	0	0	2	1	0.55	0	-1.29	0	-4	0	-0.58	1	3.04	0
20010723	0.38	11	7	14.63	14.58	179.98	0.56	-774851.97	4113365.59	0.34	0.38	20010724	0.7	11	5	14.69	14.58	48.04	0.09	-784710.89	4078411.24	0.34	0.39	20010725	0.47	12	5	14.71	14.58	24.37	0.35	-783123.12	4078411.24	0.34	0.31	1	0.55	2	0	-1.29	0	-4	0	-0.58	1	3.04	0	-0.7	1
20010724	0.7	11	5	14.69	14.58	48.04	0.09	-784710.89	4078411.24	0.34	0.39	20010725	0.47	12	5	14.71	14.58	24.37	0.35	-783123.12	4078411.24	0.34	0.31	20010726	1.82	12	0	14.75	14.6	27.59	0.49	-774871.99	4108242.25	0.35	0.47	0	-1.29	2	0	-4	0	-0.58	1	3.04	0	-0.7	1	0.35	0
20010725	0.47	12	5	14.71	14.58	24.37	0.35	-783123.12	4078411.24	0.34	0.31	20010726	1.82	12	0	14.75	14.6	27.59	0.49	-774871.99	4108242.25	0.35	0.47	20010727	0.52	11	7	14.64	14.58	-13.35	0.24	-783366.28	4092798.08	0.36	0.4	0	-4	2	0	-0.58	1	3.04	0	-0.7	1	0.35	0	-1.69	1
20010726	1.82	12	0	14.75	14.6	27.59	0.49	-774871.99	4108242.25	0.35	0.47	20010727	0.52	11	7	14.64	14.58	-13.35	0.24	-783366.28	4092798.08	0.36	0.4	20010730	2.16	7	5	14.46	14.46	-170.5	-0.49	-815601.82	4059431.47	0.38	0.59	0	-0.58	2	1	3.04	0	-0.7	1	0.35	0	-1.69	1	0.21	0
20010727	0.52	11	7	14.64	14.58	-13.35	0.24	-783366.28	4092798.08	0.36	0.4	20010730	2.16	7	5	14.46	14.46	-170.5	-0.49	-815601.82	4059431.47	0.38	0.59	20010731	0.89	12	5	14.3	14.34	-172.5	-0.47	-832182.49	4029787.23	0.4	0.59	1	3.04	2	0	-0.7	1	0.35	0	-1.69	1	0.21	0	-0.5	1
20010730	2.16	7	5	14.46	14.46	-170.5	-0.49	-815601.82	4059431.47	0.38	0.59	20010731	0.89	12	5	14.3	14.34	-172.5	-0.47	-832182.49	4029787.23	0.4	0.59	20010801	0.58	3	6	14.23	14.33	-92.94	-0.25	-814851.96	4047117.76	0.4	0.42	0	-0.7	2	1	0.35	0	-1.69	1	0.21	0	-0.5	1	2.23	1
20010731	0.89	12	5	14.3	14.34	-172.5	-0.47	-832182.49	4029787.23	0.4	0.59	20010801	0.58	3	6	14.23	14.33	-92.94	-0.25	-814851.96	4047117.76	0.4	0.42	20010802	1.04	11	1	14.13	14.3	-79.96	-0.34	-806013.21	4029055.95	0.41	0.47	1	0.35	2	0	-1.69	1	0.21	0	-0.5	1	2.23	1	0.63	1
20010801	0.58	3	6	14.23	14.33	-92.94	-0.25	-814851.96	4047117.76	0.4	0.42	20010802	1.04	11	1	14.13	14.3	-79.96	-0.34	-806013.21	4029055.95	0.41	0.47	20010803	0.82	6	6	14.07	14.28	-50.2	-0.8	-797081.89	4043941.47	0.39	0.25	0	-1.69	2	1	0.21	0	-0.5	1	2.23	1	0.63	1	1.19	1
20010802	1.04	11	1	14.13	14.3	-79.96	-0.34	-806013.21	4029055.95	0.41	0.47	20010803	0.82	6	6	14.07	14.28	-50.2	-0.8	-797081.89	4043941.47	0.39	0.25	20010806	1.38	7	5	14.08	14.22	-74.51	-0.89	-801194.42	4023378.85	0.39	0.4	1	0.21	2	0	-0.5	1	2.23	1	0.63	1	1.19	1	1.1	0
20010803	0.82	6	6	14.07	14.28	-50.2	-0.8	-797081.89	4043941.47	0.39	0.25	20010806	1.38	7	5	14.08	14.22	-74.51	-0.89	-801194.42	4023378.85	0.39	0.4	20010807	1.06	11	0	14.11	14.18	-71.83	-0.61	-798275.92	4045267.57	0.41	0.6	0	-0.5	2	1	2.23	1	0.63	1	1.19	1	1.1	0	-2.46	1
20010806	1.38	7	5	14.08	14.22	-74.51	-0.89	-801194.42	4023378.85	0.39	0.4	20010807	1.06	11	0	14.11	14.18	-71.83	-0.61	-798275.92	4045267.57	0.41	0.6	20010808	0.42	11	7	14.04	14.13	-67.7	-0.68	-804736.12	4036038.71	0.39	0.2	1	2.23	2	1	0.63	1	1.19	1	1.1	0	-2.46	1	0.7	1
20010807	1.06	11	0	14.11	14.18	-71.83	-0.61	-798275.92	4045267.57	0.41	0.6	20010808	0.42	11	7	14.04	14.13	-67.7	-0.68	-804736.12	4036038.71	0.39	0.2	20010809	2.13	12	2	14.06	14.15	37.98	-0.45	-796700.76	4055680.71	0.4	0.44	1	0.63	2	1	1.19	1	1.1	0	-2.46	1	0.7	1	1.25	0
20010808	0.42	11	7	14.04	14.13	-67.7	-0.68	-804736.12	4036038.71	0.39	0.2	20010809	2.13	12	2	14.06	14.15	37.98	-0.45	-796700.76	4055680.71	0.4	0.44	20010810	0.85	12	2	14.08	14.18	175.15	-0.17	-797276.46	4072375.88	0.39	0.29	1	1.19	2	1	1.1	0	-2.46	1	0.7	1	1.25	0	0	1
20010809	2.13	12	2	14.06	14.15	37.98	-0.45	-796700.76	4055680.71	0.4	0.44	20010810	0.85	12	2	14.08	14.18	175.15	-0.17	-797276.46	4072375.88	0.39	0.29	20010813	1.25	12	0	14.19	14.24	151.65	0.58	-777709.84	4093165.41	0.38	0.34	1	1.1	2	0	-2.46	1	0.7	1	1.25	0	0	1	2.71	1
20010810	0.85	12	2	14.08	14.18	175.15	-0.17	-797276.46	4072375.88	0.39	0.29	20010813	1.25	12	0	14.19	14.24	151.65	0.58	-777709.84	4093165.41	0.38	0.34	20010814	1.86	12	2	14.32	14.31	179.31	0.82	-763120.33	4131784.71	0.39	0.45	0	-2.46	2	1	0.7	1	1.25	0	0	1	2.71	1	0.68	0
20010813	1.25	12	0	14.19	14.24	151.65	0.58	-777709.84	4093165.41	0.38	0.34	20010814	1.86	12	2	14.32	14.31	179.31	0.82	-763120.33	4131784.71	0.39	0.45	20010816	0.54	11	5	14.4	14.31	76.87	0.04	-780956.39	4110975.97	0.39	0.42	1	0.7	2	1	1.25	0	0	1	2.71	1	0.68	0	-0.47	0
20010814	1.86	12	2	14.32	14.31	179.31	0.82	-763120.33	4131784.71	0.39	0.45	20010816	0.54	11	5	14.4	14.31	76.87	0.04	-780956.39	4110975.97	0.39	0.42	20010817	0.46	12	4	14.43	14.32	38.87	0.24	-776570.69	4120521.31	0.39	0.37	1	1.25	2	0	0	1	2.71	1	0.68	0	-0.47	0	-1.69	1
20010816	0.54	11	5	14.4	14.31	76.87	0.04	-780956.39	4110975.97	0.39	0.42	20010817	0.46	12	4	14.43	14.32	38.87	0.24	-776570.69	4120521.31	0.39	0.37	20010820	1.7	12	2	14.48	14.37	90.04	0.37	-769092.1	4136724.93	0.38	0.26	0	0	2	1	2.71	1	0.68	0	-0.47	0	-1.69	1	2.95	0
20010817	0.46	12	4	14.43	14.32	38.87	0.24	-776570.69	4120521.31	0.39	0.37	20010820	1.7	12	2	14.48	14.37	90.04	0.37	-769092.1	4136724.93	0.38	0.26	20010821	0.62	11	5	14.46	14.37	48	0.43	-775113.28	4126689.63	0.36	0.22	1	2.71	2	1	0.68	0	-0.47	0	-1.69	1	2.95	0	-1.27	0
20010820	1.7	12	2	14.48	14.37	90.04	0.37	-769092.1	4136724.93	0.38	0.26	20010821	0.62	11	5	14.46	14.37	48	0.43	-775113.28	4126689.63	0.36	0.22	20010822	11.94	12	0	14.48	14.45	112.05	0.79	-681493.43	4246523.03	0.39	0.64	1	0.68	2	0	-0.47	0	-1.69	1	2.95	0	-1.27	0	-1.35	0
20010821	0.62	11	5	14.46	14.37	48	0.43	-775113.28	4126689.63	0.36	0.22	20010822	11.94	12	0	14.48	14.45	112.05	0.79	-681493.43	4246523.03	0.39	0.64	20010823	1.05	12	2	14.6	14.52	174.15	0.96	-656320.67	4372386.83	0.41	0.55	0	-0.47	2	0	-1.69	1	2.95	0	-1.27	0	-1.35	0	0	1
20010822	11.94	12	0	14.48	14.45	112.05	0.79	-681493.43	4246523.03	0.39	0.64	20010823	1.05	12	2	14.6	14.52	174.15	0.96	-656320.67	4372386.83	0.41	0.55	20010824	0.94	11	3	14.69	14.58	154.82	0.58	-750478.4	4254689.67	0.4	0.4	0	-1.69	2	1	2.95	0	-1.27	0	-1.35	0	0	1	0.27	1
20010823	1.05	12	2	14.6	14.52	174.15	0.96	-656320.67	4372386.83	0.41	0.55	20010824	0.94	11	3	14.69	14.58	154.82	0.58	-750478.4	4254689.67	0.4	0.4	20010827	0.42	7	5	14.68	14.57	16.93	0.24	-768716.1	4205588.17	0.4	0.36	1	2.95	2	0	-1.27	0	-1.35	0	0	1	0.27	1	3.01	0
20010824	0.94	11	3	14.69	14.58	154.82	0.58	-750478.4	4254689.67	0.4	0.4	20010827	0.42	7	5	14.68	14.57	16.93	0.24	-768716.1	4205588.17	0.4	0.36	20010828	0.92	12	0	14.8	14.65	93.96	0.5	-734513.55	4250735.54	0.43	0.66	0	-1.27	2	0	-1.35	0	0	1	0.27	1	3.01	0	-0.93	1
20010827	0.42	7	5	14.68	14.57	16.93	0.24	-768716.1	4205588.17	0.4	0.36	20010828	0.92	12	0	14.8	14.65	93.96	0.5	-734513.55	4250735.54	0.43	0.66	20010829	1.08	11	7	14.81	14.68	88.52	0.15	-776319.85	4201961.52	0.41	0.28	0	-1.35	2	0	0	1	0.27	1	3.01	0	-0.93	1	2.48	0
20010828	0.92	12	0	14.8	14.65	93.96	0.5	-734513.55	4250735.54	0.43	0.66	20010829	1.08	11	7	14.81	14.68	88.52	0.15	-776319.85	4201961.52	0.41	0.28	20010830	0.53	11	5	14.75	14.66	8.4	0.31	-795904.54	4176350.78	0.4	0.34	0	0	2	1	0.27	1	3.01	0	-0.93	1	2.48	0	-3.4	1
20010829	1.08	11	7	14.81	14.68	88.52	0.15	-776319.85	4201961.52	0.41	0.28	20010830	0.53	11	5	14.75	14.66	8.4	0.31	-795904.54	4176350.78	0.4	0.34	20010831	0.63	6	5	14.71	14.65	-30.75	0.21	-803932.59	4176350.78	0.38	0.2	1	0.27	2	1	3.01	0	-0.93	1	2.48	0	-3.4	1	3.45	0
20010830	0.53	11	5	14.75	14.66	8.4	0.31	-795904.54	4176350.78	0.4	0.34	20010831	0.63	6	5	14.71	14.65	-30.75	0.21	-803932.59	4176350.78	0.38	0.2	20010903	1.69	12	0	14.73	14.65	-24.49	0.07	-809351.04	4203443	0.38	0.35	1	3.01	2	0	-0.93	1	2.48	0	-3.4	1	3.45	0	-0.07	0
20010831	0.63	6	5	14.71	14.65	-30.75	0.21	-803932.59	4176350.78	0.38	0.2	20010903	1.69	12	0	14.73	14.65	-24.49	0.07	-809351.04	4203443	0.38	0.35	20010904	3.58	12	2	14.74	14.73	103.66	0.69	-742939.26	4300506.37	0.4	0.57	0	-0.93	2	1	2.48	0	-3.4	1	3.45	0	-0.07	0	-1.24	0
20010903	1.69	12	0	14.73	14.65	-24.49	0.07	-809351.04	4203443	0.38	0.35	20010904	3.58	12	2	14.74	14.73	103.66	0.69	-742939.26	4300506.37	0.4	0.57	20010905	0.64	11	7	14.77	14.77	105.9	0.16	-781208.48	4238318.88	0.39	0.26	1	2.48	2	0	-3.4	1	3.45	0	-0.07	0	-1.24	0	-1.46	0
20010904	3.58	12	2	14.74	14.73	103.66	0.69	-742939.26	4300506.37	0.4	0.57	20010905	0.64	11	7	14.77	14.77	105.9	0.16	-781208.48	4238318.88	0.39	0.26	20010906	2.2	10	2	14.91	14.87	159.04	0.43	-685048.8	4375273.58	0.39	0.47	0	-3.4	2	1	3.45	0	-0.07	0	-1.24	0	-1.46	0	-0.2	0
20010905	0.64	11	7	14.77	14.77	105.9	0.16	-781208.48	4238318.88	0.39	0.26	20010906	2.2	10	2	14.91	14.87	159.04	0.43	-685048.8	4375273.58	0.39	0.47	20010907	0.6	11	5	14.95	14.85	54.6	-0.02	-764480.54	4292899.92	0.41	0.56	1	3.45	2	0	-0.07	0	-1.24	0	-1.46	0	-0.2	0	-2.36	1
20010906	2.2	10	2	14.91	14.87	159.04	0.43	-685048.8	4375273.58	0.39	0.47	20010907	0.6	11	5	14.95	14.85	54.6	-0.02	-764480.54	4292899.92	0.41	0.56	20010910	1.19	12	0	15.08	14.93	102.56	0.74	-710102.01	4390781.28	0.46	0.9	0	-0.07	2	0	-1.24	0	-1.46	0	-0.2	0	-2.36	1	1.31	1
20010907	0.6	11	5	14.95	14.85	54.6	-0.02	-764480.54	4292899.92	0.41	0.56	20010910	1.19	12	0	15.08	14.93	102.56	0.74	-710102.01	4390781.28	0.46	0.9	20010911	0.53	11	7	15.13	15	127.33	0.3	-703921.88	4339280.24	0.44	0.25	0	-1.24	2	0	-1.46	0	-0.2	0	-2.36	1	1.31	1	1.63	0
20010910	1.19	12	0	15.08	14.93	102.56	0.74	-710102.01	4390781.28	0.46	0.9	20010911	0.53	11	7	15.13	15	127.33	0.3	-703921.88	4339280.24	0.44	0.25	20010912	1.67	12	5	15.16	15.02	18.76	0.3	-656130.81	4253256.3	0.46	0.61	0	-1.46	2	0	-0.2	0	-2.36	1	1.31	1	1.63	0	-1.14	0
20010911	0.53	11	7	15.13	15	127.33	0.3	-703921.88	4339280.24	0.44	0.25	20010912	1.67	12	5	15.16	15.02	18.76	0.3	-656130.81	4253256.3	0.46	0.61	20010913	0.29	11	3	15.07	14.99	4.08	0.28	-679803.01	4228149.42	0.45	0.35	0	-0.2	2	0	-2.36	1	1.31	1	1.63	0	-1.14	0	-0.54	0
20010912	1.67	12	5	15.16	15.02	18.76	0.3	-656130.81	4253256.3	0.46	0.61	20010913	0.29	11	3	15.07	14.99	4.08	0.28	-679803.01	4228149.42	0.45	0.35	20010914	1.32	12	5	15.08	14.97	-54.67	0.25	-703141.59	4194984.07	0.43	0.27	0	-2.36	2	1	1.31	1	1.63	0	-1.14	0	-0.54	0	-0.27	1
20010913	0.29	11	3	15.07	14.99	4.08	0.28	-679803.01	4228149.42	0.45	0.35	20010914	1.32	12	5	15.08	14.97	-54.67	0.25	-703141.59	4194984.07	0.43	0.27	20010917	1.6	11	5	14.92	14.88	-211.85	-0.14	-751025.48	4142059.77	0.43	0.42	1	1.31	2	1	1.63	0	-1.14	0	-0.54	0	-0.27	1	1.98	0
20010914	1.32	12	5	15.08	14.97	-54.67	0.25	-703141.59	4194984.07	0.43	0.27	20010917	1.6	11	5	14.92	14.88	-211.85	-0.14	-751025.48	4142059.77	0.43	0.42	20010918	0.43	12	2	14.8	14.85	-127.09	-0.39	-755580.3	4164833.89	0.42	0.4	1	1.63	2	0	-1.14	0	-0.54	0	-0.27	1	1.98	0	-1.07	0
20010917	1.6	11	5	14.92	14.88	-211.85	-0.14	-751025.48	4142059.77	0.43	0.42	20010918	0.43	12	2	14.8	14.85	-127.09	-0.39	-755580.3	4164833.89	0.42	0.4	20010919	1.24	12	0	14.77	14.86	-80.63	-0.01	-729366	4193104.21	0.44	0.55	0	-1.14	2	0	-0.54	0	-0.27	1	1.98	0	-1.07	0	0	0
20010918	0.43	12	2	14.8	14.85	-127.09	-0.39	-755580.3	4164833.89	0.42	0.4	20010919	1.24	12	0	14.77	14.86	-80.63	-0.01	-729366	4193104.21	0.44	0.55	20010920	0.89	11	3	14.75	14.84	-37.49	-0.55	-745984.02	4167815.93	0.43	0.35	0	-0.54	2	0	-0.27	1	1.98	0	-1.07	0	0	0	-0.61	1
20010919	1.24	12	0	14.77	14.86	-80.63	-0.01	-729366	4193104.21	0.44	0.55	20010920	0.89	11	3	14.75	14.84	-37.49	-0.55	-745984.02	4167815.93	0.43	0.35	20010921	0.64	11	5	14.71	14.81	-63.68	-0.11	-754820.61	4151537.99	0.42	0.35	0	-0.27	2	1	1.98	0	-1.07	0	0	0	-0.61	1	1.09	0
20010920	0.89	11	3	14.75	14.84	-37.49	-0.55	-745984.02	4167815.93	0.43	0.35	20010921	0.64	11	5	14.71	14.81	-63.68	-0.11	-754820.61	4151537.99	0.42	0.35	20010924	1.54	11	5	14.74	14.78	-67.55	-0.66	-767035.6	4126465.12	0.42	0.39	1	1.98	2	0	-1.07	0	0	0	-0.61	1	1.09	0	-0.4	0
20010921	0.64	11	5	14.71	14.81	-63.68	-0.11	-754820.61	4151537.99	0.42	0.35	20010924	1.54	11	5	14.74	14.78	-67.55	-0.66	-767035.6	4126465.12	0.42	0.39	20010925	2	10	2	14.79	14.81	163.36	-0.36	-796855.17	4176667.69	0.51	1.35	0	-1.07	2	0	0	0	-0.61	1	1.09	0	-0.4	0	-7.04	1
20010924	1.54	11	5	14.74	14.78	-67.55	-0.66	-767035.6	4126465.12	0.42	0.39	20010925	2	10	2	14.79	14.81	163.36	-0.36	-796855.17	4176667.69	0.51	1.35	20010926	0.39	11	7	14.76	14.8	-3.81	-0.33	-809861.29	4157158.51	0.48	0.24	0	0	2	0	-0.61	1	1.09	0	-0.4	0	-7.04	1	1.89	0
20010925	2	10	2	14.79	14.81	163.36	-0.36	-796855.17	4176667.69	0.51	1.35	20010926	0.39	11	7	14.76	14.8	-3.81	-0.33	-809861.29	4157158.51	0.48	0.24	20010927	1.04	11	5	14.76	14.8	-27.57	-0.11	-808663.87	4157158.51	0.47	0.34	0	-0.61	2	1	1.09	0	-0.4	0	-7.04	1	1.89	0	-3	0
20010926	0.39	11	7	14.76	14.8	-3.81	-0.33	-809861.29	4157158.51	0.48	0.24	20010927	1.04	11	5	14.76	14.8	-27.57	-0.11	-808663.87	4157158.51	0.47	0.34	20011008	1	11	7	14.76	14.77	-38.77	-0.17	-818864.56	4136757.12	0.45	0.32	1	1.09	2	0	-0.4	0	-7.04	1	1.89	0	-3	0	-2.72	0
20010927	1.04	11	5	14.76	14.8	-27.57	-0.11	-808663.87	4157158.51	0.47	0.34	20011008	1	11	7	14.76	14.77	-38.77	-0.17	-818864.56	4136757.12	0.45	0.32	20011009	1.19	12	2	14.8	14.79	12.84	0.34	-816558.71	4160968.52	0.45	0.42	0	-0.4	2	0	-7.04	1	1.89	0	-3	0	-2.72	0	-0.08	0
20011008	1	11	7	14.76	14.77	-38.77	-0.17	-818864.56	4136757.12	0.45	0.32	20011009	1.19	12	2	14.8	14.79	12.84	0.34	-816558.71	4160968.52	0.45	0.42	20011010	1.8	11	3	14.77	14.79	16.8	0.09	-834205.9	4117314.95	0.45	0.47	0	-7.04	2	1	1.89	0	-3	0	-2.72	0	-0.08	0	-4.55	0
20011009	1.19	12	2	14.8	14.79	12.84	0.34	-816558.71	4160968.52	0.45	0.42	20011010	1.8	11	3	14.77	14.79	16.8	0.09	-834205.9	4117314.95	0.45	0.47	20011011	3.33	11	5	14.56	14.6	-286.88	-1.19	-972580.39	3971963.6	0.53	1.25	1	1.89	2	0	-3	0	-2.72	0	-0.08	0	-4.55	0	-1.43	0
20011010	1.8	11	3	14.77	14.79	16.8	0.09	-834205.9	4117314.95	0.45	0.47	20011011	3.33	11	5	14.56	14.6	-286.88	-1.19	-972580.39	3971963.6	0.53	1.25	20011012	0.84	12	4	14.41	14.49	-219.48	-0.76	-885428.37	4093976.43	0.62	1.4	0	-3	2	0	-2.72	0	-0.08	0	-4.55	0	-1.43	0	-1.61	1
20011011	3.33	11	5	14.56	14.6	-286.88	-1.19	-972580.39	3971963.6	0.53	1.25	20011012	0.84	12	4	14.41	14.49	-219.48	-0.76	-885428.37	4093976.43	0.62	1.4	20011015	0.37	11	7	14.19	14.32	-133.62	-1.1	-912939.05	4049271.57	0.61	0.52	0	-2.72	2	0	-0.08	0	-4.55	0	-1.43	0	-1.61	1	9.98	1
20011012	0.84	12	4	14.41	14.49	-219.48	-0.76	-885428.37	4093976.43	0.62	1.4	20011015	0.37	11	7	14.19	14.32	-133.62	-1.1	-912939.05	4049271.57	0.61	0.52	20011016	0.89	11	5	13.86	14.12	-132.5	-1.43	-925725.44	4009633.77	0.61	0.62	0	-0.08	2	0	-4.55	0	-1.43	0	-1.61	1	9.98	1	3.87	0
20011015	0.37	11	7	14.19	14.32	-133.62	-1.1	-912939.05	4049271.57	0.61	0.52	20011016	0.89	11	5	13.86	14.12	-132.5	-1.43	-925725.44	4009633.77	0.61	0.62	20011017	0.51	10	7	13.55	13.95	-109.39	-1.73	-927142.73	3989319.28	0.59	0.43	0	-4.55	2	0	-1.43	0	-1.61	1	9.98	1	3.87	0	-1.79	0
20011016	0.89	11	5	13.86	14.12	-132.5	-1.43	-925725.44	4009633.77	0.61	0.62	20011017	0.51	10	7	13.55	13.95	-109.39	-1.73	-927142.73	3989319.28	0.59	0.43	20011018	2.59	11	5	13.32	13.71	-119.25	-2.17	-967710.78	3936780.33	0.61	0.79	0	-1.43	2	0	-1.61	1	9.98	1	3.87	0	-1.79	0	-0.73	1
20011017	0.51	10	7	13.55	13.95	-109.39	-1.73	-927142.73	3989319.28	0.59	0.43	20011018	2.59	11	5	13.32	13.71	-119.25	-2.17	-967710.78	3936780.33	0.61	0.79	20011019	1.04	11	5	13	13.47	-126.27	-2.35	-973168.82	3882199.86	0.61	0.6	0	-1.61	2	1	9.98	1	3.87	0	-1.79	0	-0.73	1	1.03	0
20011018	2.59	11	5	13.32	13.71	-119.25	-2.17	-967710.78	3936780.33	0.61	0.79	20011019	1.04	11	5	13	13.47	-126.27	-2.35	-973168.82	3882199.86	0.61	0.6	20011022	0.55	11	5	12.73	13.25	-113.52	-2.46	-990166.44	3852127.15	0.6	0.46	1	9.98	2	1	3.87	0	-1.79	0	-0.73	1	1.03	0	-2.55	1
20011019	1.04	11	5	13	13.47	-126.27	-2.35	-973168.82	3882199.86	0.61	0.6	20011022	0.55	11	5	12.73	13.25	-113.52	-2.46	-990166.44	3852127.15	0.6	0.46	20011023	4.22	4	8	12.78	13.28	-3.28	-1.4	-863153.22	3979140.37	0.66	1.22	1	3.87	2	0	-1.79	0	-0.73	1	1.03	0	-2.55	1	0.07	1
20011022	0.55	11	5	12.73	13.25	-113.52	-2.46	-990166.44	3852127.15	0.6	0.46	20011023	4.22	4	8	12.78	13.28	-3.28	-1.4	-863153.22	3979140.37	0.66	1.22	20011024	1.39	11	8	12.93	13.4	91.32	-0.82	-841581	4156032.62	0.68	0.88	0	-1.79	2	0	-0.73	1	1.03	0	-2.55	1	0.07	1	0.89	0
20011023	4.22	4	8	12.78	13.28	-3.28	-1.4	-863153.22	3979140.37	0.66	1.22	20011024	1.39	11	8	12.93	13.4	91.32	-0.82	-841581	4156032.62	0.68	0.88	20011025	0.33	11	7	13.15	13.46	80.22	-0.03	-865741.75	4098046.82	0.66	0.48	0	-0.73	2	1	1.03	0	-2.55	1	0.07	1	0.89	0	-1.7	0
20011024	1.39	11	8	12.93	13.4	91.32	-0.82	-841581	4156032.62	0.68	0.88	20011025	0.33	11	7	13.15	13.46	80.22	-0.03	-865741.75	4098046.82	0.66	0.48	20011026	0.87	11	5	13.39	13.49	50.61	-0.39	-843546.16	4047314.06	0.63	0.33	1	1.03	2	0	-2.55	1	0.07	1	0.89	0	-1.7	0	-0.75	1
20011025	0.33	11	7	13.15	13.46	80.22	-0.03	-865741.75	4098046.82	0.66	0.48	20011026	0.87	11	5	13.39	13.49	50.61	-0.39	-843546.16	4047314.06	0.63	0.33	20011029	0.48	10	2	13.69	13.53	73.27	0.17	-831371.08	4071664.23	0.58	0.2	0	-2.55	2	1	0.07	1	0.89	0	-1.7	0	-0.75	1	0.3	0
20011026	0.87	11	5	13.39	13.49	50.61	-0.39	-843546.16	4047314.06	0.63	0.33	20011029	0.48	10	2	13.69	13.53	73.27	0.17	-831371.08	4071664.23	0.58	0.2	20011030	0.74	11	1	13.69	13.51	35.78	0.19	-842776.83	4053635.79	0.58	0.49	1	0.07	2	1	0.89	0	-1.7	0	-0.75	1	0.3	0	-4.53	1
20011029	0.48	10	2	13.69	13.53	73.27	0.17	-831371.08	4071664.23	0.58	0.2	20011030	0.74	11	1	13.69	13.51	35.78	0.19	-842776.83	4053635.79	0.58	0.49	20011031	1.74	12	4	13.58	13.49	1.19	0.21	-814171.16	4085032.25	0.56	0.45	1	0.89	2	0	-1.7	0	-0.75	1	0.3	0	-4.53	1	0.87	1
20011030	0.74	11	1	13.69	13.51	35.78	0.19	-842776.83	4053635.79	0.58	0.49	20011031	1.74	12	4	13.58	13.49	1.19	0.21	-814171.16	4085032.25	0.56	0.45	20011101	0.66	12	2	13.54	13.5	32.58	0.93	-814614.64	4105875.5	0.55	0.47	0	-1.7	2	0	-0.75	1	0.3	0	-4.53	1	0.87	1	4.08	0
20011031	1.74	12	4	13.58	13.49	1.19	0.21	-814171.16	4085032.25	0.56	0.45	20011101	0.66	12	2	13.54	13.5	32.58	0.93	-814614.64	4105875.5	0.55	0.47	20011102	0.65	11	5	13.48	13.46	-12.23	0.88	-824119.58	4092410.16	0.53	0.34	0	-0.75	2	1	0.3	0	-4.53	1	0.87	1	4.08	0	-2.19	0
20011101	0.66	12	2	13.54	13.5	32.58	0.93	-814614.64	4105875.5	0.55	0.47	20011102	0.65	11	5	13.48	13.46	-12.23	0.88	-824119.58	4092410.16	0.53	0.34	20011105	0.66	11	5	13.37	13.42	-119.8	0.98	-823309.9	4083503.66	0.5	0.22	1	0.3	2	0	-4.53	1	0.87	1	4.08	0	-2.19	0	-1.31	1
20011102	0.65	11	5	13.48	13.46	-12.23	0.88	-824119.58	4092410.16	0.53	0.34	20011105	0.66	11	5	13.37	13.42	-119.8	0.98	-823309.9	4083503.66	0.5	0.22	20011106	2.37	12	2	13.34	13.38	-90.13	-0.2	-826331.12	4104652.19	0.48	0.28	0	-4.53	2	1	0.87	1	4.08	0	-2.19	0	-1.31	1	0.31	1
20011105	0.66	11	5	13.37	13.42	-119.8	0.98	-823309.9	4083503.66	0.5	0.22	20011106	2.37	12	2	13.34	13.38	-90.13	-0.2	-826331.12	4104652.19	0.48	0.28	20011107	1.42	11	5	13.18	13.25	-176.37	-1.32	-851197.11	4074551.25	0.5	0.69	1	0.87	2	1	4.08	0	-2.19	0	-1.31	1	0.31	1	0.78	1
20011106	2.37	12	2	13.34	13.38	-90.13	-0.2	-826331.12	4104652.19	0.48	0.28	20011107	1.42	11	5	13.18	13.25	-176.37	-1.32	-851197.11	4074551.25	0.5	0.69	20011108	0.74	12	4	13.03	13.16	-171.95	-0.96	-837403.53	4096965.82	0.5	0.52	1	4.08	2	0	-2.19	0	-1.31	1	0.31	1	0.78	1	1.62	1
20011107	1.42	11	5	13.18	13.25	-176.37	-1.32	-851197.11	4074551.25	0.5	0.69	20011108	0.74	12	4	13.03	13.16	-171.95	-0.96	-837403.53	4096965.82	0.5	0.52	20011109	1.27	12	2	13.02	13.18	-56.44	-0.34	-811027.75	4125480.18	0.53	0.8	0	-2.19	2	0	-1.31	1	0.31	1	0.78	1	1.62	1	0.23	1
20011108	0.74	12	4	13.03	13.16	-171.95	-0.96	-837403.53	4096965.82	0.5	0.52	20011109	1.27	12	2	13.02	13.18	-56.44	-0.34	-811027.75	4125480.18	0.53	0.8	20011112	0.51	11	3	12.98	13.14	-27.46	-0.77	-820542.61	4110890.73	0.52	0.46	0	-1.31	2	1	0.31	1	0.78	1	1.62	1	0.23	1	1.21	0
20011109	1.27	12	2	13.02	13.18	-56.44	-0.34	-811027.75	4125480.18	0.53	0.8	20011112	0.51	11	3	12.98	13.14	-27.46	-0.77	-820542.61	4110890.73	0.52	0.46	20011113	0.83	11	5	12.89	13.08	-75.76	-0.59	-825557.08	4098712.73	0.51	0.34	1	0.31	2	1	0.78	1	1.62	1	0.23	1	1.21	0	0	1
20011112	0.51	11	3	12.98	13.14	-27.46	-0.77	-820542.61	4110890.73	0.52	0.46	20011113	0.83	11	5	12.89	13.08	-75.76	-0.59	-825557.08	4098712.73	0.51	0.34	20011114	0.53	11	2	12.93	13.04	-45.71	-0.56	-830632.4	4105172.23	0.48	0.29	1	0.78	2	1	1.62	1	0.23	1	1.21	0	0	1	0.45	0
20011113	0.83	11	5	12.89	13.08	-75.76	-0.59	-825557.08	4098712.73	0.51	0.34	20011114	0.53	11	2	12.93	13.04	-45.71	-0.56	-830632.4	4105172.23	0.48	0.29	20011115	0.94	12	6	12.97	13.02	-23.34	-0.58	-830989.2	4111237.81	0.46	0.19	1	1.62	2	1	0.23	1	1.21	0	0	1	0.45	0	-1.04	0
20011114	0.53	11	2	12.93	13.04	-45.71	-0.56	-830632.4	4105172.23	0.48	0.29	20011115	0.94	12	6	12.97	13.02	-23.34	-0.58	-830989.2	4111237.81	0.46	0.19	20011116	11.81	7	2	12.95	13.05	143.48	-0.14	-879695.55	4182864.8	0.51	1.05	1	0.23	2	1	1.21	0	0	1	0.45	0	-1.04	0	-1.13	1
20011115	0.94	12	6	12.97	13.02	-23.34	-0.58	-830989.2	4111237.81	0.46	0.19	20011116	11.81	7	2	12.95	13.05	143.48	-0.14	-879695.55	4182864.8	0.51	1.05	20011119	0.38	12	4	12.99	13.07	52.09	-0.01	-863443.61	4209951.36	0.49	0.25	1	1.21	2	0	0	1	0.45	0	-1.04	0	-1.13	1	0.3	1
20011116	11.81	7	2	12.95	13.05	143.48	-0.14	-879695.55	4182864.8	0.51	1.05	20011119	0.38	12	4	12.99	13.07	52.09	-0.01	-863443.61	4209951.36	0.49	0.25	20011120	1.17	12	2	13.1	13.12	113.59	0.11	-852306.06	4241507.76	0.47	0.34	0	0	2	1	0.45	0	-1.04	0	-1.13	1	0.3	1	0.61	1
20011119	0.38	12	4	12.99	13.07	52.09	-0.01	-863443.61	4209951.36	0.49	0.25	20011120	1.17	12	2	13.1	13.12	113.59	0.11	-852306.06	4241507.76	0.47	0.34	20011121	0.37	6	7	13.2	13.17	87.46	0.71	-843041.57	4241507.76	0.44	0.19	1	0.45	2	0	-1.04	0	-1.13	1	0.3	1	0.61	1	0.6	1
20011120	1.17	12	2	13.1	13.12	113.59	0.11	-852306.06	4241507.76	0.47	0.34	20011121	0.37	6	7	13.2	13.17	87.46	0.71	-843041.57	4241507.76	0.44	0.19	20011122	1.39	10	2	13.29	13.21	109.74	0.66	-845550.87	4257818.18	0.43	0.26	0	-1.04	2	0	-1.13	1	0.3	1	0.61	1	0.6	1	1.35	1
20011121	0.37	6	7	13.2	13.17	87.46	0.71	-843041.57	4241507.76	0.44	0.19	20011122	1.39	10	2	13.29	13.21	109.74	0.66	-845550.87	4257818.18	0.43	0.26	20011123	0.84	11	5	13.31	13.22	64.22	0	-857286.88	4244041.12	0.41	0.27	0	-1.13	2	1	0.3	1	0.61	1	0.6	1	1.35	1	0.52	1
20011122	1.39	10	2	13.29	13.21	109.74	0.66	-845550.87	4257818.18	0.43	0.26	20011123	0.84	11	5	13.31	13.22	64.22	0	-857286.88	4244041.12	0.41	0.27	20011126	0.98	10	5	13.3	13.2	-7.69	0.14	-862032.52	4230595.15	0.4	0.34	1	0.3	2	1	0.61	1	0.6	1	1.35	1	0.52	1	0.37	0
20011123	0.84	11	5	13.31	13.22	64.22	0	-857286.88	4244041.12	0.41	0.27	20011126	0.98	10	5	13.3	13.2	-7.69	0.14	-862032.52	4230595.15	0.4	0.34	20011127	1.11	11	6	13.26	13.19	-24.81	0.35	-861035.17	4245555.4	0.38	0.15	1	0.61	2	1	0.6	1	1.35	1	0.52	1	0.37	0	-0.37	0
20011126	0.98	10	5	13.3	13.2	-7.69	0.14	-862032.52	4230595.15	0.4	0.34	20011127	1.11	11	6	13.26	13.19	-24.81	0.35	-861035.17	4245555.4	0.38	0.15	20011128	1.98	12	2	13.24	13.2	7.89	0.39	-869739.25	4275149.29	0.36	0.19	1	0.6	2	1	1.35	1	0.52	1	0.37	0	-0.37	0	-0.29	0
20011127	1.11	11	6	13.26	13.19	-24.81	0.35	-861035.17	4245555.4	0.38	0.15	20011128	1.98	12	2	13.24	13.2	7.89	0.39	-869739.25	4275149.29	0.36	0.19	20011129	0.67	12	2	13.22	13.22	35.13	0.37	-870474.24	4294994.06	0.35	0.27	1	1.35	2	1	0.52	1	0.37	0	-0.37	0	-0.29	0	-0.74	1
20011128	1.98	12	2	13.24	13.2	7.89	0.39	-869739.25	4275149.29	0.36	0.19	20011129	0.67	12	2	13.22	13.22	35.13	0.37	-870474.24	4294994.06	0.35	0.27	20011130	1	12	2	13.27	13.27	111.9	0.34	-854887.7	4314831.48	0.34	0.28	1	0.52	2	1	0.37	0	-0.37	0	-0.29	0	-0.74	1	2.31	0
20011129	0.67	12	2	13.22	13.22	35.13	0.37	-870474.24	4294994.06	0.35	0.27	20011130	1	12	2	13.27	13.27	111.9	0.34	-854887.7	4314831.48	0.34	0.28	20011203	1.43	10	2	13.36	13.33	186.47	0.38	-865312.73	4343127.99	0.33	0.2	1	0.37	2	0	-0.37	0	-0.29	0	-0.74	1	2.31	0	-1.75	0
20011130	1	12	2	13.27	13.27	111.9	0.34	-854887.7	4314831.48	0.34	0.28	20011203	1.43	10	2	13.36	13.33	186.47	0.38	-865312.73	4343127.99	0.33	0.2	20011204	0.66	12	4	13.45	13.38	127.27	0.27	-856006.08	4361741.29	0.32	0.2	0	-0.37	2	0	-0.29	0	-0.74	1	2.31	0	-1.75	0	-0.89	0
20011203	1.43	10	2	13.36	13.33	186.47	0.38	-865312.73	4343127.99	0.33	0.2	20011204	0.66	12	4	13.45	13.38	127.27	0.27	-856006.08	4361741.29	0.32	0.2	20011205	1.97	11	3	13.52	13.42	127.25	0.22	-883721.78	4325085.04	0.33	0.41	0	-0.29	2	0	-0.74	1	2.31	0	-1.75	0	-0.89	0	-1.27	1
20011204	0.66	12	4	13.45	13.38	127.27	0.27	-856006.08	4361741.29	0.32	0.2	20011205	1.97	11	3	13.52	13.42	127.25	0.22	-883721.78	4325085.04	0.33	0.41	20011206	0.57	11	5	13.56	13.44	53.05	0.12	-883721.78	4304216.96	0.31	0.2	0	-0.74	2	1	2.31	0	-1.75	0	-0.89	0	-1.27	1	0.08	0
20011205	1.97	11	3	13.52	13.42	127.25	0.22	-883721.78	4325085.04	0.33	0.41	20011206	0.57	11	5	13.56	13.44	53.05	0.12	-883721.78	4304216.96	0.31	0.2	20011207	0.58	11	5	13.54	13.44	25.04	0.16	-892133.02	4292200.9	0.3	0.2	1	2.31	2	0	-1.75	0	-0.89	0	-1.27	1	0.08	0	-0.38	1
20011206	0.57	11	5	13.56	13.44	53.05	0.12	-883721.78	4304216.96	0.31	0.2	20011207	0.58	11	5	13.54	13.44	25.04	0.16	-892133.02	4292200.9	0.3	0.2	20011210	1.79	12	0	13.58	13.49	76.06	0.62	-876080.12	4313757.65	0.32	0.47	0	-1.75	2	0	-0.89	0	-1.27	1	0.08	0	-0.38	1	2.28	0
20011207	0.58	11	5	13.54	13.44	25.04	0.16	-892133.02	4292200.9	0.3	0.2	20011210	1.79	12	0	13.58	13.49	76.06	0.62	-876080.12	4313757.65	0.32	0.47	20011211	0.84	11	7	13.55	13.49	49.82	0.34	-891908.13	4295584.75	0.32	0.31	0	-0.89	2	0	-1.27	1	0.08	0	-0.38	1	2.28	0	-1.26	0
20011210	1.79	12	0	13.58	13.49	76.06	0.62	-876080.12	4313757.65	0.32	0.47	20011211	0.84	11	7	13.55	13.49	49.82	0.34	-891908.13	4295584.75	0.32	0.31	20011212	0.47	11	5	13.52	13.47	-88.14	0.14	-894259.67	4286962.44	0.31	0.22	0	-1.27	2	1	0.08	0	-0.38	1	2.28	0	-1.26	0	-2.26	0
20011211	0.84	11	7	13.55	13.49	49.82	0.34	-891908.13	4295584.75	0.32	0.31	20011212	0.47	11	5	13.52	13.47	-88.14	0.14	-894259.67	4286962.44	0.31	0.22	20011213	1.81	11	5	13.45	13.42	-171.75	-0.11	-900679.3	4271371.93	0.31	0.34	1	0.08	2	0	-0.38	1	2.28	0	-1.26	0	-2.26	0	-0.08	0
20011212	0.47	11	5	13.52	13.47	-88.14	0.14	-894259.67	4286962.44	0.31	0.22	20011213	1.81	11	5	13.45	13.42	-171.75	-0.11	-900679.3	4271371.93	0.31	0.34	20011214	0.65	12	4	13.41	13.39	-162.44	-0.28	-895463.59	4281455.62	0.31	0.29	0	-0.38	2	1	2.28	0	-1.26	0	-2.26	0	-0.08	0	-2.08	1
20011213	1.81	11	5	13.45	13.42	-171.75	-0.11	-900679.3	4271371.93	0.31	0.34	20011214	0.65	12	4	13.41	13.39	-162.44	-0.28	-895463.59	4281455.62	0.31	0.29	20011217	0.9	11	7	13.3	13.35	-115.6	-0.4	-896070.91	4272345.89	0.29	0.15	1	2.28	2	0	-1.26	0	-2.26	0	-0.08	0	-2.08	1	0.86	1
20011214	0.65	12	4	13.41	13.39	-162.44	-0.28	-895463.59	4281455.62	0.31	0.29	20011217	0.9	11	7	13.3	13.35	-115.6	-0.4	-896070.91	4272345.89	0.29	0.15	20011218	1.79	10	2	13.29	13.37	-18.29	-0.15	-882938.95	4288629.52	0.3	0.33	0	-1.26	2	0	-2.26	0	-0.08	0	-2.08	1	0.86	1	1.4	0
20011217	0.9	11	7	13.3	13.35	-115.6	-0.4	-896070.91	4272345.89	0.29	0.15	20011218	1.79	10	2	13.29	13.37	-18.29	-0.15	-882938.95	4288629.52	0.3	0.33	20011219	0.85	11	7	13.27	13.36	-20.71	-0.27	-894108.87	4274831.38	0.29	0.21	0	-2.26	2	0	-0.08	0	-2.08	1	0.86	1	1.4	0	-1.08	1
20011218	1.79	10	2	13.29	13.37	-18.29	-0.15	-882938.95	4288629.52	0.3	0.33	20011219	0.85	11	7	13.27	13.36	-20.71	-0.27	-894108.87	4274831.38	0.29	0.21	20011220	1.17	11	5	13.23	13.29	-125.73	-0.53	-904184.19	4258623.26	0.3	0.37	0	-0.08	2	0	-2.08	1	0.86	1	1.4	0	-1.08	1	2.18	1
20011219	0.85	11	7	13.27	13.36	-20.71	-0.27	-894108.87	4274831.38	0.29	0.21	20011220	1.17	11	5	13.23	13.29	-125.73	-0.53	-904184.19	4258623.26	0.3	0.37	20011221	1.21	12	5	13.19	13.24	-148.16	-0.44	-885811.37	4238938.1	0.3	0.3	0	-2.08	2	1	0.86	1	1.4	0	-1.08	1	2.18	1	1.52	0
20011220	1.17	11	5	13.23	13.29	-125.73	-0.53	-904184.19	4258623.26	0.3	0.37	20011221	1.21	12	5	13.19	13.24	-148.16	-0.44	-885811.37	4238938.1	0.3	0.3	20011224	0.43	11	1	13.1	13.14	-146.14	-1.02	-892216.88	4230397.43	0.3	0.32	1	0.86	2	1	1.4	0	-1.08	1	2.18	1	1.52	0	-2.7	0
20011221	1.21	12	5	13.19	13.24	-148.16	-0.44	-885811.37	4238938.1	0.3	0.3	20011224	0.43	11	1	13.1	13.14	-146.14	-1.02	-892216.88	4230397.43	0.3	0.32	20011225	1.32	10	6	12.97	13.09	-110.24	-0.67	-891410.95	4241680.35	0.3	0.28	1	1.4	2	0	-1.08	1	2.18	1	1.52	0	-2.7	0	-1.23	0
20011224	0.43	11	1	13.1	13.14	-146.14	-1.02	-892216.88	4230397.43	0.3	0.32	20011225	1.32	10	6	12.97	13.09	-110.24	-0.67	-891410.95	4241680.35	0.3	0.28	20011226	0.86	12	2	12.91	13.07	-58.61	-0.37	-883607.78	4251356.28	0.3	0.31	0	-1.08	2	1	2.18	1	1.52	0	-2.7	0	-1.23	0	-1.01	0
20011225	1.32	10	6	12.97	13.09	-110.24	-0.67	-891410.95	4241680.35	0.3	0.28	20011226	0.86	12	2	12.91	13.07	-58.61	-0.37	-883607.78	4251356.28	0.3	0.31	20011227	0.69	7	3	12.88	13.04	-32.5	-0.34	-889515.54	4244686.23	0.3	0.35	1	2.18	2	1	1.52	0	-2.7	0	-1.23	0	-1.01	0	-1.02	1
20011226	0.86	12	2	12.91	13.07	-58.61	-0.37	-883607.78	4251356.28	0.3	0.31	20011227	0.69	7	3	12.88	13.04	-32.5	-0.34	-889515.54	4244686.23	0.3	0.35	20011228	2.27	12	0	12.92	13.06	-3.42	-0.07	-877832	4259806.11	0.32	0.44	1	1.52	2	0	-2.7	0	-1.23	0	-1.01	0	-1.02	1	0.56	0
20011227	0.69	7	3	12.88	13.04	-32.5	-0.34	-889515.54	4244686.23	0.3	0.35	20011228	2.27	12	0	12.92	13.06	-3.42	-0.07	-877832	4259806.11	0.32	0.44	20011231	1.29	12	2	13.04	13.11	69.53	0.18	-861016.48	4279348.47	0.33	0.43	0	-2.7	2	0	-1.23	0	-1.01	0	-1.02	1	0.56	0	-2.61	0
20011228	2.27	12	0	12.92	13.06	-3.42	-0.07	-877832	4259806.11	0.32	0.44	20011231	1.29	12	2	13.04	13.11	69.53	0.18	-861016.48	4279348.47	0.33	0.43	20020104	0.33	11	7	13.07	13.09	16.75	-0.48	-865922.78	4272806.74	0.33	0.39	0	-1.23	2	0	-1.01	0	-1.02	1	0.56	0	-2.61	0	-2.27	0
20011231	1.29	12	2	13.04	13.11	69.53	0.18	-861016.48	4279348.47	0.33	0.43	20020104	0.33	11	7	13.07	13.09	16.75	-0.48	-865922.78	4272806.74	0.33	0.39	20020107	1.09	7	9	13.04	13.04	-88.48	-0.47	-864331.87	4265647.66	0.33	0.27	0	-1.01	2	0	-1.02	1	0.56	0	-2.61	0	-2.27	0	-3.08	1
20020104	0.33	11	7	13.07	13.09	16.75	-0.48	-865922.78	4272806.74	0.33	0.39	20020107	1.09	7	9	13.04	13.04	-88.48	-0.47	-864331.87	4265647.66	0.33	0.27	20020108	0.8	9	1	13	12.98	-87.17	-0.3	-870075.46	4259904.07	0.32	0.27	0	-1.02	2	1	0.56	0	-2.61	0	-2.27	0	-3.08	1	0.86	0
20020107	1.09	7	9	13.04	13.04	-88.48	-0.47	-864331.87	4265647.66	0.33	0.27	20020108	0.8	9	1	13	12.98	-87.17	-0.3	-870075.46	4259904.07	0.32	0.27	20020109	1.92	11	5	12.89	12.9	-148.84	-0.42	-871955.35	4248893.27	0.33	0.41	1	0.56	2	0	-2.61	0	-2.27	0	-3.08	1	0.86	0	-4.17	1
20020108	0.8	9	1	13	12.98	-87.17	-0.3	-870075.46	4259904.07	0.32	0.27	20020109	1.92	11	5	12.89	12.9	-148.84	-0.42	-871955.35	4248893.27	0.33	0.41	20020110	3.71	12	4	12.75	12.86	-160.41	-0.08	-839125.95	4289786.04	0.37	0.71	0	-2.61	2	0	-2.27	0	-3.08	1	0.86	0	-4.17	1	0.09	0
20020109	1.92	11	5	12.89	12.9	-148.84	-0.42	-871955.35	4248893.27	0.33	0.41	20020110	3.71	12	4	12.75	12.86	-160.41	-0.08	-839125.95	4289786.04	0.37	0.71	20020111	0.28	7	7	12.61	12.76	-123.3	-0.52	-849880.16	4278465.82	0.37	0.4	0	-2.27	2	0	-3.08	1	0.86	0	-4.17	1	0.09	0	-2.93	1
20020110	3.71	12	4	12.75	12.86	-160.41	-0.08	-839125.95	4289786.04	0.37	0.71	20020111	0.28	7	7	12.61	12.76	-123.3	-0.52	-849880.16	4278465.82	0.37	0.4	20020114	2.74	11	9	12.45	12.62	-154.58	-0.98	-871354.47	4247447.36	0.37	0.32	0	-3.08	2	1	0.86	0	-4.17	1	0.09	0	-2.93	1	1.64	1
20020111	0.28	7	7	12.61	12.76	-123.3	-0.52	-849880.16	4278465.82	0.37	0.4	20020114	2.74	11	9	12.45	12.62	-154.58	-0.98	-871354.47	4247447.36	0.37	0.32	20020115	1.04	11	5	12.24	12.45	-156.1	-1.21	-896331.48	4215160.01	0.38	0.53	1	0.86	2	0	-4.17	1	0.09	0	-2.93	1	1.64	1	7.91	0
20020114	2.74	11	9	12.45	12.62	-154.58	-0.98	-871354.47	4247447.36	0.37	0.32	20020115	1.04	11	5	12.24	12.45	-156.1	-1.21	-896331.48	4215160.01	0.38	0.53	20020116	0.86	12	4	12.08	12.32	-134.71	-1.39	-883563.86	4242823.19	0.4	0.52	0	-4.17	2	1	0.09	0	-2.93	1	1.64	1	7.91	0	0	0
20020115	1.04	11	5	12.24	12.45	-156.1	-1.21	-896331.48	4215160.01	0.38	0.53	20020116	0.86	12	4	12.08	12.32	-134.71	-1.39	-883563.86	4242823.19	0.4	0.52	20020117	0.71	11	5	11.81	12.13	-135.64	-2.08	-893150.94	4223049.84	0.42	0.66	1	0.09	2	0	-2.93	1	1.64	1	7.91	0	0	0	-0.08	0
20020116	0.86	12	4	12.08	12.32	-134.71	-1.39	-883563.86	4242823.19	0.4	0.52	20020117	0.71	11	5	11.81	12.13	-135.64	-2.08	-893150.94	4223049.84	0.42	0.66	20020118	1.52	12	4	11.6	11.98	-122.22	-1.71	-883490.52	4253167.61	0.43	0.53	0	-2.93	2	1	1.64	1	7.91	0	0	0	-0.08	0	-6.33	1
20020117	0.71	11	5	11.81	12.13	-135.64	-2.08	-893150.94	4223049.84	0.42	0.66	20020118	1.52	12	4	11.6	11.98	-122.22	-1.71	-883490.52	4253167.61	0.43	0.53	20020121	0.82	11	5	11.38	11.79	-115.71	-1.88	-899499.75	4228538.03	0.43	0.4	1	1.64	2	1	7.91	0	0	0	-0.08	0	-6.33	1	3.2	0
20020118	1.52	12	4	11.6	11.98	-122.22	-1.71	-883490.52	4253167.61	0.43	0.53	20020121	0.82	11	5	11.38	11.79	-115.71	-1.88	-899499.75	4228538.03	0.43	0.4	20020122	0.7	10	2	11.28	11.67	-81.23	-1.57	-905877.42	4245757.73	0.44	0.55	1	7.91	2	0	0	0	-0.08	0	-6.33	1	3.2	0	-0.52	1
20020121	0.82	11	5	11.38	11.79	-115.71	-1.88	-899499.75	4228538.03	0.43	0.4	20020122	0.7	10	2	11.28	11.67	-81.23	-1.57	-905877.42	4245757.73	0.44	0.55	20020123	1.68	10	2	11.33	11.73	4.73	-0.56	-881053.8	4274718.61	0.5	0.98	0	0	2	0	-0.08	0	-6.33	1	3.2	0	-0.52	1	7.28	1
20020122	0.7	10	2	11.28	11.67	-81.23	-1.57	-905877.42	4245757.73	0.44	0.55	20020123	1.68	10	2	11.33	11.73	4.73	-0.56	-881053.8	4274718.61	0.5	0.98	20020124	1.6	12	3	11.48	11.78	57.64	-0.63	-870341.13	4274718.61	0.51	0.65	0	-0.08	2	0	-6.33	1	3.2	0	-0.52	1	7.28	1	0.89	1
20020123	1.68	10	2	11.33	11.73	4.73	-0.56	-881053.8	4274718.61	0.5	0.98	20020124	1.6	12	3	11.48	11.78	57.64	-0.63	-870341.13	4274718.61	0.51	0.65	20020125	0.47	12	7	11.62	11.82	81.32	-0.31	-870341.13	4252717.58	0.49	0.3	0	-6.33	2	1	3.2	0	-0.52	1	7.28	1	0.89	1	0.64	0
20020124	1.6	12	3	11.48	11.78	57.64	-0.63	-870341.13	4274718.61	0.51	0.65	20020125	0.47	12	7	11.62	11.82	81.32	-0.31	-870341.13	4252717.58	0.49	0.3	20020128	1.27	11	5	11.68	11.72	-17.25	-0.79	-894851.5	4224705.73	0.52	0.81	1	3.2	2	0	-0.52	1	7.28	1	0.89	1	0.64	0	-0.48	0
20020125	0.47	12	7	11.62	11.82	81.32	-0.31	-870341.13	4252717.58	0.49	0.3	20020128	1.27	11	5	11.68	11.72	-17.25	-0.79	-894851.5	4224705.73	0.52	0.81	20020129	0.56	12	4	11.77	11.7	-20.26	-0.06	-881309.06	4240372.47	0.53	0.59	0	-0.52	2	1	7.28	1	0.89	1	0.64	0	-0.48	0	-1.28	1
20020128	1.27	11	5	11.68	11.72	-17.25	-0.79	-894851.5	4224705.73	0.52	0.81	20020129	0.56	12	4	11.77	11.7	-20.26	-0.06	-881309.06	4240372.47	0.53	0.59	20020130	0.49	11	3	11.68	11.67	11.62	-0.22	-881309.06	4232656.08	0.5	0.28	1	7.28	2	1	0.89	1	0.64	0	-0.48	0	-1.28	1	1.38	0
20020129	0.56	12	4	11.77	11.7	-20.26	-0.06	-881309.06	4240372.47	0.53	0.59	20020130	0.49	11	3	11.68	11.67	11.62	-0.22	-881309.06	4232656.08	0.5	0.28	20020131	7.99	7	8	11.75	11.8	145.91	1.11	-865168.5	4294283.68	0.57	1.15	1	0.89	2	1	0.64	0	-0.48	0	-1.28	1	1.38	0	-0.16	1
20020130	0.49	11	3	11.68	11.67	11.62	-0.22	-881309.06	4232656.08	0.5	0.28	20020131	7.99	7	8	11.75	11.8	145.91	1.11	-865168.5	4294283.68	0.57	1.15	20020201	0.77	12	2	11.85	11.92	139.4	1.21	-872343.18	4341636.58	0.58	0.66	1	0.64	2	0	-0.48	0	-1.28	1	1.38	0	-0.16	1	2.56	0
20020131	7.99	7	8	11.75	11.8	145.91	1.11	-865168.5	4294283.68	0.57	1.15	20020201	0.77	12	2	11.85	11.92	139.4	1.21	-872343.18	4341636.58	0.58	0.66	20020204	0.38	12	6	12.12	12.04	110.32	1.62	-862355.2	4359614.95	0.55	0.27	0	-0.48	2	0	-1.28	1	1.38	0	-0.16	1	2.56	0	-0.62	1
20020201	0.77	12	2	11.85	11.92	139.4	1.21	-872343.18	4341636.58	0.58	0.66	20020204	0.38	12	6	12.12	12.04	110.32	1.62	-862355.2	4359614.95	0.55	0.27	20020205	0.83	6	5	12.3	12.13	87.69	1.38	-858074.4	4344632.15	0.52	0.28	0	-1.28	2	1	1.38	0	-0.16	1	2.56	0	-0.62	1	0.31	0
20020204	0.38	12	6	12.12	12.04	110.32	1.62	-862355.2	4359614.95	0.55	0.27	20020205	0.83	6	5	12.3	12.13	87.69	1.38	-858074.4	4344632.15	0.52	0.28	20020206	1.07	11	3	12.46	12.17	64.14	0.34	-872101.09	4328527.43	0.5	0.31	1	1.38	2	0	-0.16	1	2.56	0	-0.62	1	0.31	0	-1.1	0
20020205	0.83	6	5	12.3	12.13	87.69	1.38	-858074.4	4344632.15	0.52	0.28	20020206	1.07	11	3	12.46	12.17	64.14	0.34	-872101.09	4328527.43	0.5	0.31	20020207	1.07	10	0	12.49	12.23	60.82	0.51	-868060.83	4345698.54	0.48	0.34	0	-0.16	2	1	2.56	0	-0.62	1	0.31	0	-1.1	0	-1.34	1
20020206	1.07	11	3	12.46	12.17	64.14	0.34	-872101.09	4328527.43	0.5	0.31	20020207	1.07	10	0	12.49	12.23	60.82	0.51	-868060.83	4345698.54	0.48	0.34	20020208	0.88	11	3	12.49	12.28	64.74	0.5	-882141.01	4330535.27	0.46	0.28	1	2.56	2	0	-0.62	1	0.31	0	-1.1	0	-1.34	1	0.96	1
20020207	1.07	10	0	12.49	12.23	60.82	0.51	-868060.83	4345698.54	0.48	0.34	20020208	0.88	11	3	12.49	12.28	64.74	0.5	-882141.01	4330535.27	0.46	0.28	20020225	3.18	11	2	12.54	12.38	119.13	1.58	-919415.98	4378773.47	0.49	0.71	0	-0.62	2	1	0.31	0	-1.1	0	-1.34	1	0.96	1	3.18	1
20020208	0.88	11	3	12.49	12.28	64.74	0.5	-882141.01	4330535.27	0.46	0.28	20020225	3.18	11	2	12.54	12.38	119.13	1.58	-919415.98	4378773.47	0.49	0.71	20020226	0.28	7	5	12.59	12.44	89.7	1.14	-921510.76	4365506.53	0.46	0.19	1	0.31	2	0	-1.1	0	-1.34	1	0.96	1	3.18	1	1.39	1
20020225	3.18	11	2	12.54	12.38	119.13	1.58	-919415.98	4378773.47	0.49	0.71	20020226	0.28	7	5	12.59	12.44	89.7	1.14	-921510.76	4365506.53	0.46	0.19	20020227	0.58	12	2	12.67	12.5	104.52	1.24	-925701.12	4373188.86	0.43	0.22	0	-1.1	2	0	-1.34	1	0.96	1	3.18	1	1.39	1	2.51	0
20020226	0.28	7	5	12.59	12.44	89.7	1.14	-921510.76	4365506.53	0.46	0.19	20020227	0.58	12	2	12.67	12.5	104.52	1.24	-925701.12	4373188.86	0.43	0.22	20020228	1.2	11	5	12.7	12.53	20.55	0.26	-928275.41	4363994.96	0.42	0.25	0	-1.34	2	1	0.96	1	3.18	1	1.39	1	2.51	0	-0.74	1
20020227	0.58	12	2	12.67	12.5	104.52	1.24	-925701.12	4373188.86	0.43	0.22	20020228	1.2	11	5	12.7	12.53	20.55	0.26	-928275.41	4363994.96	0.42	0.25	20020301	1.19	11	5	12.69	12.52	-47.95	-0.02	-937053.29	4353022.61	0.39	0.2	1	0.96	2	1	3.18	1	1.39	1	2.51	0	-0.74	1	0.97	0
20020228	1.2	11	5	12.7	12.53	20.55	0.26	-928275.41	4363994.96	0.42	0.25	20020301	1.19	11	5	12.69	12.52	-47.95	-0.02	-937053.29	4353022.61	0.39	0.2	20020304	0.6	12	4	12.64	12.53	-49.58	0.02	-931067.85	4359578.09	0.38	0.23	1	3.18	2	1	1.39	1	2.51	0	-0.74	1	0.97	0	-1.7	0
20020301	1.19	11	5	12.69	12.52	-47.95	-0.02	-937053.29	4353022.61	0.39	0.2	20020304	0.6	12	4	12.64	12.53	-49.58	0.02	-931067.85	4359578.09	0.38	0.23	20020305	5.68	10	2	12.69	12.61	108.27	0.48	-914529.34	4396789.74	0.4	0.55	1	1.39	2	1	2.51	0	-0.74	1	0.97	0	-1.7	0	-1.65	1
20020304	0.6	12	4	12.64	12.53	-49.58	0.02	-931067.85	4359578.09	0.38	0.23	20020305	5.68	10	2	12.69	12.61	108.27	0.48	-914529.34	4396789.74	0.4	0.55	20020306	2.14	12	2	12.77	12.72	170.24	0.82	-932246	4476514.7	0.41	0.54	1	2.51	2	0	-0.74	1	0.97	0	-1.7	0	-1.65	1	2.45	0
20020305	5.68	10	2	12.69	12.61	108.27	0.48	-914529.34	4396789.74	0.4	0.55	20020306	2.14	12	2	12.77	12.72	170.24	0.82	-932246	4476514.7	0.41	0.54	20020307	0.74	12	2	12.94	12.86	163.97	0.98	-885766.42	4535556.33	0.42	0.47	0	-0.74	2	1	0.97	0	-1.7	0	-1.65	1	2.45	0	-2.91	1
20020306	2.14	12	2	12.77	12.72	170.24	0.82	-932246	4476514.7	0.41	0.54	20020307	0.74	12	2	12.94	12.86	163.97	0.98	-885766.42	4535556.33	0.42	0.47	20020308	1.38	11	1	13.13	12.96	118.33	0.9	-866906.45	4453829.78	0.44	0.65	1	0.97	2	0	-1.7	0	-1.65	1	2.45	0	-2.91	1	0.77	1
20020307	0.74	12	2	12.94	12.86	163.97	0.98	-885766.42	4535556.33	0.42	0.47	20020308	1.38	11	1	13.13	12.96	118.33	0.9	-866906.45	4453829.78	0.44	0.65	20020311	0.48	12	6	13.32	13.06	102.39	0.71	-837396.76	4493176.03	0.44	0.4	0	-1.7	2	0	-1.65	1	2.45	0	-2.91	1	0.77	1	0.99	1
20020308	1.38	11	1	13.13	12.96	118.33	0.9	-866906.45	4453829.78	0.44	0.65	20020311	0.48	12	6	13.32	13.06	102.39	0.71	-837396.76	4493176.03	0.44	0.4	20020312	1.79	11	3	13.38	13.1	84.27	0.56	-902178.65	4422760.93	0.44	0.5	0	-1.65	2	1	2.45	0	-2.91	1	0.77	1	0.99	1	1.59	0
20020311	0.48	12	6	13.32	13.06	102.39	0.71	-837396.76	4493176.03	0.44	0.4	20020312	1.79	11	3	13.38	13.1	84.27	0.56	-902178.65	4422760.93	0.44	0.5	20020313	0.43	11	5	13.36	13.1	28.33	0.3	-926796.62	4392820.16	0.44	0.45	1	2.45	2	0	-2.91	1	0.77	1	0.99	1	1.59	0	-1.04	0
20020312	1.79	11	3	13.38	13.1	84.27	0.56	-902178.65	4422760.93	0.44	0.5	20020313	0.43	11	5	13.36	13.1	28.33	0.3	-926796.62	4392820.16	0.44	0.45	20020314	1.29	12	4	13.34	13.15	36.81	0.76	-896776.81	4431417.06	0.44	0.45	0	-2.91	2	1	0.77	1	0.99	1	1.59	0	-1.04	0	-1.43	0
20020313	0.43	11	5	13.36	13.1	28.33	0.3	-926796.62	4392820.16	0.44	0.45	20020314	1.29	12	4	13.34	13.15	36.81	0.76	-896776.81	4431417.06	0.44	0.45	20020315	1.26	11	1	13.26	13.13	-10.1	0.54	-939565.53	4382923.17	0.45	0.51	1	0.77	2	1	0.99	1	1.59	0	-1.04	0	-1.43	0	-0.15	0
20020314	1.29	12	4	13.34	13.15	36.81	0.76	-896776.81	4431417.06	0.44	0.45	20020315	1.26	11	1	13.26	13.13	-10.1	0.54	-939565.53	4382923.17	0.45	0.51	20020318	0.84	11	6	13.18	13.12	-37.97	0.52	-960308.27	4423506.79	0.45	0.45	1	0.99	2	1	1.59	0	-1.04	0	-1.43	0	-0.15	0	-2.14	1
20020315	1.26	11	1	13.26	13.13	-10.1	0.54	-939565.53	4382923.17	0.45	0.51	20020318	0.84	11	6	13.18	13.12	-37.97	0.52	-960308.27	4423506.79	0.45	0.45	20020319	0.57	12	6	13.17	13.15	-56.75	0.25	-953068.91	4446672.75	0.44	0.32	1	1.59	2	0	-1.04	0	-1.43	0	-0.15	0	-2.14	1	2.03	0
20020318	0.84	11	6	13.18	13.12	-37.97	0.52	-960308.27	4423506.79	0.45	0.45	20020319	0.57	12	6	13.17	13.15	-56.75	0.25	-953068.91	4446672.75	0.44	0.32	20020320	2.17	12	2	13.24	13.2	77.85	0.28	-941913.12	4496873.78	0.43	0.36	0	-1.04	2	0	-1.43	0	-0.15	0	-2.14	1	2.03	0	-0.31	0
20020319	0.57	12	6	13.17	13.15	-56.75	0.25	-953068.91	4446672.75	0.44	0.32	20020320	2.17	12	2	13.24	13.2	77.85	0.28	-941913.12	4496873.78	0.43	0.36	20020321	0.67	11	7	13.22	13.22	42.79	-0.19	-961982.74	4463424.42	0.42	0.3	0	-1.43	2	0	-0.15	0	-2.14	1	2.03	0	-0.31	0	-2.76	1
20020320	2.17	12	2	13.24	13.2	77.85	0.28	-941913.12	4496873.78	0.43	0.36	20020321	0.67	11	7	13.22	13.22	42.79	-0.19	-961982.74	4463424.42	0.42	0.3	20020322	0.51	11	5	13.25	13.2	-70.57	-0.28	-970590.45	4446209.01	0.41	0.36	0	-0.15	2	0	-2.14	1	2.03	0	-0.31	0	-2.76	1	0.08	0
20020321	0.67	11	7	13.22	13.22	42.79	-0.19	-961982.74	4463424.42	0.42	0.3	20020322	0.51	11	5	13.25	13.2	-70.57	-0.28	-970590.45	4446209.01	0.41	0.36	20020325	1.3	6	5	13.24	13.18	-107.16	-0.43	-968103	4423822.03	0.39	0.18	0	-2.14	2	1	2.03	0	-0.31	0	-2.76	1	0.08	0	-1.81	1
20020322	0.51	11	5	13.25	13.2	-70.57	-0.28	-970590.45	4446209.01	0.41	0.36	20020325	1.3	6	5	13.24	13.18	-107.16	-0.43	-968103	4423822.03	0.39	0.18	20020326	1.28	7	5	13.16	13.12	-207.36	-0.48	-989544.17	4395233.81	0.38	0.32	1	2.03	2	0	-0.31	0	-2.76	1	0.08	0	-1.81	1	0.88	1
20020325	1.3	6	5	13.24	13.18	-107.16	-0.43	-968103	4423822.03	0.39	0.18	20020326	1.28	7	5	13.16	13.12	-207.36	-0.48	-989544.17	4395233.81	0.38	0.32	20020327	0.67	12	0	13.09	13.11	-112.65	0	-976707.69	4414267.21	0.39	0.43	0	-0.31	2	0	-2.76	1	0.08	0	-1.81	1	0.88	1	1.51	0
20020326	1.28	7	5	13.16	13.12	-207.36	-0.48	-989544.17	4395233.81	0.38	0.32	20020327	0.67	12	0	13.09	13.11	-112.65	0	-976707.69	4414267.21	0.39	0.43	20020328	0.64	11	7	13.03	13.1	-69.19	-0.36	-974661.87	4401992.3	0.37	0.24	0	-2.76	2	1	0.08	0	-1.81	1	0.88	1	1.51	0	-0.78	1
20020327	0.67	12	0	13.09	13.11	-112.65	0	-976707.69	4414267.21	0.39	0.43	20020328	0.64	11	7	13.03	13.1	-69.19	-0.36	-974661.87	4401992.3	0.37	0.24	20020329	1.77	7	5	12.94	13.02	-146.78	-0.33	-987693.34	4380273.19	0.38	0.44	1	0.08	2	0	-1.81	1	0.88	1	1.51	0	-0.78	1	0.71	1
20020328	0.64	11	7	13.03	13.1	-69.19	-0.36	-974661.87	4401992.3	0.37	0.24	20020329	1.77	7	5	12.94	13.02	-146.78	-0.33	-987693.34	4380273.19	0.38	0.44	20020401	0.51	12	4	12.86	12.96	-136.54	-0.42	-983295.81	4391267.02	0.36	0.2	0	-1.81	2	1	0.88	1	1.51	0	-0.78	1	0.71	1	2.35	0
20020329	1.77	7	5	12.94	13.02	-146.78	-0.33	-987693.34	4380273.19	0.38	0.44	20020401	0.51	12	4	12.86	12.96	-136.54	-0.42	-983295.81	4391267.02	0.36	0.2	20020402	1.09	11	1	12.79	12.87	-131.24	-0.78	-993190.61	4379325.02	0.36	0.35	1	0.88	2	1	1.51	0	-0.78	1	0.71	1	2.35	0	-0.77	0
20020401	0.51	12	4	12.86	12.96	-136.54	-0.42	-983295.81	4391267.02	0.36	0.2	20020402	1.09	11	1	12.79	12.87	-131.24	-0.78	-993190.61	4379325.02	0.36	0.35	20020403	0.69	12	6	12.69	12.82	-99.19	-0.88	-995162.72	4387607.91	0.35	0.24	1	1.51	2	0	-0.78	1	0.71	1	2.35	0	-0.77	0	-1.93	1
20020402	1.09	11	1	12.79	12.87	-131.24	-0.78	-993190.61	4379325.02	0.36	0.35	20020403	0.69	12	6	12.69	12.82	-99.19	-0.88	-995162.72	4387607.91	0.35	0.24	20020404	1.93	12	0	12.63	12.81	-66.22	-0.55	-981548.88	4403555.55	0.35	0.41	0	-0.78	2	1	0.71	1	2.35	0	-0.77	0	-1.93	1	0.16	0
20020403	0.69	12	6	12.69	12.82	-99.19	-0.88	-995162.72	4387607.91	0.35	0.24	20020404	1.93	12	0	12.63	12.81	-66.22	-0.55	-981548.88	4403555.55	0.35	0.41	20020405	0.84	11	3	12.63	12.78	-28.29	-0.46	-988848.43	4390109.01	0.35	0.35	1	0.71	2	1	2.35	0	-0.77	0	-1.93	1	0.16	0	-0.71	0
20020404	1.93	12	0	12.63	12.81	-66.22	-0.55	-981548.88	4403555.55	0.35	0.41	20020405	0.84	11	3	12.63	12.78	-28.29	-0.46	-988848.43	4390109.01	0.35	0.35	20020408	0.71	10	6	12.64	12.77	-11.15	-0.35	-987262.95	4399621.9	0.34	0.24	1	2.35	2	0	-0.77	0	-1.93	1	0.16	0	-0.71	0	-0.08	0
20020405	0.84	11	3	12.63	12.78	-28.29	-0.46	-988848.43	4390109.01	0.35	0.35	20020408	0.71	10	6	12.64	12.77	-11.15	-0.35	-987262.95	4399621.9	0.34	0.24	20020409	2.54	12	2	12.76	12.82	86.96	0.23	-971292.41	4423805.87	0.36	0.53	0	-0.77	2	0	-1.93	1	0.16	0	-0.71	0	-0.08	0	-0.63	0
20020408	0.71	10	6	12.64	12.77	-11.15	-0.35	-987262.95	4399621.9	0.34	0.24	20020409	2.54	12	2	12.76	12.82	86.96	0.23	-971292.41	4423805.87	0.36	0.53	20020410	0.55	11	7	12.83	12.85	106.48	-0.13	-974453.9	4410527.6	0.35	0.21	0	-1.93	2	1	0.16	0	-0.71	0	-0.08	0	-0.63	0	-0.32	0
20020409	2.54	12	2	12.76	12.82	86.96	0.23	-971292.41	4423805.87	0.36	0.53	20020410	0.55	11	7	12.83	12.85	106.48	-0.13	-974453.9	4410527.6	0.35	0.21	20020411	1.02	7	5	12.82	12.82	22.22	-0.34	-983521.34	4396926.43	0.34	0.3	1	0.16	2	0	-0.71	0	-0.08	0	-0.63	0	-0.32	0	-0.24	0
20020410	0.55	11	7	12.83	12.85	106.48	-0.13	-974453.9	4410527.6	0.35	0.21	20020411	1.02	7	5	12.82	12.82	22.22	-0.34	-983521.34	4396926.43	0.34	0.3	20020412	0.75	12	4	12.83	12.8	-8.69	0.04	-982924.27	4407076.75	0.32	0.17	0	-0.71	2	0	-0.08	0	-0.63	0	-0.32	0	-0.24	0	-1.68	0
20020411	1.02	7	5	12.82	12.82	22.22	-0.34	-983521.34	4396926.43	0.34	0.3	20020412	0.75	12	4	12.83	12.8	-8.69	0.04	-982924.27	4407076.75	0.32	0.17	20020415	1.38	11	5	12.81	12.77	-62.25	-0.06	-983660.79	4393082.72	0.31	0.19	0	-0.08	2	0	-0.63	0	-0.32	0	-0.24	0	-1.68	0	-0.16	0
20020412	0.75	12	4	12.83	12.8	-8.69	0.04	-982924.27	4407076.75	0.32	0.17	20020415	1.38	11	5	12.81	12.77	-62.25	-0.06	-983660.79	4393082.72	0.31	0.19	20020416	0.59	12	5	12.72	12.74	-86.94	0.16	-982012.88	4384843.13	0.3	0.2	0	-0.63	2	0	-0.32	0	-0.24	0	-1.68	0	-0.16	0	-0.57	0
20020415	1.38	11	5	12.81	12.77	-62.25	-0.06	-983660.79	4393082.72	0.31	0.19	20020416	0.59	12	5	12.72	12.74	-86.94	0.16	-982012.88	4384843.13	0.3	0.2	20020417	0.85	11	5	12.64	12.71	-109.81	-0.03	-985334.36	4377831.1	0.29	0.19	0	-0.32	2	0	-0.24	0	-1.68	0	-0.16	0	-0.57	0	-0.08	1
20020416	0.59	12	5	12.72	12.74	-86.94	0.16	-982012.88	4384843.13	0.3	0.2	20020417	0.85	11	5	12.64	12.71	-109.81	-0.03	-985334.36	4377831.1	0.29	0.19	20020418	1.96	11	1	12.6	12.67	-111.25	-0.26	-993115.11	4364065.17	0.28	0.23	0	-0.24	2	0	-1.68	0	-0.16	0	-0.57	0	-0.08	1	1.4	1
20020417	0.85	11	5	12.64	12.71	-109.81	-0.03	-985334.36	4377831.1	0.29	0.19	20020418	1.96	11	1	12.6	12.67	-111.25	-0.26	-993115.11	4364065.17	0.28	0.23	20020419	0.91	7	5	12.55	12.63	-129.84	-0.19	-984749.22	4351516.34	0.27	0.18	0	-1.68	2	0	-0.16	0	-0.57	0	-0.08	1	1.4	1	1.38	0
20020418	1.96	11	1	12.6	12.67	-111.25	-0.26	-993115.11	4364065.17	0.28	0.23	20020419	0.91	7	5	12.55	12.63	-129.84	-0.19	-984749.22	4351516.34	0.27	0.18	20020422	0.95	11	5	12.48	12.56	-144.03	-0.49	-991507.37	4339559.62	0.27	0.26	0	-0.16	2	0	-0.57	0	-0.08	1	1.4	1	1.38	0	-0.64	0
20020419	0.91	7	5	12.55	12.63	-129.84	-0.19	-984749.22	4351516.34	0.27	0.18	20020422	0.95	11	5	12.48	12.56	-144.03	-0.49	-991507.37	4339559.62	0.27	0.26	20020423	0.63	11	5	12.4	12.51	-128.64	-0.81	-996052.97	4331983.62	0.26	0.2	0	-0.57	2	0	-0.08	1	1.4	1	1.38	0	-0.64	0	-1.05	0
20020422	0.95	11	5	12.48	12.56	-144.03	-0.49	-991507.37	4339559.62	0.27	0.26	20020423	0.63	11	5	12.4	12.51	-128.64	-0.81	-996052.97	4331983.62	0.26	0.2	20020424	1.19	11	5	12.33	12.44	-126.96	-0.78	-998825.44	4322973.07	0.26	0.26	0	-0.08	2	1	1.4	1	1.38	0	-0.64	0	-1.05	0	-0.49	0
20020423	0.63	11	5	12.4	12.51	-128.64	-0.81	-996052.97	4331983.62	0.26	0.2	20020424	1.19	11	5	12.33	12.44	-126.96	-0.78	-998825.44	4322973.07	0.26	0.26	20020425	0.96	11	7	12.26	12.39	-105.56	-0.54	-1002536.13	4314314.81	0.25	0.14	1	1.4	2	1	1.38	0	-0.64	0	-1.05	0	-0.49	0	-0.74	0
20020424	1.19	11	5	12.33	12.44	-126.96	-0.78	-998825.44	4322973.07	0.26	0.26	20020425	0.96	11	7	12.26	12.39	-105.56	-0.54	-1002536.13	4314314.81	0.25	0.14	20020426	0.89	12	2	12.23	12.38	-44.44	-0.39	-1000154.97	4322053.56	0.25	0.26	1	1.38	2	0	-0.64	0	-1.05	0	-0.49	0	-0.74	0	-0.91	0
20020425	0.96	11	7	12.26	12.39	-105.56	-0.54	-1002536.13	4314314.81	0.25	0.14	20020426	0.89	12	2	12.23	12.38	-44.44	-0.39	-1000154.97	4322053.56	0.25	0.26	20020429	1.94	12	2	12.28	12.4	28.91	-0.13	-989054.99	4337071.18	0.25	0.23	0	-0.64	2	0	-1.05	0	-0.49	0	-0.74	0	-0.91	0	-0.67	0
20020426	0.89	12	2	12.23	12.38	-44.44	-0.39	-1000154.97	4322053.56	0.25	0.26	20020429	1.94	12	2	12.28	12.4	28.91	-0.13	-989054.99	4337071.18	0.25	0.23	20020430	0.73	11	3	12.32	12.41	50.14	-0.2	-995636.5	4326102.01	0.24	0.2	0	-1.05	2	0	-0.49	0	-0.74	0	-0.91	0	-0.67	0	-1	0
20020429	1.94	12	2	12.28	12.4	28.91	-0.13	-989054.99	4337071.18	0.25	0.23	20020430	0.73	11	3	12.32	12.41	50.14	-0.2	-995636.5	4326102.01	0.24	0.2	20020508	0.59	11	5	12.34	12.39	8.87	-0.25	-1000410.99	4319591.33	0.25	0.3	0	-0.49	2	0	-0.74	0	-0.91	0	-0.67	0	-1	0	-2.54	0
20020430	0.73	11	3	12.32	12.41	50.14	-0.2	-995636.5	4326102.01	0.24	0.2	20020508	0.59	11	5	12.34	12.39	8.87	-0.25	-1000410.99	4319591.33	0.25	0.3	20020509	1.31	12	5	12.35	12.36	-59.58	-0.27	-1002439.2	4311072.87	0.25	0.21	0	-0.74	2	0	-0.91	0	-0.67	0	-1	0	-2.54	0	-0.43	1
20020508	0.59	11	5	12.34	12.39	8.87	-0.25	-1000410.99	4319591.33	0.25	0.3	20020509	1.31	12	5	12.35	12.36	-59.58	-0.27	-1002439.2	4311072.87	0.25	0.21	20020510	1.8	11	5	12.32	12.32	-99.72	-0.33	-1008681.95	4295749.75	0.25	0.27	0	-0.91	2	0	-0.67	0	-1	0	-2.54	0	-0.43	1	2.35	1
20020509	1.31	12	5	12.35	12.36	-59.58	-0.27	-1002439.2	4311072.87	0.25	0.21	20020510	1.8	11	5	12.32	12.32	-99.72	-0.33	-1008681.95	4295749.75	0.25	0.27	20020513	0.66	11	5	12.22	12.27	-121.13	-0.23	-1015641.75	4285626.4	0.26	0.32	0	-0.67	2	0	-1	0	-2.54	0	-0.43	1	2.35	1	1.36	0
20020510	1.8	11	5	12.32	12.32	-99.72	-0.33	-1008681.95	4295749.75	0.25	0.27	20020513	0.66	11	5	12.22	12.27	-121.13	-0.23	-1015641.75	4285626.4	0.26	0.32	20020514	0.81	11	5	12.13	12.21	-136.35	-0.29	-1021856.87	4277448.62	0.26	0.25	0	-1	2	0	-2.54	0	-0.43	1	2.35	1	1.36	0	-2.1	1
20020513	0.66	11	5	12.22	12.27	-121.13	-0.23	-1015641.75	4285626.4	0.26	0.32	20020514	0.81	11	5	12.13	12.21	-136.35	-0.29	-1021856.87	4277448.62	0.26	0.25	20020515	1.24	11	5	12.04	12.14	-144.19	-0.34	-1030582.28	4267268.97	0.26	0.28	0	-2.54	2	0	-0.43	1	2.35	1	1.36	0	-2.1	1	1.2	1
20020514	0.81	11	5	12.13	12.21	-136.35	-0.29	-1021856.87	4277448.62	0.26	0.25	20020515	1.24	11	5	12.04	12.14	-144.19	-0.34	-1030582.28	4267268.97	0.26	0.28	20020516	1.55	7	9	11.9	12.03	-182.8	-0.63	-1042946.71	4251532.42	0.26	0.33	0	-0.43	2	1	2.35	1	1.36	0	-2.1	1	1.2	1	0.17	0
20020515	1.24	11	5	12.04	12.14	-144.19	-0.34	-1030582.28	4267268.97	0.26	0.28	20020516	1.55	7	9	11.9	12.03	-182.8	-0.63	-1042946.71	4251532.42	0.26	0.33	20020517	0.86	11	5	11.76	11.93	-143.04	-0.85	-1051455.89	4238017.85	0.27	0.27	1	2.35	2	1	1.36	0	-2.1	1	1.2	1	0.17	0	-0.17	0
20020516	1.55	7	9	11.9	12.03	-182.8	-0.63	-1042946.71	4251532.42	0.26	0.33	20020517	0.86	11	5	11.76	11.93	-143.04	-0.85	-1051455.89	4238017.85	0.27	0.27	20020520	1.37	12	2	11.71	11.9	-87.13	-0.75	-1037268.31	4256570.84	0.27	0.34	1	1.36	2	0	-2.1	1	1.2	1	0.17	0	-0.17	0	-0.68	0
20020517	0.86	11	5	11.76	11.93	-143.04	-0.85	-1051455.89	4238017.85	0.27	0.27	20020520	1.37	12	2	11.71	11.9	-87.13	-0.75	-1037268.31	4256570.84	0.27	0.34	20020521	1.26	11	2	11.7	11.9	-9.89	-0.51	-1039264.47	4279859.37	0.28	0.35	0	-2.1	2	1	1.2	1	0.17	0	-0.17	0	-0.68	0	-2.22	0
20020520	1.37	12	2	11.71	11.9	-87.13	-0.75	-1037268.31	4256570.84	0.27	0.34	20020521	1.26	11	2	11.7	11.9	-9.89	-0.51	-1039264.47	4279859.37	0.28	0.35	20020522	0.48	11	5	11.67	11.86	-47.59	-0.63	-1048324.03	4268709.14	0.28	0.32	1	1.2	2	1	0.17	0	-0.17	0	-0.68	0	-2.22	0	-0.35	0
20020521	1.26	11	2	11.7	11.9	-9.89	-0.51	-1039264.47	4279859.37	0.28	0.35	20020522	0.48	11	5	11.67	11.86	-47.59	-0.63	-1048324.03	4268709.14	0.28	0.32	20020523	1.3	12	4	11.72	11.85	-38.89	-0.43	-1036219.96	4283234.02	0.28	0.24	1	0.17	2	0	-0.17	0	-0.68	0	-2.22	0	-0.35	0	-1.05	0
20020522	0.48	11	5	11.67	11.86	-47.59	-0.63	-1048324.03	4268709.14	0.28	0.32	20020523	1.3	12	4	11.72	11.85	-38.89	-0.43	-1036219.96	4283234.02	0.28	0.24	20020524	1.1	11	2	11.79	11.84	6.74	-0.32	-1036219.96	4299281.36	0.28	0.24	0	-0.17	2	0	-0.68	0	-2.22	0	-0.35	0	-1.05	0	-1.24	1
20020523	1.3	12	4	11.72	11.85	-38.89	-0.43	-1036219.96	4283234.02	0.28	0.24	20020524	1.1	11	2	11.79	11.84	6.74	-0.32	-1036219.96	4299281.36	0.28	0.24	20020527	0.27	11	3	11.8	11.83	24.07	-0.23	-1037215.24	4294968.5	0.27	0.26	0	-0.68	2	0	-2.22	0	-0.35	0	-1.05	0	-1.24	1	0.99	0
20020524	1.1	11	2	11.79	11.84	6.74	-0.32	-1036219.96	4299281.36	0.28	0.24	20020527	0.27	11	3	11.8	11.83	24.07	-0.23	-1037215.24	4294968.5	0.27	0.26	20020528	1.61	11	7	11.76	11.81	16.38	-0.23	-1042830.18	4288032.4	0.27	0.21	0	-2.22	2	0	-0.35	0	-1.05	0	-1.24	1	0.99	0	-1.6	1
20020527	0.27	11	3	11.8	11.83	24.07	-0.23	-1037215.24	4294968.5	0.27	0.26	20020528	1.61	11	7	11.76	11.81	16.38	-0.23	-1042830.18	4288032.4	0.27	0.21	20020529	1.45	11	5	11.72	11.75	-101.97	-0.37	-1052258.1	4277996.22	0.27	0.33	0	-0.35	2	0	-1.05	0	-1.24	1	0.99	0	-1.6	1	4.33	0
20020528	1.61	11	7	11.76	11.81	16.38	-0.23	-1042830.18	4288032.4	0.27	0.21	20020529	1.45	11	5	11.72	11.75	-101.97	-0.37	-1052258.1	4277996.22	0.27	0.33	20020530	0.91	11	5	11.64	11.69	-158.01	-0.11	-1050550.13	4268887.06	0.28	0.32	0	-1.05	2	0	-1.24	1	0.99	0	-1.6	1	4.33	0	-1.3	0
20020529	1.45	11	5	11.72	11.75	-101.97	-0.37	-1052258.1	4277996.22	0.27	0.33	20020530	0.91	11	5	11.64	11.69	-158.01	-0.11	-1050550.13	4268887.06	0.28	0.32	20020531	0.75	9	7	11.54	11.62	-143.4	-0.18	-1057414.22	4262022.97	0.27	0.2	0	-1.24	2	1	0.99	0	-1.6	1	4.33	0	-1.3	0	-0.18	1
20020530	0.91	11	5	11.64	11.69	-158.01	-0.11	-1050550.13	4268887.06	0.28	0.32	20020531	0.75	9	7	11.54	11.62	-143.4	-0.18	-1057414.22	4262022.97	0.27	0.2	20020603	0.93	11	9	11.41	11.53	-157.89	-0.59	-1054926.16	4255664.59	0.27	0.3	1	0.99	2	0	-1.6	1	4.33	0	-1.3	0	-0.18	1	0.26	1
20020531	0.75	9	7	11.54	11.62	-143.4	-0.18	-1057414.22	4262022.97	0.27	0.2	20020603	0.93	11	9	11.41	11.53	-157.89	-0.59	-1054926.16	4255664.59	0.27	0.3	20020604	1.34	12	2	11.32	11.49	-100.32	-0.64	-1051936.35	4264206.91	0.29	0.4	0	-1.6	2	1	4.33	0	-1.3	0	-0.18	1	0.26	1	0.52	0
20020603	0.93	11	9	11.41	11.53	-157.89	-0.59	-1054926.16	4255664.59	0.27	0.3	20020604	1.34	12	2	11.32	11.49	-100.32	-0.64	-1051936.35	4264206.91	0.29	0.4	20020605	0.68	7	7	11.25	11.41	-97.1	-0.57	-1055699.79	4258436.3	0.28	0.23	1	4.33	2	0	-1.3	0	-0.18	1	0.26	1	0.52	0	-1.65	1
20020604	1.34	12	2	11.32	11.49	-100.32	-0.64	-1051936.35	4264206.91	0.29	0.4	20020605	0.68	7	7	11.25	11.41	-97.1	-0.57	-1055699.79	4258436.3	0.28	0.23	20020606	4.1	12	0	11.28	11.44	-17.24	-0.23	-1038892.03	4282104.37	0.32	0.69	0	-1.3	2	0	-0.18	1	0.26	1	0.52	0	-1.65	1	1.06	1
20020605	0.68	7	7	11.25	11.41	-97.1	-0.57	-1055699.79	4258436.3	0.28	0.23	20020606	4.1	12	0	11.28	11.44	-17.24	-0.23	-1038892.03	4282104.37	0.32	0.69	20020607	0.9	11	3	11.3	11.44	33.19	-0.4	-1054428.03	4260918.92	0.33	0.45	0	-0.18	2	1	0.26	1	0.52	0	-1.65	1	1.06	1	4.2	1
20020606	4.1	12	0	11.28	11.44	-17.24	-0.23	-1038892.03	4282104.37	0.32	0.69	20020607	0.9	11	3	11.3	11.44	33.19	-0.4	-1054428.03	4260918.92	0.33	0.45	20020610	0.75	11	5	11.35	11.43	-2.64	-0.4	-1052451.68	4245108.14	0.33	0.32	1	0.26	2	1	0.52	0	-1.65	1	1.06	1	4.2	1	10	0
20020607	0.9	11	3	11.3	11.44	33.19	-0.4	-1054428.03	4260918.92	0.33	0.45	20020610	0.75	11	5	11.35	11.43	-2.64	-0.4	-1052451.68	4245108.14	0.33	0.32	20020611	0.8	12	2	11.38	11.43	48.16	-0.29	-1054388.09	4257694.82	0.33	0.26	1	0.52	2	0	-1.65	1	1.06	1	4.2	1	10	0	-0.69	0
20020610	0.75	11	5	11.35	11.43	-2.64	-0.4	-1052451.68	4245108.14	0.33	0.32	20020611	0.8	12	2	11.38	11.43	48.16	-0.29	-1054388.09	4257694.82	0.33	0.26	20020618	1.04	11	0	11.46	11.44	63.76	0.03	-1049417.12	4270800.11	0.32	0.29	0	-1.65	2	1	1.06	1	4.2	1	10	0	-0.69	0	-0.69	0
20020611	0.8	12	2	11.38	11.43	48.16	-0.29	-1054388.09	4257694.82	0.33	0.26	20020618	1.04	11	0	11.46	11.44	63.76	0.03	-1049417.12	4270800.11	0.32	0.29	20020619	0.43	11	7	11.41	11.42	11.74	-0.12	-1054524.18	4265155.47	0.31	0.21	1	1.06	2	1	4.2	1	10	0	-0.69	0	-0.69	0	-0.93	1
20020618	1.04	11	0	11.46	11.44	63.76	0.03	-1049417.12	4270800.11	0.32	0.29	20020619	0.43	11	7	11.41	11.42	11.74	-0.12	-1054524.18	4265155.47	0.31	0.21	20020620	1.36	10	2	11.41	11.42	38.73	0.12	-1053885.07	4272824.74	0.3	0.24	1	4.2	2	1	10	0	-0.69	0	-0.69	0	-0.93	1	3.28	0
20020619	0.43	11	7	11.41	11.42	11.74	-0.12	-1054524.18	4265155.47	0.31	0.21	20020620	1.36	10	2	11.41	11.42	38.73	0.12	-1053885.07	4272824.74	0.3	0.24	20020621	13.64	12	2	11.51	11.5	232.25	0.74	-1019933.59	4377395.3	0.35	0.77	1	10	2	0	-0.69	0	-0.69	0	-0.93	1	3.28	0	0	0
20020620	1.36	10	2	11.41	11.42	38.73	0.12	-1053885.07	4272824.74	0.3	0.24	20020621	13.64	12	2	11.51	11.5	232.25	0.74	-1019933.59	4377395.3	0.35	0.77	20020624	2.17	4	8	11.84	11.79	286.8	1.82	-792590.19	4604738.7	0.43	1.19	0	-0.69	2	0	-0.69	0	-0.93	1	3.28	0	0	0	-0.3	0
20020621	13.64	12	2	11.51	11.5	232.25	0.74	-1019933.59	4377395.3	0.35	0.77	20020624	2.17	4	8	11.84	11.79	286.8	1.82	-792590.19	4604738.7	0.43	1.19	20020625	0.7	11	3	12.14	12.01	174.82	1.91	-872748.04	4446589.42	0.46	0.73	0	-0.69	2	0	-0.93	1	3.28	0	0	0	-0.3	0	-1.21	0
20020624	2.17	4	8	11.84	11.79	286.8	1.82	-792590.19	4604738.7	0.43	1.19	20020625	0.7	11	3	12.14	12.01	174.82	1.91	-872748.04	4446589.42	0.46	0.73	20020626	0.42	12	5	12.46	12.18	98.79	1.34	-850642.99	4380274.27	0.45	0.33	0	-0.93	2	1	3.28	0	0	0	-0.3	0	-1.21	0	-2	1
20020625	0.7	11	3	12.14	12.01	174.82	1.91	-872748.04	4446589.42	0.46	0.73	20020626	0.42	12	5	12.46	12.18	98.79	1.34	-850642.99	4380274.27	0.45	0.33	20020627	0.55	11	5	12.74	12.29	70.54	1.37	-856357.33	4344083.5	0.44	0.38	1	3.28	2	0	0	0	-0.3	0	-1.21	0	-2	1	0.63	1
20020626	0.42	12	5	12.46	12.18	98.79	1.34	-850642.99	4380274.27	0.45	0.33	20020627	0.55	11	5	12.74	12.29	70.54	1.37	-856357.33	4344083.5	0.44	0.38	20020628	3.95	12	0	13	12.46	71.42	1.81	-737305.55	4486945.63	0.47	0.72	0	0	2	0	-0.3	0	-1.21	0	-2	1	0.63	1	0.08	0
20020627	0.55	11	5	12.74	12.29	70.54	1.37	-856357.33	4344083.5	0.44	0.38	20020628	3.95	12	0	13	12.46	71.42	1.81	-737305.55	4486945.63	0.47	0.72	20020701	1.24	9	3	13.02	12.59	88.49	1.78	-914416.12	4486945.63	0.48	0.54	0	-0.3	2	0	-1.21	0	-2	1	0.63	1	0.08	0	-0.47	0
20020628	3.95	12	0	13	12.46	71.42	1.81	-737305.55	4486945.63	0.47	0.72	20020701	1.24	9	3	13.02	12.59	88.49	1.78	-914416.12	4486945.63	0.48	0.54	20020702	0.18	10	5	13.06	12.7	59.27	1.68	-911092.69	4454819.17	0.46	0.29	0	-1.21	2	0	-2	1	0.63	1	0.08	0	-0.47	0	-1.56	0
20020701	1.24	9	3	13.02	12.59	88.49	1.78	-914416.12	4486945.63	0.48	0.54	20020702	0.18	10	5	13.06	12.7	59.27	1.68	-911092.69	4454819.17	0.46	0.29	20020703	1.02	11	1	13.08	12.75	49.86	1.71	-938591.97	4421997.45	0.45	0.37	0	-2	2	1	0.63	1	0.08	0	-0.47	0	-1.56	0	-0.16	1
20020702	0.18	10	5	13.06	12.7	59.27	1.68	-911092.69	4454819.17	0.46	0.29	20020703	1.02	11	1	13.08	12.75	49.86	1.71	-938591.97	4421997.45	0.45	0.37	20020704	1.31	11	5	13.07	12.75	-10.64	1.33	-975563.33	4379030.74	0.45	0.43	1	0.63	2	1	0.08	0	-0.47	0	-1.56	0	-0.16	1	0.24	0
20020703	1.02	11	1	13.08	12.75	49.86	1.71	-938591.97	4421997.45	0.45	0.37	20020704	1.31	11	5	13.07	12.75	-10.64	1.33	-975563.33	4379030.74	0.45	0.43	20020705	0.27	12	4	12.99	12.77	-104.5	0.93	-966443.48	4390430.55	0.42	0.2	1	0.08	2	0	-0.47	0	-1.56	0	-0.16	1	0.24	0	-1.27	1
20020704	1.31	11	5	13.07	12.75	-10.64	1.33	-975563.33	4379030.74	0.45	0.43	20020705	0.27	12	4	12.99	12.77	-104.5	0.93	-966443.48	4390430.55	0.42	0.2	20020708	1.45	11	2	12.92	12.78	-67.76	-0.25	-963522.64	4406981.96	0.4	0.17	0	-0.47	2	0	-1.56	0	-0.16	1	0.24	0	-1.27	1	0.24	1
20020705	0.27	12	4	12.99	12.77	-104.5	0.93	-966443.48	4390430.55	0.42	0.2	20020708	1.45	11	2	12.92	12.78	-67.76	-0.25	-963522.64	4406981.96	0.4	0.17	20020709	0.81	11	3	12.84	12.78	-59.9	-0.22	-972438.11	4393608.76	0.38	0.18	0	-1.56	2	0	-0.16	1	0.24	0	-1.27	1	0.24	1	0.98	1
20020708	1.45	11	2	12.92	12.78	-67.76	-0.25	-963522.64	4406981.96	0.4	0.17	20020709	0.81	11	3	12.84	12.78	-59.9	-0.22	-972438.11	4393608.76	0.38	0.18	20020710	2.06	11	5	12.76	12.74	-112.42	-0.33	-987538.91	4366072.01	0.37	0.31	0	-0.16	2	1	0.24	0	-1.27	1	0.24	1	0.98	1	1.29	0
20020709	0.81	11	3	12.84	12.78	-59.9	-0.22	-972438.11	4393608.76	0.38	0.18	20020710	2.06	11	5	12.76	12.74	-112.42	-0.33	-987538.91	4366072.01	0.37	0.31	20020711	0.49	10	7	12.72	12.71	-107.29	-0.23	-995195.99	4352524.87	0.36	0.23	1	0.24	2	0	-1.27	1	0.24	1	0.98	1	1.29	0	-0.16	0
20020710	2.06	11	5	12.76	12.74	-112.42	-0.33	-987538.91	4366072.01	0.37	0.31	20020711	0.49	10	7	12.72	12.71	-107.29	-0.23	-995195.99	4352524.87	0.36	0.23	20020712	0.79	12	6	12.67	12.69	-88.73	-0.62	-998396.09	4363191.89	0.34	0.2	0	-1.27	2	1	0.24	1	0.98	1	1.29	0	-0.16	0	-2	0
20020711	0.49	10	7	12.72	12.71	-107.29	-0.23	-995195.99	4352524.87	0.36	0.23	20020712	0.79	12	6	12.67	12.69	-88.73	-0.62	-998396.09	4363191.89	0.34	0.2	20020715	1.12	11	5	12.59	12.64	-124.3	-0.78	-1006583.51	4351225.67	0.33	0.19	1	0.24	2	1	0.98	1	1.29	0	-0.16	0	-2	0	-0.9	0
20020712	0.79	12	6	12.67	12.69	-88.73	-0.62	-998396.09	4363191.89	0.34	0.2	20020715	1.12	11	5	12.59	12.64	-124.3	-0.78	-1006583.51	4351225.67	0.33	0.19	20020716	0.85	12	4	12.52	12.61	-102.13	-0.71	-1008613.97	4361377.98	0.31	0.2	1	0.98	2	1	1.29	0	-0.16	0	-2	0	-0.9	0	-0.49	0
20020715	1.12	11	5	12.59	12.64	-124.3	-0.78	-1006583.51	4351225.67	0.33	0.19	20020716	0.85	12	4	12.52	12.61	-102.13	-0.71	-1008613.97	4361377.98	0.31	0.2	20020717	0.74	12	5	12.48	12.57	-137.3	-0.63	-1005710.18	4353828.13	0.31	0.26	1	1.29	2	0	-0.16	0	-2	0	-0.9	0	-0.49	0	-0.83	1
20020716	0.85	12	4	12.52	12.61	-102.13	-0.71	-1008613.97	4361377.98	0.31	0.2	20020717	0.74	12	5	12.48	12.57	-137.3	-0.63	-1005710.18	4353828.13	0.31	0.26	20020718	1.97	8	2	12.48	12.56	-68.37	-0.21	-990800.9	4368737.41	0.3	0.21	0	-0.16	2	0	-2	0	-0.9	0	-0.49	0	-0.83	1	0.08	1
20020717	0.74	12	5	12.48	12.57	-137.3	-0.63	-1005710.18	4353828.13	0.31	0.26	20020718	1.97	8	2	12.48	12.56	-68.37	-0.21	-990800.9	4368737.41	0.3	0.21	20020719	0.57	11	3	12.47	12.55	-25.67	-0.31	-993621.19	4360276.53	0.28	0.12	0	-2	2	0	-0.9	0	-0.49	0	-0.83	1	0.08	1	1.58	0
20020718	1.97	8	2	12.48	12.56	-68.37	-0.21	-990800.9	4368737.41	0.3	0.21	20020719	0.57	11	3	12.47	12.55	-25.67	-0.31	-993621.19	4360276.53	0.28	0.12	20020722	1.25	7	5	12.43	12.5	-114.08	-0.57	-1002572.11	4349698.17	0.28	0.27	0	-0.9	2	0	-0.49	0	-0.83	1	0.08	1	1.58	0	-0.41	0
20020719	0.57	11	3	12.47	12.55	-25.67	-0.31	-993621.19	4360276.53	0.28	0.12	20020722	1.25	7	5	12.43	12.5	-114.08	-0.57	-1002572.11	4349698.17	0.28	0.27	20020723	0.93	11	5	12.37	12.44	-166.01	-0.62	-1011422.17	4339864.78	0.27	0.2	0	-0.49	2	0	-0.83	1	0.08	1	1.58	0	-0.41	0	-0.82	1
20020722	1.25	7	5	12.43	12.5	-114.08	-0.57	-1002572.11	4349698.17	0.28	0.27	20020723	0.93	11	5	12.37	12.44	-166.01	-0.62	-1011422.17	4339864.78	0.27	0.2	20020724	1.11	11	5	12.32	12.38	-141.97	-0.48	-1019501.11	4328934.44	0.27	0.23	0	-0.83	2	1	0.08	1	1.58	0	-0.41	0	-0.82	1	0.41	1
20020723	0.93	11	5	12.37	12.44	-166.01	-0.62	-1011422.17	4339864.78	0.27	0.2	20020724	1.11	11	5	12.32	12.38	-141.97	-0.48	-1019501.11	4328934.44	0.27	0.23	20020725	1.16	11	5	12.21	12.31	-143.57	-0.56	-1029864.67	4316267.87	0.26	0.22	1	0.08	2	1	1.58	0	-0.41	0	-0.82	1	0.41	1	0.25	0
20020724	1.11	11	5	12.32	12.38	-141.97	-0.48	-1019501.11	4328934.44	0.27	0.23	20020725	1.16	11	5	12.21	12.31	-143.57	-0.56	-1029864.67	4316267.87	0.26	0.22	20020726	0.62	10	6	12.11	12.26	-113.59	-0.58	-1036680.25	4324132	0.25	0.15	1	1.58	2	0	-0.41	0	-0.82	1	0.41	1	0.25	0	-0.82	1
20020725	1.16	11	5	12.21	12.31	-143.57	-0.56	-1029864.67	4316267.87	0.26	0.22	20020726	0.62	10	6	12.11	12.26	-113.59	-0.58	-1036680.25	4324132	0.25	0.15	20020729	1.43	8	2	12.09	12.25	-62.92	-0.23	-1025395.31	4335416.94	0.25	0.2	0	-0.41	2	0	-0.82	1	0.41	1	0.25	0	-0.82	1	1.16	0
20020726	0.62	10	6	12.11	12.26	-113.59	-0.58	-1036680.25	4324132	0.25	0.15	20020729	1.43	8	2	12.09	12.25	-62.92	-0.23	-1025395.31	4335416.94	0.25	0.2	20020730	0.63	11	3	12.09	12.23	-45.6	-0.31	-1025395.31	4328318.57	0.24	0.14	0	-0.82	2	1	0.41	1	0.25	0	-0.82	1	1.16	0	-0.49	0
20020729	1.43	8	2	12.09	12.25	-62.92	-0.23	-1025395.31	4335416.94	0.25	0.2	20020730	0.63	11	3	12.09	12.23	-45.6	-0.31	-1025395.31	4328318.57	0.24	0.14	20020731	1.47	11	5	12.08	12.2	-62.5	-0.33	-1033378	4317879.67	0.23	0.17	1	0.41	2	1	0.25	0	-0.82	1	1.16	0	-0.49	0	-0.83	0
20020730	0.63	11	3	12.09	12.23	-45.6	-0.31	-1025395.31	4328318.57	0.24	0.14	20020731	1.47	11	5	12.08	12.2	-62.5	-0.33	-1033378	4317879.67	0.23	0.17	20020801	0.73	12	0	12.1	12.18	-60.35	-0.44	-1031862.31	4325458.13	0.23	0.25	1	0.25	2	0	-0.82	1	1.16	0	-0.49	0	-0.83	0	-0.92	0
20020731	1.47	11	5	12.08	12.2	-62.5	-0.33	-1033378	4317879.67	0.23	0.17	20020801	0.73	12	0	12.1	12.18	-60.35	-0.44	-1031862.31	4325458.13	0.23	0.25	20020802	0.7	10	6	12.13	12.17	-20.15	-0.39	-1030982.12	4330739.23	0.22	0.12	0	-0.82	2	1	1.16	0	-0.49	0	-0.83	0	-0.92	0	-0.76	1
20020801	0.73	12	0	12.1	12.18	-60.35	-0.44	-1031862.31	4325458.13	0.23	0.25	20020802	0.7	10	6	12.13	12.17	-20.15	-0.39	-1030982.12	4330739.23	0.22	0.12	20020805	1.07	7	1	12.09	12.14	-78.04	-0.24	-1033805.47	4325092.54	0.22	0.2	1	1.16	2	0	-0.49	0	-0.83	0	-0.92	0	-0.76	1	0.76	1
20020802	0.7	10	6	12.13	12.17	-20.15	-0.39	-1030982.12	4330739.23	0.22	0.12	20020805	1.07	7	1	12.09	12.14	-78.04	-0.24	-1033805.47	4325092.54	0.22	0.2	20020806	2.19	10	2	12.1	12.15	128.29	0.01	-1035393.3	4337477.63	0.24	0.39	0	-0.49	2	0	-0.83	0	-0.92	0	-0.76	1	0.76	1	0.34	0
20020805	1.07	7	1	12.09	12.14	-78.04	-0.24	-1033805.47	4325092.54	0.22	0.2	20020806	2.19	10	2	12.1	12.15	128.29	0.01	-1035393.3	4337477.63	0.24	0.39	20020807	0.29	11	7	12.11	12.14	40.24	0.01	-1037171.2	4333921.82	0.22	0.12	0	-0.83	2	0	-0.92	0	-0.76	1	0.76	1	0.34	0	-1.42	1
20020806	2.19	10	2	12.1	12.15	128.29	0.01	-1035393.3	4337477.63	0.24	0.39	20020807	0.29	11	7	12.11	12.14	40.24	0.01	-1037171.2	4333921.82	0.22	0.12	20020808	2.4	11	5	12.09	12.12	-81.21	0.01	-1043988.9	4325399.7	0.22	0.2	0	-0.92	2	0	-0.76	1	0.76	1	0.34	0	-1.42	1	0.17	1
20020807	0.29	11	7	12.11	12.14	40.24	0.01	-1037171.2	4333921.82	0.22	0.12	20020808	2.4	11	5	12.09	12.12	-81.21	0.01	-1043988.9	4325399.7	0.22	0.2	20020809	1.42	11	5	12.04	12.08	-220.23	-0.11	-1051836.85	4313271.05	0.22	0.17	0	-0.76	2	1	0.76	1	0.34	0	-1.42	1	0.17	1	0.76	1
20020808	2.4	11	5	12.09	12.12	-81.21	0.01	-1043988.9	4325399.7	0.22	0.2	20020809	1.42	11	5	12.04	12.08	-220.23	-0.11	-1051836.85	4313271.05	0.22	0.17	20020812	0.65	7	5	12	12.03	-218.31	-0.39	-1053402.51	4305442.76	0.21	0.13	1	0.76	2	1	0.34	0	-1.42	1	0.17	1	0.76	1	1.43	1
20020809	1.42	11	5	12.04	12.08	-220.23	-0.11	-1051836.85	4313271.05	0.22	0.17	20020812	0.65	7	5	12	12.03	-218.31	-0.39	-1053402.51	4305442.76	0.21	0.13	20020813	0.66	12	2	11.95	12.01	-99.98	-0.25	-1053402.51	4310586.53	0.21	0.24	1	0.34	2	0	-1.42	1	0.17	1	0.76	1	1.43	1	0.66	1
20020812	0.65	7	5	12	12.03	-218.31	-0.39	-1053402.51	4305442.76	0.21	0.13	20020813	0.66	12	2	11.95	12.01	-99.98	-0.25	-1053402.51	4310586.53	0.21	0.24	20020814	1.25	6	6	11.91	11.99	-77.57	-0.11	-1047824.13	4317023.12	0.2	0.15	0	-1.42	2	1	0.17	1	0.76	1	1.43	1	0.66	1	0.58	0
20020813	0.66	12	2	11.95	12.01	-99.98	-0.25	-1053402.51	4310586.53	0.21	0.24	20020814	1.25	6	6	11.91	11.99	-77.57	-0.11	-1047824.13	4317023.12	0.2	0.15	20020815	1.18	7	1	11.86	11.95	-96.75	-0.33	-1053271.49	4309396.82	0.21	0.21	1	0.17	2	1	0.76	1	1.43	1	0.66	1	0.58	0	-0.49	0
20020814	1.25	6	6	11.91	11.99	-77.57	-0.11	-1047824.13	4317023.12	0.2	0.15	20020815	1.18	7	1	11.86	11.95	-96.75	-0.33	-1053271.49	4309396.82	0.21	0.21	20020816	0.98	12	0	11.84	11.92	-91.4	-0.34	-1053712.56	4316895.07	0.22	0.34	1	0.76	2	1	1.43	1	0.66	1	0.58	0	-0.49	0	-1.65	1
20020815	1.18	7	1	11.86	11.95	-96.75	-0.33	-1053271.49	4309396.82	0.21	0.21	20020816	0.98	12	0	11.84	11.92	-91.4	-0.34	-1053712.56	4316895.07	0.22	0.34	20020819	0.51	12	2	11.86	11.92	-41.32	-0.15	-1053391.46	4320748.28	0.22	0.24	1	1.43	2	1	0.66	1	0.58	0	-0.49	0	-1.65	1	0.84	0
20020816	0.98	12	0	11.84	11.92	-91.4	-0.34	-1053712.56	4316895.07	0.22	0.34	20020819	0.51	12	2	11.86	11.92	-41.32	-0.15	-1053391.46	4320748.28	0.22	0.24	20020820	1.99	12	2	11.89	11.94	60.54	-0.12	-1048924.01	4328406.77	0.22	0.24	1	0.66	2	1	0.58	0	-0.49	0	-1.65	1	0.84	0	-0.5	0
20020819	0.51	12	2	11.86	11.92	-41.32	-0.15	-1053391.46	4320748.28	0.22	0.24	20020820	1.99	12	2	11.89	11.94	60.54	-0.12	-1048924.01	4328406.77	0.22	0.24	20020821	1.36	12	2	11.92	11.97	140.39	0.02	-1041469.46	4338843.13	0.21	0.14	1	0.58	2	0	-0.49	0	-1.65	1	0.84	0	-0.5	0	-1.09	1
20020820	1.99	12	2	11.89	11.94	60.54	-0.12	-1048924.01	4328406.77	0.22	0.24	20020821	1.36	12	2	11.92	11.97	140.39	0.02	-1041469.46	4338843.13	0.21	0.14	20020822	1.4	12	2	12.01	12.02	179.66	0.19	-1043094.95	4353472.47	0.21	0.18	0	-0.49	2	0	-1.65	1	0.84	0	-0.5	0	-1.09	1	0.17	0
20020821	1.36	12	2	11.92	11.97	140.39	0.02	-1041469.46	4338843.13	0.21	0.14	20020822	1.4	12	2	12.01	12.02	179.66	0.19	-1043094.95	4353472.47	0.21	0.18	20020823	0.46	11	5	12.08	12.04	103.47	0.24	-1044785	4346712.26	0.21	0.16	0	-1.65	2	1	0.84	0	-0.5	0	-1.09	1	0.17	0	-0.08	1
20020822	1.4	12	2	12.01	12.02	179.66	0.19	-1043094.95	4353472.47	0.21	0.18	20020823	0.46	11	5	12.08	12.04	103.47	0.24	-1044785	4346712.26	0.21	0.16	20020826	1.21	7	5	12.09	12.02	4.24	0.13	-1049708.3	4338506.76	0.21	0.24	1	0.84	2	0	-0.5	0	-1.09	1	0.17	0	-0.08	1	0.42	0
20020823	0.46	11	5	12.08	12.04	103.47	0.24	-1044785	4346712.26	0.21	0.16	20020826	1.21	7	5	12.09	12.02	4.24	0.13	-1049708.3	4338506.76	0.21	0.24	20020827	1.11	10	6	12.09	12.02	12.36	0.14	-1043051.92	4347583.64	0.2	0.15	0	-0.5	2	0	-1.09	1	0.17	0	-0.08	1	0.42	0	-0.5	0
20020826	1.21	7	5	12.09	12.02	4.24	0.13	-1049708.3	4338506.76	0.21	0.24	20020827	1.11	10	6	12.09	12.02	12.36	0.14	-1043051.92	4347583.64	0.2	0.15	20020828	0.68	11	3	12.06	12.02	4.42	0.04	-1046745.15	4341428.26	0.19	0.1	0	-1.09	2	1	0.17	0	-0.08	1	0.42	0	-0.5	0	-0.76	0
20020827	1.11	10	6	12.09	12.02	12.36	0.14	-1043051.92	4347583.64	0.2	0.15	20020828	0.68	11	3	12.06	12.02	4.42	0.04	-1046745.15	4341428.26	0.19	0.1	20020829	1	2	5	11.99	11.99	-73.97	0.08	-1052901.5	4335271.91	0.19	0.15	1	0.17	2	0	-0.08	1	0.42	0	-0.5	0	-0.76	0	-0.34	0
20020828	0.68	11	3	12.06	12.02	4.42	0.04	-1046745.15	4341428.26	0.19	0.1	20020829	1	2	5	11.99	11.99	-73.97	0.08	-1052901.5	4335271.91	0.19	0.15	20020830	0.89	12	4	11.94	11.96	-111.45	0.08	-1051532.79	4340746.75	0.18	0.08	0	-0.08	2	1	0.42	0	-0.5	0	-0.76	0	-0.34	0	-2.05	1
20020829	1	2	5	11.99	11.99	-73.97	0.08	-1052901.5	4335271.91	0.19	0.15	20020830	0.89	12	4	11.94	11.96	-111.45	0.08	-1051532.79	4340746.75	0.18	0.08	20020902	0.81	11	1	11.92	11.95	-116.01	-0.02	-1050646.75	4336316.57	0.17	0.1	1	0.42	2	0	-0.5	0	-0.76	0	-0.34	0	-2.05	1	0.09	1
20020830	0.89	12	4	11.94	11.96	-111.45	0.08	-1051532.79	4340746.75	0.18	0.08	20020902	0.81	11	1	11.92	11.95	-116.01	-0.02	-1050646.75	4336316.57	0.17	0.1	20020903	0.78	10	2	11.89	11.94	-56.81	-0.14	-1051515.45	4339791.37	0.16	0.1	0	-0.5	2	0	-0.76	0	-0.34	0	-2.05	1	0.09	1	0.78	1
20020902	0.81	11	1	11.92	11.95	-116.01	-0.02	-1050646.75	4336316.57	0.17	0.1	20020903	0.78	10	2	11.89	11.94	-56.81	-0.14	-1051515.45	4339791.37	0.16	0.1	20020904	1.48	9	1	11.87	11.92	-62.8	-0.28	-1056642.09	4334664.73	0.16	0.12	0	-0.76	2	0	-0.34	0	-2.05	1	0.09	1	0.78	1	0.52	0
20020903	0.78	10	2	11.89	11.94	-56.81	-0.14	-1051515.45	4339791.37	0.16	0.1	20020904	1.48	9	1	11.87	11.92	-62.8	-0.28	-1056642.09	4334664.73	0.16	0.12	20020905	1.67	11	5	11.85	11.89	-132.23	-0.44	-1058782.07	4326104.81	0.16	0.16	0	-0.34	2	0	-2.05	1	0.09	1	0.78	1	0.52	0	-0.52	0
20020904	1.48	9	1	11.87	11.92	-62.8	-0.28	-1056642.09	4334664.73	0.16	0.12	20020905	1.67	11	5	11.85	11.89	-132.23	-0.44	-1058782.07	4326104.81	0.16	0.16	20020906	0.55	11	7	11.82	11.86	-149.02	-0.42	-1061621.87	4321371.82	0.15	0.1	0	-2.05	2	1	0.09	1	0.78	1	0.52	0	-0.52	0	-1.38	1
20020905	1.67	11	5	11.85	11.89	-132.23	-0.44	-1058782.07	4326104.81	0.16	0.16	20020906	0.55	11	7	11.82	11.86	-149.02	-0.42	-1061621.87	4321371.82	0.15	0.1	20020909	2.61	7	5	11.74	11.79	-220.14	-0.46	-1063956.53	4309031.47	0.18	0.39	1	0.09	2	1	0.78	1	0.52	0	-0.52	0	-1.38	1	0.7	0
20020906	0.55	11	7	11.82	11.86	-149.02	-0.42	-1061621.87	4321371.82	0.15	0.1	20020909	2.61	7	5	11.74	11.79	-220.14	-0.46	-1063956.53	4309031.47	0.18	0.39	20020910	0.34	7	6	11.66	11.74	-149.7	-0.55	-1064651.53	4313201.47	0.17	0.12	1	0.78	2	1	0.52	0	-0.52	0	-1.38	1	0.7	0	-0.87	1
20020909	2.61	7	5	11.74	11.79	-220.14	-0.46	-1063956.53	4309031.47	0.18	0.39	20020910	0.34	7	6	11.66	11.74	-149.7	-0.55	-1064651.53	4313201.47	0.17	0.12	20020911	2.21	12	0	11.61	11.71	-106.27	-0.4	-1056263.96	4322427.79	0.18	0.22	1	0.52	2	0	-0.52	0	-1.38	1	0.7	0	-0.87	1	3.07	0
20020910	0.34	7	6	11.66	11.74	-149.7	-0.55	-1064651.53	4313201.47	0.17	0.12	20020911	2.21	12	0	11.61	11.71	-106.27	-0.4	-1056263.96	4322427.79	0.18	0.22	20020912	0.77	12	2	11.58	11.7	-56.1	-0.21	-1051096.33	4329533.29	0.18	0.22	0	-0.52	2	0	-1.38	1	0.7	0	-0.87	1	3.07	0	-1.7	1
20020911	2.21	12	0	11.61	11.71	-106.27	-0.4	-1056263.96	4322427.79	0.18	0.22	20020912	0.77	12	2	11.58	11.7	-56.1	-0.21	-1051096.33	4329533.29	0.18	0.22	20020913	0.49	11	3	11.55	11.68	-45.79	-0.29	-1051299.05	4326087.07	0.18	0.17	0	-1.38	2	1	0.7	0	-0.87	1	3.07	0	-1.7	1	0.78	0
20020912	0.77	12	2	11.58	11.7	-56.1	-0.21	-1051096.33	4329533.29	0.18	0.22	20020913	0.49	11	3	11.55	11.68	-45.79	-0.29	-1051299.05	4326087.07	0.18	0.17	20020916	1.69	7	5	11.54	11.63	-83.33	-0.44	-1055757.23	4320257.14	0.18	0.18	1	0.7	2	0	-0.87	1	3.07	0	-1.7	1	0.78	0	-0.86	1
20020913	0.49	11	3	11.55	11.68	-45.79	-0.29	-1051299.05	4326087.07	0.18	0.17	20020916	1.69	7	5	11.54	11.63	-83.33	-0.44	-1055757.23	4320257.14	0.18	0.18	20020917	1.3	12	4	11.54	11.61	-73.66	-0.41	-1052509.71	4327834.68	0.18	0.21	0	-0.87	2	1	3.07	0	-1.7	1	0.78	0	-0.86	1	0.17	0
20020916	1.69	7	5	11.54	11.63	-83.33	-0.44	-1055757.23	4320257.14	0.18	0.18	20020917	1.3	12	4	11.54	11.61	-73.66	-0.41	-1052509.71	4327834.68	0.18	0.21	20020918	0.57	7	7	11.51	11.57	-83.7	-0.45	-1055835.06	4323486.15	0.18	0.17	1	3.07	2	0	-1.7	1	0.78	0	-0.86	1	0.17	0	-0.52	0
20020917	1.3	12	4	11.54	11.61	-73.66	-0.41	-1052509.71	4327834.68	0.18	0.21	20020918	0.57	7	7	11.51	11.57	-83.7	-0.45	-1055835.06	4323486.15	0.18	0.17	20020919	2.62	12	0	11.53	11.6	108.59	-0.01	-1051652.77	4334892.4	0.22	0.6	0	-1.7	2	1	0.78	0	-0.86	1	0.17	0	-0.52	0	-0.61	0
20020918	0.57	7	7	11.51	11.57	-83.7	-0.45	-1055835.06	4323486.15	0.18	0.17	20020919	2.62	12	0	11.53	11.6	108.59	-0.01	-1051652.77	4334892.4	0.22	0.6	20020920	0.58	7	7	11.52	11.59	76.3	-0.17	-1056552.89	4328262.82	0.22	0.23	1	0.78	2	0	-0.86	1	0.17	0	-0.52	0	-0.61	0	-1.14	0
20020919	2.62	12	0	11.53	11.6	108.59	-0.01	-1051652.77	4334892.4	0.22	0.6	20020920	0.58	7	7	11.52	11.59	76.3	-0.17	-1056552.89	4328262.82	0.22	0.23	20020923	0.61	12	4	11.57	11.6	79.43	0.16	-1056024.6	4332313.06	0.22	0.23	0	-0.86	2	1	0.17	0	-0.52	0	-0.61	0	-1.14	0	-1.86	0
20020920	0.58	7	7	11.52	11.59	76.3	-0.17	-1056552.89	4328262.82	0.22	0.23	20020923	0.61	12	4	11.57	11.6	79.43	0.16	-1056024.6	4332313.06	0.22	0.23	20020924	1.44	7	5	11.58	11.59	-11.56	0.05	-1056024.6	4326470.67	0.22	0.16	1	0.17	2	0	-0.52	0	-0.61	0	-1.14	0	-1.86	0	0	1
20020923	0.61	12	4	11.57	11.6	79.43	0.16	-1056024.6	4332313.06	0.22	0.23	20020924	1.44	7	5	11.58	11.59	-11.56	0.05	-1056024.6	4326470.67	0.22	0.16	20020925	0.53	12	0	11.61	11.58	10.75	-0.02	-1056303.75	4329541.29	0.22	0.22	0	-0.52	2	0	-0.61	0	-1.14	0	-1.86	0	0	1	0.09	1
20020924	1.44	7	5	11.58	11.59	-11.56	0.05	-1056024.6	4326470.67	0.22	0.16	20020925	0.53	12	0	11.61	11.58	10.75	-0.02	-1056303.75	4329541.29	0.22	0.22	20020926	1.62	6	5	11.56	11.57	-34.92	-0.14	-1057957.89	4324578.86	0.21	0.15	0	-0.61	2	0	-1.14	0	-1.86	0	0	1	0.09	1	0.45	0
20020925	0.53	12	0	11.61	11.58	10.75	-0.02	-1056303.75	4329541.29	0.22	0.22	20020926	1.62	6	5	11.56	11.57	-34.92	-0.14	-1057957.89	4324578.86	0.21	0.15	20020927	1.31	11	5	11.53	11.54	-82.51	-0.15	-1062103	4318065.11	0.2	0.11	0	-1.14	2	0	-1.86	0	0	1	0.09	1	0.45	0	-1.17	1
20020926	1.62	6	5	11.56	11.57	-34.92	-0.14	-1057957.89	4324578.86	0.21	0.15	20020927	1.31	11	5	11.53	11.54	-82.51	-0.15	-1062103	4318065.11	0.2	0.11	20021008	1.31	11	9	11.47	11.5	-168.69	-0.12	-1064242.85	4309505.72	0.2	0.19	0	-1.86	2	0	0	1	0.09	1	0.45	0	-1.17	1	1.45	0
20020927	1.31	11	5	11.53	11.54	-82.51	-0.15	-1062103	4318065.11	0.2	0.11	20021008	1.31	11	9	11.47	11.5	-168.69	-0.12	-1064242.85	4309505.72	0.2	0.19	20021009	1.39	11	5	11.38	11.42	-192.21	-0.41	-1069984.1	4297640.46	0.21	0.31	0	0	2	1	0.09	1	0.45	0	-1.17	1	1.45	0	-1.16	1
20021008	1.31	11	9	11.47	11.5	-168.69	-0.12	-1064242.85	4309505.72	0.2	0.19	20021009	1.39	11	5	11.38	11.42	-192.21	-0.41	-1069984.1	4297640.46	0.21	0.31	20021010	0.37	11	7	11.28	11.36	-133.02	-0.31	-1073903.6	4297640.46	0.21	0.19	1	0.09	2	1	0.45	0	-1.17	1	1.45	0	-1.16	1	0.45	1
20021009	1.39	11	5	11.38	11.42	-192.21	-0.41	-1069984.1	4297640.46	0.21	0.31	20021010	0.37	11	7	11.28	11.36	-133.02	-0.31	-1073903.6	4297640.46	0.21	0.19	20021011	1.62	6	4	11.2	11.32	-110.09	-0.65	-1074240.59	4304717.27	0.21	0.21	1	0.45	2	0	-1.17	1	1.45	0	-1.16	1	0.45	1	0.54	1
20021010	0.37	11	7	11.28	11.36	-133.02	-0.31	-1073903.6	4297640.46	0.21	0.19	20021011	1.62	6	4	11.2	11.32	-110.09	-0.65	-1074240.59	4304717.27	0.21	0.21	20021014	0.81	11	4	11.15	11.29	-85.21	-0.4	-1071111.74	4310453.49	0.21	0.22	0	-1.17	2	1	1.45	0	-1.16	1	0.45	1	0.54	1	0.81	1
20021011	1.62	6	4	11.2	11.32	-110.09	-0.65	-1074240.59	4304717.27	0.21	0.21	20021014	0.81	11	4	11.15	11.29	-85.21	-0.4	-1071111.74	4310453.49	0.21	0.22	20021015	0.54	11	7	11.09	11.24	-82.78	-0.62	-1073841.58	4307359.67	0.21	0.17	1	1.45	2	0	-1.16	1	0.45	1	0.54	1	0.81	1	0.27	0
20021014	0.81	11	4	11.15	11.29	-85.21	-0.4	-1071111.74	4310453.49	0.21	0.22	20021015	0.54	11	7	11.09	11.24	-82.78	-0.62	-1073841.58	4307359.67	0.21	0.17	20021016	1.86	12	2	11.11	11.23	-32.92	-0.36	-1073841.58	4313124.63	0.21	0.26	0	-1.16	2	1	0.45	1	0.54	1	0.81	1	0.27	0	-1.15	0
20021015	0.54	11	7	11.09	11.24	-82.78	-0.62	-1073841.58	4307359.67	0.21	0.17	20021016	1.86	12	2	11.11	11.23	-32.92	-0.36	-1073841.58	4313124.63	0.21	0.26	20021017	0.86	11	5	11.1	11.19	-65.98	-0.51	-1076306.31	4308195.17	0.21	0.2	1	0.45	2	1	0.54	1	0.81	1	0.27	0	-1.15	0	-0.45	0
20021016	1.86	12	2	11.11	11.23	-32.92	-0.36	-1073841.58	4313124.63	0.21	0.26	20021017	0.86	11	5	11.1	11.19	-65.98	-0.51	-1076306.31	4308195.17	0.21	0.2	20021018	1.25	12	4	11.1	11.18	-59.89	-0.4	-1075426.99	4314350.43	0.21	0.21	1	0.54	2	1	0.81	1	0.27	0	-1.15	0	-0.45	0	-0.72	0
20021017	0.86	11	5	11.1	11.19	-65.98	-0.51	-1076306.31	4308195.17	0.21	0.2	20021018	1.25	12	4	11.1	11.18	-59.89	-0.4	-1075426.99	4314350.43	0.21	0.21	20021021	0.49	12	6	11.1	11.17	-26.07	-0.27	-1073114.2	4317374.85	0.21	0.17	1	0.81	2	1	0.27	0	-1.15	0	-0.45	0	-0.72	0	0	0
20021018	1.25	12	4	11.1	11.18	-59.89	-0.4	-1075426.99	4314350.43	0.21	0.21	20021021	0.49	12	6	11.1	11.17	-26.07	-0.27	-1073114.2	4317374.85	0.21	0.17	20021022	1.65	12	2	11.15	11.19	188.58	-0.05	-1071870.12	4322351.15	0.2	0.16	1	0.27	2	0	-1.15	0	-0.45	0	-0.72	0	0	0	-0.27	0
20021021	0.49	12	6	11.1	11.17	-26.07	-0.27	-1073114.2	4317374.85	0.21	0.17	20021022	1.65	12	2	11.15	11.19	188.58	-0.05	-1071870.12	4322351.15	0.2	0.16	20021023	0.86	12	2	11.17	11.2	148.9	0.19	-1070300.92	4326610.41	0.2	0.19	0	-1.15	2	0	-0.45	0	-0.72	0	0	0	-0.27	0	0	1
20021022	1.65	12	2	11.15	11.19	188.58	-0.05	-1071870.12	4322351.15	0.2	0.16	20021023	0.86	12	2	11.17	11.2	148.9	0.19	-1070300.92	4326610.41	0.2	0.19	20021024	0.65	7	5	11.19	11.19	34.14	0.06	-1071483.99	4323849.91	0.2	0.17	0	-0.45	2	0	-0.72	0	0	0	-0.27	0	0	1	0.55	1
20021023	0.86	12	2	11.17	11.2	148.9	0.19	-1070300.92	4326610.41	0.2	0.19	20021024	0.65	7	5	11.19	11.19	34.14	0.06	-1071483.99	4323849.91	0.2	0.17	20021025	1.02	11	1	11.19	11.18	-10.55	0	-1073118.36	4321026.91	0.2	0.19	0	-0.72	2	0	0	0	-0.27	0	0	1	0.55	1	0.72	1
20021024	0.65	7	5	11.19	11.19	34.14	0.06	-1071483.99	4323849.91	0.2	0.17	20021025	1.02	11	1	11.19	11.18	-10.55	0	-1073118.36	4321026.91	0.2	0.19	20021028	1.87	10	5	11.16	11.15	-112.13	-0.13	-1076290.08	4315740.71	0.19	0.1	0	0	2	0	-0.27	0	0	1	0.55	1	0.72	1	1.53	0
20021025	1.02	11	1	11.19	11.18	-10.55	0	-1073118.36	4321026.91	0.2	0.19	20021028	1.87	10	5	11.16	11.15	-112.13	-0.13	-1076290.08	4315740.71	0.19	0.1	20021029	1.48	12	5	11.11	11.13	-141.41	0	-1071581.17	4315740.71	0.18	0.15	0	-0.27	2	0	0	1	0.55	1	0.72	1	1.53	0	-0.89	1
20021028	1.87	10	5	11.16	11.15	-112.13	-0.13	-1076290.08	4315740.71	0.19	0.1	20021029	1.48	12	5	11.11	11.13	-141.41	0	-1071581.17	4315740.71	0.18	0.15	20021030	0.3	11	3	11.06	11.1	-115.98	-0.19	-1071247.71	4313406.5	0.18	0.14	0	0	2	1	0.55	1	0.72	1	1.53	0	-0.89	1	0.71	0
20021029	1.48	12	5	11.11	11.13	-141.41	0	-1071581.17	4315740.71	0.18	0.15	20021030	0.3	11	3	11.06	11.1	-115.98	-0.19	-1071247.71	4313406.5	0.18	0.14	20021031	1.72	6	3	11.02	11.08	-81.48	-0.06	-1072253.23	4313406.5	0.18	0.16	1	0.55	2	1	0.72	1	1.53	0	-0.89	1	0.71	0	-0.35	0
20021030	0.3	11	3	11.06	11.1	-115.98	-0.19	-1071247.71	4313406.5	0.18	0.14	20021031	1.72	6	3	11.02	11.08	-81.48	-0.06	-1072253.23	4313406.5	0.18	0.16	20021101	0.95	8	4	11.01	11.08	-69.14	-0.05	-1068442.83	4317216.9	0.17	0.15	1	0.72	2	1	1.53	0	-0.89	1	0.71	0	-0.35	0	-2.58	0
20021031	1.72	6	3	11.02	11.08	-81.48	-0.06	-1072253.23	4313406.5	0.18	0.16	20021101	0.95	8	4	11.01	11.08	-69.14	-0.05	-1068442.83	4317216.9	0.17	0.15	20021104	1.17	12	2	11.04	11.09	8.52	-0.03	-1066464.49	4321668.16	0.17	0.18	1	1.53	2	0	-0.89	1	0.71	0	-0.35	0	-2.58	0	-3.56	0
20021101	0.95	8	4	11.01	11.08	-69.14	-0.05	-1068442.83	4317216.9	0.17	0.15	20021104	1.17	12	2	11.04	11.09	8.52	-0.03	-1066464.49	4321668.16	0.17	0.18	20021105	5.24	12	2	11.09	11.12	119.61	0.05	-1056005.51	4344999.72	0.19	0.29	0	-0.89	2	1	0.71	0	-0.35	0	-2.58	0	-3.56	0	-0.95	0
20021104	1.17	12	2	11.04	11.09	8.52	-0.03	-1066464.49	4321668.16	0.17	0.18	20021105	5.24	12	2	11.09	11.12	119.61	0.05	-1056005.51	4344999.72	0.19	0.29	20021106	0.27	11	7	11.13	11.14	103.17	-0.08	-1059154.23	4338702.29	0.18	0.16	1	0.71	2	0	-0.35	0	-2.58	0	-3.56	0	-0.95	0	-4.02	1
20021105	5.24	12	2	11.09	11.12	119.61	0.05	-1056005.51	4344999.72	0.19	0.29	20021106	0.27	11	7	11.13	11.14	103.17	-0.08	-1059154.23	4338702.29	0.18	0.16	20021107	0.84	12	6	11.19	11.16	106.94	0.13	-1055648.22	4343961.3	0.18	0.12	0	-0.35	2	0	-2.58	0	-3.56	0	-0.95	0	-4.02	1	0.5	0
20021106	0.27	11	7	11.13	11.14	103.17	-0.08	-1059154.23	4338702.29	0.18	0.16	20021107	0.84	12	6	11.19	11.16	106.94	0.13	-1055648.22	4343961.3	0.18	0.12	20021108	2.43	11	1	11.23	11.18	77.61	0.14	-1055068.12	4331199.08	0.2	0.44	0	-2.58	2	0	-3.56	0	-0.95	0	-4.02	1	0.5	0	-0.89	1
20021107	0.84	12	6	11.19	11.16	106.94	0.13	-1055648.22	4343961.3	0.18	0.12	20021108	2.43	11	1	11.23	11.18	77.61	0.14	-1055068.12	4331199.08	0.2	0.44	20021111	0.77	7	5	11.19	11.14	-63.64	-0.07	-1059263.03	4321410.96	0.22	0.39	0	-3.56	2	0	-0.95	0	-4.02	1	0.5	0	-0.89	1	2.3	1
20021108	2.43	11	1	11.23	11.18	77.61	0.14	-1055068.12	4331199.08	0.2	0.44	20021111	0.77	7	5	11.19	11.14	-63.64	-0.07	-1059263.03	4321410.96	0.22	0.39	20021112	2.33	11	5	11.05	11.03	-190.61	-0.46	-1074447.05	4298634.93	0.25	0.48	0	-0.95	2	0	-4.02	1	0.5	0	-0.89	1	2.3	1	1.08	0
20021111	0.77	7	5	11.19	11.14	-63.64	-0.07	-1059263.03	4321410.96	0.22	0.39	20021112	2.33	11	5	11.05	11.03	-190.61	-0.46	-1074447.05	4298634.93	0.25	0.48	20021113	0.53	11	5	10.9	10.93	-200.45	-0.53	-1069592.17	4286497.74	0.25	0.31	0	-4.02	2	1	0.5	0	-0.89	1	2.3	1	1.08	0	-2.9	1
20021112	2.33	11	5	11.05	11.03	-190.61	-0.46	-1074447.05	4298634.93	0.25	0.48	20021113	0.53	11	5	10.9	10.93	-200.45	-0.53	-1069592.17	4286497.74	0.25	0.31	20021114	1.52	7	1	10.65	10.77	-160.85	-0.95	-1086050.63	4268023.96	0.28	0.55	1	0.5	2	0	-0.89	1	2.3	1	1.08	0	-2.9	1	1.79	0
20021113	0.53	11	5	10.9	10.93	-200.45	-0.53	-1069592.17	4286497.74	0.25	0.31	20021114	1.52	7	1	10.65	10.77	-160.85	-0.95	-1086050.63	4268023.96	0.28	0.55	20021115	0.52	12	4	10.42	10.64	-128.77	-0.96	-1083099.53	4277615.04	0.28	0.26	0	-0.89	2	1	2.3	1	1.08	0	-2.9	1	1.79	0	-0.1	0
20021114	1.52	7	1	10.65	10.77	-160.85	-0.95	-1086050.63	4268023.96	0.28	0.55	20021115	0.52	12	4	10.42	10.64	-128.77	-0.96	-1083099.53	4277615.04	0.28	0.26	20021118	0.73	11	7	10.23	10.53	-101.8	-1.13	-1087179.82	4270567.27	0.27	0.19	1	2.3	2	1	1.08	0	-2.9	1	1.79	0	-0.1	0	-4.02	0
20021115	0.52	12	4	10.42	10.64	-128.77	-0.96	-1083099.53	4277615.04	0.28	0.26	20021118	0.73	11	7	10.23	10.53	-101.8	-1.13	-1087179.82	4270567.27	0.27	0.19	20021119	1.39	10	2	10.16	10.47	-69.14	-1.07	-1078944.81	4280370.85	0.27	0.25	1	1.08	2	0	-2.9	1	1.79	0	-0.1	0	-4.02	0	-1.12	1
20021118	0.73	11	7	10.23	10.53	-101.8	-1.13	-1087179.82	4270567.27	0.27	0.19	20021119	1.39	10	2	10.16	10.47	-69.14	-1.07	-1078944.81	4280370.85	0.27	0.25	20021120	4.06	12	0	10.14	10.45	-43.72	-0.86	-1062313.81	4320140.64	0.3	0.55	0	-2.9	2	1	1.79	0	-0.1	0	-4.02	0	-1.12	1	2.68	1
20021119	1.39	10	2	10.16	10.47	-69.14	-1.07	-1078944.81	4280370.85	0.27	0.25	20021120	4.06	12	0	10.14	10.45	-43.72	-0.86	-1062313.81	4320140.64	0.3	0.55	20021121	0.36	11	7	10.14	10.37	-55.33	-1.24	-1073843.35	4305728.71	0.31	0.4	1	1.79	2	0	-0.1	0	-4.02	0	-1.12	1	2.68	1	1.81	0
20021120	4.06	12	0	10.14	10.45	-43.72	-0.86	-1062313.81	4320140.64	0.3	0.55	20021121	0.36	11	7	10.14	10.37	-55.33	-1.24	-1073843.35	4305728.71	0.31	0.4	20021122	0.97	12	6	10.17	10.35	-36.5	-1.02	-1070046.1	4319651.95	0.31	0.33	0	-0.1	2	0	-4.02	0	-1.12	1	2.68	1	1.81	0	-3.36	1
20021121	0.36	11	7	10.14	10.37	-55.33	-1.24	-1073843.35	4305728.71	0.31	0.4	20021122	0.97	12	6	10.17	10.35	-36.5	-1.02	-1070046.1	4319651.95	0.31	0.33	20021125	0.43	6	7	10.21	10.32	-19.61	-0.74	-1068717.74	4313674.33	0.3	0.18	0	-4.02	2	0	-1.12	1	2.68	1	1.81	0	-3.36	1	0.72	1
20021122	0.97	12	6	10.17	10.35	-36.5	-1.02	-1070046.1	4319651.95	0.31	0.33	20021125	0.43	6	7	10.21	10.32	-19.61	-0.74	-1068717.74	4313674.33	0.3	0.18	20021126	2.23	11	1	10.12	10.23	-179.84	-0.76	-1074208.83	4300338.83	0.34	0.68	0	-1.12	2	1	2.68	1	1.81	0	-3.36	1	0.72	1	0.81	0
20021125	0.43	6	7	10.21	10.32	-19.61	-0.74	-1068717.74	4313674.33	0.3	0.18	20021126	2.23	11	1	10.12	10.23	-179.84	-0.76	-1074208.83	4300338.83	0.34	0.68	20021127	1.55	11	5	9.99	10.13	-209.86	-0.77	-1067308.79	4279638.69	0.33	0.31	1	2.68	2	1	1.81	0	-3.36	1	0.72	1	0.81	0	-0.6	0
20021126	2.23	11	1	10.12	10.23	-179.84	-0.76	-1074208.83	4300338.83	0.34	0.68	20021127	1.55	11	5	9.99	10.13	-209.86	-0.77	-1067308.79	4279638.69	0.33	0.31	20021128	0.43	8	2	9.97	10.1	-101.32	-0.09	-1058349.87	4288597.61	0.34	0.43	1	1.81	2	0	-3.36	1	0.72	1	0.81	0	-0.6	0	-0.2	0
20021127	1.55	11	5	9.99	10.13	-209.86	-0.77	-1067308.79	4279638.69	0.33	0.31	20021128	0.43	8	2	9.97	10.1	-101.32	-0.09	-1058349.87	4288597.61	0.34	0.43	20021129	2.62	12	2	9.96	10.1	26.98	0.04	-1055153.2	4312039.86	0.35	0.44	0	-3.36	2	1	0.72	1	0.81	0	-0.6	0	-0.2	0	-0.61	0
20021128	0.43	8	2	9.97	10.1	-101.32	-0.09	-1058349.87	4288597.61	0.34	0.43	20021129	2.62	12	2	9.96	10.1	26.98	0.04	-1055153.2	4312039.86	0.35	0.44	20021202	0.37	11	5	9.87	10.05	-50.55	-0.21	-1062484.34	4303375.78	0.36	0.39	1	0.72	2	1	0.81	0	-0.6	0	-0.2	0	-0.61	0	-0.82	1
20021129	2.62	12	2	9.96	10.1	26.98	0.04	-1055153.2	4312039.86	0.35	0.44	20021202	0.37	11	5	9.87	10.05	-50.55	-0.21	-1062484.34	4303375.78	0.36	0.39	20021203	0.46	12	4	9.88	10.01	-63.99	-0.37	-1059905.93	4307360.6	0.34	0.17	1	0.81	2	0	-0.6	0	-0.2	0	-0.61	0	-0.82	1	0.1	0
20021202	0.37	11	5	9.87	10.05	-50.55	-0.21	-1062484.34	4303375.78	0.36	0.39	20021203	0.46	12	4	9.88	10.01	-63.99	-0.37	-1059905.93	4307360.6	0.34	0.17	20021204	1.44	11	2	9.93	10	-8.74	-0.4	-1060481.05	4313111.87	0.32	0.2	0	-0.6	2	0	-0.2	0	-0.61	0	-0.82	1	0.1	0	-0.1	1
20021203	0.46	12	4	9.88	10.01	-63.99	-0.37	-1059905.93	4307360.6	0.34	0.17	20021204	1.44	11	2	9.93	10	-8.74	-0.4	-1060481.05	4313111.87	0.32	0.2	20021205	0.58	12	5	9.92	9.98	-41.95	-0.16	-1058729.84	4309804.02	0.31	0.19	0	-0.2	2	0	-0.61	0	-0.82	1	0.1	0	-0.1	1	0.51	1
20021204	1.44	11	2	9.93	10	-8.74	-0.4	-1060481.05	4313111.87	0.32	0.2	20021205	0.58	12	5	9.92	9.98	-41.95	-0.16	-1058729.84	4309804.02	0.31	0.19	20021206	2.22	11	3	9.87	9.96	18.72	-0.36	-1063432.29	4302468.2	0.32	0.39	0	-0.61	2	0	-0.82	1	0.1	0	-0.1	1	0.51	1	0.72	1
20021205	0.58	12	5	9.92	9.98	-41.95	-0.16	-1058729.84	4309804.02	0.31	0.19	20021206	2.22	11	3	9.87	9.96	18.72	-0.36	-1063432.29	4302468.2	0.32	0.39	20021209	0.46	6	5	9.87	9.93	-37.1	-0.41	-1065764.69	4299099.18	0.3	0.13	0	-0.82	2	1	0.1	0	-0.1	1	0.51	1	0.72	1	0.71	0
20021206	2.22	11	3	9.87	9.96	18.72	-0.36	-1063432.29	4302468.2	0.32	0.39	20021209	0.46	6	5	9.87	9.93	-37.1	-0.41	-1065764.69	4299099.18	0.3	0.13	20021210	1.48	11	1	9.84	9.89	-76.16	-0.08	-1067759.58	4294111.95	0.3	0.3	1	0.1	2	0	-0.1	1	0.51	1	0.72	1	0.71	0	-0.81	0
20021209	0.46	6	5	9.87	9.93	-37.1	-0.41	-1065764.69	4299099.18	0.3	0.13	20021210	1.48	11	1	9.84	9.89	-76.16	-0.08	-1067759.58	4294111.95	0.3	0.3	20021211	1.59	12	4	9.8	9.86	-121.09	0.04	-1065867.28	4302059.6	0.29	0.21	0	-0.1	2	1	0.51	1	0.72	1	0.71	0	-0.81	0	-0.1	1
20021210	1.48	11	1	9.84	9.89	-76.16	-0.08	-1067759.58	4294111.95	0.3	0.3	20021211	1.59	12	4	9.8	9.86	-121.09	0.04	-1065867.28	4302059.6	0.29	0.21	20021212	0.35	10	3	9.77	9.84	-93.32	-0.23	-1066373.19	4299277.08	0.28	0.22	1	0.51	2	1	0.72	1	0.71	0	-0.81	0	-0.1	1	1.22	1
20021211	1.59	12	4	9.8	9.86	-121.09	0.04	-1065867.28	4302059.6	0.29	0.21	20021212	0.35	10	3	9.77	9.84	-93.32	-0.23	-1066373.19	4299277.08	0.28	0.22	20021213	1.51	12	4	9.75	9.82	-102.89	-0.36	-1063184.67	4303472.51	0.28	0.25	1	0.72	2	1	0.71	0	-0.81	0	-0.1	1	1.22	1	0.4	0
20021212	0.35	10	3	9.77	9.84	-93.32	-0.23	-1066373.19	4299277.08	0.28	0.22	20021213	1.51	12	4	9.75	9.82	-102.89	-0.36	-1063184.67	4303472.51	0.28	0.25	20021216	1.13	12	2	9.76	9.83	-4.62	0.05	-1059788.8	4308226.72	0.27	0.14	1	0.71	2	0	-0.81	0	-0.1	1	1.22	1	0.4	0	-0.3	1
20021213	1.51	12	4	9.75	9.82	-102.89	-0.36	-1063184.67	4303472.51	0.28	0.25	20021216	1.13	12	2	9.76	9.83	-4.62	0.05	-1059788.8	4308226.72	0.27	0.14	20021217	1.09	12	2	9.79	9.84	67.26	0.05	-1057792.01	4313418.39	0.25	0.13	0	-0.81	2	0	-0.1	1	1.22	1	0.4	0	-0.3	1	0.2	0
20021216	1.13	12	2	9.76	9.83	-4.62	0.05	-1059788.8	4308226.72	0.27	0.14	20021217	1.09	12	2	9.79	9.84	67.26	0.05	-1057792.01	4313418.39	0.25	0.13	20021218	1.75	11	1	9.81	9.84	87.52	-0.11	-1064984.32	4304349.82	0.26	0.29	0	-0.1	2	1	1.22	1	0.4	0	-0.3	1	0.2	0	-1.91	1
20021217	1.09	12	2	9.79	9.84	67.26	0.05	-1057792.01	4313418.39	0.25	0.13	20021218	1.75	11	1	9.81	9.84	87.52	-0.11	-1064984.32	4304349.82	0.26	0.29	20021219	0.67	12	5	9.83	9.84	-17.97	-0.06	-1062088.24	4298235.87	0.25	0.19	1	1.22	2	1	0.4	0	-0.3	1	0.2	0	-1.91	1	0.1	0
20021218	1.75	11	1	9.81	9.84	87.52	-0.11	-1064984.32	4304349.82	0.26	0.29	20021219	0.67	12	5	9.83	9.84	-17.97	-0.06	-1062088.24	4298235.87	0.25	0.19	20021220	2.06	12	2	9.87	9.85	113.85	0.08	-1057896.04	4310812.48	0.25	0.21	1	0.4	2	0	-0.3	1	0.2	0	-1.91	1	0.1	0	-1.94	1
20021219	0.67	12	5	9.83	9.84	-17.97	-0.06	-1062088.24	4298235.87	0.25	0.19	20021220	2.06	12	2	9.87	9.85	113.85	0.08	-1057896.04	4310812.48	0.25	0.21	20021223	0.74	12	2	9.9	9.88	128.29	0.18	-1057896.04	4320090.57	0.24	0.16	0	-0.3	2	1	0.2	0	-1.91	1	0.1	0	-1.94	1	0.52	0
20021220	2.06	12	2	9.87	9.85	113.85	0.08	-1057896.04	4310812.48	0.25	0.21	20021223	0.74	12	2	9.9	9.88	128.29	0.18	-1057896.04	4320090.57	0.24	0.16	20021224	0.83	7	5	9.9	9.89	68.19	0.23	-1054741.66	4312429.95	0.23	0.17	1	0.2	2	0	-1.91	1	0.1	0	-1.94	1	0.52	0	-4.66	0
20021223	0.74	12	2	9.9	9.88	128.29	0.18	-1057896.04	4320090.57	0.24	0.16	20021224	0.83	7	5	9.9	9.89	68.19	0.23	-1054741.66	4312429.95	0.23	0.17	20021225	0.92	11	2	9.93	9.91	72.83	0.24	-1052616.76	4319512.97	0.23	0.2	0	-1.91	2	1	0.1	0	-1.94	1	0.52	0	-4.66	0	-1.2	1
20021224	0.83	7	5	9.9	9.89	68.19	0.23	-1054741.66	4312429.95	0.23	0.17	20021225	0.92	11	2	9.93	9.91	72.83	0.24	-1052616.76	4319512.97	0.23	0.2	20021226	2.16	7	5	9.92	9.88	-88.3	0.06	-1049551.14	4304184.88	0.24	0.37	1	0.1	2	0	-1.94	1	0.52	0	-4.66	0	-1.2	1	0.66	0
20021225	0.92	11	2	9.93	9.91	72.83	0.24	-1052616.76	4319512.97	0.23	0.2	20021226	2.16	7	5	9.92	9.88	-88.3	0.06	-1049551.14	4304184.88	0.24	0.37	20021227	0.91	12	6	9.89	9.87	-105.5	0.02	-1043387.1	4318194.07	0.24	0.25	0	-1.94	2	1	0.52	0	-4.66	0	-1.2	1	0.66	0	-1.2	1
20021226	2.16	7	5	9.92	9.88	-88.3	0.06	-1049551.14	4304184.88	0.24	0.37	20021227	0.91	12	6	9.89	9.87	-105.5	0.02	-1043387.1	4318194.07	0.24	0.25	20021230	0.91	11	5	9.82	9.82	-178.63	-0.24	-1040501.91	4305416.82	0.26	0.38	1	0.52	2	0	-4.66	0	-1.2	1	0.66	0	-1.2	1	2.1	1
20021227	0.91	12	6	9.89	9.87	-105.5	0.02	-1043387.1	4318194.07	0.24	0.25	20021230	0.91	11	5	9.82	9.82	-178.63	-0.24	-1040501.91	4305416.82	0.26	0.38	20021231	0.94	12	0	9.76	9.79	-123.97	-0.26	-1033764.11	4317395.14	0.26	0.32	0	-4.66	2	0	-1.2	1	0.66	0	-1.2	1	2.1	1	3.68	0
20021230	0.91	11	5	9.82	9.82	-178.63	-0.24	-1040501.91	4305416.82	0.26	0.38	20021231	0.94	12	0	9.76	9.79	-123.97	-0.26	-1033764.11	4317395.14	0.26	0.32	20030102	0.66	11	5	9.6	9.68	-190.71	-0.63	-1041154.68	4309494.87	0.28	0.46	0	-1.2	2	1	0.66	0	-1.2	1	2.1	1	3.68	0	-0.31	0
20021231	0.94	12	0	9.76	9.79	-123.97	-0.26	-1033764.11	4317395.14	0.26	0.32	20030102	0.66	11	5	9.6	9.68	-190.71	-0.63	-1041154.68	4309494.87	0.28	0.46	20030103	0.93	11	5	9.47	9.57	-162.28	-0.73	-1045031.25	4302172.46	0.27	0.17	1	0.66	2	0	-1.2	1	2.1	1	3.68	0	-0.31	0	-0.1	1
20030102	0.66	11	5	9.6	9.68	-190.71	-0.63	-1041154.68	4309494.87	0.28	0.46	20030103	0.93	11	5	9.47	9.57	-162.28	-0.73	-1045031.25	4302172.46	0.27	0.17	20030106	0.82	8	4	9.34	9.5	-123.62	-0.79	-1039006.14	4308197.57	0.26	0.12	0	-1.2	2	1	2.1	1	3.68	0	-0.31	0	-0.1	1	5.14	0
20030103	0.93	11	5	9.47	9.57	-162.28	-0.73	-1045031.25	4302172.46	0.27	0.17	20030106	0.82	8	4	9.34	9.5	-123.62	-0.79	-1039006.14	4308197.57	0.26	0.12	20030107	1.12	11	1	9.23	9.41	-99.16	-0.94	-1042805.57	4301475.51	0.25	0.23	1	2.1	2	1	3.68	0	-0.31	0	-0.1	1	5.14	0	-1.1	1
20030106	0.82	8	4	9.34	9.5	-123.62	-0.79	-1039006.14	4308197.57	0.26	0.12	20030107	1.12	11	1	9.23	9.41	-99.16	-0.94	-1042805.57	4301475.51	0.25	0.23	20030108	1.61	12	2	9.14	9.38	-63.39	-0.72	-1035856.14	4312285.72	0.26	0.28	1	3.68	2	0	-0.31	0	-0.1	1	5.14	0	-1.1	1	2.42	1
20030107	1.12	11	1	9.23	9.41	-99.16	-0.94	-1042805.57	4301475.51	0.25	0.23	20030108	1.61	12	2	9.14	9.38	-63.39	-0.72	-1035856.14	4312285.72	0.26	0.28	20030109	2.96	12	2	9.22	9.41	14.25	-0.4	-1008152	4344252.04	0.28	0.45	0	-0.31	2	0	-0.1	1	5.14	0	-1.1	1	2.42	1	0.1	1
20030108	1.61	12	2	9.14	9.38	-63.39	-0.72	-1035856.14	4312285.72	0.26	0.28	20030109	2.96	12	2	9.22	9.41	14.25	-0.4	-1008152	4344252.04	0.28	0.45	20030110	0.69	12	3	9.31	9.44	49.76	-0.24	-1004082.32	4322275.74	0.27	0.27	0	-0.1	2	1	5.14	0	-1.1	1	2.42	1	0.1	1	0.79	0
20030109	2.96	12	2	9.22	9.41	14.25	-0.4	-1008152	4344252.04	0.28	0.45	20030110	0.69	12	3	9.31	9.44	49.76	-0.24	-1004082.32	4322275.74	0.27	0.27	20030113	0.97	12	7	9.38	9.45	61.18	-0.26	-999005.71	4300954.01	0.27	0.21	1	5.14	2	0	-1.1	1	2.42	1	0.1	1	0.79	0	-2.83	0
20030110	0.69	12	3	9.31	9.44	49.76	-0.24	-1004082.32	4322275.74	0.27	0.27	20030113	0.97	12	7	9.38	9.45	61.18	-0.26	-999005.71	4300954.01	0.27	0.21	20030114	2.91	10	2	9.58	9.56	166.77	0.42	-979337.94	4362983.15	0.32	0.82	0	-1.1	2	1	2.42	1	0.1	1	0.79	0	-2.83	0	-0.8	0
20030113	0.97	12	7	9.38	9.45	61.18	-0.26	-999005.71	4300954.01	0.27	0.21	20030114	2.91	10	2	9.58	9.56	166.77	0.42	-979337.94	4362983.15	0.32	0.82	20030115	0.85	11	7	9.71	9.62	144.97	0.26	-1014176.44	4309968.03	0.33	0.35	1	2.42	2	1	0.1	1	0.79	0	-2.83	0	-0.8	0	-0.61	1
20030114	2.91	10	2	9.58	9.56	166.77	0.42	-979337.94	4362983.15	0.32	0.82	20030115	0.85	11	7	9.71	9.62	144.97	0.26	-1014176.44	4309968.03	0.33	0.35	20030116	0.93	12	2	9.83	9.72	125.05	0.95	-984505.64	4359419.37	0.33	0.35	1	0.1	2	1	0.79	0	-2.83	0	-0.8	0	-0.61	1	1.53	1
20030115	0.85	11	7	9.71	9.62	144.97	0.26	-1014176.44	4309968.03	0.33	0.35	20030116	0.93	12	2	9.83	9.72	125.05	0.95	-984505.64	4359419.37	0.33	0.35	20030117	0.92	12	2	9.95	9.8	107.84	1.07	-995859.01	4404832.85	0.31	0.16	1	0.79	2	0	-2.83	0	-0.8	0	-0.61	1	1.53	1	0.9	0
20030116	0.93	12	2	9.83	9.72	125.05	0.95	-984505.64	4359419.37	0.33	0.35	20030117	0.92	12	2	9.95	9.8	107.84	1.07	-995859.01	4404832.85	0.31	0.16	20030120	0.68	12	0	10.1	9.88	87.25	1.09	-976554.62	4435492.77	0.31	0.27	0	-2.83	2	0	-0.8	0	-0.61	1	1.53	1	0.9	0	-0.8	1
20030117	0.92	12	2	9.95	9.8	107.84	1.07	-995859.01	4404832.85	0.31	0.16	20030120	0.68	12	0	10.1	9.88	87.25	1.09	-976554.62	4435492.77	0.31	0.27	20030121	0.74	9	1	10.08	9.89	54.74	0.91	-999160	4412887.39	0.31	0.35	0	-0.8	2	0	-0.61	1	1.53	1	0.9	0	-0.8	1	1	0
20030120	0.68	12	0	10.1	9.88	87.25	1.09	-976554.62	4435492.77	0.31	0.27	20030121	0.74	9	1	10.08	9.89	54.74	0.91	-999160	4412887.39	0.31	0.35	20030122	0.89	11	5	10.07	9.89	-3.72	0.64	-996927.06	4392790.99	0.3	0.18	0	-0.61	2	1	1.53	1	0.9	0	-0.8	1	1	0	-1.99	1
20030121	0.74	9	1	10.08	9.89	54.74	0.91	-999160	4412887.39	0.31	0.35	20030122	0.89	11	5	10.07	9.89	-3.72	0.64	-996927.06	4392790.99	0.3	0.18	20030123	0.79	11	7	10.01	9.87	-25.45	0.24	-1010339.14	4376940.35	0.28	0.13	1	1.53	2	1	0.9	0	-0.8	1	1	0	-1.99	1	2.03	1
20030122	0.89	11	5	10.07	9.89	-3.72	0.64	-996927.06	4392790.99	0.3	0.18	20030123	0.79	11	7	10.01	9.87	-25.45	0.24	-1010339.14	4376940.35	0.28	0.13	20030124	0.6	12	0	9.97	9.89	-25.43	0.42	-1003187.71	4386475.59	0.28	0.24	1	0.9	2	0	-0.8	1	1	0	-1.99	1	2.03	1	1.29	0
20030123	0.79	11	7	10.01	9.87	-25.45	0.24	-1010339.14	4376940.35	0.28	0.13	20030124	0.6	12	0	9.97	9.89	-25.43	0.42	-1003187.71	4386475.59	0.28	0.24	20030127	1.42	12	2	9.93	9.92	9.84	0.52	-998679.59	4399999.97	0.28	0.27	0	-0.8	2	1	1	0	-1.99	1	2.03	1	1.29	0	-0.1	1
20030124	0.6	12	0	9.97	9.89	-25.43	0.42	-1003187.71	4386475.59	0.28	0.24	20030127	1.42	12	2	9.93	9.92	9.84	0.52	-998679.59	4399999.97	0.28	0.27	20030128	0.91	11	7	9.93	9.93	-10.75	-0.05	-1004125.9	4387745.77	0.27	0.18	1	1	2	0	-1.99	1	2.03	1	1.29	0	-0.1	1	0.69	0
20030127	1.42	12	2	9.93	9.92	9.84	0.52	-998679.59	4399999.97	0.28	0.27	20030128	0.91	11	7	9.93	9.93	-10.75	-0.05	-1004125.9	4387745.77	0.27	0.18	20030129	0.93	12	2	9.97	9.95	33.19	0.16	-1003457.55	4399107.73	0.26	0.18	0	-1.99	2	1	2.03	1	1.29	0	-0.1	1	0.69	0	-0.78	1
20030128	0.91	11	7	9.93	9.93	-10.75	-0.05	-1004125.9	4387745.77	0.27	0.18	20030129	0.93	12	2	9.97	9.95	33.19	0.16	-1003457.55	4399107.73	0.26	0.18	20030210	0.51	7	5	9.98	9.94	-45.44	-0.28	-1008344.49	4393289.94	0.26	0.25	1	2.03	2	1	1.29	0	-0.1	1	0.69	0	-0.78	1	0.2	0
20030129	0.93	12	2	9.97	9.95	33.19	0.16	-1003457.55	4399107.73	0.26	0.18	20030210	0.51	7	5	9.98	9.94	-45.44	-0.28	-1008344.49	4393289.94	0.26	0.25	20030211	1.18	10	4	10.01	9.96	-0.28	-0.09	-1001968.35	4400176.17	0.26	0.27	1	1.29	2	0	-0.1	1	0.69	0	-0.78	1	0.2	0	0	0
20030210	0.51	7	5	9.98	9.94	-45.44	-0.28	-1008344.49	4393289.94	0.26	0.25	20030211	1.18	10	4	10.01	9.96	-0.28	-0.09	-1001968.35	4400176.17	0.26	0.27	20030212	2.39	12	2	10.04	10.01	133.45	-0.04	-988263.99	4416621.4	0.26	0.24	0	-0.1	2	1	0.69	0	-0.78	1	0.2	0	0	0	-0.98	0
20030211	1.18	10	4	10.01	9.96	-0.28	-0.09	-1001968.35	4400176.17	0.26	0.27	20030212	2.39	12	2	10.04	10.01	133.45	-0.04	-988263.99	4416621.4	0.26	0.24	20030213	2.26	11	3	10.08	10.04	184.31	0.24	-1022382.46	4379536.11	0.26	0.25	1	0.69	2	0	-0.78	1	0.2	0	0	0	-0.98	0	-1.58	1
20030212	2.39	12	2	10.04	10.01	133.45	-0.04	-988263.99	4416621.4	0.26	0.24	20030213	2.26	11	3	10.08	10.04	184.31	0.24	-1022382.46	4379536.11	0.26	0.25	20030214	0.29	12	4	10.12	10.08	124.6	0.39	-1020022.63	4390155.35	0.25	0.18	0	-0.78	2	1	0.2	0	0	0	-0.98	0	-1.58	1	0.3	1
20030213	2.26	11	3	10.08	10.04	184.31	0.24	-1022382.46	4379536.11	0.26	0.25	20030214	0.29	12	4	10.12	10.08	124.6	0.39	-1020022.63	4390155.35	0.25	0.18	20030217	1.14	11	3	10.18	10.1	91.21	0.37	-1029683.17	4378079.67	0.24	0.2	1	0.2	2	0	0	0	-0.98	0	-1.58	1	0.3	1	2.31	0
20030214	0.29	12	4	10.12	10.08	124.6	0.39	-1020022.63	4390155.35	0.25	0.18	20030217	1.14	11	3	10.18	10.1	91.21	0.37	-1029683.17	4378079.67	0.24	0.2	20030218	0.71	12	4	10.21	10.12	48.1	0.24	-1024888.13	4386710.74	0.23	0.09	0	0	2	0	-0.98	0	-1.58	1	0.3	1	2.31	0	-0.2	1
20030217	1.14	11	3	10.18	10.1	91.21	0.37	-1029683.17	4378079.67	0.24	0.2	20030218	0.71	12	4	10.21	10.12	48.1	0.24	-1024888.13	4386710.74	0.23	0.09	20030219	0.86	4	5	10.21	10.13	33.73	0.15	-1017451.78	4386710.74	0.21	0.08	0	-0.98	2	0	-1.58	1	0.3	1	2.31	0	-0.2	1	1.67	0
20030218	0.71	12	4	10.21	10.12	48.1	0.24	-1024888.13	4386710.74	0.23	0.09	20030219	0.86	4	5	10.21	10.13	33.73	0.15	-1017451.78	4386710.74	0.21	0.08	20030220	1.07	11	1	10.19	10.13	11.72	0.13	-1023806.98	4378766.74	0.21	0.2	0	-1.58	2	1	0.3	1	2.31	0	-0.2	1	1.67	0	-0.19	1
20030219	0.86	4	5	10.21	10.13	33.73	0.15	-1017451.78	4386710.74	0.21	0.08	20030220	1.07	11	1	10.19	10.13	11.72	0.13	-1023806.98	4378766.74	0.21	0.2	20030221	1.29	2	5	10.12	10.09	-97.02	-0.13	-1034093.14	4368480.58	0.21	0.16	1	0.3	2	1	2.31	0	-0.2	1	1.67	0	-0.19	1	3.29	1
20030220	1.07	11	1	10.19	10.13	11.72	0.13	-1023806.98	4378766.74	0.21	0.2	20030221	1.29	2	5	10.12	10.09	-97.02	-0.13	-1034093.14	4368480.58	0.21	0.16	20030224	0.64	12	4	10.08	10.07	-125.64	0.1	-1032311.7	4375012.55	0.2	0.11	1	2.31	2	0	-0.2	1	1.67	0	-0.19	1	3.29	1	2.62	0
20030221	1.29	2	5	10.12	10.09	-97.02	-0.13	-1034093.14	4368480.58	0.21	0.16	20030224	0.64	12	4	10.08	10.07	-125.64	0.1	-1032311.7	4375012.55	0.2	0.11	20030225	5.49	10	2	10.08	10.09	-4.88	0.13	-1013834.13	4410880.77	0.21	0.33	0	-0.2	2	1	1.67	0	-0.19	1	3.29	1	2.62	0	-0.37	0
20030224	0.64	12	4	10.08	10.07	-125.64	0.1	-1032311.7	4375012.55	0.2	0.11	20030225	5.49	10	2	10.08	10.09	-4.88	0.13	-1013834.13	4410880.77	0.21	0.33	20030226	0.28	11	7	10.08	10.11	37.54	-0.02	-1018460.18	4400703.47	0.2	0.11	1	1.67	2	0	-0.19	1	3.29	1	2.62	0	-0.37	0	-0.55	1
20030225	5.49	10	2	10.08	10.09	-4.88	0.13	-1013834.13	4410880.77	0.21	0.33	20030226	0.28	11	7	10.08	10.11	37.54	-0.02	-1018460.18	4400703.47	0.2	0.11	20030227	2.2	12	2	10.13	10.15	121	0.16	-998542.68	4423110.65	0.2	0.18	0	-0.19	2	1	3.29	1	2.62	0	-0.37	0	-0.55	1	0.46	0
20030226	0.28	11	7	10.08	10.11	37.54	-0.02	-1018460.18	4400703.47	0.2	0.11	20030227	2.2	12	2	10.13	10.15	121	0.16	-998542.68	4423110.65	0.2	0.18	20030228	0.77	7	7	10.21	10.19	119.2	0.07	-988238.28	4405936.64	0.19	0.1	1	3.29	2	1	2.62	0	-0.37	0	-0.55	1	0.46	0	-1.83	1
20030227	2.2	12	2	10.13	10.15	121	0.16	-998542.68	4423110.65	0.2	0.18	20030228	0.77	7	7	10.21	10.19	119.2	0.07	-988238.28	4405936.64	0.19	0.1	20030303	3.23	12	2	10.35	10.27	207.26	0.49	-935625.36	4461472.5	0.21	0.38	1	2.62	2	0	-0.37	0	-0.55	1	0.46	0	-1.83	1	0.47	1
20030228	0.77	7	7	10.21	10.19	119.2	0.07	-988238.28	4405936.64	0.19	0.1	20030303	3.23	12	2	10.35	10.27	207.26	0.49	-935625.36	4461472.5	0.21	0.38	20030304	2.45	10	8	10.5	10.4	213.77	0.75	-877336.73	4597479.3	0.22	0.38	0	-0.37	2	0	-0.55	1	0.46	0	-1.83	1	0.47	1	2.33	0
20030303	3.23	12	2	10.35	10.27	207.26	0.49	-935625.36	4461472.5	0.21	0.38	20030304	2.45	10	8	10.5	10.4	213.77	0.75	-877336.73	4597479.3	0.22	0.38	20030305	0.29	11	7	10.64	10.49	141.38	0.71	-875636.25	4558368.37	0.23	0.23	0	-0.55	2	1	0.46	0	-1.83	1	0.47	1	2.33	0	-1	1
20030304	2.45	10	8	10.5	10.4	213.77	0.75	-877336.73	4597479.3	0.22	0.38	20030305	0.29	11	7	10.64	10.49	141.38	0.71	-875636.25	4558368.37	0.23	0.23	20030306	0.67	7	5	10.74	10.56	95.7	0.75	-880857.98	4532259.74	0.22	0.2	1	0.46	2	0	-1.83	1	0.47	1	2.33	0	-1	1	3.86	0
20030305	0.29	11	7	10.64	10.49	141.38	0.71	-875636.25	4558368.37	0.23	0.23	20030306	0.67	7	5	10.74	10.56	95.7	0.75	-880857.98	4532259.74	0.22	0.2	20030307	0.92	12	2	10.86	10.62	79.74	0.96	-874553.2	4556217.91	0.22	0.19	0	-1.83	2	1	0.47	1	2.33	0	-1	1	3.86	0	-1.06	1
20030306	0.67	7	5	10.74	10.56	95.7	0.75	-880857.98	4532259.74	0.22	0.2	20030307	0.92	12	2	10.86	10.62	79.74	0.96	-874553.2	4556217.91	0.22	0.19	20030310	1.18	9	1	10.86	10.63	50.18	0.73	-902869.45	4527901.66	0.23	0.3	1	0.47	2	1	2.33	0	-1	1	3.86	0	-1.06	1	1.07	1
20030307	0.92	12	2	10.86	10.62	79.74	0.96	-874553.2	4556217.91	0.22	0.19	20030310	1.18	9	1	10.86	10.63	50.18	0.73	-902869.45	4527901.66	0.23	0.3	20030311	0.45	12	4	10.82	10.65	25.93	0.55	-900597.32	4540777.05	0.22	0.17	1	2.33	2	0	-1	1	3.86	0	-1.06	1	1.07	1	1.59	0
20030310	1.18	9	1	10.86	10.63	50.18	0.73	-902869.45	4527901.66	0.23	0.3	20030311	0.45	12	4	10.82	10.65	25.93	0.55	-900597.32	4540777.05	0.22	0.17	20030312	3.54	12	2	10.84	10.72	64.29	0.82	-860669.52	4586408.82	0.23	0.32	0	-1	2	1	3.86	0	-1.06	1	1.07	1	1.59	0	-0.96	1
20030311	0.45	12	4	10.82	10.65	25.93	0.55	-900597.32	4540777.05	0.22	0.17	20030312	3.54	12	2	10.84	10.72	64.29	0.82	-860669.52	4586408.82	0.23	0.32	20030313	0.7	11	3	10.85	10.75	74.57	0.54	-880758.66	4554502.54	0.24	0.27	1	3.86	2	0	-1.06	1	1.07	1	1.59	0	-0.96	1	0.35	1
20030312	3.54	12	2	10.84	10.72	64.29	0.82	-860669.52	4586408.82	0.23	0.32	20030313	0.7	11	3	10.85	10.75	74.57	0.54	-880758.66	4554502.54	0.24	0.27	20030314	4.29	10	2	10.93	10.85	205.46	0.98	-773655.84	4691356.14	0.26	0.47	0	-1.06	2	1	1.07	1	1.59	0	-0.96	1	0.35	1	2.45	0
20030313	0.7	11	3	10.85	10.75	74.57	0.54	-880758.66	4554502.54	0.24	0.27	20030314	4.29	10	2	10.93	10.85	205.46	0.98	-773655.84	4691356.14	0.26	0.47	20030317	0.53	11	3	11.03	10.91	182.86	0.52	-824289.11	4619403.6	0.26	0.27	1	1.07	2	1	1.59	0	-0.96	1	0.35	1	2.45	0	-0.43	0
20030314	4.29	10	2	10.93	10.85	205.46	0.98	-773655.84	4691356.14	0.26	0.47	20030317	0.53	11	3	11.03	10.91	182.86	0.52	-824289.11	4619403.6	0.26	0.27	20030318	2.9	11	2	11.14	10.98	155.61	0.36	-993958.12	4828227	0.28	0.41	1	1.59	2	0	-0.96	1	0.35	1	2.45	0	-0.43	0	0	1
20030317	0.53	11	3	11.03	10.91	182.86	0.52	-824289.11	4619403.6	0.26	0.27	20030318	2.9	11	2	11.14	10.98	155.61	0.36	-993958.12	4828227	0.28	0.41	20030319	0.58	10	2	11.24	11.08	126.69	0.58	-975187.91	4950233.38	0.28	0.29	0	-0.96	2	1	0.35	1	2.45	0	-0.43	0	0	1	0.69	0
20030318	2.9	11	2	11.14	10.98	155.61	0.36	-993958.12	4828227	0.28	0.41	20030319	0.58	10	2	11.24	11.08	126.69	0.58	-975187.91	4950233.38	0.28	0.29	20030320	0.35	11	5	11.34	11.13	84.96	0.53	-991834.02	4906953.5	0.27	0.26	1	0.35	2	1	2.45	0	-0.43	0	0	1	0.69	0	-1.53	1
20030319	0.58	10	2	11.24	11.08	126.69	0.58	-975187.91	4950233.38	0.28	0.29	20030320	0.35	11	5	11.34	11.13	84.96	0.53	-991834.02	4906953.5	0.27	0.26	20030321	0.75	12	6	11.36	11.18	69.38	0.52	-983713.46	4939435.75	0.26	0.16	1	2.45	2	0	-0.43	0	0	1	0.69	0	-1.53	1	2.25	1
20030320	0.35	11	5	11.34	11.13	84.96	0.53	-991834.02	4906953.5	0.27	0.26	20030321	0.75	12	6	11.36	11.18	69.38	0.52	-983713.46	4939435.75	0.26	0.16	20030324	2.36	12	2	11.46	11.28	113.88	1	-938549.53	5016214.42	0.27	0.35	0	-0.43	2	0	0	1	0.69	0	-1.53	1	2.25	1	0.51	0
20030321	0.75	12	6	11.36	11.18	69.38	0.52	-983713.46	4939435.75	0.26	0.16	20030324	2.36	12	2	11.46	11.28	113.88	1	-938549.53	5016214.42	0.27	0.35	20030325	0.7	11	3	11.53	11.35	115.4	0.9	-978088.97	4962297.01	0.26	0.15	0	0	2	1	0.69	0	-1.53	1	2.25	1	0.51	0	-0.08	0
20030324	2.36	12	2	11.46	11.28	113.88	1	-938549.53	5016214.42	0.27	0.35	20030325	0.7	11	3	11.53	11.35	115.4	0.9	-978088.97	4962297.01	0.26	0.15	20030326	0.58	11	5	11.56	11.4	102.84	0.65	-986347.58	4962297.01	0.25	0.19	1	0.69	2	0	-1.53	1	2.25	1	0.51	0	-0.08	0	-0.59	1
20030325	0.7	11	3	11.53	11.35	115.4	0.9	-978088.97	4962297.01	0.26	0.15	20030326	0.58	11	5	11.56	11.4	102.84	0.65	-986347.58	4962297.01	0.25	0.19	20030327	2.27	12	0	11.63	11.46	92.58	0.84	-971084.08	5033526.66	0.28	0.56	0	-1.53	2	1	2.25	1	0.51	0	-0.08	0	-0.59	1	1.61	0
20030326	0.58	11	5	11.56	11.4	102.84	0.65	-986347.58	4962297.01	0.25	0.19	20030327	2.27	12	0	11.63	11.46	92.58	0.84	-971084.08	5033526.66	0.28	0.56	20030328	0.74	11	7	11.66	11.48	38.93	0.24	-1002584.41	4981026.12	0.28	0.25	1	2.25	2	1	0.51	0	-0.08	0	-0.59	1	1.61	0	-0.58	0
20030327	2.27	12	0	11.63	11.46	92.58	0.84	-971084.08	5033526.66	0.28	0.56	20030328	0.74	11	7	11.66	11.48	38.93	0.24	-1002584.41	4981026.12	0.28	0.25	20030331	0.98	12	2	11.68	11.54	95.37	0.62	-967632.85	5032621.27	0.28	0.31	1	0.51	2	0	-0.08	0	-0.59	1	1.61	0	-0.58	0	-1.09	1
20030328	0.74	11	7	11.66	11.48	38.93	0.24	-1002584.41	4981026.12	0.28	0.25	20030331	0.98	12	2	11.68	11.54	95.37	0.62	-967632.85	5032621.27	0.28	0.31	20030401	1.11	11	2	11.72	11.6	160.47	0.56	-985640.5	5089918.33	0.29	0.35	0	-0.08	2	0	-0.59	1	1.61	0	-0.58	0	-1.09	1	1.61	1
20030331	0.98	12	2	11.68	11.54	95.37	0.62	-967632.85	5032621.27	0.28	0.31	20030401	1.11	11	2	11.72	11.6	160.47	0.56	-985640.5	5089918.33	0.29	0.35	20030402	0.43	11	7	11.76	11.65	114.63	0.37	-987517.17	5065521.67	0.27	0.13	0	-0.59	2	1	1.61	0	-0.58	0	-1.09	1	1.61	1	5.26	1
20030401	1.11	11	2	11.72	11.6	160.47	0.56	-985640.5	5089918.33	0.29	0.35	20030402	0.43	11	7	11.76	11.65	114.63	0.37	-987517.17	5065521.67	0.27	0.13	20030403	1.11	11	5	11.78	11.67	75.39	0.41	-1003764.76	5038442.34	0.26	0.15	1	1.61	2	0	-0.58	0	-1.09	1	1.61	1	5.26	1	1.27	1
20030402	0.43	11	7	11.76	11.65	114.63	0.37	-987517.17	5065521.67	0.27	0.13	20030403	1.11	11	5	11.78	11.67	75.39	0.41	-1003764.76	5038442.34	0.26	0.15	20030404	1.4	12	2	11.86	11.73	119.33	0.56	-985492.97	5076391.45	0.26	0.27	0	-0.58	2	0	-1.09	1	1.61	1	5.26	1	1.27	1	4.62	1
20030403	1.11	11	5	11.78	11.67	75.39	0.41	-1003764.76	5038442.34	0.26	0.15	20030404	1.4	12	2	11.86	11.73	119.33	0.56	-985492.97	5076391.45	0.26	0.27	20030407	0.96	11	7	11.88	11.76	95.38	0.21	-1004759.76	5039998.63	0.25	0.17	0	-1.09	2	1	1.61	1	5.26	1	1.27	1	4.62	1	4.94	0
20030404	1.4	12	2	11.86	11.73	119.33	0.56	-985492.97	5076391.45	0.26	0.27	20030407	0.96	11	7	11.88	11.76	95.38	0.21	-1004759.76	5039998.63	0.25	0.17	20030408	1.25	7	5	11.86	11.76	4.54	0.13	-1025986.58	4994512.58	0.24	0.17	1	1.61	2	1	5.26	1	1.27	1	4.62	1	4.94	0	-1.5	1
20030407	0.96	11	7	11.88	11.76	95.38	0.21	-1004759.76	5039998.63	0.25	0.17	20030408	1.25	7	5	11.86	11.76	4.54	0.13	-1025986.58	4994512.58	0.24	0.17	20030409	1.06	12	0	11.89	11.8	38.46	0.32	-980536.9	5042894.5	0.25	0.33	1	5.26	2	1	1.27	1	4.62	1	4.94	0	-1.5	1	1.23	0
20030408	1.25	7	5	11.86	11.76	4.54	0.13	-1025986.58	4994512.58	0.24	0.17	20030409	1.06	12	0	11.89	11.8	38.46	0.32	-980536.9	5042894.5	0.25	0.33	20030410	3.81	10	2	12.05	11.95	289.86	0.87	-922921.21	5227264.7	0.32	0.96	1	1.27	2	1	4.62	1	4.94	0	-1.5	1	1.23	0	-0.57	0
20030409	1.06	12	0	11.89	11.8	38.46	0.32	-980536.9	5042894.5	0.25	0.33	20030410	3.81	10	2	12.05	11.95	289.86	0.87	-922921.21	5227264.7	0.32	0.96	20030411	0.46	12	6	12.2	12.09	198.77	1.21	-903133.71	5311361.56	0.33	0.34	1	4.62	2	1	4.94	0	-1.5	1	1.23	0	-0.57	0	-4.75	0
20030410	3.81	10	2	12.05	11.95	289.86	0.87	-922921.21	5227264.7	0.32	0.96	20030411	0.46	12	6	12.2	12.09	198.77	1.21	-903133.71	5311361.56	0.33	0.34	20030414	1.82	10	2	12.49	12.32	175.06	1.54	-774932.59	5464216.75	0.36	0.64	1	4.94	2	0	-1.5	1	1.23	0	-0.57	0	-4.75	0	-0.45	0
20030411	0.46	12	6	12.2	12.09	198.77	1.21	-903133.71	5311361.56	0.33	0.34	20030414	1.82	10	2	12.49	12.32	175.06	1.54	-774932.59	5464216.75	0.36	0.64	20030415	1.49	12	2	12.94	12.63	174.47	2.14	-684172.34	5692043.5	0.44	1.23	0	-1.5	2	1	1.23	0	-0.57	0	-4.75	0	-0.45	0	-5.32	0
20030414	1.82	10	2	12.49	12.32	175.06	1.54	-774932.59	5464216.75	0.36	0.64	20030415	1.49	12	2	12.94	12.63	174.47	2.14	-684172.34	5692043.5	0.44	1.23	20030416	0.88	11	7	13.3	12.84	132.23	1.94	-821123.97	5491883.42	0.46	0.57	1	1.23	2	0	-0.57	0	-4.75	0	-0.45	0	-5.32	0	-2.09	1
20030415	1.49	12	2	12.94	12.63	174.47	2.14	-684172.34	5692043.5	0.44	1.23	20030416	0.88	11	7	13.3	12.84	132.23	1.94	-821123.97	5491883.42	0.46	0.57	20030417	0.61	12	4	13.58	13.05	98.65	2.18	-749231.06	5613548.35	0.46	0.44	0	-0.57	2	0	-4.75	0	-0.45	0	-5.32	0	-2.09	1	8.11	0
20030416	0.88	11	7	13.3	12.84	132.23	1.94	-821123.97	5491883.42	0.46	0.57	20030417	0.61	12	4	13.58	13.05	98.65	2.18	-749231.06	5613548.35	0.46	0.44	20030418	1.36	11	1	13.8	13.2	79.12	1.91	-752028.92	5448474.28	0.47	0.59	0	-4.75	2	0	-0.45	0	-5.32	0	-2.09	1	8.11	0	-4.47	1
20030417	0.61	12	4	13.58	13.05	98.65	2.18	-749231.06	5613548.35	0.46	0.44	20030418	1.36	11	1	13.8	13.2	79.12	1.91	-752028.92	5448474.28	0.47	0.59	20030421	1.18	7	5	13.78	13.21	23.2	1.32	-833553.8	5253308.67	0.51	0.89	0	-0.45	2	0	-5.32	0	-2.09	1	8.11	0	-4.47	1	1.82	1
20030418	1.36	11	1	13.8	13.2	79.12	1.91	-752028.92	5448474.28	0.47	0.59	20030421	1.18	7	5	13.78	13.21	23.2	1.32	-833553.8	5253308.67	0.51	0.89	20030423	0.78	11	7	13.61	13.2	7.61	1.39	-933338.37	5101255.99	0.52	0.64	0	-5.32	2	0	-2.09	1	8.11	0	-4.47	1	1.82	1	1.64	1
20030421	1.18	7	5	13.78	13.21	23.2	1.32	-833553.8	5253308.67	0.51	0.89	20030423	0.78	11	7	13.61	13.2	7.61	1.39	-933338.37	5101255.99	0.52	0.64	20030424	0.96	7	5	13.35	13.07	-103.7	0.5	-1002435.34	4955027.52	0.57	0.94	0	-2.09	2	1	8.11	0	-4.47	1	1.82	1	1.64	1	0.31	1
20030423	0.78	11	7	13.61	13.2	7.61	1.39	-933338.37	5101255.99	0.52	0.64	20030424	0.96	7	5	13.35	13.07	-103.7	0.5	-1002435.34	4955027.52	0.57	0.94	20030425	0.41	11	5	12.99	12.91	-139.09	-0.39	-1039972	4894968.86	0.56	0.48	1	8.11	2	0	-4.47	1	1.82	1	1.64	1	0.31	1	1.45	1
20030424	0.96	7	5	13.35	13.07	-103.7	0.5	-1002435.34	4955027.52	0.57	0.94	20030425	0.41	11	5	12.99	12.91	-139.09	-0.39	-1039972	4894968.86	0.56	0.48	20030428	1.94	12	0	12.86	12.96	-75.56	0.44	-940728.06	5011270.35	0.65	1.5	0	-4.47	2	1	1.82	1	1.64	1	0.31	1	1.45	1	3.39	1
20030425	0.41	11	5	12.99	12.91	-139.09	-0.39	-1039972	4894968.86	0.56	0.48	20030428	1.94	12	0	12.86	12.96	-75.56	0.44	-940728.06	5011270.35	0.65	1.5	20030429	0.77	11	7	12.73	12.9	-66.35	-0.74	-1018258.22	4922110.67	0.65	0.62	1	1.82	2	1	1.64	1	0.31	1	1.45	1	3.39	1	1.09	1
20030428	1.94	12	0	12.86	12.96	-75.56	0.44	-940728.06	5011270.35	0.65	1.5	20030429	0.77	11	7	12.73	12.9	-66.35	-0.74	-1018258.22	4922110.67	0.65	0.62	20030430	0.66	12	2	12.67	12.89	-39.93	-1.17	-1027442.04	4981149.49	0.63	0.49	1	1.64	2	1	0.31	1	1.45	1	3.39	1	1.09	1	0.14	0
20030429	0.77	11	7	12.73	12.9	-66.35	-0.74	-1018258.22	4922110.67	0.65	0.62	20030430	0.66	12	2	12.67	12.89	-39.93	-1.17	-1027442.04	4981149.49	0.63	0.49	20030512	0.99	12	2	12.78	12.92	-18.25	-0.75	-992463.82	5039446.52	0.62	0.5	1	0.31	2	1	1.45	1	3.39	1	1.09	1	0.14	0	-1.01	0
20030430	0.66	12	2	12.67	12.89	-39.93	-1.17	-1027442.04	4981149.49	0.63	0.49	20030512	0.99	12	2	12.78	12.92	-18.25	-0.75	-992463.82	5039446.52	0.62	0.5	20030513	2.84	11	2	12.96	12.95	45.06	-0.88	-1104565.29	5205161.74	0.63	0.68	1	1.45	2	1	3.39	1	1.09	1	0.14	0	-1.01	0	-0.29	1
20030512	0.99	12	2	12.78	12.92	-18.25	-0.75	-992463.82	5039446.52	0.62	0.5	20030513	2.84	11	2	12.96	12.95	45.06	-0.88	-1104565.29	5205161.74	0.63	0.68	20030514	0.4	12	4	12.97	13.01	54.61	-0.61	-1047141.14	5271420.38	0.61	0.45	1	3.39	2	1	1.09	1	0.14	0	-1.01	0	-0.29	1	0.66	0
20030513	2.84	11	2	12.96	12.95	45.06	-0.88	-1104565.29	5205161.74	0.63	0.68	20030514	0.4	12	4	12.97	13.01	54.61	-0.61	-1047141.14	5271420.38	0.61	0.45	20030515	2.22	12	2	13.2	13.14	141.67	0.5	-934138	5418815.78	0.61	0.6	1	1.09	2	1	0.14	0	-1.01	0	-0.29	1	0.66	0	-0.29	0
20030514	0.4	12	4	12.97	13.01	54.61	-0.61	-1047141.14	5271420.38	0.61	0.45	20030515	2.22	12	2	13.2	13.14	141.67	0.5	-934138	5418815.78	0.61	0.6	20030516	1.01	12	2	13.41	13.27	154.16	0.71	-868049.73	5567514.37	0.58	0.36	1	0.14	2	0	-1.01	0	-0.29	1	0.66	0	-0.29	0	-0.15	0
20030515	2.22	12	2	13.2	13.14	141.67	0.5	-934138	5418815.78	0.61	0.6	20030516	1.01	12	2	13.41	13.27	154.16	0.71	-868049.73	5567514.37	0.58	0.36	20030519	0.63	11	2	13.58	13.39	132.47	1.43	-937132.23	5660978.92	0.55	0.23	0	-1.01	2	0	-0.29	1	0.66	0	-0.29	0	-0.15	0	0	0
20030516	1.01	12	2	13.41	13.27	154.16	0.71	-868049.73	5567514.37	0.58	0.36	20030519	0.63	11	2	13.58	13.39	132.47	1.43	-937132.23	5660978.92	0.55	0.23	20030520	0.85	11	5	13.71	13.46	75.26	1.55	-914724.32	5581532.71	0.53	0.39	0	-0.29	2	1	0.66	0	-0.29	0	-0.15	0	0	0	-1.33	1
20030519	0.63	11	2	13.58	13.39	132.47	1.43	-937132.23	5660978.92	0.55	0.23	20030520	0.85	11	5	13.71	13.46	75.26	1.55	-914724.32	5581532.71	0.53	0.39	20030521	0.81	11	7	13.8	13.5	64.72	0.52	-945433.69	5517322.22	0.5	0.23	1	0.66	2	0	-0.29	0	-0.15	0	0	0	-1.33	1	0.75	1
20030520	0.85	11	5	13.71	13.46	75.26	1.55	-914724.32	5581532.71	0.53	0.39	20030521	0.81	11	7	13.8	13.5	64.72	0.52	-945433.69	5517322.22	0.5	0.23	20030522	1.73	12	2	13.81	13.56	59.62	1.2	-918937.32	5628606.94	0.47	0.21	0	-0.29	2	0	-0.15	0	0	0	-1.33	1	0.75	1	5.79	1
20030521	0.81	11	7	13.8	13.5	64.72	0.52	-945433.69	5517322.22	0.5	0.23	20030522	1.73	12	2	13.81	13.56	59.62	1.2	-918937.32	5628606.94	0.47	0.21	20030523	2.13	7	9	12.4	12.33	-333.33	-6.05	-1102878.29	5392111.41	1.13	7.04	0	-0.15	2	0	0	0	-1.33	1	0.75	1	5.79	1	1.68	0
20030522	1.73	12	2	13.81	13.56	59.62	1.2	-918937.32	5628606.94	0.47	0.21	20030523	2.13	7	9	12.4	12.33	-333.33	-6.05	-1102878.29	5392111.41	1.13	7.04	20030526	0.69	11	5	10.97	11.32	-167.07	-6.27	-1200520.45	5229374.48	1.03	0.15	0	0	2	0	-1.33	1	0.75	1	5.79	1	1.68	0	-2.07	0
20030523	2.13	7	9	12.4	12.33	-333.33	-6.05	-1102878.29	5392111.41	1.13	7.04	20030526	0.69	11	5	10.97	11.32	-167.07	-6.27	-1200520.45	5229374.48	1.03	0.15	20030527	1.01	11	5	9.58	10.49	-112.39	-6.31	-1111301.44	5229374.48	0.95	0.22	0	-1.33	2	1	0.75	1	5.79	1	1.68	0	-2.07	0	-0.14	0
20030526	0.69	11	5	10.97	11.32	-167.07	-6.27	-1200520.45	5229374.48	1.03	0.15	20030527	1.01	11	5	9.58	10.49	-112.39	-6.31	-1111301.44	5229374.48	0.95	0.22	20030528	0.85	11	3	8.17	9.8	-84.16	-6.59	-1202081.92	5090177.74	0.88	0.23	1	0.75	2	1	5.79	1	1.68	0	-2.07	0	-0.14	0	-1.83	0
20030527	1.01	11	5	9.58	10.49	-112.39	-6.31	-1111301.44	5229374.48	0.95	0.22	20030528	0.85	11	3	8.17	9.8	-84.16	-6.59	-1202081.92	5090177.74	0.88	0.23	20030529	0.75	12	4	6.76	9.25	-67.95	-6.99	-1111103.34	5195153.02	0.81	0.15	1	5.79	2	1	1.68	0	-2.07	0	-0.14	0	-1.83	0	-2.59	0
20030528	0.85	11	3	8.17	9.8	-84.16	-6.59	-1202081.92	5090177.74	0.88	0.23	20030529	0.75	12	4	6.76	9.25	-67.95	-6.99	-1111103.34	5195153.02	0.81	0.15	20030530	5.56	12	2	6.82	8.86	-51	-6.75	-868769.1	5778550.28	0.79	0.65	1	1.68	2	0	-2.07	0	-0.14	0	-1.83	0	-2.59	0	-1.47	1
20030529	0.75	12	4	6.76	9.25	-67.95	-6.99	-1111103.34	5195153.02	0.81	0.15	20030530	5.56	12	2	6.82	8.86	-51	-6.75	-868769.1	5778550.28	0.79	0.65	20030602	0.66	12	2	6.92	8.57	-40.13	-6.65	-674980.46	6166127.56	0.75	0.36	0	-2.07	2	0	-0.14	0	-1.83	0	-2.59	0	-1.47	1	0.75	1
20030530	5.56	12	2	6.82	8.86	-51	-6.75	-868769.1	5778550.28	0.79	0.65	20030602	0.66	12	2	6.92	8.57	-40.13	-6.65	-674980.46	6166127.56	0.75	0.36	20030603	0.59	11	7	6.98	8.3	-33.75	-6.66	-865462.69	5935543.8	0.69	0.23	0	-0.14	2	0	-1.83	0	-2.59	0	-1.47	1	0.75	1	1.19	0
20030602	0.66	12	2	6.92	8.57	-40.13	-6.65	-674980.46	6166127.56	0.75	0.36	20030603	0.59	11	7	6.98	8.3	-33.75	-6.66	-865462.69	5935543.8	0.69	0.23	20030604	0.87	12	5	7.06	8.08	-30.27	-6.63	-737375.4	5734263.76	0.65	0.22	0	-1.83	2	0	-2.59	0	-1.47	1	0.75	1	1.19	0	-1.03	1
20030603	0.59	11	7	6.98	8.3	-33.75	-6.66	-865462.69	5935543.8	0.69	0.23	20030604	0.87	12	5	7.06	8.08	-30.27	-6.63	-737375.4	5734263.76	0.65	0.22	20030605	0.56	11	7	7.11	7.88	30.58	-6.85	-821421.22	5622202.66	0.6	0.16	0	-2.59	2	0	-1.47	1	0.75	1	1.19	0	-1.03	1	1.19	0
20030604	0.87	12	5	7.06	8.08	-30.27	-6.63	-737375.4	5734263.76	0.65	0.22	20030605	0.56	11	7	7.11	7.88	30.58	-6.85	-821421.22	5622202.66	0.6	0.16	20030606	1.12	9	5	7.04	7.68	-38.08	-0.01	-946872.03	5496751.85	0.56	0.18	0	-1.47	2	1	0.75	1	1.19	0	-1.03	1	1.19	0	-1.47	0
20030605	0.56	11	7	7.11	7.88	30.58	-6.85	-821421.22	5622202.66	0.6	0.16	20030606	1.12	9	5	7.04	7.68	-38.08	-0.01	-946872.03	5496751.85	0.56	0.18	20030609	0.69	9	5	6.92	7.5	-75.8	-0.1	-1033561.55	5410062.33	0.51	0.13	1	0.75	2	1	1.19	0	-1.03	1	1.19	0	-1.47	0	-0.74	0
20030606	1.12	9	5	7.04	7.68	-38.08	-0.01	-946872.03	5496751.85	0.56	0.18	20030609	0.69	9	5	6.92	7.5	-75.8	-0.1	-1033561.55	5410062.33	0.51	0.13	20030610	0.66	10	2	6.85	7.36	-69.28	-0.05	-1046778.36	5467335.18	0.48	0.13	1	1.19	2	0	-1.03	1	1.19	0	-1.47	0	-0.74	0	-0.9	0
20030609	0.69	9	5	6.92	7.5	-75.8	-0.1	-1033561.55	5410062.33	0.51	0.13	20030610	0.66	10	2	6.85	7.36	-69.28	-0.05	-1046778.36	5467335.18	0.48	0.13	20030611	1.45	12	2	6.79	7.26	-53.23	0.12	-1005209.13	5550473.64	0.44	0.12	0	-1.03	2	1	1.19	0	-1.47	0	-0.74	0	-0.9	0	-2.27	0
20030610	0.66	10	2	6.85	7.36	-69.28	-0.05	-1046778.36	5467335.18	0.48	0.13	20030611	1.45	12	2	6.79	7.26	-53.23	0.12	-1005209.13	5550473.64	0.44	0.12	20030612	0.76	11	5	6.75	7.16	-72.79	0	-1023280.08	5487225.32	0.41	0.14	1	1.19	2	0	-1.47	0	-0.74	0	-0.9	0	-2.27	0	-0.77	0
20030611	1.45	12	2	6.79	7.26	-53.23	0.12	-1005209.13	5550473.64	0.44	0.12	20030612	0.76	11	5	6.75	7.16	-72.79	0	-1023280.08	5487225.32	0.41	0.14	20030613	1.01	12	2	6.76	7.1	-30.7	-0.31	-1040011.11	5550803.22	0.39	0.2	0	-1.47	2	0	-0.74	0	-0.9	0	-2.27	0	-0.77	0	-3.43	1
20030612	0.76	11	5	6.75	7.16	-72.79	0	-1023280.08	5487225.32	0.41	0.14	20030613	1.01	12	2	6.76	7.1	-30.7	-0.31	-1040011.11	5550803.22	0.39	0.2	20030616	1.14	11	5	6.76	7.03	-62.78	-0.53	-1081385.05	5478398.82	0.36	0.14	0	-0.74	2	0	-0.9	0	-2.27	0	-0.77	0	-3.43	1	0.81	0
20030613	1.01	12	2	6.76	7.1	-30.7	-0.31	-1040011.11	5550803.22	0.39	0.2	20030616	1.14	11	5	6.76	7.03	-62.78	-0.53	-1081385.05	5478398.82	0.36	0.14	20030617	1.1	11	5	6.75	6.97	-104.41	-0.43	-1081385.05	5398721.89	0.34	0.12	0	-0.9	2	0	-2.27	0	-0.77	0	-3.43	1	0.81	0	-2.72	0
20030616	1.14	11	5	6.76	7.03	-62.78	-0.53	-1081385.05	5478398.82	0.36	0.14	20030617	1.1	11	5	6.75	6.97	-104.41	-0.43	-1081385.05	5398721.89	0.34	0.12	20030618	0.81	11	5	6.71	6.9	-123.49	-0.48	-1132809.91	5334440.82	0.32	0.1	0	-2.27	2	0	-0.77	0	-3.43	1	0.81	0	-2.72	0	-1.15	0
20030617	1.1	11	5	6.75	6.97	-104.41	-0.43	-1081385.05	5398721.89	0.34	0.12	20030618	0.81	11	5	6.71	6.9	-123.49	-0.48	-1132809.91	5334440.82	0.32	0.1	20030619	1.9	11	5	6.66	6.82	-206.58	-0.5	-1186619.97	5212145.23	0.31	0.25	0	-0.77	2	0	-3.43	1	0.81	0	-2.72	0	-1.15	0	-2.83	0
20030618	0.81	11	5	6.71	6.9	-123.49	-0.48	-1132809.91	5334440.82	0.32	0.1	20030619	1.9	11	5	6.66	6.82	-206.58	-0.5	-1186619.97	5212145.23	0.31	0.25	20030620	0.45	11	5	6.57	6.75	-170.91	-0.37	-1202740.68	5157334.8	0.3	0.17	0	-3.43	2	1	0.81	0	-2.72	0	-1.15	0	-2.83	0	-0.17	0
20030619	1.9	11	5	6.66	6.82	-206.58	-0.5	-1186619.97	5212145.23	0.31	0.25	20030620	0.45	11	5	6.57	6.75	-170.91	-0.37	-1202740.68	5157334.8	0.3	0.17	20030623	1.73	2	5	6.47	6.65	-173.04	-0.49	-1297746.83	5062328.65	0.29	0.22	1	0.81	2	0	-2.72	0	-1.15	0	-2.83	0	-0.17	0	0	1
20030620	0.45	11	5	6.57	6.75	-170.91	-0.37	-1202740.68	5157334.8	0.3	0.17	20030623	1.73	2	5	6.47	6.65	-173.04	-0.49	-1297746.83	5062328.65	0.29	0.22	20030624	0.41	12	4	6.38	6.57	-129.36	-0.49	-1280180.6	5100974.36	0.27	0.11	0	-2.72	2	0	-1.15	0	-2.83	0	-0.17	0	0	1	1.2	1
20030623	1.73	2	5	6.47	6.65	-173.04	-0.49	-1297746.83	5062328.65	0.29	0.22	20030624	0.41	12	4	6.38	6.57	-129.36	-0.49	-1280180.6	5100974.36	0.27	0.11	20030625	1.53	11	5	6.27	6.48	-123.54	-0.74	-1328174.82	5041687.38	0.26	0.21	0	-1.15	2	0	-2.83	0	-0.17	0	0	1	1.2	1	2.55	0
20030624	0.41	12	4	6.38	6.57	-129.36	-0.49	-1280180.6	5100974.36	0.27	0.11	20030625	1.53	11	5	6.27	6.48	-123.54	-0.74	-1328174.82	5041687.38	0.26	0.21	20030626	3.17	11	5	6.18	6.39	-132.77	-0.74	-1256910.44	4853808.57	0.27	0.29	0	-2.83	2	0	-0.17	0	0	1	1.2	1	2.55	0	-0.66	1
20030625	1.53	11	5	6.27	6.48	-123.54	-0.74	-1328174.82	5041687.38	0.26	0.21	20030626	3.17	11	5	6.18	6.39	-132.77	-0.74	-1256910.44	4853808.57	0.27	0.29	20030627	0.33	9	7	6.07	6.29	-121.06	-0.99	-1319622.2	4791096.81	0.26	0.17	0	-0.17	2	0	0	1	1.2	1	2.55	0	-0.66	1	2.33	1
20030626	3.17	11	5	6.18	6.39	-132.77	-0.74	-1256910.44	4853808.57	0.27	0.29	20030627	0.33	9	7	6.07	6.29	-121.06	-0.99	-1319622.2	4791096.81	0.26	0.17	20030630	0.95	10	5	5.99	6.21	-116.33	-0.9	-1319622.2	4731513.43	0.26	0.24	0	0	2	1	1.2	1	2.55	0	-0.66	1	2.33	1	1.14	0
20030627	0.33	9	7	6.07	6.29	-121.06	-0.99	-1319622.2	4791096.81	0.26	0.17	20030630	0.95	10	5	5.99	6.21	-116.33	-0.9	-1319622.2	4731513.43	0.26	0.24	20030701	0.69	12	7	5.91	6.14	-92.97	-0.85	-1326917.43	4731513.43	0.25	0.17	1	1.2	2	1	2.55	0	-0.66	1	2.33	1	1.14	0	-1.13	1
20030630	0.95	10	5	5.99	6.21	-116.33	-0.9	-1319622.2	4731513.43	0.26	0.24	20030701	0.69	12	7	5.91	6.14	-92.97	-0.85	-1326917.43	4731513.43	0.25	0.17	20030702	1.12	12	4	5.87	6.09	-74.38	-0.72	-1286484.39	4777722.62	0.24	0.16	1	2.55	2	0	-0.66	1	2.33	1	1.14	0	-1.13	1	0.98	1
20030701	0.69	12	7	5.91	6.14	-92.97	-0.85	-1326917.43	4731513.43	0.25	0.17	20030702	1.12	12	4	5.87	6.09	-74.38	-0.72	-1286484.39	4777722.62	0.24	0.16	20030703	1.55	12	2	5.88	6.08	-17.63	-0.42	-1223473.26	4849135.23	0.23	0.17	0	-0.66	2	1	2.33	1	1.14	0	-1.13	1	0.98	1	0.16	1
20030702	1.12	12	4	5.87	6.09	-74.38	-0.72	-1286484.39	4777722.62	0.24	0.16	20030703	1.55	12	2	5.88	6.08	-17.63	-0.42	-1223473.26	4849135.23	0.23	0.17	20030704	0.84	11	3	5.91	6.07	13.75	-0.41	-1261518.43	4789349.97	0.22	0.11	1	2.33	2	1	1.14	0	-1.13	1	0.98	1	0.16	1	0.81	1
20030703	1.55	12	2	5.88	6.08	-17.63	-0.42	-1223473.26	4849135.23	0.23	0.17	20030704	0.84	11	3	5.91	6.07	13.75	-0.41	-1261518.43	4789349.97	0.22	0.11	20030707	1.14	10	2	5.98	6.08	75.71	-0.05	-1229310.89	4857343.65	0.22	0.19	1	1.14	2	0	-1.13	1	0.98	1	0.16	1	0.81	1	0.64	1
20030704	0.84	11	3	5.91	6.07	13.75	-0.41	-1261518.43	4789349.97	0.22	0.11	20030707	1.14	10	2	5.98	6.08	75.71	-0.05	-1229310.89	4857343.65	0.22	0.19	20030708	0.79	12	2	6.06	6.1	132.93	-0.03	-1214572.35	4911384.96	0.21	0.11	0	-1.13	2	1	0.98	1	0.16	1	0.81	1	0.64	1	1.11	1
20030707	1.14	10	2	5.98	6.08	75.71	-0.05	-1229310.89	4857343.65	0.22	0.19	20030708	0.79	12	2	6.06	6.1	132.93	-0.03	-1214572.35	4911384.96	0.21	0.11	20030709	0.97	11	1	6.11	6.11	105.15	0.07	-1239151.41	4858715.55	0.2	0.15	1	0.98	2	1	0.16	1	0.81	1	0.64	1	1.11	1	2.35	0
20030708	0.79	12	2	6.06	6.1	132.93	-0.03	-1214572.35	4911384.96	0.21	0.11	20030709	0.97	11	1	6.11	6.11	105.15	0.07	-1239151.41	4858715.55	0.2	0.15	20030710	1.55	12	0	6.14	6.13	77.46	0.2	-1190056.99	4940539.58	0.21	0.25	1	0.16	2	1	0.81	1	0.64	1	1.11	1	2.35	0	-4.14	1
20030709	0.97	11	1	6.11	6.11	105.15	0.07	-1239151.41	4858715.55	0.2	0.15	20030710	1.55	12	0	6.14	6.13	77.46	0.2	-1190056.99	4940539.58	0.21	0.25	20030711	0.46	6	2	6.18	6.14	89.72	0.38	-1195398.33	4977928.96	0.19	0.07	1	0.81	2	1	0.64	1	1.11	1	2.35	0	-4.14	1	0.48	1
20030710	1.55	12	0	6.14	6.13	77.46	0.2	-1190056.99	4940539.58	0.21	0.25	20030711	0.46	6	2	6.18	6.14	89.72	0.38	-1195398.33	4977928.96	0.19	0.07	20030714	1.44	12	0	6.2	6.16	79.51	0.44	-1163088.88	5031778.05	0.19	0.2	1	0.64	2	1	1.11	1	2.35	0	-4.14	1	0.48	1	0.16	0
20030711	0.46	6	2	6.18	6.14	89.72	0.38	-1195398.33	4977928.96	0.19	0.07	20030714	1.44	12	0	6.2	6.16	79.51	0.44	-1163088.88	5031778.05	0.19	0.2	20030715	1.25	12	2	6.22	6.19	104.87	0.48	-1129549.48	5098856.84	0.19	0.12	1	1.11	2	1	2.35	0	-4.14	1	0.48	1	0.16	0	0	0
20030714	1.44	12	0	6.2	6.16	79.51	0.44	-1163088.88	5031778.05	0.19	0.2	20030715	1.25	12	2	6.22	6.19	104.87	0.48	-1129549.48	5098856.84	0.19	0.12	20030716	1.28	10	2	6.27	6.22	145.16	0.48	-1065334.58	5184476.71	0.17	0.08	1	2.35	2	0	-4.14	1	0.48	1	0.16	0	0	0	-0.79	0
20030715	1.25	12	2	6.22	6.19	104.87	0.48	-1129549.48	5098856.84	0.19	0.12	20030716	1.28	10	2	6.27	6.22	145.16	0.48	-1065334.58	5184476.71	0.17	0.08	20030717	1.47	12	2	6.33	6.28	187.5	0.48	-995645.34	5309917.35	0.18	0.27	0	-4.14	2	1	0.48	1	0.16	0	0	0	-0.79	0	-1.28	0
20030716	1.28	10	2	6.27	6.22	145.16	0.48	-1065334.58	5184476.71	0.17	0.08	20030717	1.47	12	2	6.33	6.28	187.5	0.48	-995645.34	5309917.35	0.18	0.27	20030718	1.13	11	1	6.34	6.27	77.79	0.25	-1129016.38	5168210.62	0.2	0.34	1	0.48	2	1	0.16	0	0	0	-0.79	0	-1.28	0	-0.49	1
20030717	1.47	12	2	6.33	6.28	187.5	0.48	-995645.34	5309917.35	0.18	0.27	20030718	1.13	11	1	6.34	6.27	77.79	0.25	-1129016.38	5168210.62	0.2	0.34	20030721	0.48	12	4	6.34	6.27	-0.29	0.14	-1109721.49	5235742.71	0.19	0.14	1	0.16	2	0	0	0	-0.79	0	-1.28	0	-0.49	1	2.61	1
20030718	1.13	11	1	6.34	6.27	77.79	0.25	-1129016.38	5168210.62	0.2	0.34	20030721	0.48	12	4	6.34	6.27	-0.29	0.14	-1109721.49	5235742.71	0.19	0.14	20030722	0.68	11	0	6.34	6.28	25.78	0.08	-1117090.2	5281428.68	0.21	0.31	0	0	2	0	-0.79	0	-1.28	0	-0.49	1	2.61	1	1.59	0
20030721	0.48	12	4	6.34	6.27	-0.29	0.14	-1109721.49	5235742.71	0.19	0.14	20030722	0.68	11	0	6.34	6.28	25.78	0.08	-1117090.2	5281428.68	0.21	0.31	20030723	0.71	12	7	6.33	6.28	-3.44	0.15	-1113497.94	5281428.68	0.19	0.09	0	-0.79	2	0	-1.28	0	-0.49	1	2.61	1	1.59	0	-0.31	1
20030722	0.68	11	0	6.34	6.28	25.78	0.08	-1117090.2	5281428.68	0.21	0.31	20030723	0.71	12	7	6.33	6.28	-3.44	0.15	-1113497.94	5281428.68	0.19	0.09	20030724	0.66	9	7	6.27	6.27	-42.17	0.04	-1134703.37	5260223.25	0.18	0.08	0	-1.28	2	0	-0.49	1	2.61	1	1.59	0	-0.31	1	0.31	1
20030723	0.71	12	7	6.33	6.28	-3.44	0.15	-1113497.94	5281428.68	0.19	0.09	20030724	0.66	9	7	6.27	6.27	-42.17	0.04	-1134703.37	5260223.25	0.18	0.08	20030725	2.5	11	5	6.25	6.25	-121.57	-0.05	-1169002.21	5207215.96	0.18	0.17	0	-0.49	2	1	2.61	1	1.59	0	-0.31	1	0.31	1	2.5	1
20030724	0.66	9	7	6.27	6.27	-42.17	0.04	-1134703.37	5260223.25	0.18	0.08	20030725	2.5	11	5	6.25	6.25	-121.57	-0.05	-1169002.21	5207215.96	0.18	0.17	20030728	0.48	7	5	6.22	6.23	-168.06	-0.13	-1169002.21	5181930.77	0.17	0.06	1	2.61	2	1	1.59	0	-0.31	1	0.31	1	2.5	1	1.07	0
20030725	2.5	11	5	6.25	6.25	-121.57	-0.05	-1169002.21	5207215.96	0.18	0.17	20030728	0.48	7	5	6.22	6.23	-168.06	-0.13	-1169002.21	5181930.77	0.17	0.06	20030729	1.16	8	2	6.22	6.24	-46.72	-0.01	-1139757.72	5211175.26	0.17	0.16	1	1.59	2	0	-0.31	1	0.31	1	2.5	1	1.07	0	-0.91	1
20030728	0.48	7	5	6.22	6.23	-168.06	-0.13	-1169002.21	5181930.77	0.17	0.06	20030729	1.16	8	2	6.22	6.24	-46.72	-0.01	-1139757.72	5211175.26	0.17	0.16	20030730	1.73	12	2	6.24	6.27	70.31	0.02	-1098335.9	5261801.92	0.16	0.11	0	-0.31	2	1	0.31	1	2.5	1	1.07	0	-0.91	1	0.46	0
20030729	1.16	8	2	6.22	6.24	-46.72	-0.01	-1139757.72	5211175.26	0.17	0.16	20030730	1.73	12	2	6.24	6.27	70.31	0.02	-1098335.9	5261801.92	0.16	0.11	20030731	0.7	7	3	6.27	6.29	124.86	-0.15	-1125960.99	5226283.95	0.16	0.09	1	0.31	2	1	2.5	1	1.07	0	-0.91	1	0.46	0	-1.52	1
20030730	1.73	12	2	6.24	6.27	70.31	0.02	-1098335.9	5261801.92	0.16	0.11	20030731	0.7	7	3	6.27	6.29	124.86	-0.15	-1125960.99	5226283.95	0.16	0.09	20030801	1.15	12	4	6.31	6.3	95.5	0.14	-1105464.61	5267276.72	0.15	0.12	1	2.5	2	1	1.07	0	-0.91	1	0.46	0	-1.52	1	0.15	0
20030731	0.7	7	3	6.27	6.29	124.86	-0.15	-1125960.99	5226283.95	0.16	0.09	20030801	1.15	12	4	6.31	6.3	95.5	0.14	-1105464.61	5267276.72	0.15	0.12	20030804	2.03	12	2	6.4	6.35	156.85	0.27	-1031028.05	5350470.52	0.16	0.19	1	1.07	2	0	-0.91	1	0.46	0	-1.52	1	0.15	0	0	0
20030801	1.15	12	4	6.31	6.3	95.5	0.14	-1105464.61	5267276.72	0.15	0.12	20030804	2.03	12	2	6.4	6.35	156.85	0.27	-1031028.05	5350470.52	0.16	0.19	20030805	1.13	12	2	6.46	6.4	157.87	0.33	-974776.72	5444222.73	0.15	0.15	0	-0.91	2	1	0.46	0	-1.52	1	0.15	0	0	0	0	0
20030804	2.03	12	2	6.4	6.35	156.85	0.27	-1031028.05	5350470.52	0.16	0.19	20030805	1.13	12	2	6.46	6.4	157.87	0.33	-974776.72	5444222.73	0.15	0.15	20030806	0.6	7	7	6.5	6.43	113.9	0.27	-993457.54	5388180.28	0.15	0.09	1	0.46	2	0	-1.52	1	0.15	0	0	0	0	0	-0.31	1
20030805	1.13	12	2	6.46	6.4	157.87	0.33	-974776.72	5444222.73	0.15	0.15	20030806	0.6	7	7	6.5	6.43	113.9	0.27	-993457.54	5388180.28	0.15	0.09	20030807	0.76	12	2	6.54	6.46	100.23	0.35	-1001927.38	5430529.5	0.14	0.1	0	-1.52	2	1	0.15	0	0	0	0	0	-0.31	1	0.31	1
20030806	0.6	7	7	6.5	6.43	113.9	0.27	-993457.54	5388180.28	0.15	0.09	20030807	0.76	12	2	6.54	6.46	100.23	0.35	-1001927.38	5430529.5	0.14	0.1	20030808	1.13	11	5	6.56	6.46	44.56	0.33	-1022394.5	5382772.9	0.14	0.14	1	0.15	2	0	0	0	0	0	-0.31	1	0.31	1	0.77	1
20030807	0.76	12	2	6.54	6.46	100.23	0.35	-1001927.38	5430529.5	0.14	0.1	20030808	1.13	11	5	6.56	6.46	44.56	0.33	-1022394.5	5382772.9	0.14	0.14	20030811	0.5	12	4	6.55	6.47	9.58	0.37	-1003447.54	5406456.59	0.14	0.1	0	0	2	0	0	0	-0.31	1	0.31	1	0.77	1	2.14	0
20030808	1.13	11	5	6.56	6.46	44.56	0.33	-1022394.5	5382772.9	0.14	0.14	20030811	0.5	12	4	6.55	6.47	9.58	0.37	-1003447.54	5406456.59	0.14	0.1	20030812	1.03	6	3	6.53	6.48	10.96	0.21	-999960.98	5406456.59	0.13	0.07	0	0	2	0	-0.31	1	0.31	1	0.77	1	2.14	0	-0.15	0
20030811	0.5	12	4	6.55	6.47	9.58	0.37	-1003447.54	5406456.59	0.14	0.1	20030812	1.03	6	3	6.53	6.48	10.96	0.21	-999960.98	5406456.59	0.13	0.07	20030813	1.01	10	3	6.52	6.48	35.66	0.11	-1020419.74	5406456.59	0.13	0.12	0	-0.31	2	1	0.31	1	0.77	1	2.14	0	-0.15	0	-1.05	1
20030812	1.03	6	3	6.53	6.48	10.96	0.21	-999960.98	5406456.59	0.13	0.07	20030813	1.01	10	3	6.52	6.48	35.66	0.11	-1020419.74	5406456.59	0.13	0.12	20030814	1.63	11	5	6.49	6.48	-22.88	0.11	-1042585.47	5366558.26	0.13	0.09	1	0.31	2	1	0.77	1	2.14	0	-0.15	0	-1.05	1	0.45	0
20030813	1.01	10	3	6.52	6.48	35.66	0.11	-1020419.74	5406456.59	0.13	0.12	20030814	1.63	11	5	6.49	6.48	-22.88	0.11	-1042585.47	5366558.26	0.13	0.09	20030815	0.51	12	4	6.5	6.48	-56.54	0.11	-1037482.92	5386968.47	0.12	0.08	1	0.77	2	1	2.14	0	-0.15	0	-1.05	1	0.45	0	-2.26	0
20030814	1.63	11	5	6.49	6.48	-22.88	0.11	-1042585.47	5366558.26	0.13	0.09	20030815	0.51	12	4	6.5	6.48	-56.54	0.11	-1037482.92	5386968.47	0.12	0.08	20030818	1.4	12	2	6.51	6.5	23.85	0	-1031753.69	5415614.61	0.12	0.1	1	2.14	2	0	-0.15	0	-1.05	1	0.45	0	-2.26	0	-0.15	0
20030815	0.51	12	4	6.5	6.48	-56.54	0.11	-1037482.92	5386968.47	0.12	0.08	20030818	1.4	12	2	6.51	6.5	23.85	0	-1031753.69	5415614.61	0.12	0.1	20030819	3.46	10	2	6.54	6.53	201.53	0.07	-1017599.47	5514694.21	0.13	0.23	0	-0.15	2	0	-1.05	1	0.45	0	-2.26	0	-0.15	0	-1.7	0
20030818	1.4	12	2	6.51	6.5	23.85	0	-1031753.69	5415614.61	0.12	0.1	20030819	3.46	10	2	6.54	6.53	201.53	0.07	-1017599.47	5514694.21	0.13	0.23	20030820	0.48	11	7	6.58	6.56	136.95	0.12	-1008060.29	5466998.35	0.13	0.1	0	-1.05	2	1	0.45	0	-2.26	0	-0.15	0	-1.7	0	-0.31	1
20030819	3.46	10	2	6.54	6.53	201.53	0.07	-1017599.47	5514694.21	0.13	0.23	20030820	0.48	11	7	6.58	6.56	136.95	0.12	-1008060.29	5466998.35	0.13	0.1	20030821	0.52	11	5	6.61	6.57	84.09	0.02	-1027717.93	5442426.3	0.12	0.1	1	0.45	2	0	-2.26	0	-0.15	0	-1.7	0	-0.31	1	1.73	1
20030820	0.48	11	7	6.58	6.56	136.95	0.12	-1008060.29	5466998.35	0.13	0.1	20030821	0.52	11	5	6.61	6.57	84.09	0.02	-1027717.93	5442426.3	0.12	0.1	20030822	0.99	12	4	6.63	6.58	64.88	0.15	-1025014.92	5466753.4	0.12	0.09	0	-2.26	2	0	-0.15	0	-1.7	0	-0.31	1	1.73	1	2.17	0
20030821	0.52	11	5	6.61	6.57	84.09	0.02	-1027717.93	5442426.3	0.12	0.1	20030822	0.99	12	4	6.63	6.58	64.88	0.15	-1025014.92	5466753.4	0.12	0.09	20030825	1.7	11	5	6.62	6.56	-41.34	-0.01	-1060536.54	5425311.51	0.13	0.16	0	-0.15	2	0	-1.7	0	-0.31	1	1.73	1	2.17	0	0	0
20030822	0.99	12	4	6.63	6.58	64.88	0.15	-1025014.92	5466753.4	0.12	0.09	20030825	1.7	11	5	6.62	6.56	-41.34	-0.01	-1060536.54	5425311.51	0.13	0.16	20030826	0.72	11	5	6.58	6.55	-79.43	-0.02	-1068726.36	5395282.18	0.12	0.11	0	-1.7	2	0	-0.31	1	1.73	1	2.17	0	0	0	-2.73	0
20030825	1.7	11	5	6.62	6.56	-41.34	-0.01	-1060536.54	5425311.51	0.13	0.16	20030826	0.72	11	5	6.58	6.55	-79.43	-0.02	-1068726.36	5395282.18	0.12	0.11	20030827	0.7	11	5	6.52	6.52	-125	-0.13	-1084891.42	5374143.26	0.13	0.17	0	-0.31	2	1	1.73	1	2.17	0	0	0	-2.73	0	-1.56	1
20030826	0.72	11	5	6.58	6.55	-79.43	-0.02	-1068726.36	5395282.18	0.12	0.11	20030827	0.7	11	5	6.52	6.52	-125	-0.13	-1084891.42	5374143.26	0.13	0.17	20030828	1.56	11	5	6.47	6.49	-133.84	-0.13	-1097262.15	5341154.64	0.13	0.16	1	1.73	2	1	2.17	0	0	0	-2.73	0	-1.56	1	0.32	0
20030827	0.7	11	5	6.52	6.52	-125	-0.13	-1084891.42	5374143.26	0.13	0.17	20030828	1.56	11	5	6.47	6.49	-133.84	-0.13	-1097262.15	5341154.64	0.13	0.16	20030829	0.74	12	2	6.43	6.48	-84.04	-0.04	-1081075.05	5365435.29	0.14	0.18	1	2.17	2	0	0	0	-2.73	0	-1.56	1	0.32	0	-0.63	0
20030828	1.56	11	5	6.47	6.49	-133.84	-0.13	-1097262.15	5341154.64	0.13	0.16	20030829	0.74	12	2	6.43	6.48	-84.04	-0.04	-1081075.05	5365435.29	0.14	0.18	20030901	1.64	12	2	6.45	6.5	13.15	0.05	-1059408.01	5405158.2	0.14	0.22	0	0	2	0	-2.73	0	-1.56	1	0.32	0	-0.63	0	-4.6	1
20030829	0.74	12	2	6.43	6.48	-84.04	-0.04	-1081075.05	5365435.29	0.14	0.18	20030901	1.64	12	2	6.45	6.5	13.15	0.05	-1059408.01	5405158.2	0.14	0.22	20030902	0.91	6	3	6.48	6.52	66.67	-0.09	-1083457.37	5405158.2	0.14	0.12	0	-2.73	2	0	-1.56	1	0.32	0	-0.63	0	-4.6	1	0.5	1
20030901	1.64	12	2	6.45	6.5	13.15	0.05	-1059408.01	5405158.2	0.14	0.22	20030902	0.91	6	3	6.48	6.52	66.67	-0.09	-1083457.37	5405158.2	0.14	0.12	20030903	1.74	7	5	6.49	6.5	-34.28	-0.26	-1133645.85	5342422.61	0.15	0.2	0	-1.56	2	1	0.32	0	-0.63	0	-4.6	1	0.5	1	0.17	0
20030902	0.91	6	3	6.48	6.52	66.67	-0.09	-1083457.37	5405158.2	0.14	0.12	20030903	1.74	7	5	6.49	6.5	-34.28	-0.26	-1133645.85	5342422.61	0.15	0.2	20030904	2.52	11	5	6.48	6.47	-95.36	-0.29	-1241124.37	5184365.96	0.16	0.25	1	0.32	2	0	-0.63	0	-4.6	1	0.5	1	0.17	0	-0.17	0
20030903	1.74	7	5	6.49	6.5	-34.28	-0.26	-1133645.85	5342422.61	0.15	0.2	20030904	2.52	11	5	6.48	6.47	-95.36	-0.29	-1241124.37	5184365.96	0.16	0.25	20030905	0.4	12	6	6.46	6.45	-109.57	-0.3	-1228541.1	5247282.3	0.15	0.1	0	-0.63	2	0	-4.6	1	0.5	1	0.17	0	-0.17	0	-2.48	1
20030904	2.52	11	5	6.48	6.47	-95.36	-0.29	-1241124.37	5184365.96	0.16	0.25	20030905	0.4	12	6	6.46	6.45	-109.57	-0.3	-1228541.1	5247282.3	0.15	0.1	20030908	0.5	11	5	6.4	6.42	-105.93	-0.19	-1238984.61	5215951.78	0.15	0.09	0	-4.6	2	1	0.5	1	0.17	0	-0.17	0	-2.48	1	1.02	0
20030905	0.4	12	6	6.46	6.45	-109.57	-0.3	-1228541.1	5247282.3	0.15	0.1	20030908	0.5	11	5	6.4	6.42	-105.93	-0.19	-1238984.61	5215951.78	0.15	0.09	20030909	4.5	11	9	6.28	6.34	-209.89	-0.47	-1354251.37	5075070.18	0.16	0.31	1	0.5	2	1	0.17	0	-0.17	0	-2.48	1	1.02	0	-1.51	0
20030908	0.5	11	5	6.4	6.42	-105.93	-0.19	-1238984.61	5215951.78	0.15	0.09	20030909	4.5	11	9	6.28	6.34	-209.89	-0.47	-1354251.37	5075070.18	0.16	0.31	20030910	0.62	12	4	6.2	6.29	-170.74	-0.33	-1285177.76	5162563.42	0.17	0.19	1	0.17	2	0	-0.17	0	-2.48	1	1.02	0	-1.51	0	-0.17	0
20030909	4.5	11	9	6.28	6.34	-209.89	-0.47	-1354251.37	5075070.18	0.16	0.31	20030910	0.62	12	4	6.2	6.29	-170.74	-0.33	-1285177.76	5162563.42	0.17	0.19	20030911	0.34	12	2	6.15	6.25	-106.37	-0.3	-1277705.34	5192453.1	0.16	0.08	0	-0.17	2	0	-2.48	1	1.02	0	-1.51	0	-0.17	0	-0.68	0
20030910	0.62	12	4	6.2	6.29	-170.74	-0.33	-1285177.76	5162563.42	0.17	0.19	20030911	0.34	12	2	6.15	6.25	-106.37	-0.3	-1277705.34	5192453.1	0.16	0.08	20030912	0.78	11	3	6.09	6.21	-81.07	-0.42	-1280282.81	5169255.86	0.15	0.09	0	-2.48	2	1	1.02	0	-1.51	0	-0.17	0	-0.68	0	-0.69	1
20030911	0.34	12	2	6.15	6.25	-106.37	-0.3	-1277705.34	5192453.1	0.16	0.08	20030912	0.78	11	3	6.09	6.21	-81.07	-0.42	-1280282.81	5169255.86	0.15	0.09	20030915	1.2	11	5	6.01	6.15	-94.51	-0.71	-1296921.26	5141525.11	0.16	0.2	1	1.02	2	0	-1.51	0	-0.17	0	-0.68	0	-0.69	1	1.56	1
20030912	0.78	11	3	6.09	6.21	-81.07	-0.42	-1280282.81	5169255.86	0.15	0.09	20030915	1.2	11	5	6.01	6.15	-94.51	-0.71	-1296921.26	5141525.11	0.16	0.2	20030916	1.19	8	6	5.99	6.11	-85.07	-0.65	-1263865.99	5174580.38	0.15	0.09	0	-1.51	2	0	-0.17	0	-0.68	0	-0.69	1	1.56	1	2.39	0
20030915	1.2	11	5	6.01	6.15	-94.51	-0.71	-1296921.26	5141525.11	0.16	0.2	20030916	1.19	8	6	5.99	6.11	-85.07	-0.65	-1263865.99	5174580.38	0.15	0.09	20030917	0.68	7	1	5.96	6.07	-91.85	-0.56	-1278274.69	5151938.14	0.14	0.11	0	-0.17	2	0	-0.68	0	-0.69	1	1.56	1	2.39	0	-1.83	1
20030916	1.19	8	6	5.99	6.11	-85.07	-0.65	-1263865.99	5174580.38	0.15	0.09	20030917	0.68	7	1	5.96	6.07	-91.85	-0.56	-1278274.69	5151938.14	0.14	0.11	20030918	1.09	7	5	5.92	6.03	-107.17	-0.47	-1261765.1	5127173.75	0.14	0.06	0	-0.68	2	0	-0.69	1	1.56	1	2.39	0	-1.83	1	0.34	0
20030917	0.68	7	1	5.96	6.07	-91.85	-0.56	-1278274.69	5151938.14	0.14	0.11	20030918	1.09	7	5	5.92	6.03	-107.17	-0.47	-1261765.1	5127173.75	0.14	0.06	20030919	1	11	1	5.87	5.99	-99.79	-0.53	-1273027.61	5102396.22	0.13	0.11	0	-0.69	2	1	1.56	1	2.39	0	-1.83	1	0.34	0	-2.37	1
20030918	1.09	7	5	5.92	6.03	-107.17	-0.47	-1261765.1	5127173.75	0.14	0.06	20030919	1	11	1	5.87	5.99	-99.79	-0.53	-1273027.61	5102396.22	0.13	0.11	20030922	0.76	11	5	5.85	5.95	-107.3	-0.53	-1288712.56	5083574.28	0.13	0.12	1	1.56	2	1	2.39	0	-1.83	1	0.34	0	-2.37	1	1.56	1
20030919	1	11	1	5.87	5.99	-99.79	-0.53	-1273027.61	5102396.22	0.13	0.11	20030922	0.76	11	5	5.85	5.95	-107.3	-0.53	-1288712.56	5083574.28	0.13	0.12	20030923	0.94	12	0	5.83	5.93	-81.29	-0.15	-1276559.97	5101335.76	0.14	0.19	1	2.39	2	0	-1.83	1	0.34	0	-2.37	1	1.56	1	0.85	0
20030922	0.76	11	5	5.85	5.95	-107.3	-0.53	-1288712.56	5083574.28	0.13	0.12	20030923	0.94	12	0	5.83	5.93	-81.29	-0.15	-1276559.97	5101335.76	0.14	0.19	20030924	1.5	12	2	5.86	5.94	51.52	-0.04	-1257065.83	5127918.67	0.14	0.16	0	-1.83	2	1	0.34	0	-2.37	1	1.56	1	0.85	0	-0.34	1
20030923	0.94	12	0	5.83	5.93	-81.29	-0.15	-1276559.97	5101335.76	0.14	0.19	20030924	1.5	12	2	5.86	5.94	51.52	-0.04	-1257065.83	5127918.67	0.14	0.16	20030925	0.58	11	3	5.87	5.93	34.23	-0.16	-1268335.54	5112550.89	0.14	0.15	1	0.34	2	0	-2.37	1	1.56	1	0.85	0	-0.34	1	2.72	0
20030924	1.5	12	2	5.86	5.94	51.52	-0.04	-1257065.83	5127918.67	0.14	0.16	20030925	0.58	11	3	5.87	5.93	34.23	-0.16	-1268335.54	5112550.89	0.14	0.15	20030926	0.78	12	4	5.89	5.93	30.93	-0.13	-1265330.73	5124570.13	0.14	0.08	0	-2.37	2	1	1.56	1	0.85	0	-0.34	1	2.72	0	-0.5	0
20030925	0.58	11	3	5.87	5.93	34.23	-0.16	-1268335.54	5112550.89	0.14	0.15	20030926	0.78	12	4	5.89	5.93	30.93	-0.13	-1265330.73	5124570.13	0.14	0.08	20030929	1.23	11	5	5.89	5.9	-78.15	-0.12	-1276386.81	5109828.69	0.14	0.16	1	1.56	2	1	0.85	0	-0.34	1	2.72	0	-0.5	0	-0.83	1
20030926	0.78	12	4	5.89	5.93	30.93	-0.13	-1265330.73	5124570.13	0.14	0.08	20030929	1.23	11	5	5.89	5.9	-78.15	-0.12	-1276386.81	5109828.69	0.14	0.16	20030930	1.31	12	2	5.89	5.89	-30.09	-0.09	-1269164.11	5129089.22	0.14	0.16	1	0.85	2	0	-0.34	1	2.72	0	-0.5	0	-0.83	1	0.5	0
20030929	1.23	11	5	5.89	5.9	-78.15	-0.12	-1276386.81	5109828.69	0.14	0.16	20030930	1.31	12	2	5.89	5.89	-30.09	-0.09	-1269164.11	5129089.22	0.14	0.16	20031008	0.61	12	2	5.87	5.9	51.28	0.05	-1265230.83	5140889.05	0.13	0.09	0	-0.34	2	1	2.72	0	-0.5	0	-0.83	1	0.5	0	-2	1
20030930	1.31	12	2	5.89	5.89	-30.09	-0.09	-1269164.11	5129089.22	0.14	0.16	20031008	0.61	12	2	5.87	5.9	51.28	0.05	-1265230.83	5140889.05	0.13	0.09	20031009	1.05	11	3	5.87	5.9	49.01	0.04	-1272131.64	5128467.59	0.13	0.09	1	2.72	2	0	-0.5	0	-0.83	1	0.5	0	-2	1	0.34	1
20031008	0.61	12	2	5.87	5.9	51.28	0.05	-1265230.83	5140889.05	0.13	0.09	20031009	1.05	11	3	5.87	5.9	49.01	0.04	-1272131.64	5128467.59	0.13	0.09	20031010	2.96	12	2	5.9	5.92	138.42	0.24	-1248708.45	5165275.46	0.14	0.22	0	-0.5	2	0	-0.83	1	0.5	0	-2	1	0.34	1	0.17	1
20031009	1.05	11	3	5.87	5.9	49.01	0.04	-1272131.64	5128467.59	0.13	0.09	20031010	2.96	12	2	5.9	5.92	138.42	0.24	-1248708.45	5165275.46	0.14	0.22	20031013	0.69	11	3	5.95	5.94	155.76	0.25	-1266405.22	5139713.47	0.14	0.13	0	-0.83	2	1	0.5	0	-2	1	0.34	1	0.17	1	1.02	1
20031010	2.96	12	2	5.9	5.92	138.42	0.24	-1248708.45	5165275.46	0.14	0.22	20031013	0.69	11	3	5.95	5.94	155.76	0.25	-1266405.22	5139713.47	0.14	0.13	20031014	0.83	11	5	5.97	5.95	66.9	0.11	-1276105.06	5118373.82	0.14	0.11	1	0.5	2	0	-2	1	0.34	1	0.17	1	1.02	1	3.35	0
20031013	0.69	11	3	5.95	5.94	155.76	0.25	-1266405.22	5139713.47	0.14	0.13	20031014	0.83	11	5	5.97	5.95	66.9	0.11	-1276105.06	5118373.82	0.14	0.11	20031015	2.49	6	2	5.99	5.96	132.03	0	-1314119.86	5171594.55	0.16	0.35	0	-2	2	1	0.34	1	0.17	1	1.02	1	3.35	0	-1.46	0
20031014	0.83	11	5	5.97	5.95	66.9	0.11	-1276105.06	5118373.82	0.14	0.11	20031015	2.49	6	2	5.99	5.96	132.03	0	-1314119.86	5171594.55	0.16	0.35	20031016	0.37	7	5	5.98	5.94	-26.72	-0.01	-1326038.94	5151729.42	0.16	0.15	1	0.34	2	1	0.17	1	1.02	1	3.35	0	-1.46	0	-0.33	0
20031015	2.49	6	2	5.99	5.96	132.03	0	-1314119.86	5171594.55	0.16	0.35	20031016	0.37	7	5	5.98	5.94	-26.72	-0.01	-1326038.94	5151729.42	0.16	0.15	20031017	0.6	6	6	5.95	5.93	-30.16	-0.01	-1328437.07	5163720.06	0.15	0.1	1	0.17	2	1	1.02	1	3.35	0	-1.46	0	-0.33	0	-0.66	1
20031016	0.37	7	5	5.98	5.94	-26.72	-0.01	-1326038.94	5151729.42	0.16	0.15	20031017	0.6	6	6	5.95	5.93	-30.16	-0.01	-1328437.07	5163720.06	0.15	0.1	20031020	0.77	12	6	5.93	5.93	-49.36	0.14	-1324479.76	5172953.79	0.14	0.07	1	1.02	2	1	3.35	0	-1.46	0	-0.33	0	-0.66	1	1	0
20031017	0.6	6	6	5.95	5.93	-30.16	-0.01	-1328437.07	5163720.06	0.15	0.1	20031020	0.77	12	6	5.93	5.93	-49.36	0.14	-1324479.76	5172953.79	0.14	0.07	20031021	1.28	12	2	5.93	5.94	-14.76	0.11	-1318134.21	5184738.37	0.14	0.13	1	3.35	2	0	-1.46	0	-0.33	0	-0.66	1	1	0	-1.32	0
20031020	0.77	12	6	5.93	5.93	-49.36	0.14	-1324479.76	5172953.79	0.14	0.07	20031021	1.28	12	2	5.93	5.94	-14.76	0.11	-1318134.21	5184738.37	0.14	0.13	20031022	6.66	12	2	5.97	5.98	132.67	0.26	-1264738.63	5263261.29	0.15	0.25	0	-1.46	2	0	-0.33	0	-0.66	1	1	0	-1.32	0	-1	1
20031021	1.28	12	2	5.93	5.94	-14.76	0.11	-1318134.21	5184738.37	0.14	0.13	20031022	6.66	12	2	5.97	5.98	132.67	0.26	-1264738.63	5263261.29	0.15	0.25	20031023	0.51	11	3	6.01	6	113.76	0.19	-1299816.5	5223172.29	0.15	0.16	0	-0.33	2	0	-0.66	1	1	0	-1.32	0	-1	1	2.02	1
20031022	6.66	12	2	5.97	5.98	132.67	0.26	-1264738.63	5263261.29	0.15	0.25	20031023	0.51	11	3	6.01	6	113.76	0.19	-1299816.5	5223172.29	0.15	0.16	20031024	0.66	11	5	6.04	6.01	39.2	0.01	-1294491.7	5196548.28	0.15	0.1	0	-0.66	2	1	1	0	-1.32	0	-1	1	2.02	1	2.81	0
20031023	0.51	11	3	6.01	6	113.76	0.19	-1299816.5	5223172.29	0.15	0.16	20031024	0.66	11	5	6.04	6.01	39.2	0.01	-1294491.7	5196548.28	0.15	0.1	20031028	1.23	6	5	6.06	6.01	8.41	0	-1287966.16	5163920.57	0.14	0.1	1	1	2	0	-1.32	0	-1	1	2.02	1	2.81	0	-1.44	0
20031024	0.66	11	5	6.04	6.01	39.2	0.01	-1294491.7	5196548.28	0.15	0.1	20031028	1.23	6	5	6.06	6.01	8.41	0	-1287966.16	5163920.57	0.14	0.1	20031029	1.46	12	2	6.08	6.02	32.45	0.11	-1253858.01	5211671.98	0.14	0.14	0	-1.32	2	0	-1	1	2.02	1	2.81	0	-1.44	0	-0.98	0
20031028	1.23	6	5	6.06	6.01	8.41	0	-1287966.16	5163920.57	0.14	0.1	20031029	1.46	12	2	6.08	6.02	32.45	0.11	-1253858.01	5211671.98	0.14	0.14	20031030	0.52	7	7	6.05	6.02	15.5	0	-1268699.35	5186936.42	0.14	0.1	0	-1	2	1	2.02	1	2.81	0	-1.44	0	-0.98	0	-2.14	0
20031029	1.46	12	2	6.08	6.02	32.45	0.11	-1253858.01	5211671.98	0.14	0.14	20031030	0.52	7	7	6.05	6.02	15.5	0	-1268699.35	5186936.42	0.14	0.1	20031031	1.4	11	5	6.02	6	-53.26	0.06	-1282050.5	5152223.43	0.14	0.13	1	2.02	2	1	2.81	0	-1.44	0	-0.98	0	-2.14	0	0	1
20031030	0.52	7	7	6.05	6.02	15.5	0	-1268699.35	5186936.42	0.14	0.1	20031031	1.4	11	5	6.02	6	-53.26	0.06	-1282050.5	5152223.43	0.14	0.13	20031103	0.93	12	0	6.02	6.01	-25.2	0.16	-1252875.3	5184469.7	0.14	0.21	1	2.81	2	0	-1.44	0	-0.98	0	-2.14	0	0	1	0.17	0
20031031	1.4	11	5	6.02	6	-53.26	0.06	-1282050.5	5152223.43	0.14	0.13	20031103	0.93	12	0	6.02	6.01	-25.2	0.16	-1252875.3	5184469.7	0.14	0.21	20031104	3.21	12	2	6.06	6.05	160.52	0.32	-1214115.77	5287828.44	0.16	0.32	0	-1.44	2	0	-0.98	0	-2.14	0	0	1	0.17	0	-1.17	0
20031103	0.93	12	0	6.02	6.01	-25.2	0.16	-1252875.3	5184469.7	0.14	0.21	20031104	3.21	12	2	6.06	6.05	160.52	0.32	-1214115.77	5287828.44	0.16	0.32	20031105	0.42	11	7	6.07	6.07	103.83	0.17	-1243949.12	5244735.82	0.16	0.13	0	-0.98	2	0	-2.14	0	0	1	0.17	0	-1.17	0	-1.53	1
20031104	3.21	12	2	6.06	6.05	160.52	0.32	-1214115.77	5287828.44	0.16	0.32	20031105	0.42	11	7	6.07	6.07	103.83	0.17	-1243949.12	5244735.82	0.16	0.13	20031106	0.8	11	5	6.09	6.07	25.34	-0.09	-1253334.88	5210321.38	0.15	0.11	0	-2.14	2	0	0	1	0.17	0	-1.17	0	-1.53	1	0.17	0
20031105	0.42	11	7	6.07	6.07	103.83	0.17	-1243949.12	5244735.82	0.16	0.13	20031106	0.8	11	5	6.09	6.07	25.34	-0.09	-1253334.88	5210321.38	0.15	0.11	20031107	1.27	11	5	6.09	6.05	-103.76	-0.13	-1255411.06	5166721.52	0.16	0.23	0	0	2	1	0.17	0	-1.17	0	-1.53	1	0.17	0	0	0
20031106	0.8	11	5	6.09	6.07	25.34	-0.09	-1253334.88	5210321.38	0.15	0.11	20031107	1.27	11	5	6.09	6.05	-103.76	-0.13	-1255411.06	5166721.52	0.16	0.23	20031110	0.33	6	7	6.07	6.03	-91.55	-0.11	-1252509.49	5166721.52	0.16	0.1	1	0.17	2	0	-1.17	0	-1.53	1	0.17	0	0	0	-0.34	1
20031107	1.27	11	5	6.09	6.05	-103.76	-0.13	-1255411.06	5166721.52	0.16	0.23	20031110	0.33	6	7	6.07	6.03	-91.55	-0.11	-1252509.49	5166721.52	0.16	0.1	20031111	1.08	12	2	6.02	6.02	-71.13	-0.06	-1249372.78	5182405.09	0.15	0.1	0	-1.17	2	0	-1.53	1	0.17	0	0	0	-0.34	1	0.52	1
20031110	0.33	6	7	6.07	6.03	-91.55	-0.11	-1252509.49	5166721.52	0.16	0.1	20031111	1.08	12	2	6.02	6.02	-71.13	-0.06	-1249372.78	5182405.09	0.15	0.1	20031112	0.86	11	5	5.97	6	-86.58	-0.19	-1260175.42	5168901.78	0.15	0.1	0	-1.53	2	1	0.17	0	0	0	-0.34	1	0.52	1	1.37	0
20031111	1.08	12	2	6.02	6.02	-71.13	-0.06	-1249372.78	5182405.09	0.15	0.1	20031112	0.86	11	5	5.97	6	-86.58	-0.19	-1260175.42	5168901.78	0.15	0.1	20031113	2.87	11	5	5.91	5.96	-122.02	-0.2	-1292943.65	5130175.69	0.14	0.13	1	0.17	2	0	0	0	-0.34	1	0.52	1	1.37	0	-0.51	1
20031112	0.86	11	5	5.97	6	-86.58	-0.19	-1260175.42	5168901.78	0.15	0.1	20031113	2.87	11	5	5.91	5.96	-122.02	-0.2	-1292943.65	5130175.69	0.14	0.13	20031114	1.21	12	4	5.88	5.93	-125	-0.13	-1274899.34	5177090.91	0.14	0.13	0	0	2	0	-0.34	1	0.52	1	1.37	0	-0.51	1	2.39	1
20031113	2.87	11	5	5.91	5.96	-122.02	-0.2	-1292943.65	5130175.69	0.14	0.13	20031114	1.21	12	4	5.88	5.93	-125	-0.13	-1274899.34	5177090.91	0.14	0.13	20031117	0.38	6	3	5.85	5.91	-90.54	-0.25	-1277842.95	5177090.91	0.14	0.12	0	-0.34	2	1	0.52	1	1.37	0	-0.51	1	2.39	1	0.67	0
20031114	1.21	12	4	5.88	5.93	-125	-0.13	-1274899.34	5177090.91	0.14	0.13	20031117	0.38	6	3	5.85	5.91	-90.54	-0.25	-1277842.95	5177090.91	0.14	0.12	20031118	1.15	11	5	5.82	5.89	-91.46	-0.44	-1281908.38	5156763.74	0.14	0.1	1	0.52	2	1	1.37	0	-0.51	1	2.39	1	0.67	0	-0.83	0
20031117	0.38	6	3	5.85	5.91	-90.54	-0.25	-1277842.95	5177090.91	0.14	0.12	20031118	1.15	11	5	5.82	5.89	-91.46	-0.44	-1281908.38	5156763.74	0.14	0.1	20031119	1.19	12	4	5.81	5.88	-75.92	-0.32	-1263038.55	5181024.96	0.13	0.09	1	1.37	2	0	-0.51	1	2.39	1	0.67	0	-0.83	0	-2.17	1
20031118	1.15	11	5	5.82	5.89	-91.46	-0.44	-1281908.38	5156763.74	0.14	0.1	20031119	1.19	12	4	5.81	5.88	-75.92	-0.32	-1263038.55	5181024.96	0.13	0.09	20031120	2.41	12	2	5.83	5.88	28.16	-0.18	-1260253.08	5239519.68	0.14	0.21	0	-0.51	2	1	2.39	1	0.67	0	-0.83	0	-2.17	1	0.68	1
20031119	1.19	12	4	5.81	5.88	-75.92	-0.32	-1263038.55	5181024.96	0.13	0.09	20031120	2.41	12	2	5.83	5.88	28.16	-0.18	-1260253.08	5239519.68	0.14	0.21	20031121	0.66	11	3	5.84	5.88	62.92	-0.08	-1290922.3	5201183.16	0.15	0.2	1	2.39	2	1	0.67	0	-0.83	0	-2.17	1	0.68	1	2.37	0
20031120	2.41	12	2	5.83	5.88	28.16	-0.18	-1260253.08	5239519.68	0.14	0.21	20031121	0.66	11	3	5.84	5.88	62.92	-0.08	-1290922.3	5201183.16	0.15	0.2	20031124	1.37	12	4	5.88	5.9	93.92	0.06	-1252146.3	5253644.8	0.15	0.23	1	0.67	2	0	-0.83	0	-2.17	1	0.68	1	2.37	0	-0.99	1
20031121	0.66	11	3	5.84	5.88	62.92	-0.08	-1290922.3	5201183.16	0.15	0.2	20031124	1.37	12	4	5.88	5.9	93.92	0.06	-1252146.3	5253644.8	0.15	0.23	20031125	1.97	12	2	5.93	5.93	177.88	0.09	-1290139.49	5356769.17	0.16	0.19	0	-0.83	2	0	-2.17	1	0.68	1	2.37	0	-0.99	1	0.17	1
20031124	1.37	12	4	5.88	5.9	93.92	0.06	-1252146.3	5253644.8	0.15	0.23	20031125	1.97	12	2	5.93	5.93	177.88	0.09	-1290139.49	5356769.17	0.16	0.19	20031126	0.42	11	5	5.97	5.94	104.3	0.11	-1308815.71	5313191.32	0.16	0.14	0	-2.17	2	1	0.68	1	2.37	0	-0.99	1	0.17	1	2	0
20031125	1.97	12	2	5.93	5.93	177.88	0.09	-1290139.49	5356769.17	0.16	0.19	20031126	0.42	11	5	5.97	5.94	104.3	0.11	-1308815.71	5313191.32	0.16	0.14	20031127	0.93	11	5	5.96	5.93	15.25	0.07	-1344464.86	5272449.44	0.16	0.16	1	0.68	2	1	2.37	0	-0.99	1	0.17	1	2	0	-1.63	0
20031126	0.42	11	5	5.97	5.94	104.3	0.11	-1308815.71	5313191.32	0.16	0.14	20031127	0.93	11	5	5.96	5.93	15.25	0.07	-1344464.86	5272449.44	0.16	0.16	20031128	0.38	12	6	5.97	5.93	-0.33	0.1	-1344464.86	5287993.57	0.15	0.08	1	2.37	2	0	-0.99	1	0.17	1	2	0	-1.63	0	-0.33	1
20031127	0.93	11	5	5.96	5.93	15.25	0.07	-1344464.86	5272449.44	0.16	0.16	20031128	0.38	12	6	5.97	5.93	-0.33	0.1	-1344464.86	5287993.57	0.15	0.08	20031201	3.87	12	2	5.98	5.95	88.95	0.24	-1324397.08	5348196.9	0.16	0.24	0	-0.99	2	1	0.17	1	2	0	-1.63	0	-0.33	1	0.83	1
20031128	0.38	12	6	5.97	5.93	-0.33	0.1	-1344464.86	5287993.57	0.15	0.08	20031201	3.87	12	2	5.98	5.95	88.95	0.24	-1324397.08	5348196.9	0.16	0.24	20031202	0.78	11	7	5.96	5.96	71.38	0.2	-1363306.77	5301505.27	0.15	0.12	1	0.17	2	1	2	0	-1.63	0	-0.33	1	0.83	1	0.17	1
20031201	3.87	12	2	5.98	5.95	88.95	0.24	-1324397.08	5348196.9	0.16	0.24	20031202	0.78	11	7	5.96	5.96	71.38	0.2	-1363306.77	5301505.27	0.15	0.12	20031203	1.2	11	4	5.96	5.96	10.26	0.18	-1335283.77	5357551.27	0.15	0.12	1	2	2	0	-1.63	0	-0.33	1	0.83	1	0.17	1	1.16	0
20031202	0.78	11	7	5.96	5.96	71.38	0.2	-1363306.77	5301505.27	0.15	0.12	20031203	1.2	11	4	5.96	5.96	10.26	0.18	-1335283.77	5357551.27	0.15	0.12	20031204	1.56	8	2	6.01	5.99	92.47	0.22	-1247963.37	5444871.67	0.15	0.18	0	-1.63	2	0	-0.33	1	0.83	1	0.17	1	1.16	0	-0.33	1
20031203	1.2	11	4	5.96	5.96	10.26	0.18	-1335283.77	5357551.27	0.15	0.12	20031204	1.56	8	2	6.01	5.99	92.47	0.22	-1247963.37	5444871.67	0.15	0.18	20031205	0.71	11	3	6.04	6	81.55	0.15	-1301791.29	5382762.54	0.15	0.15	0	-0.33	2	1	0.83	1	0.17	1	1.16	0	-0.33	1	0.65	0
20031204	1.56	8	2	6.01	5.99	92.47	0.22	-1247963.37	5444871.67	0.15	0.18	20031205	0.71	11	3	6.04	6	81.55	0.15	-1301791.29	5382762.54	0.15	0.15	20031208	0.61	11	5	6.03	6	16.64	-0.01	-1320830.34	5344684.43	0.15	0.12	1	0.83	2	1	0.17	1	1.16	0	-0.33	1	0.65	0	-1.63	0
20031205	0.71	11	3	6.04	6	81.55	0.15	-1301791.29	5382762.54	0.15	0.15	20031208	0.61	11	5	6.03	6	16.64	-0.01	-1320830.34	5344684.43	0.15	0.12	20031209	0.64	12	6	6.04	6.01	36.08	0	-1301796	5369157.16	0.14	0.09	1	0.17	2	1	1.16	0	-0.33	1	0.65	0	-1.63	0	-0.99	0
20031208	0.61	11	5	6.03	6	16.64	-0.01	-1320830.34	5344684.43	0.15	0.12	20031209	0.64	12	6	6.04	6.01	36.08	0	-1301796	5369157.16	0.14	0.09	20031210	1.56	12	2	6.05	6.02	61.69	0.06	-1282670.49	5407408.18	0.14	0.08	1	1.16	2	0	-0.33	1	0.65	0	-1.63	0	-0.99	0	-1.34	1
20031209	0.64	12	6	6.04	6.01	36.08	0	-1301796	5369157.16	0.14	0.09	20031210	1.56	12	2	6.05	6.02	61.69	0.06	-1282670.49	5407408.18	0.14	0.08	20031211	3.13	12	2	6.05	6.04	184.92	0.26	-1288962.66	5526959.47	0.14	0.19	0	-0.33	2	1	0.65	0	-1.63	0	-0.99	0	-1.34	1	1.52	1
20031210	1.56	12	2	6.05	6.02	61.69	0.06	-1282670.49	5407408.18	0.14	0.08	20031211	3.13	12	2	6.05	6.04	184.92	0.26	-1288962.66	5526959.47	0.14	0.19	20031212	0.29	11	7	6.07	6.05	118.86	0.2	-1288962.66	5492620.24	0.13	0.06	1	0.65	2	0	-1.63	0	-0.99	0	-1.34	1	1.52	1	1.67	1
20031211	3.13	12	2	6.05	6.04	184.92	0.26	-1288962.66	5526959.47	0.14	0.19	20031212	0.29	11	7	6.07	6.05	118.86	0.2	-1288962.66	5492620.24	0.13	0.06	20031215	1.35	12	0	6.1	6.07	113.73	0.1	-1259419.52	5539045.17	0.13	0.11	0	-1.63	2	0	-0.99	0	-1.34	1	1.52	1	1.67	1	3.28	1
20031212	0.29	11	7	6.07	6.05	118.86	0.2	-1288962.66	5492620.24	0.13	0.06	20031215	1.35	12	0	6.1	6.07	113.73	0.1	-1259419.52	5539045.17	0.13	0.11	20031216	1.01	7	5	6.1	6.07	0.61	0.06	-1274998.94	5492306.93	0.13	0.14	0	-0.99	2	0	-1.34	1	1.52	1	1.67	1	3.28	1	2.54	1
20031215	1.35	12	0	6.1	6.07	113.73	0.1	-1259419.52	5539045.17	0.13	0.11	20031216	1.01	7	5	6.1	6.07	0.61	0.06	-1274998.94	5492306.93	0.13	0.14	20031217	1.18	11	5	6.09	6.05	-92.7	-0.01	-1313023.52	5437382.53	0.13	0.13	0	-1.34	2	1	1.52	1	1.67	1	3.28	1	2.54	1	1.24	0
20031216	1.01	7	5	6.1	6.07	0.61	0.06	-1274998.94	5492306.93	0.13	0.14	20031217	1.18	11	5	6.09	6.05	-92.7	-0.01	-1313023.52	5437382.53	0.13	0.13	20031218	1.05	11	5	6.04	6.03	-166.41	-0.21	-1350327.77	5379730.51	0.14	0.17	1	1.52	2	1	1.67	1	3.28	1	2.54	1	1.24	0	-0.15	0
20031217	1.18	11	5	6.09	6.05	-92.7	-0.01	-1313023.52	5437382.53	0.13	0.13	20031218	1.05	11	5	6.04	6.03	-166.41	-0.21	-1350327.77	5379730.51	0.14	0.17	20031219	2.17	12	0	6.02	6.02	-88.37	-0.02	-1320522.75	5504911.58	0.14	0.21	1	1.67	2	1	3.28	1	2.54	1	1.24	0	-0.15	0	-1.68	1
20031218	1.05	11	5	6.04	6.03	-166.41	-0.21	-1350327.77	5379730.51	0.14	0.17	20031219	2.17	12	0	6.02	6.02	-88.37	-0.02	-1320522.75	5504911.58	0.14	0.21	20031222	1.13	8	0	6.01	6.04	-64.04	0.1	-1179502.2	5645932.13	0.16	0.31	1	3.28	2	1	2.54	1	1.24	0	-0.15	0	-1.68	1	0.47	1
20031219	2.17	12	0	6.02	6.02	-88.37	-0.02	-1320522.75	5504911.58	0.14	0.21	20031222	1.13	8	0	6.01	6.04	-64.04	0.1	-1179502.2	5645932.13	0.16	0.31	20031223	1.9	12	2	6.06	6.08	166.34	0.25	-1025465.3	5913469.9	0.18	0.33	1	2.54	2	1	1.24	0	-0.15	0	-1.68	1	0.47	1	1.4	1
20031222	1.13	8	0	6.01	6.04	-64.04	0.1	-1179502.2	5645932.13	0.16	0.31	20031223	1.9	12	2	6.06	6.08	166.34	0.25	-1025465.3	5913469.9	0.18	0.33	20031224	0.88	10	2	6.15	6.15	211.26	0.4	-933445.09	6148632.67	0.18	0.23	1	1.24	2	0	-0.15	0	-1.68	1	0.47	1	1.4	1	5.05	1
20031223	1.9	12	2	6.06	6.08	166.34	0.25	-1025465.3	5913469.9	0.18	0.33	20031224	0.88	10	2	6.15	6.15	211.26	0.4	-933445.09	6148632.67	0.18	0.23	20031225	0.91	10	2	6.28	6.22	177.54	0.41	-1017574.34	6363629.64	0.19	0.24	0	-0.15	2	0	-1.68	1	0.47	1	1.4	1	5.05	1	6.4	1
20031224	0.88	10	2	6.15	6.15	211.26	0.4	-933445.09	6148632.67	0.18	0.23	20031225	0.91	10	2	6.28	6.22	177.54	0.41	-1017574.34	6363629.64	0.19	0.24	20031226	0.54	11	5	6.39	6.28	111.85	0.42	-1009863.33	6247964.56	0.18	0.15	0	-1.68	2	1	0.47	1	1.4	1	5.05	1	6.4	1	0.96	1
20031225	0.91	10	2	6.28	6.22	177.54	0.41	-1017574.34	6363629.64	0.19	0.24	20031226	0.54	11	5	6.39	6.28	111.85	0.42	-1009863.33	6247964.56	0.18	0.15	20031229	0.73	11	1	6.45	6.3	74.45	0.27	-1077845.37	6162987.01	0.19	0.2	1	0.47	2	1	1.4	1	5.05	1	6.4	1	0.96	1	1.63	1
20031226	0.54	11	5	6.39	6.28	111.85	0.42	-1009863.33	6247964.56	0.18	0.15	20031229	0.73	11	1	6.45	6.3	74.45	0.27	-1077845.37	6162987.01	0.19	0.2	20031230	0.56	10	6	6.48	6.33	56.5	0.4	-1085741.73	6210365.18	0.18	0.12	1	1.4	2	1	5.05	1	6.4	1	0.96	1	1.63	1	0.13	0
20031229	0.73	11	1	6.45	6.3	74.45	0.27	-1077845.37	6162987.01	0.19	0.2	20031230	0.56	10	6	6.48	6.33	56.5	0.4	-1085741.73	6210365.18	0.18	0.12	20031231	3.65	12	2	6.5	6.37	71.94	0.55	-1123325.13	6383248.78	0.18	0.23	1	5.05	2	1	6.4	1	0.96	1	1.63	1	0.13	0	-3.99	1
20031230	0.56	10	6	6.48	6.33	56.5	0.4	-1085741.73	6210365.18	0.18	0.12	20031231	3.65	12	2	6.5	6.37	71.94	0.55	-1123325.13	6383248.78	0.18	0.23	20040102	1.27	12	2	6.56	6.46	123.64	0.96	-977279.31	6602317.51	0.21	0.48	1	6.4	2	1	0.96	1	1.63	1	0.13	0	-3.99	1	4.3	0
20031231	3.65	12	2	6.5	6.37	71.94	0.55	-1123325.13	6383248.78	0.18	0.23	20040102	1.27	12	2	6.56	6.46	123.64	0.96	-977279.31	6602317.51	0.21	0.48	20040105	2.26	12	2	6.72	6.61	221.23	1.31	-587001.28	7098076.09	0.24	0.49	1	0.96	2	1	1.63	1	0.13	0	-3.99	1	4.3	0	-1.86	1
20040102	1.27	12	2	6.56	6.46	123.64	0.96	-977279.31	6602317.51	0.21	0.48	20040105	2.26	12	2	6.72	6.61	221.23	1.31	-587001.28	7098076.09	0.24	0.49	20040106	0.63	12	2	6.91	6.75	175.3	1.28	-524569.6	7410234.49	0.24	0.25	1	1.63	2	1	0.13	0	-3.99	1	4.3	0	-1.86	1	1.9	1
20040105	2.26	12	2	6.72	6.61	221.23	1.31	-587001.28	7098076.09	0.24	0.49	20040106	0.63	12	2	6.91	6.75	175.3	1.28	-524569.6	7410234.49	0.24	0.25	20040107	0.91	12	2	7.12	6.89	136.48	1.2	-445795.81	7693820.11	0.25	0.36	1	0.13	2	0	-3.99	1	4.3	0	-1.86	1	1.9	1	3.72	1
20040106	0.63	12	2	6.91	6.75	175.3	1.28	-524569.6	7410234.49	0.24	0.25	20040107	0.91	12	2	7.12	6.89	136.48	1.2	-445795.81	7693820.11	0.25	0.36	20040108	0.85	12	2	7.31	7	108.53	1.05	-560146.26	7935226.61	0.25	0.19	0	-3.99	2	1	4.3	0	-1.86	1	1.9	1	3.72	1	1.79	1
20040107	0.91	12	2	7.12	6.89	136.48	1.2	-445795.81	7693820.11	0.25	0.36	20040108	0.85	12	2	7.31	7	108.53	1.05	-560146.26	7935226.61	0.25	0.19	20040109	1.38	11	5	7.38	7.04	58.55	0.67	-876189.9	7601123.33	0.26	0.37	1	4.3	2	0	-1.86	1	1.9	1	3.72	1	1.79	1	3.15	0
20040108	0.85	12	2	7.31	7	108.53	1.05	-560146.26	7935226.61	0.25	0.19	20040109	1.38	11	5	7.38	7.04	58.55	0.67	-876189.9	7601123.33	0.26	0.37	20040112	0.47	12	4	7.42	7.13	59.33	0.99	-735400.23	7758003.25	0.27	0.39	0	-1.86	2	1	1.9	1	3.72	1	1.79	1	3.15	0	-4.15	0
20040109	1.38	11	5	7.38	7.04	58.55	0.67	-876189.9	7601123.33	0.26	0.37	20040112	0.47	12	4	7.42	7.13	59.33	0.99	-735400.23	7758003.25	0.27	0.39	20040113	1.17	11	3	7.42	7.17	58.23	0.96	-875319.06	7573899.53	0.27	0.25	1	1.9	2	1	3.72	1	1.79	1	3.15	0	-4.15	0	-0.51	1
20040112	0.47	12	4	7.42	7.13	59.33	0.99	-735400.23	7758003.25	0.27	0.39	20040113	1.17	11	3	7.42	7.17	58.23	0.96	-875319.06	7573899.53	0.27	0.25	20040114	1.03	12	4	7.43	7.24	56.65	1.07	-770976.16	7764171.88	0.27	0.31	1	3.72	2	1	1.79	1	3.15	0	-4.15	0	-0.51	1	2.05	1
20040113	1.17	11	3	7.42	7.17	58.23	0.96	-875319.06	7573899.53	0.27	0.25	20040114	1.03	12	4	7.43	7.24	56.65	1.07	-770976.16	7764171.88	0.27	0.31	20040115	1.88	12	2	7.49	7.34	157.55	1.26	-723762.04	8121650.17	0.3	0.53	1	1.79	2	1	3.15	0	-4.15	0	-0.51	1	2.05	1	2.89	0
20040114	1.03	12	4	7.43	7.24	56.65	1.07	-770976.16	7764171.88	0.27	0.31	20040115	1.88	12	2	7.49	7.34	157.55	1.26	-723762.04	8121650.17	0.3	0.53	20040116	0.65	12	2	7.63	7.45	188.12	1.07	-696358.78	8354577.92	0.3	0.34	1	3.15	2	0	-4.15	0	-0.51	1	2.05	1	2.89	0	-1.95	0
20040115	1.88	12	2	7.49	7.34	157.55	1.26	-723762.04	8121650.17	0.3	0.53	20040116	0.65	12	2	7.63	7.45	188.12	1.07	-696358.78	8354577.92	0.3	0.34	20040129	0.92	12	2	7.77	7.58	172.18	0.88	-628908.49	8569192.47	0.31	0.37	0	-4.15	2	0	-0.51	1	2.05	1	2.89	0	-1.95	0	-1.99	1
20040116	0.65	12	2	7.63	7.45	188.12	1.07	-696358.78	8354577.92	0.3	0.34	20040129	0.92	12	2	7.77	7.58	172.18	0.88	-628908.49	8569192.47	0.31	0.37	20040130	1.06	11	5	7.86	7.63	87.59	0.47	-844780.61	8341651.59	0.32	0.39	0	-0.51	2	1	2.05	1	2.89	0	-1.95	0	-1.99	1	2.16	1
20040129	0.92	12	2	7.77	7.58	172.18	0.88	-628908.49	8569192.47	0.31	0.37	20040130	1.06	11	5	7.86	7.63	87.59	0.47	-844780.61	8341651.59	0.32	0.39	20040202	1.1	11	1	7.92	7.66	67.18	0.31	-1085170.53	8090577.67	0.33	0.47	1	2.05	2	1	2.89	0	-1.95	0	-1.99	1	2.16	1	4.1	0
20040130	1.06	11	5	7.86	7.63	87.59	0.47	-844780.61	8341651.59	0.32	0.39	20040202	1.1	11	1	7.92	7.66	67.18	0.31	-1085170.53	8090577.67	0.33	0.47	20040203	0.46	12	4	7.95	7.72	43.1	0.46	-989005.87	8205059.41	0.33	0.25	1	2.89	2	0	-1.95	0	-1.99	1	2.16	1	4.1	0	-1.31	0
20040202	1.1	11	1	7.92	7.66	67.18	0.31	-1085170.53	8090577.67	0.33	0.47	20040203	0.46	12	4	7.95	7.72	43.1	0.46	-989005.87	8205059.41	0.33	0.25	20040204	2.15	12	2	8	7.81	97.4	0.99	-890674.64	8450887.48	0.32	0.32	0	-1.95	2	0	-1.99	1	2.16	1	4.1	0	-1.31	0	0	1
20040203	0.46	12	4	7.95	7.72	43.1	0.46	-989005.87	8205059.41	0.33	0.25	20040204	2.15	12	2	8	7.81	97.4	0.99	-890674.64	8450887.48	0.32	0.32	20040205	0.66	11	5	7.97	7.85	62.79	0.52	-936001.04	8289007.47	0.32	0.25	0	-1.99	2	1	2.16	1	4.1	0	-1.31	0	0	1	1.33	1
20040204	2.15	12	2	8	7.81	97.4	0.99	-890674.64	8450887.48	0.32	0.32	20040205	0.66	11	5	7.97	7.85	62.79	0.52	-936001.04	8289007.47	0.32	0.25	20040206	1	11	5	7.98	7.85	-15.18	0.5	-974719.88	8126388.35	0.31	0.24	1	2.16	2	1	4.1	0	-1.31	0	0	1	1.33	1	3.58	0
20040205	0.66	11	5	7.97	7.85	62.79	0.52	-936001.04	8289007.47	0.32	0.25	20040206	1	11	5	7.98	7.85	-15.18	0.5	-974719.88	8126388.35	0.31	0.24	20040209	1.24	12	2	8.03	7.89	40.39	0.53	-962830.47	8328508.38	0.31	0.34	1	4.1	2	0	-1.31	0	0	1	1.33	1	3.58	0	-1.15	0
20040206	1	11	5	7.98	7.85	-15.18	0.5	-974719.88	8126388.35	0.31	0.24	20040209	1.24	12	2	8.03	7.89	40.39	0.53	-962830.47	8328508.38	0.31	0.34	20040210	2.59	10	2	8.11	7.98	189.83	0.58	-929006.57	8852778.81	0.34	0.62	0	-1.31	2	0	0	1	1.33	1	3.58	0	-1.15	0	-0.12	0
20040209	1.24	12	2	8.03	7.89	40.39	0.53	-962830.47	8328508.38	0.31	0.34	20040210	2.59	10	2	8.11	7.98	189.83	0.58	-929006.57	8852778.81	0.34	0.62	20040211	0.43	11	7	8.12	8.03	87.4	0.33	-835999.77	8629562.48	0.34	0.28	0	0	2	1	1.33	1	3.58	0	-1.15	0	-0.12	0	-1.98	1
20040210	2.59	10	2	8.11	7.98	189.83	0.58	-929006.57	8852778.81	0.34	0.62	20040211	0.43	11	7	8.12	8.03	87.4	0.33	-835999.77	8629562.48	0.34	0.28	20040212	0.69	6	3	8.17	8.08	81.68	0.08	-803223.53	8629562.48	0.33	0.28	1	1.33	2	1	3.58	0	-1.15	0	-0.12	0	-1.98	1	0.24	0
20040211	0.43	11	7	8.12	8.03	87.4	0.33	-835999.77	8629562.48	0.34	0.28	20040212	0.69	6	3	8.17	8.08	81.68	0.08	-803223.53	8629562.48	0.33	0.28	20040213	1.89	12	2	8.27	8.13	112.94	0.53	-815778.54	8918327.69	0.34	0.46	1	3.58	2	0	-1.15	0	-0.12	0	-1.98	1	0.24	0	-4.16	1
20040212	0.69	6	3	8.17	8.08	81.68	0.08	-803223.53	8629562.48	0.33	0.28	20040213	1.89	12	2	8.27	8.13	112.94	0.53	-815778.54	8918327.69	0.34	0.46	20040216	0.8	10	2	8.4	8.23	152.04	0.87	-616761.21	9147963.07	0.34	0.32	0	-1.15	2	0	-0.12	0	-1.98	1	0.24	0	-4.16	1	0.62	0
20040213	1.89	12	2	8.27	8.13	112.94	0.53	-815778.54	8918327.69	0.34	0.46	20040216	0.8	10	2	8.4	8.23	152.04	0.87	-616761.21	9147963.07	0.34	0.32	20040217	0.83	11	3	8.44	8.29	131.43	0.61	-749697.64	8958053.88	0.33	0.2	0	-0.12	2	0	-1.98	1	0.24	0	-4.16	1	0.62	0	-1.35	1
20040216	0.8	10	2	8.4	8.23	152.04	0.87	-616761.21	9147963.07	0.34	0.32	20040217	0.83	11	3	8.44	8.29	131.43	0.61	-749697.64	8958053.88	0.33	0.2	20040218	0.83	11	5	8.5	8.34	88.24	0.37	-769308.68	8801165.6	0.31	0.16	0	-1.98	2	1	0.24	0	-4.16	1	0.62	0	-1.35	1	0.25	1
20040217	0.83	11	3	8.44	8.29	131.43	0.61	-749697.64	8958053.88	0.33	0.2	20040218	0.83	11	5	8.5	8.34	88.24	0.37	-769308.68	8801165.6	0.31	0.16	20040219	1.09	11	1	8.52	8.35	43.88	0.36	-885609.2	8629483.88	0.31	0.31	1	0.24	2	0	-4.16	1	0.62	0	-1.35	1	0.25	1	1.62	1
20040218	0.83	11	5	8.5	8.34	88.24	0.37	-769308.68	8801165.6	0.31	0.16	20040219	1.09	11	1	8.52	8.35	43.88	0.36	-885609.2	8629483.88	0.31	0.31	20040220	0.72	12	4	8.53	8.37	-1.93	0.54	-841290.45	8752591.5	0.3	0.25	0	-4.16	2	1	0.62	0	-1.35	1	0.25	1	1.62	1	2.94	0
20040219	1.09	11	1	8.52	8.35	43.88	0.36	-885609.2	8629483.88	0.31	0.31	20040220	0.72	12	4	8.53	8.37	-1.93	0.54	-841290.45	8752591.5	0.3	0.25	20040223	2	11	5	8.41	8.31	-119.32	0.02	-1022224.64	8505863.06	0.32	0.45	1	0.62	2	0	-1.35	1	0.25	1	1.62	1	2.94	0	-1.79	0
20040220	0.72	12	4	8.53	8.37	-1.93	0.54	-841290.45	8752591.5	0.3	0.25	20040223	2	11	5	8.41	8.31	-119.32	0.02	-1022224.64	8505863.06	0.32	0.45	20040224	0.7	8	4	8.32	8.28	-130.51	-0.26	-848296.81	8679790.89	0.3	0.13	0	-1.35	2	1	0.25	1	1.62	1	2.94	0	-1.79	0	-1.7	1
20040223	2	11	5	8.41	8.31	-119.32	0.02	-1022224.64	8505863.06	0.32	0.45	20040224	0.7	8	4	8.32	8.28	-130.51	-0.26	-848296.81	8679790.89	0.3	0.13	20040225	0.74	11	1	8.2	8.23	-115.24	-0.26	-904649.92	8550983.8	0.3	0.32	1	0.25	2	1	1.62	1	2.94	0	-1.79	0	-1.7	1	0.62	1
20040224	0.7	8	4	8.32	8.28	-130.51	-0.26	-848296.81	8679790.89	0.3	0.13	20040225	0.74	11	1	8.2	8.23	-115.24	-0.26	-904649.92	8550983.8	0.3	0.32	20040226	0.95	12	6	8.13	8.19	-104.86	-0.24	-863856.03	8673365.47	0.28	0.12	1	1.62	2	1	2.94	0	-1.79	0	-1.7	1	0.62	1	0.25	0
20040225	0.74	11	1	8.2	8.23	-115.24	-0.26	-904649.92	8550983.8	0.3	0.32	20040226	0.95	12	6	8.13	8.19	-104.86	-0.24	-863856.03	8673365.47	0.28	0.12	20040227	0.77	10	2	8.08	8.19	-55.96	-0.22	-804806.68	8767844.42	0.27	0.16	1	2.94	2	0	-1.79	0	-1.7	1	0.62	1	0.25	0	-2.45	1
20040226	0.95	12	6	8.13	8.19	-104.86	-0.24	-863856.03	8673365.47	0.28	0.12	20040227	0.77	10	2	8.08	8.19	-55.96	-0.22	-804806.68	8767844.42	0.27	0.16	20040301	2.03	12	2	8.14	8.23	22.45	-0.28	-730118.88	8959898.76	0.28	0.36	0	-1.79	2	0	-1.7	1	0.62	1	0.25	0	-2.45	1	1.5	1
20040227	0.77	10	2	8.08	8.19	-55.96	-0.22	-804806.68	8767844.42	0.27	0.16	20040301	2.03	12	2	8.14	8.23	22.45	-0.28	-730118.88	8959898.76	0.28	0.36	20040302	0.73	11	3	8.17	8.23	26.69	-0.33	-833157.71	8819391.27	0.28	0.3	0	-1.7	2	1	0.62	1	0.25	0	-2.45	1	1.5	1	1.11	1
20040301	2.03	12	2	8.14	8.23	22.45	-0.28	-730118.88	8959898.76	0.28	0.36	20040302	0.73	11	3	8.17	8.23	26.69	-0.33	-833157.71	8819391.27	0.28	0.3	20040303	0.62	11	5	8.19	8.21	-20.11	-0.46	-912936.97	8731634.08	0.28	0.22	1	0.62	2	1	0.25	0	-2.45	1	1.5	1	1.11	1	2.32	1
20040302	0.73	11	3	8.17	8.23	26.69	-0.33	-833157.71	8819391.27	0.28	0.3	20040303	0.62	11	5	8.19	8.21	-20.11	-0.46	-912936.97	8731634.08	0.28	0.22	20040304	1.08	12	4	8.22	8.2	-37.84	-0.24	-851371.97	8826779.99	0.27	0.17	1	0.25	2	0	-2.45	1	1.5	1	1.11	1	2.32	1	0.12	1
20040303	0.62	11	5	8.19	8.21	-20.11	-0.46	-912936.97	8731634.08	0.28	0.22	20040304	1.08	12	4	8.22	8.2	-37.84	-0.24	-851371.97	8826779.99	0.27	0.17	20040305	0.72	12	2	8.22	8.2	5.56	-0.24	-834291.56	8895101.65	0.26	0.16	0	-2.45	2	1	1.5	1	1.11	1	2.32	1	0.12	1	1.31	0
20040304	1.08	12	4	8.22	8.2	-37.84	-0.24	-851371.97	8826779.99	0.27	0.17	20040305	0.72	12	2	8.22	8.2	5.56	-0.24	-834291.56	8895101.65	0.26	0.16	20040308	1.24	11	5	8.14	8.16	-70.65	-0.09	-912144.05	8810479.37	0.25	0.25	1	1.5	2	1	1.11	1	2.32	1	0.12	1	1.31	0	-0.12	1
20040305	0.72	12	2	8.22	8.2	5.56	-0.24	-834291.56	8895101.65	0.26	0.16	20040308	1.24	11	5	8.14	8.16	-70.65	-0.09	-912144.05	8810479.37	0.25	0.25	20040309	1.99	11	2	8.11	8.15	-21.17	-0.02	-960246.59	8978838.23	0.26	0.3	1	1.11	2	1	2.32	1	0.12	1	1.31	0	-0.12	1	0.12	0
20040308	1.24	11	5	8.14	8.16	-70.65	-0.09	-912144.05	8810479.37	0.25	0.25	20040309	1.99	11	2	8.11	8.15	-21.17	-0.02	-960246.59	8978838.23	0.26	0.3	20040310	0.64	12	6	8.12	8.15	-13.39	0.18	-877253.89	9087367.14	0.25	0.17	1	2.32	2	1	0.12	1	1.31	0	-0.12	1	0.12	0	-2.35	1
20040309	1.99	11	2	8.11	8.15	-21.17	-0.02	-960246.59	8978838.23	0.26	0.3	20040310	0.64	12	6	8.12	8.15	-13.39	0.18	-877253.89	9087367.14	0.25	0.17	20040311	1.81	12	2	8.17	8.2	103.23	0.35	-731710.88	9284278.27	0.25	0.23	1	0.12	2	1	1.31	0	-0.12	1	0.12	0	-2.35	1	1.08	1
20040310	0.64	12	6	8.12	8.15	-13.39	0.18	-877253.89	9087367.14	0.25	0.17	20040311	1.81	12	2	8.17	8.2	103.23	0.35	-731710.88	9284278.27	0.25	0.23	20040312	0.52	12	6	8.21	8.23	86.77	0.23	-640725.78	9387394.72	0.24	0.17	1	1.31	2	0	-0.12	1	0.12	0	-2.35	1	1.08	1	0.72	1
20040311	1.81	12	2	8.17	8.2	103.23	0.35	-731710.88	9284278.27	0.25	0.23	20040312	0.52	12	6	8.21	8.23	86.77	0.23	-640725.78	9387394.72	0.24	0.17	20040315	2.35	12	2	8.31	8.28	148.13	0.1	-543759.64	9629810.06	0.24	0.2	0	-0.12	2	1	0.12	0	-2.35	1	1.08	1	0.72	1	0.36	1
20040312	0.52	12	6	8.21	8.23	86.77	0.23	-640725.78	9387394.72	0.24	0.17	20040315	2.35	12	2	8.31	8.28	148.13	0.1	-543759.64	9629810.06	0.24	0.2	20040316	0.53	11	3	8.39	8.32	124.45	0.24	-536934.24	9500127.4	0.23	0.19	1	0.12	2	0	-2.35	1	1.08	1	0.72	1	0.36	1	3.3	0
20040315	2.35	12	2	8.31	8.28	148.13	0.1	-543759.64	9629810.06	0.24	0.2	20040316	0.53	11	3	8.39	8.32	124.45	0.24	-536934.24	9500127.4	0.23	0.19	20040317	0.94	12	6	8.45	8.35	96.73	0.39	-508916.58	9621537.27	0.22	0.13	0	-2.35	2	1	1.08	1	0.72	1	0.36	1	3.3	0	-0.68	1
20040316	0.53	11	3	8.39	8.32	124.45	0.24	-536934.24	9500127.4	0.23	0.19	20040317	0.94	12	6	8.45	8.35	96.73	0.39	-508916.58	9621537.27	0.22	0.13	20040318	1.02	7	5	8.44	8.34	28.99	0.14	-600040.36	9498252.15	0.22	0.23	1	1.08	2	1	0.72	1	0.36	1	3.3	0	-0.68	1	2.18	0
20040317	0.94	12	6	8.45	8.35	96.73	0.39	-508916.58	9621537.27	0.22	0.13	20040318	1.02	7	5	8.44	8.34	28.99	0.14	-600040.36	9498252.15	0.22	0.23	20040319	0.74	12	4	8.44	8.35	10.93	0.21	-525778.52	9589987.36	0.22	0.21	1	0.72	2	1	0.36	1	3.3	0	-0.68	1	2.18	0	-0.56	0
20040318	1.02	7	5	8.44	8.34	28.99	0.14	-600040.36	9498252.15	0.22	0.23	20040319	0.74	12	4	8.44	8.35	10.93	0.21	-525778.52	9589987.36	0.22	0.21	20040322	1.59	12	2	8.43	8.37	58.45	0.47	-506297.47	9736095.24	0.23	0.3	1	0.36	2	1	3.3	0	-0.68	1	2.18	0	-0.56	0	-0.79	1
20040319	0.74	12	4	8.44	8.35	10.93	0.21	-525778.52	9589987.36	0.22	0.21	20040322	1.59	12	2	8.43	8.37	58.45	0.47	-506297.47	9736095.24	0.23	0.3	20040323	0.88	12	6	8.42	8.39	50.67	0.38	-452760.53	9864583.91	0.23	0.24	1	3.3	2	0	-0.68	1	2.18	0	-0.56	0	-0.79	1	0.68	1
20040322	1.59	12	2	8.43	8.37	58.45	0.47	-506297.47	9736095.24	0.23	0.3	20040323	0.88	12	6	8.42	8.39	50.67	0.38	-452760.53	9864583.91	0.23	0.24	20040324	2.88	8	2	8.48	8.46	187.13	0.57	-82470.33	10234874.11	0.24	0.34	0	-0.68	2	1	2.18	0	-0.56	0	-0.79	1	0.68	1	0.91	1
20040323	0.88	12	6	8.42	8.39	50.67	0.38	-452760.53	9864583.91	0.23	0.24	20040324	2.88	8	2	8.48	8.46	187.13	0.57	-82470.33	10234874.11	0.24	0.34	20040325	0.37	11	3	8.56	8.5	176.03	0.32	-94911.2	10098024.56	0.24	0.22	1	2.18	2	0	-0.56	0	-0.79	1	0.68	1	0.91	1	4.94	1
20040324	2.88	8	2	8.48	8.46	187.13	0.57	-82470.33	10234874.11	0.24	0.34	20040325	0.37	11	3	8.56	8.5	176.03	0.32	-94911.2	10098024.56	0.24	0.22	20040326	1.05	12	2	8.66	8.57	165.95	0.5	-8394.46	10242219.12	0.25	0.3	0	-0.56	2	0	-0.79	1	0.68	1	0.91	1	4.94	1	1.39	1
20040325	0.37	11	3	8.56	8.5	176.03	0.32	-94911.2	10098024.56	0.24	0.22	20040326	1.05	12	2	8.66	8.57	165.95	0.5	-8394.46	10242219.12	0.25	0.3	20040329	1.31	11	3	8.73	8.62	136.08	0.34	-123965.43	10053655.96	0.25	0.31	0	-0.79	2	1	0.68	1	0.91	1	4.94	1	1.39	1	0.11	0
20040326	1.05	12	2	8.66	8.57	165.95	0.5	-8394.46	10242219.12	0.25	0.3	20040329	1.31	11	3	8.73	8.62	136.08	0.34	-123965.43	10053655.96	0.25	0.31	20040330	0.47	11	5	8.79	8.65	67.16	0.28	-129205.82	9964569.3	0.24	0.17	1	0.68	2	1	0.91	1	4.94	1	1.39	1	0.11	0	-0.42	0
20040329	1.31	11	3	8.73	8.62	136.08	0.34	-123965.43	10053655.96	0.25	0.31	20040330	0.47	11	5	8.79	8.65	67.16	0.28	-129205.82	9964569.3	0.24	0.17	20040331	1.44	12	2	8.81	8.68	83.33	0.33	-171940.08	10092772.08	0.25	0.33	1	0.91	2	1	4.94	1	1.39	1	0.11	0	-0.42	0	-2.12	0
20040330	0.47	11	5	8.79	8.65	67.16	0.28	-129205.82	9964569.3	0.24	0.17	20040331	1.44	12	2	8.81	8.68	83.33	0.33	-171940.08	10092772.08	0.25	0.33	20040401	0.56	7	6	8.85	8.72	80.21	0.61	-154844.51	10164573.47	0.25	0.21	1	4.94	2	1	1.39	1	0.11	0	-0.42	0	-2.12	0	-3.35	1
20040331	1.44	12	2	8.81	8.68	83.33	0.33	-171940.08	10092772.08	0.25	0.33	20040401	0.56	7	6	8.85	8.72	80.21	0.61	-154844.51	10164573.47	0.25	0.21	20040402	6.14	12	8	8.94	8.84	206.76	0.96	-167820.06	10605741.98	0.3	0.79	1	1.39	2	1	0.11	0	-0.42	0	-2.12	0	-3.35	1	0.78	0
20040401	0.56	7	6	8.85	8.72	80.21	0.61	-154844.51	10164573.47	0.25	0.21	20040402	6.14	12	8	8.94	8.84	206.76	0.96	-167820.06	10605741.98	0.3	0.79	20040405	0.5	12	6	9.07	8.95	177.95	1.03	-81406.97	10826575.43	0.29	0.23	1	0.11	2	0	-0.42	0	-2.12	0	-3.35	1	0.78	0	-2.11	0
20040402	6.14	12	8	8.94	8.84	206.76	0.96	-167820.06	10605741.98	0.3	0.79	20040405	0.5	12	6	9.07	8.95	177.95	1.03	-81406.97	10826575.43	0.29	0.23	20040406	0.58	12	4	9.21	9.05	117.44	1.01	2720.38	10955570.69	0.29	0.23	0	-0.42	2	0	-2.12	0	-3.35	1	0.78	0	-2.11	0	-2.61	1
20040405	0.5	12	6	9.07	8.95	177.95	1.03	-81406.97	10826575.43	0.29	0.23	20040406	0.58	12	4	9.21	9.05	117.44	1.01	2720.38	10955570.69	0.29	0.23	20040407	0.72	11	7	9.34	9.12	88.21	0.69	14388.82	10862223.12	0.28	0.16	0	-2.12	2	0	-3.35	1	0.78	0	-2.11	0	-2.61	1	3.14	0
20040406	0.58	12	4	9.21	9.05	117.44	1.01	2720.38	10955570.69	0.29	0.23	20040407	0.72	11	7	9.34	9.12	88.21	0.69	14388.82	10862223.12	0.28	0.16	20040408	1.27	7	5	9.4	9.15	43.36	0.55	-80131.87	10744072.25	0.27	0.22	0	-3.35	2	1	0.78	0	-2.11	0	-2.61	1	3.14	0	-3.27	1
20040407	0.72	11	7	9.34	9.12	88.21	0.69	14388.82	10862223.12	0.28	0.16	20040408	1.27	7	5	9.4	9.15	43.36	0.55	-80131.87	10744072.25	0.27	0.22	20040409	1.57	11	5	9.32	9.11	-30.61	0.05	-223345.23	10558425.31	0.28	0.35	1	0.78	2	0	-2.11	0	-2.61	1	3.14	0	-3.27	1	0.35	0
20040408	1.27	7	5	9.4	9.15	43.36	0.55	-80131.87	10744072.25	0.27	0.22	20040409	1.57	11	5	9.32	9.11	-30.61	0.05	-223345.23	10558425.31	0.28	0.35	20040412	0.97	12	4	9.23	9.09	-54.68	0.17	-143701.52	10738671.6	0.29	0.43	0	-2.11	2	0	-2.61	1	3.14	0	-3.27	1	0.35	0	-0.93	1
20040409	1.57	11	5	9.32	9.11	-30.61	0.05	-223345.23	10558425.31	0.28	0.35	20040412	0.97	12	4	9.23	9.09	-54.68	0.17	-143701.52	10738671.6	0.29	0.43	20040413	0.51	7	7	9.09	9.04	-78.82	0.05	-219032.79	10646600.05	0.29	0.22	0	-2.61	2	1	3.14	0	-3.27	1	0.35	0	-0.93	1	0.7	0
20040412	0.97	12	4	9.23	9.09	-54.68	0.17	-143701.52	10738671.6	0.29	0.43	20040413	0.51	7	7	9.09	9.04	-78.82	0.05	-219032.79	10646600.05	0.29	0.22	20040414	1.53	11	5	8.92	8.96	-127.61	-0.24	-276312.31	10505310.56	0.29	0.37	1	3.14	2	0	-3.27	1	0.35	0	-0.93	1	0.7	0	-0.58	1
20040413	0.51	7	7	9.09	9.04	-78.82	0.05	-219032.79	10646600.05	0.29	0.22	20040414	1.53	11	5	8.92	8.96	-127.61	-0.24	-276312.31	10505310.56	0.29	0.37	20040416	1.13	12	0	8.84	8.94	-93.85	-0.05	-144753.28	10664566.23	0.31	0.46	0	-3.27	2	1	0.35	0	-0.93	1	0.7	0	-0.58	1	1.17	1
20040414	1.53	11	5	8.92	8.96	-127.61	-0.24	-276312.31	10505310.56	0.29	0.37	20040416	1.13	12	0	8.84	8.94	-93.85	-0.05	-144753.28	10664566.23	0.31	0.46	20040419	0.67	11	7	8.77	8.87	-96.67	-0.78	-209738.86	10558537.12	0.31	0.35	1	0.35	2	0	-0.93	1	0.7	0	-0.58	1	1.17	1	1.74	0
20040416	1.13	12	0	8.84	8.94	-93.85	-0.05	-144753.28	10664566.23	0.31	0.46	20040419	0.67	11	7	8.77	8.87	-96.67	-0.78	-209738.86	10558537.12	0.31	0.35	20040420	0.69	12	4	8.69	8.82	-87.73	-0.88	-219267.5	10631590.01	0.31	0.23	0	-0.93	2	1	0.7	0	-0.58	1	1.17	1	1.74	0	-8.77	0
20040419	0.67	11	7	8.77	8.87	-96.67	-0.78	-209738.86	10558537.12	0.31	0.35	20040420	0.69	12	4	8.69	8.82	-87.73	-0.88	-219267.5	10631590.01	0.31	0.23	20040421	0.99	11	5	8.63	8.77	-85.24	-0.97	-266495.99	10559172.99	0.3	0.23	1	0.7	2	0	-0.58	1	1.17	1	1.74	0	-8.77	0	-6.24	1
20040420	0.69	12	4	8.69	8.82	-87.73	-0.88	-219267.5	10631590.01	0.31	0.23	20040421	0.99	11	5	8.63	8.77	-85.24	-0.97	-266495.99	10559172.99	0.3	0.23	20040422	1.08	12	6	8.63	8.73	-74.38	-0.87	-252708.83	10637300.25	0.29	0.17	0	-0.58	2	1	1.17	1	1.74	0	-8.77	0	-6.24	1	2.4	0
20040421	0.99	11	5	8.63	8.77	-85.24	-0.97	-266495.99	10559172.99	0.3	0.23	20040422	1.08	12	6	8.63	8.73	-74.38	-0.87	-252708.83	10637300.25	0.29	0.17	20040423	0.79	11	3	8.56	8.7	-74.02	-0.72	-283712.3	10575293.3	0.27	0.16	1	1.17	2	1	1.74	0	-8.77	0	-6.24	1	2.4	0	-4.16	1
20040422	1.08	12	6	8.63	8.73	-74.38	-0.87	-252708.83	10637300.25	0.29	0.17	20040423	0.79	11	3	8.56	8.7	-74.02	-0.72	-283712.3	10575293.3	0.27	0.16	20040426	1.01	12	4	8.57	8.69	-54.63	-0.31	-229152.78	10637647.04	0.26	0.16	1	1.74	2	0	-8.77	0	-6.24	1	2.4	0	-4.16	1	1.63	1
20040423	0.79	11	3	8.56	8.7	-74.02	-0.72	-283712.3	10575293.3	0.27	0.16	20040426	1.01	12	4	8.57	8.69	-54.63	-0.31	-229152.78	10637647.04	0.26	0.16	20040427	2.3	12	2	8.61	8.7	82.04	-0.23	-188244.3	10780826.71	0.26	0.28	0	-8.77	2	0	-6.24	1	2.4	0	-4.16	1	1.63	1	2.8	0
20040426	1.01	12	4	8.57	8.69	-54.63	-0.31	-229152.78	10637647.04	0.26	0.16	20040427	2.3	12	2	8.61	8.7	82.04	-0.23	-188244.3	10780826.71	0.26	0.28	20040428	2.17	7	5	8.51	8.58	-271.15	-0.81	-489751.2	10470826.66	0.32	0.78	0	-6.24	2	1	2.4	0	-4.16	1	1.63	1	2.8	0	-0.78	0
20040427	2.3	12	2	8.61	8.7	82.04	-0.23	-188244.3	10780826.71	0.26	0.28	20040428	2.17	7	5	8.51	8.58	-271.15	-0.81	-489751.2	10470826.66	0.32	0.78	20040429	0.96	11	9	8.29	8.38	-259.2	-1.08	-717903.32	10172473.88	0.34	0.56	1	2.4	2	0	-4.16	1	1.63	1	2.8	0	-0.78	0	-0.52	0
20040428	2.17	7	5	8.51	8.58	-271.15	-0.81	-489751.2	10470826.66	0.32	0.78	20040429	0.96	11	9	8.29	8.38	-259.2	-1.08	-717903.32	10172473.88	0.34	0.56	20040430	0.4	12	6	8.12	8.26	-153.26	-1.17	-649522.3	10292140.67	0.33	0.28	0	-4.16	2	1	1.63	1	2.8	0	-0.78	0	-0.52	0	-0.13	1
20040429	0.96	11	9	8.29	8.38	-259.2	-1.08	-717903.32	10172473.88	0.34	0.56	20040430	0.4	12	6	8.12	8.26	-153.26	-1.17	-649522.3	10292140.67	0.33	0.28	20040510	0.67	11	5	7.87	8.1	-130.14	-1.2	-700865.44	10212045.37	0.34	0.39	1	1.63	2	1	2.8	0	-0.78	0	-0.52	0	-0.13	1	0.26	1
20040430	0.4	12	6	8.12	8.26	-153.26	-1.17	-649522.3	10292140.67	0.33	0.28	20040510	0.67	11	5	7.87	8.1	-130.14	-1.2	-700865.44	10212045.37	0.34	0.39	20040511	0.69	12	6	7.61	7.99	-96.17	-1.11	-676551.41	10267304.54	0.33	0.25	1	2.8	2	0	-0.78	0	-0.52	0	-0.13	1	0.26	1	1.58	0
20040510	0.67	11	5	7.87	8.1	-130.14	-1.2	-700865.44	10212045.37	0.34	0.39	20040511	0.69	12	6	7.61	7.99	-96.17	-1.11	-676551.41	10267304.54	0.33	0.25	20040512	1.01	12	2	7.55	7.93	-55.65	-0.82	-642309.55	10322947.56	0.32	0.26	0	-0.78	2	0	-0.52	0	-0.13	1	0.26	1	1.58	0	-1.81	1
20040511	0.69	12	6	7.61	7.99	-96.17	-1.11	-676551.41	10267304.54	0.33	0.25	20040512	1.01	12	2	7.55	7.93	-55.65	-0.82	-642309.55	10322947.56	0.32	0.26	20040513	0.84	11	7	7.58	7.88	-46.19	-0.94	-645893.7	10276353.6	0.3	0.13	0	-0.52	2	0	-0.13	1	0.26	1	1.58	0	-1.81	1	0.92	0
20040512	1.01	12	2	7.55	7.93	-55.65	-0.82	-642309.55	10322947.56	0.32	0.26	20040513	0.84	11	7	7.58	7.88	-46.19	-0.94	-645893.7	10276353.6	0.3	0.13	20040514	1.04	11	1	7.56	7.83	-40.72	-0.93	-667336.56	10228107.16	0.29	0.18	0	-0.13	2	1	0.26	1	1.58	0	-1.81	1	0.92	0	-0.26	0
20040513	0.84	11	7	7.58	7.88	-46.19	-0.94	-645893.7	10276353.6	0.3	0.13	20040514	1.04	11	1	7.56	7.83	-40.72	-0.93	-667336.56	10228107.16	0.29	0.18	20040517	1.3	12	1	7.6	7.79	-33.46	-1.04	-700153.33	10165456.97	0.28	0.21	1	0.26	2	1	1.58	0	-1.81	1	0.92	0	-0.26	0	-4.19	1
20040514	1.04	11	1	7.56	7.83	-40.72	-0.93	-667336.56	10228107.16	0.29	0.18	20040517	1.3	12	1	7.6	7.79	-33.46	-1.04	-700153.33	10165456.97	0.28	0.21	20040518	1.02	7	4	7.63	7.75	-52.43	-1.17	-658379.44	10229510.26	0.28	0.23	1	1.58	2	0	-1.81	1	0.92	0	-0.26	0	-4.19	1	1.86	1
20040517	1.3	12	1	7.6	7.79	-33.46	-1.04	-700153.33	10165456.97	0.28	0.21	20040518	1.02	7	4	7.63	7.75	-52.43	-1.17	-658379.44	10229510.26	0.28	0.23	20040519	1.36	12	2	7.63	7.75	110.67	-0.28	-636650.92	10316424.37	0.27	0.24	0	-1.81	2	1	0.92	0	-0.26	0	-4.19	1	1.86	1	3.04	0
20040518	1.02	7	4	7.63	7.75	-52.43	-1.17	-658379.44	10229510.26	0.28	0.23	20040519	1.36	12	2	7.63	7.75	110.67	-0.28	-636650.92	10316424.37	0.27	0.24	20040520	1.24	11	1	7.62	7.72	65.76	0.08	-722832.17	10208697.8	0.28	0.3	1	0.92	2	0	-0.26	0	-4.19	1	1.86	1	3.04	0	-1.18	1
20040519	1.36	12	2	7.63	7.75	110.67	-0.28	-636650.92	10316424.37	0.27	0.24	20040520	1.24	11	1	7.62	7.72	65.76	0.08	-722832.17	10208697.8	0.28	0.3	20040521	0.45	12	4	7.64	7.71	30.36	-0.03	-695299.12	10256880.64	0.26	0.14	0	-0.26	2	0	-4.19	1	1.86	1	3.04	0	-1.18	1	0.4	1
20040520	1.24	11	1	7.62	7.72	65.76	0.08	-722832.17	10208697.8	0.28	0.3	20040521	0.45	12	4	7.64	7.71	30.36	-0.03	-695299.12	10256880.64	0.26	0.14	20040524	0.92	11	3	7.65	7.7	69.41	0.27	-732263.35	10212523.56	0.25	0.12	0	-4.19	2	1	1.86	1	3.04	0	-1.18	1	0.4	1	0.99	0
20040521	0.45	12	4	7.64	7.71	30.36	-0.03	-695299.12	10256880.64	0.26	0.14	20040524	0.92	11	3	7.65	7.7	69.41	0.27	-732263.35	10212523.56	0.25	0.12	20040525	3.35	11	5	7.59	7.63	-247.97	-0.17	-866173.26	10063734.78	0.26	0.4	1	1.86	2	1	3.04	0	-1.18	1	0.4	1	0.99	0	-1.37	0
20040524	0.92	11	3	7.65	7.7	69.41	0.27	-732263.35	10212523.56	0.25	0.12	20040525	3.35	11	5	7.59	7.63	-247.97	-0.17	-866173.26	10063734.78	0.26	0.4	20040526	0.55	8	9	7.03	7.14	-333.33	-2.76	-784535.73	9982097.25	0.49	2.52	1	3.04	2	0	-1.18	1	0.4	1	0.99	0	-1.37	0	-1.39	1
20040525	3.35	11	5	7.59	7.63	-247.97	-0.17	-866173.26	10063734.78	0.26	0.4	20040526	0.55	8	9	7.03	7.14	-333.33	-2.76	-784535.73	9982097.25	0.49	2.52	20040527	1.61	12	2	6.53	6.77	-161.17	-2.55	-678358.3	10113257.6	0.46	0.21	0	-1.18	2	1	0.4	1	0.99	0	-1.37	0	-1.39	1	0.6	0
20040526	0.55	8	9	7.03	7.14	-333.33	-2.76	-784535.73	9982097.25	0.49	2.52	20040527	1.61	12	2	6.53	6.77	-161.17	-2.55	-678358.3	10113257.6	0.46	0.21	20040528	0.5	7	7	6	6.45	-108.02	-2.57	-700054.05	10048170.35	0.42	0.09	1	0.4	2	1	0.99	0	-1.37	0	-1.39	1	0.6	0	-0.8	1
20040527	1.61	12	2	6.53	6.77	-161.17	-2.55	-678358.3	10113257.6	0.46	0.21	20040528	0.5	7	7	6	6.45	-108.02	-2.57	-700054.05	10048170.35	0.42	0.09	20040531	0.63	6	2	5.49	6.2	-80.76	-2.54	-705956.21	10089485.46	0.39	0.07	1	0.99	2	0	-1.37	0	-1.39	1	0.6	0	-0.8	1	0.2	0
20040528	0.5	7	7	6	6.45	-108.02	-2.57	-700054.05	10048170.35	0.42	0.09	20040531	0.63	6	2	5.49	6.2	-80.76	-2.54	-705956.21	10089485.46	0.39	0.07	20040601	2.07	12	2	5.04	6	-63.18	-2.51	-669330.09	10174946.4	0.36	0.07	0	-1.37	2	0	-1.39	1	0.6	0	-0.8	1	0.2	0	-2.02	1
20040531	0.63	6	2	5.49	6.2	-80.76	-2.54	-705956.21	10089485.46	0.39	0.07	20040601	2.07	12	2	5.04	6	-63.18	-2.51	-669330.09	10174946.4	0.36	0.07	20040602	1.07	11	1	5.06	5.82	-54.45	-2.7	-699697.85	10083843.12	0.34	0.15	0	-1.39	2	1	0.6	0	-0.8	1	0.2	0	-2.02	1	0.41	1
20040601	2.07	12	2	5.04	6	-63.18	-2.51	-669330.09	10174946.4	0.36	0.07	20040602	1.07	11	1	5.06	5.82	-54.45	-2.7	-699697.85	10083843.12	0.34	0.15	20040603	0.48	7	5	5.03	5.66	-50.24	-2.63	-730701.51	10040438	0.31	0.08	1	0.6	2	0	-0.8	1	0.2	0	-2.02	1	0.41	1	0.2	0
20040602	1.07	11	1	5.06	5.82	-54.45	-2.7	-699697.85	10083843.12	0.34	0.15	20040603	0.48	7	5	5.03	5.66	-50.24	-2.63	-730701.51	10040438	0.31	0.08	20040604	0.87	12	4	5.03	5.54	-44.7	-2.67	-711718.75	10078403.51	0.29	0.08	0	-0.8	2	1	0.2	0	-2.02	1	0.41	1	0.2	0	-1.23	1
20040603	0.48	7	5	5.03	5.66	-50.24	-2.63	-730701.51	10040438	0.31	0.08	20040604	0.87	12	4	5.03	5.54	-44.7	-2.67	-711718.75	10078403.51	0.29	0.08	20040607	1.25	11	5	5.01	5.43	-44.76	-2.69	-723564.43	10031020.82	0.27	0.08	1	0.2	2	0	-2.02	1	0.41	1	0.2	0	-1.23	1	1.86	0
20040604	0.87	12	4	5.03	5.54	-44.7	-2.67	-711718.75	10078403.51	0.29	0.08	20040607	1.25	11	5	5.01	5.43	-44.76	-2.69	-723564.43	10031020.82	0.27	0.08	20040608	1.33	12	4	4.98	5.35	-67.54	-2.36	-696565.98	10094017.2	0.25	0.07	0	-2.02	2	1	0.41	1	0.2	0	-1.23	1	1.86	0	-0.2	0
20040607	1.25	11	5	5.01	5.43	-44.76	-2.69	-723564.43	10031020.82	0.27	0.08	20040608	1.33	12	4	4.98	5.35	-67.54	-2.36	-696565.98	10094017.2	0.25	0.07	20040609	1.32	7	5	4.94	5.26	-150.43	-0.08	-741384.87	10010782.11	0.24	0.13	1	0.41	2	1	0.2	0	-1.23	1	1.86	0	-0.2	0	-4.28	0
20040608	1.33	12	4	4.98	5.35	-67.54	-2.36	-696565.98	10094017.2	0.25	0.07	20040609	1.32	7	5	4.94	5.26	-150.43	-0.08	-741384.87	10010782.11	0.24	0.13	20040610	0.51	12	4	4.93	5.19	-133.03	-0.21	-720353.63	10052844.59	0.22	0.08	1	0.2	2	0	-1.23	1	1.86	0	-0.2	0	-4.28	0	-2.55	1
20040609	1.32	7	5	4.94	5.26	-150.43	-0.08	-741384.87	10010782.11	0.24	0.13	20040610	0.51	12	4	4.93	5.19	-133.03	-0.21	-720353.63	10052844.59	0.22	0.08	20040611	2.18	12	2	4.91	5.14	-57.99	-0.14	-785717.48	10144353.98	0.21	0.14	0	-1.23	2	1	1.86	0	-0.2	0	-4.28	0	-2.55	1	1.31	1
20040610	0.51	12	4	4.93	5.19	-133.03	-0.21	-720353.63	10052844.59	0.22	0.08	20040611	2.18	12	2	4.91	5.14	-57.99	-0.14	-785717.48	10144353.98	0.21	0.14	20040614	0.68	11	5	4.88	5.08	-129.55	-0.22	-796089.2	10082123.65	0.2	0.12	1	1.86	2	0	-0.2	0	-4.28	0	-2.55	1	1.31	1	2.8	0
20040611	2.18	12	2	4.91	5.14	-57.99	-0.14	-785717.48	10144353.98	0.21	0.14	20040614	0.68	11	5	4.88	5.08	-129.55	-0.22	-796089.2	10082123.65	0.2	0.12	20040615	0.62	12	2	4.88	5.05	-60.61	-0.18	-767842.77	10120641.52	0.2	0.15	0	-0.2	2	0	-4.28	0	-2.55	1	1.31	1	2.8	0	-1.47	1
20040614	0.68	11	5	4.88	5.08	-129.55	-0.22	-796089.2	10082123.65	0.2	0.12	20040615	0.62	12	2	4.88	5.05	-60.61	-0.18	-767842.77	10120641.52	0.2	0.15	20040616	1.42	11	3	4.89	5.03	23.89	-0.12	-810351.52	10065987.41	0.19	0.09	0	-4.28	2	0	-2.55	1	1.31	1	2.8	0	-1.47	1	0.85	0
20040615	0.62	12	2	4.88	5.05	-60.61	-0.18	-767842.77	10120641.52	0.2	0.15	20040616	1.42	11	3	4.89	5.03	23.89	-0.12	-810351.52	10065987.41	0.19	0.09	20040617	1.33	11	5	4.85	4.97	-173.51	-0.26	-858854.53	9993232.89	0.2	0.3	0	-2.55	2	1	1.31	1	2.8	0	-1.47	1	0.85	0	-1.27	1
20040616	1.42	11	3	4.89	5.03	23.89	-0.12	-810351.52	10065987.41	0.19	0.09	20040617	1.33	11	5	4.85	4.97	-173.51	-0.26	-858854.53	9993232.89	0.2	0.3	20040618	1.61	11	5	4.79	4.9	-228.85	-0.41	-894466.78	9876221.21	0.2	0.23	1	1.31	2	1	2.8	0	-1.47	1	0.85	0	-1.27	1	0.43	1
20040617	1.33	11	5	4.85	4.97	-173.51	-0.26	-858854.53	9993232.89	0.2	0.3	20040618	1.61	11	5	4.79	4.9	-228.85	-0.41	-894466.78	9876221.21	0.2	0.23	20040621	0.18	12	6	4.75	4.85	-141.95	-0.31	-878139.58	9897213.33	0.19	0.09	1	2.8	2	0	-1.47	1	0.85	0	-1.27	1	0.43	1	3.19	1
20040618	1.61	11	5	4.79	4.9	-228.85	-0.41	-894466.78	9876221.21	0.2	0.23	20040621	0.18	12	6	4.75	4.85	-141.95	-0.31	-878139.58	9897213.33	0.19	0.09	20040622	3.36	12	2	4.72	4.84	-56.57	-0.19	-826791.24	9967817.29	0.19	0.22	0	-1.47	2	1	0.85	0	-1.27	1	0.43	1	3.19	1	0.21	1
20040621	0.18	12	6	4.75	4.85	-141.95	-0.31	-878139.58	9897213.33	0.19	0.09	20040622	3.36	12	2	4.72	4.84	-56.57	-0.19	-826791.24	9967817.29	0.19	0.22	20040623	0.65	11	3	4.68	4.81	-41.75	-0.16	-851577.25	9921786.13	0.19	0.13	1	0.85	2	0	-1.27	1	0.43	1	3.19	1	0.21	1	3.7	1
20040622	3.36	12	2	4.72	4.84	-56.57	-0.19	-826791.24	9967817.29	0.19	0.22	20040623	0.65	11	3	4.68	4.81	-41.75	-0.16	-851577.25	9921786.13	0.19	0.13	20040624	1.21	10	2	4.69	4.8	-15.71	-0.14	-870205.92	9977672.12	0.18	0.12	0	-1.27	2	1	0.43	1	3.19	1	0.21	1	3.7	1	1.19	0
20040623	0.65	11	3	4.68	4.81	-41.75	-0.16	-851577.25	9921786.13	0.19	0.13	20040624	1.21	10	2	4.69	4.8	-15.71	-0.14	-870205.92	9977672.12	0.18	0.12	20040625	0.54	11	5	4.71	4.78	-31.94	-0.21	-895669.48	9947578.82	0.18	0.13	1	0.43	2	1	3.19	1	0.21	1	3.7	1	1.19	0	0	1
20040624	1.21	10	2	4.69	4.8	-15.71	-0.14	-870205.92	9977672.12	0.18	0.12	20040625	0.54	11	5	4.71	4.78	-31.94	-0.21	-895669.48	9947578.82	0.18	0.13	20040628	1.39	12	4	4.72	4.76	-31.95	-0.13	-901624.26	9989262.32	0.17	0.14	1	3.19	2	1	0.21	1	3.7	1	1.19	0	0	1	1.18	0
20040625	0.54	11	5	4.71	4.78	-31.94	-0.21	-895669.48	9947578.82	0.18	0.13	20040628	1.39	12	4	4.72	4.76	-31.95	-0.13	-901624.26	9989262.32	0.17	0.14	20040629	2.4	12	2	4.73	4.78	58.3	-0.07	-811208.43	10089195.61	0.18	0.21	1	0.21	2	1	3.7	1	1.19	0	0	1	1.18	0	-0.97	0
20040628	1.39	12	4	4.72	4.76	-31.95	-0.13	-901624.26	9989262.32	0.17	0.14	20040629	2.4	12	2	4.73	4.78	58.3	-0.07	-811208.43	10089195.61	0.18	0.21	20040630	1.05	12	2	4.77	4.79	176.04	-0.05	-832126.47	10193785.8	0.17	0.15	1	3.7	2	1	1.19	0	0	1	1.18	0	-0.97	0	0	0
20040629	2.4	12	2	4.73	4.78	58.3	-0.07	-811208.43	10089195.61	0.18	0.21	20040630	1.05	12	2	4.77	4.79	176.04	-0.05	-832126.47	10193785.8	0.17	0.15	20040701	1.36	12	2	4.83	4.84	192.03	0.34	-714594.19	10336061.71	0.18	0.23	1	1.19	2	0	0	1	1.18	0	-0.97	0	0	0	-0.59	0
20040630	1.05	12	2	4.77	4.79	176.04	-0.05	-832126.47	10193785.8	0.17	0.15	20040701	1.36	12	2	4.83	4.84	192.03	0.34	-714594.19	10336061.71	0.18	0.23	20040702	0.8	12	2	4.91	4.89	170.83	0.52	-633461.63	10449647.3	0.17	0.14	0	0	2	1	1.18	0	-0.97	0	0	0	-0.59	0	-1.97	1
20040701	1.36	12	2	4.83	4.84	192.03	0.34	-714594.19	10336061.71	0.18	0.23	20040702	0.8	12	2	4.91	4.89	170.83	0.52	-633461.63	10449647.3	0.17	0.14	20040705	0.42	7	3	4.99	4.92	134.29	0.46	-638771.87	10449647.3	0.17	0.09	1	1.18	2	0	-0.97	0	0	0	-0.59	0	-1.97	1	1	1
20040702	0.8	12	2	4.91	4.89	170.83	0.52	-633461.63	10449647.3	0.17	0.14	20040705	0.42	7	3	4.99	4.92	134.29	0.46	-638771.87	10449647.3	0.17	0.09	20040706	2.63	12	2	5.05	4.97	124.75	0.39	-675713.41	10575248.55	0.17	0.17	0	-0.97	2	0	0	0	-0.59	0	-1.97	1	1	1	1.39	1
20040705	0.42	7	3	4.99	4.92	134.29	0.46	-638771.87	10449647.3	0.17	0.09	20040706	2.63	12	2	5.05	4.97	124.75	0.39	-675713.41	10575248.55	0.17	0.17	20040707	0.44	11	7	5.1	4.99	84.97	0.41	-719718.21	10520242.55	0.16	0.1	0	0	2	0	-0.59	0	-1.97	1	1	1	1.39	1	2.55	1
20040706	2.63	12	2	5.05	4.97	124.75	0.39	-675713.41	10575248.55	0.17	0.17	20040707	0.44	11	7	5.1	4.99	84.97	0.41	-719718.21	10520242.55	0.16	0.1	20040708	1	12	5	5.12	5.01	51.22	0.37	-674671.23	10520242.55	0.15	0.11	0	-0.59	2	0	-1.97	1	1	1	1.39	1	2.55	1	3.06	1
20040707	0.44	11	7	5.1	4.99	84.97	0.41	-719718.21	10520242.55	0.16	0.1	20040708	1	12	5	5.12	5.01	51.22	0.37	-674671.23	10520242.55	0.15	0.11	20040709	0.63	11	3	5.11	5.03	47.4	0.4	-688510.96	10485643.23	0.15	0.1	0	-1.97	2	1	1	1	1.39	1	2.55	1	3.06	1	0.19	0
20040708	1	12	5	5.12	5.01	51.22	0.37	-674671.23	10520242.55	0.15	0.11	20040709	0.63	11	3	5.11	5.03	47.4	0.4	-688510.96	10485643.23	0.15	0.1	20040712	1.78	7	5	5.09	5.02	-16.02	0.28	-729641.52	10423947.39	0.15	0.12	1	1	2	1	1.39	1	2.55	1	3.06	1	0.19	0	-1.85	1
20040709	0.63	11	3	5.11	5.03	47.4	0.4	-688510.96	10485643.23	0.15	0.1	20040712	1.78	7	5	5.09	5.02	-16.02	0.28	-729641.52	10423947.39	0.15	0.12	20040713	0.51	12	4	5.06	5.02	-37.94	0.18	-715469.77	10455125.24	0.14	0.11	1	1.39	2	1	2.55	1	3.06	1	0.19	0	-1.85	1	0.19	0
20040712	1.78	7	5	5.09	5.02	-16.02	0.28	-729641.52	10423947.39	0.15	0.12	20040713	0.51	12	4	5.06	5.02	-37.94	0.18	-715469.77	10455125.24	0.14	0.11	20040714	1.74	12	2	5.06	5.03	-11.99	0.24	-669443.94	10509519.4	0.14	0.13	1	2.55	2	1	3.06	1	0.19	0	-1.85	1	0.19	0	-3.2	1
20040713	0.51	12	4	5.06	5.02	-37.94	0.18	-715469.77	10455125.24	0.14	0.11	20040714	1.74	12	2	5.06	5.03	-11.99	0.24	-669443.94	10509519.4	0.14	0.13	20040715	1.95	12	2	5.08	5.07	109.77	0.19	-581036.87	10615607.89	0.15	0.24	1	3.06	2	1	0.19	0	-1.85	1	0.19	0	-3.2	1	0.58	1
20040714	1.74	12	2	5.06	5.03	-11.99	0.24	-669443.94	10509519.4	0.14	0.13	20040715	1.95	12	2	5.08	5.07	109.77	0.19	-581036.87	10615607.89	0.15	0.24	20040716	2.02	12	2	5.15	5.13	222.22	0.29	-483746.92	10829645.78	0.16	0.22	1	0.19	2	0	-1.85	1	0.19	0	-3.2	1	0.58	1	0.97	1
20040715	1.95	12	2	5.08	5.07	109.77	0.19	-581036.87	10615607.89	0.15	0.24	20040716	2.02	12	2	5.15	5.13	222.22	0.29	-483746.92	10829645.78	0.16	0.22	20040719	0.47	12	2	5.23	5.18	163.07	0.3	-460767.87	10929221.66	0.16	0.13	0	-1.85	2	1	0.19	0	-3.2	1	0.58	1	0.97	1	0.57	0
20040716	2.02	12	2	5.15	5.13	222.22	0.29	-483746.92	10829645.78	0.16	0.22	20040719	0.47	12	2	5.23	5.18	163.07	0.3	-460767.87	10929221.66	0.16	0.13	20040720	1.03	7	5	5.28	5.2	93.31	0.14	-528811.63	10827156.02	0.15	0.12	1	0.19	2	0	-3.2	1	0.58	1	0.97	1	0.57	0	-0.57	1
20040719	0.47	12	2	5.23	5.18	163.07	0.3	-460767.87	10929221.66	0.16	0.13	20040720	1.03	7	5	5.28	5.2	93.31	0.14	-528811.63	10827156.02	0.15	0.12	20040721	0.39	12	6	5.33	5.22	69.19	0.2	-542208.83	10867347.62	0.15	0.09	0	-3.2	2	1	0.58	1	0.97	1	0.57	0	-0.57	1	3.64	0
20040720	1.03	7	5	5.28	5.2	93.31	0.14	-528811.63	10827156.02	0.15	0.12	20040721	0.39	12	6	5.33	5.22	69.19	0.2	-542208.83	10867347.62	0.15	0.09	20040722	2.72	7	5	5.31	5.21	5.13	0.03	-640940.78	10758222.83	0.15	0.21	1	0.58	2	1	0.97	1	0.57	0	-0.57	1	3.64	0	-1.11	0
20040721	0.39	12	6	5.33	5.22	69.19	0.2	-542208.83	10867347.62	0.15	0.09	20040722	2.72	7	5	5.31	5.21	5.13	0.03	-640940.78	10758222.83	0.15	0.21	20040723	0.89	8	4	5.26	5.2	-41.37	0.09	-543327.94	10855835.67	0.15	0.15	1	0.97	2	1	0.57	0	-0.57	1	3.64	0	-1.11	0	-1.12	0
20040722	2.72	7	5	5.31	5.21	5.13	0.03	-640940.78	10758222.83	0.15	0.21	20040723	0.89	8	4	5.26	5.2	-41.37	0.09	-543327.94	10855835.67	0.15	0.15	20040726	0.51	12	2	5.23	5.2	-27.98	0.24	-498959.43	10905750.24	0.15	0.18	1	0.57	2	0	-0.57	1	3.64	0	-1.11	0	-1.12	0	-2.27	1
20040723	0.89	8	4	5.26	5.2	-41.37	0.09	-543327.94	10855835.67	0.15	0.15	20040726	0.51	12	2	5.23	5.2	-27.98	0.24	-498959.43	10905750.24	0.15	0.18	20040727	1.19	12	2	5.22	5.21	5.8	0.22	-490453.65	10965290.71	0.15	0.14	0	-0.57	2	1	3.64	0	-1.11	0	-1.12	0	-2.27	1	3.09	0
20040726	0.51	12	2	5.23	5.2	-27.98	0.24	-498959.43	10905750.24	0.15	0.18	20040727	1.19	12	2	5.22	5.21	5.8	0.22	-490453.65	10965290.71	0.15	0.14	20040728	0.98	11	7	5.2	5.21	-16.49	0.12	-509876.69	10907021.6	0.15	0.12	1	3.64	2	0	-1.11	0	-1.12	0	-2.27	1	3.09	0	-0.94	1
20040727	1.19	12	2	5.22	5.21	5.8	0.22	-490453.65	10965290.71	0.15	0.14	20040728	0.98	11	7	5.2	5.21	-16.49	0.12	-509876.69	10907021.6	0.15	0.12	20040729	2.21	12	2	5.25	5.25	65.52	0.18	-393434.54	11035720.82	0.16	0.21	0	-1.11	2	0	-1.12	0	-2.27	1	3.09	0	-0.94	1	0.38	1
20040728	0.98	11	7	5.2	5.21	-16.49	0.12	-509876.69	10907021.6	0.15	0.12	20040729	2.21	12	2	5.25	5.25	65.52	0.18	-393434.54	11035720.82	0.16	0.21	20040730	0.93	11	3	5.29	5.27	76.39	-0.04	-426031.35	10916199.17	0.15	0.11	0	-1.12	2	0	-2.27	1	3.09	0	-0.94	1	0.38	1	1.89	1
20040729	2.21	12	2	5.25	5.25	65.52	0.18	-393434.54	11035720.82	0.16	0.21	20040730	0.93	11	3	5.29	5.27	76.39	-0.04	-426031.35	10916199.17	0.15	0.11	20040802	0.42	11	5	5.3	5.27	34.15	-0.11	-436048.8	10866111.93	0.15	0.1	0	-2.27	2	1	3.09	0	-0.94	1	0.38	1	1.89	1	1.3	0
20040730	0.93	11	3	5.29	5.27	76.39	-0.04	-426031.35	10916199.17	0.15	0.11	20040802	0.42	11	5	5.3	5.27	34.15	-0.11	-436048.8	10866111.93	0.15	0.1	20040803	1.24	11	5	5.29	5.25	-44.15	-0.13	-468654.27	10803865.12	0.15	0.21	1	3.09	2	0	-0.94	1	0.38	1	1.89	1	1.3	0	-0.91	0
20040802	0.42	11	5	5.3	5.27	34.15	-0.11	-436048.8	10866111.93	0.15	0.1	20040803	1.24	11	5	5.29	5.25	-44.15	-0.13	-468654.27	10803865.12	0.15	0.21	20040804	1.6	12	2	5.31	5.27	74.83	0.02	-463120.2	10903478.4	0.17	0.36	0	-0.94	2	1	0.38	1	1.89	1	1.3	0	-0.91	0	-1.29	1
20040803	1.24	11	5	5.29	5.25	-44.15	-0.13	-468654.27	10803865.12	0.15	0.21	20040804	1.6	12	2	5.31	5.27	74.83	0.02	-463120.2	10903478.4	0.17	0.36	20040805	0.56	11	7	5.28	5.27	40.95	0.14	-505317.82	10847214.91	0.16	0.08	1	0.38	2	1	1.89	1	1.3	0	-0.91	0	-1.29	1	2.8	1
20040804	1.6	12	2	5.31	5.27	74.83	0.02	-463120.2	10903478.4	0.17	0.36	20040805	0.56	11	7	5.28	5.27	40.95	0.14	-505317.82	10847214.91	0.16	0.08	20040806	0.73	6	0	5.27	5.27	28.56	0.13	-505317.82	10888238.1	0.16	0.14	1	1.89	2	1	1.3	0	-0.91	0	-1.29	1	2.8	1	1.64	1
20040805	0.56	11	7	5.28	5.27	40.95	0.14	-505317.82	10847214.91	0.16	0.08	20040806	0.73	6	0	5.27	5.27	28.56	0.13	-505317.82	10888238.1	0.16	0.14	20040809	1.76	10	2	5.3	5.3	113.21	0.18	-446248.61	10960433.8	0.16	0.11	1	1.3	2	0	-0.91	0	-1.29	1	2.8	1	1.64	1	0.18	0
20040806	0.73	6	0	5.27	5.27	28.56	0.13	-505317.82	10888238.1	0.16	0.14	20040809	1.76	10	2	5.3	5.3	113.21	0.18	-446248.61	10960433.8	0.16	0.11	20040810	1.13	12	2	5.36	5.33	162.03	0.22	-379247.67	11042323.84	0.15	0.11	0	-0.91	2	0	-1.29	1	2.8	1	1.64	1	0.18	0	-1.79	0
20040809	1.76	10	2	5.3	5.3	113.21	0.18	-446248.61	10960433.8	0.16	0.11	20040810	1.13	12	2	5.36	5.33	162.03	0.22	-379247.67	11042323.84	0.15	0.11	20040811	1.35	11	3	5.37	5.35	124.89	0.2	-440781.06	10931563.74	0.15	0.09	0	-1.29	2	1	2.8	1	1.64	1	0.18	0	-1.79	0	-0.18	1
20040810	1.13	12	2	5.36	5.33	162.03	0.22	-379247.67	11042323.84	0.15	0.11	20040811	1.35	11	3	5.37	5.35	124.89	0.2	-440781.06	10931563.74	0.15	0.09	20040812	0.46	6	5	5.39	5.35	35.96	-0.06	-479333	10880161.15	0.14	0.08	1	2.8	2	1	1.64	1	0.18	0	-1.79	0	-0.18	1	1.82	0
20040811	1.35	11	3	5.37	5.35	124.89	0.2	-440781.06	10931563.74	0.15	0.09	20040812	0.46	6	5	5.39	5.35	35.96	-0.06	-479333	10880161.15	0.14	0.08	20040813	2.09	12	0	5.43	5.37	102.27	0.15	-393530.84	10987413.85	0.15	0.2	1	1.64	2	1	0.18	0	-1.79	0	-0.18	1	1.82	0	-1.79	0
20040812	0.46	6	5	5.39	5.35	35.96	-0.06	-479333	10880161.15	0.14	0.08	20040813	2.09	12	0	5.43	5.37	102.27	0.15	-393530.84	10987413.85	0.15	0.2	20040816	1.57	12	2	5.47	5.41	171.46	0.3	-363804.45	11155863.36	0.15	0.17	1	0.18	2	0	-1.79	0	-0.18	1	1.82	0	-1.79	0	-1.64	1
20040813	2.09	12	0	5.43	5.37	102.27	0.15	-393530.84	10987413.85	0.15	0.2	20040816	1.57	12	2	5.47	5.41	171.46	0.3	-363804.45	11155863.36	0.15	0.17	20040817	0.33	12	6	5.49	5.45	128.67	0.43	-325686.93	11210922.01	0.15	0.13	0	-1.79	2	0	-0.18	1	1.82	0	-1.79	0	-1.64	1	1.11	0
20040816	1.57	12	2	5.47	5.41	171.46	0.3	-363804.45	11155863.36	0.15	0.17	20040817	0.33	12	6	5.49	5.45	128.67	0.43	-325686.93	11210922.01	0.15	0.13	20040818	2.38	11	3	5.51	5.46	89.13	0.17	-439221.07	11079921.08	0.15	0.15	0	-0.18	2	1	1.82	0	-1.79	0	-1.64	1	1.11	0	-1.47	0
20040817	0.33	12	6	5.49	5.45	128.67	0.43	-325686.93	11210922.01	0.15	0.13	20040818	2.38	11	3	5.51	5.46	89.13	0.17	-439221.07	11079921.08	0.15	0.15	20040819	0.51	11	5	5.54	5.46	21.81	0.21	-416751.8	11012513.28	0.14	0.12	1	1.82	2	0	-1.79	0	-1.64	1	1.11	0	-1.47	0	-9.11	0
20040818	2.38	11	3	5.51	5.46	89.13	0.17	-439221.07	11079921.08	0.15	0.15	20040819	0.51	11	5	5.54	5.46	21.81	0.21	-416751.8	11012513.28	0.14	0.12	20040820	1.36	12	2	5.55	5.49	80.03	0.29	-373223.72	11104405.9	0.15	0.19	0	-1.79	2	0	-1.64	1	1.11	0	-1.47	0	-9.11	0	-0.61	1
20040819	0.51	11	5	5.54	5.46	21.81	0.21	-416751.8	11012513.28	0.14	0.12	20040820	1.36	12	2	5.55	5.49	80.03	0.29	-373223.72	11104405.9	0.15	0.19	20040823	0.68	9	3	5.53	5.49	49.65	0.09	-435624.91	11042004.71	0.15	0.16	0	-1.64	2	1	1.11	0	-1.47	0	-9.11	0	-0.61	1	3.29	0
20040820	1.36	12	2	5.55	5.49	80.03	0.29	-373223.72	11104405.9	0.15	0.19	20040823	0.68	9	3	5.53	5.49	49.65	0.09	-435624.91	11042004.71	0.15	0.16	20040824	1.86	11	5	5.49	5.47	-65.96	-0.07	-518307.89	10926248.53	0.15	0.14	1	1.11	2	0	-1.47	0	-9.11	0	-0.61	1	3.29	0	-1	1
20040823	0.68	9	3	5.53	5.49	49.65	0.09	-435624.91	11042004.71	0.15	0.16	20040824	1.86	11	5	5.49	5.47	-65.96	-0.07	-518307.89	10926248.53	0.15	0.14	20040825	0.47	12	4	5.49	5.47	-59.61	0.04	-494929.2	10980798.81	0.15	0.14	0	-1.47	2	0	-9.11	0	-0.61	1	3.29	0	-1	1	1.81	0
20040824	1.86	11	5	5.49	5.47	-65.96	-0.07	-518307.89	10926248.53	0.15	0.14	20040825	0.47	12	4	5.49	5.47	-59.61	0.04	-494929.2	10980798.81	0.15	0.14	20040826	1.03	9	3	5.46	5.45	-93.49	0.03	-550930.2	10924797.81	0.14	0.12	0	-9.11	2	0	-0.61	1	3.29	0	-1	1	1.81	0	-1.38	0
20040825	0.47	12	4	5.49	5.47	-59.61	0.04	-494929.2	10980798.81	0.15	0.14	20040826	1.03	9	3	5.46	5.45	-93.49	0.03	-550930.2	10924797.81	0.14	0.12	20040827	8.13	11	5	5.32	5.35	-273.53	-0.61	-926493.05	10469327.97	0.19	0.57	0	-0.61	2	1	3.29	0	-1	1	1.81	0	-1.38	0	0	0
20040826	1.03	9	3	5.46	5.45	-93.49	0.03	-550930.2	10924797.81	0.14	0.12	20040827	8.13	11	5	5.32	5.35	-273.53	-0.61	-926493.05	10469327.97	0.19	0.57	20040830	0.26	6	5	5.2	5.26	-202.87	-0.73	-921828.3	10352709.27	0.19	0.25	1	3.29	2	0	-1	1	1.81	0	-1.38	0	0	0	-0.8	0
20040827	8.13	11	5	5.32	5.35	-273.53	-0.61	-926493.05	10469327.97	0.19	0.57	20040830	0.26	6	5	5.2	5.26	-202.87	-0.73	-921828.3	10352709.27	0.19	0.25	20040831	1.07	12	2	5.12	5.22	-97.03	-0.58	-921828.3	10478011.38	0.2	0.24	0	-1	2	1	1.81	0	-1.38	0	0	0	-0.8	0	-1.41	0
20040830	0.26	6	5	5.2	5.26	-202.87	-0.73	-921828.3	10352709.27	0.19	0.25	20040831	1.07	12	2	5.12	5.22	-97.03	-0.58	-921828.3	10478011.38	0.2	0.24	20040901	0.49	11	5	5.02	5.17	-82.18	-0.53	-938412.98	10417200.9	0.19	0.11	1	1.81	2	0	-1.38	0	0	0	-0.8	0	-1.41	0	-2.66	1
20040831	1.07	12	2	5.12	5.22	-97.03	-0.58	-921828.3	10478011.38	0.2	0.24	20040901	0.49	11	5	5.02	5.17	-82.18	-0.53	-938412.98	10417200.9	0.19	0.11	20040902	0.84	8	2	4.96	5.15	-56.41	-0.43	-887450.84	10468163.04	0.18	0.11	0	-1.38	2	0	0	0	-0.8	0	-1.41	0	-2.66	1	1.47	0
20040901	0.49	11	5	5.02	5.17	-82.18	-0.53	-938412.98	10417200.9	0.19	0.11	20040902	0.84	8	2	4.96	5.15	-56.41	-0.43	-887450.84	10468163.04	0.18	0.11	20040903	0.72	7	3	4.98	5.12	-50.31	-0.6	-907739.6	10431643.27	0.17	0.09	0	0	2	0	-0.8	0	-1.41	0	-2.66	1	1.47	0	-0.41	1
20040902	0.84	8	2	4.96	5.15	-56.41	-0.43	-887450.84	10468163.04	0.18	0.11	20040903	0.72	7	3	4.98	5.12	-50.31	-0.6	-907739.6	10431643.27	0.17	0.09	20040906	0.45	6	5	5.01	5.1	-48.3	-0.5	-905391.6	10431643.27	0.16	0.07	0	-0.8	2	0	-1.41	0	-2.66	1	1.47	0	-0.41	1	3.75	1
20040903	0.72	7	3	4.98	5.12	-50.31	-0.6	-907739.6	10431643.27	0.17	0.09	20040906	0.45	6	5	5.01	5.1	-48.3	-0.5	-905391.6	10431643.27	0.16	0.07	20040907	1.86	7	5	4.99	5.07	-58.77	-0.45	-901999.38	10401113.28	0.15	0.09	0	-1.41	2	0	-2.66	1	1.47	0	-0.41	1	3.75	1	4.82	0
20040906	0.45	6	5	5.01	5.1	-48.3	-0.5	-905391.6	10431643.27	0.16	0.07	20040907	1.86	7	5	4.99	5.07	-58.77	-0.45	-901999.38	10401113.28	0.15	0.09	20040908	1.71	11	1	4.97	5.04	-86.8	-0.58	-931750.99	10349047.97	0.15	0.14	0	-2.66	2	1	1.47	0	-0.41	1	3.75	1	4.82	0	-0.57	1
20040907	1.86	7	5	4.99	5.07	-58.77	-0.45	-901999.38	10401113.28	0.15	0.09	20040908	1.71	11	1	4.97	5.04	-86.8	-0.58	-931750.99	10349047.97	0.15	0.14	20040909	1.51	11	5	4.91	4.98	-176.39	-0.63	-962538.46	10270368.87	0.16	0.23	1	1.47	2	0	-0.41	1	3.75	1	4.82	0	-0.57	1	5.78	1
20040908	1.71	11	1	4.97	5.04	-86.8	-0.58	-931750.99	10349047.97	0.15	0.14	20040909	1.51	11	5	4.91	4.98	-176.39	-0.63	-962538.46	10270368.87	0.16	0.23	20040910	0.67	12	6	4.88	4.95	-124.71	-0.07	-917940.74	10323075.27	0.16	0.13	0	-0.41	2	1	3.75	1	4.82	0	-0.57	1	5.78	1	1.64	0
20040909	1.51	11	5	4.91	4.98	-176.39	-0.63	-962538.46	10270368.87	0.16	0.23	20040910	0.67	12	6	4.88	4.95	-124.71	-0.07	-917940.74	10323075.27	0.16	0.13	20040913	0.56	11	3	4.84	4.93	-99.01	-0.06	-915268.61	10293681.83	0.15	0.11	1	3.75	2	1	4.82	0	-0.57	1	5.78	1	1.64	0	-1.61	0
20040910	0.67	12	6	4.88	4.95	-124.71	-0.07	-917940.74	10323075.27	0.16	0.13	20040913	0.56	11	3	4.84	4.93	-99.01	-0.06	-915268.61	10293681.83	0.15	0.11	20040914	3.31	12	2	4.85	4.94	6.06	-0.04	-835572.47	10391088.22	0.16	0.22	1	4.82	2	0	-0.57	1	5.78	1	1.64	0	-1.61	0	-4.19	1
20040913	0.56	11	3	4.84	4.93	-99.01	-0.06	-915268.61	10293681.83	0.15	0.11	20040914	3.31	12	2	4.85	4.94	6.06	-0.04	-835572.47	10391088.22	0.16	0.22	20040915	1.57	12	2	4.91	4.99	164.54	0.25	-765459.07	10543687.96	0.18	0.37	0	-0.57	2	1	5.78	1	1.64	0	-1.61	0	-4.19	1	3.99	0
20040914	3.31	12	2	4.85	4.94	6.06	-0.04	-835572.47	10391088.22	0.16	0.22	20040915	1.57	12	2	4.91	4.99	164.54	0.25	-765459.07	10543687.96	0.18	0.37	20040916	0.73	11	3	5	5.02	157.77	0.13	-827161.31	10432623.94	0.18	0.18	1	5.78	2	1	1.64	0	-1.61	0	-4.19	1	3.99	0	-1.65	1
20040915	1.57	12	2	4.91	4.99	164.54	0.25	-765459.07	10543687.96	0.18	0.37	20040916	0.73	11	3	5	5.02	157.77	0.13	-827161.31	10432623.94	0.18	0.18	20040917	2.51	12	2	5.14	5.11	165.22	0.5	-565946.64	10711252.92	0.19	0.32	1	1.64	2	0	-1.61	0	-4.19	1	3.99	0	-1.65	1	0.37	0
20040916	0.73	11	3	5	5.02	157.77	0.13	-827161.31	10432623.94	0.18	0.18	20040917	2.51	12	2	5.14	5.11	165.22	0.5	-565946.64	10711252.92	0.19	0.32	20040920	0.93	12	2	5.29	5.19	147.02	0.59	-410181.9	10970860.82	0.19	0.15	0	-1.61	2	0	-4.19	1	3.99	0	-1.65	1	0.37	0	0	1
20040917	2.51	12	2	5.14	5.11	165.22	0.5	-565946.64	10711252.92	0.19	0.32	20040920	0.93	12	2	5.29	5.19	147.02	0.59	-410181.9	10970860.82	0.19	0.15	20040921	0.88	11	1	5.39	5.25	105.05	0.54	-536481.62	10743521.32	0.19	0.18	0	-4.19	2	1	3.99	0	-1.65	1	0.37	0	0	1	0.19	1
20040920	0.93	12	2	5.29	5.19	147.02	0.59	-410181.9	10970860.82	0.19	0.15	20040921	0.88	11	1	5.39	5.25	105.05	0.54	-536481.62	10743521.32	0.19	0.18	20040922	0.99	11	5	5.4	5.25	44.87	0.38	-705729.55	10517857.42	0.2	0.26	1	3.99	2	0	-1.65	1	0.37	0	0	1	0.19	1	0.18	1
20040921	0.88	11	1	5.39	5.25	105.05	0.54	-536481.62	10743521.32	0.19	0.18	20040922	0.99	11	5	5.4	5.25	44.87	0.38	-705729.55	10517857.42	0.2	0.26	20040923	0.68	12	0	5.46	5.29	52.84	0.72	-563574.94	10671858.24	0.2	0.26	0	-1.65	2	1	0.37	0	0	1	0.19	1	0.18	1	2.58	0
20040922	0.99	11	5	5.4	5.25	44.87	0.38	-705729.55	10517857.42	0.2	0.26	20040923	0.68	12	0	5.46	5.29	52.84	0.72	-563574.94	10671858.24	0.2	0.26	20040924	2.76	11	3	5.44	5.31	65.42	0.56	-959808	10246274.59	0.21	0.29	1	0.37	2	0	0	1	0.19	1	0.18	1	2.58	0	-0.36	1
20040923	0.68	12	0	5.46	5.29	52.84	0.72	-563574.94	10671858.24	0.2	0.26	20040924	2.76	11	3	5.44	5.31	65.42	0.56	-959808	10246274.59	0.21	0.29	20040927	0.21	6	6	5.4	5.32	47.45	0.6	-1020162.81	10334485.47	0.21	0.19	0	0	2	1	0.19	1	0.18	1	2.58	0	-0.36	1	4.51	0
20040924	2.76	11	3	5.44	5.31	65.42	0.56	-959808	10246274.59	0.21	0.29	20040927	0.21	6	6	5.4	5.32	47.45	0.6	-1020162.81	10334485.47	0.21	0.19	20040928	0.68	11	5	5.38	5.34	2.7	0.42	-1009524.74	10334485.47	0.21	0.17	1	0.19	2	1	0.18	1	2.58	0	-0.36	1	4.51	0	0	0
20040927	0.21	6	6	5.4	5.32	47.45	0.6	-1020162.81	10334485.47	0.21	0.19	20040928	0.68	11	5	5.38	5.34	2.7	0.42	-1009524.74	10334485.47	0.21	0.17	20040929	1.59	12	2	5.41	5.35	13.33	0.19	-1037803.68	10430633.87	0.2	0.17	1	0.18	2	1	2.58	0	-0.36	1	4.51	0	0	0	-2.07	0
20040928	0.68	11	5	5.38	5.34	2.7	0.42	-1009524.74	10334485.47	0.21	0.17	20040929	1.59	12	2	5.41	5.35	13.33	0.19	-1037803.68	10430633.87	0.2	0.17	20040930	1.05	6	6	5.4	5.36	-15.98	0.23	-1037803.68	10531513.54	0.19	0.12	1	2.58	2	0	-0.36	1	4.51	0	0	0	-2.07	0	-1.76	0
20040929	1.59	12	2	5.41	5.35	13.33	0.19	-1037803.68	10430633.87	0.2	0.17	20040930	1.05	6	6	5.4	5.36	-15.98	0.23	-1037803.68	10531513.54	0.19	0.12	20041008	1.16	12	0	5.44	5.4	49.57	0.07	-949998.29	10648587.39	0.21	0.32	0	-0.36	2	1	4.51	0	0	0	-2.07	0	-1.76	0	-1.97	1
20040930	1.05	6	6	5.4	5.36	-15.98	0.23	-1037803.68	10531513.54	0.19	0.12	20041008	1.16	12	0	5.44	5.4	49.57	0.07	-949998.29	10648587.39	0.21	0.32	20041011	2.26	11	3	5.47	5.42	153.62	-0.04	-1100867	10384567.14	0.2	0.14	1	4.51	2	0	0	0	-2.07	0	-1.76	0	-1.97	1	2.93	1
20041008	1.16	12	0	5.44	5.4	49.57	0.07	-949998.29	10648587.39	0.21	0.32	20041011	2.26	11	3	5.47	5.42	153.62	-0.04	-1100867	10384567.14	0.2	0.14	20041012	2.28	12	0	5.54	5.49	222.22	0.3	-759833.45	10985435.78	0.22	0.37	0	0	2	0	-2.07	0	-1.76	0	-1.97	1	2.93	1	1.42	0
20041011	2.26	11	3	5.47	5.42	153.62	-0.04	-1100867	10384567.14	0.2	0.14	20041012	2.28	12	0	5.54	5.49	222.22	0.3	-759833.45	10985435.78	0.22	0.37	20041013	0.42	11	7	5.62	5.55	166.15	0.53	-696823.73	10985435.78	0.21	0.16	0	-2.07	2	0	-1.76	0	-1.97	1	2.93	1	1.42	0	0	1
20041012	2.28	12	0	5.54	5.49	222.22	0.3	-759833.45	10985435.78	0.22	0.37	20041013	0.42	11	7	5.62	5.55	166.15	0.53	-696823.73	10985435.78	0.21	0.16	20041014	1.05	7	5	5.67	5.57	78.64	0.2	-718920.98	10720268.82	0.21	0.24	0	-1.76	2	0	-1.97	1	2.93	1	1.42	0	0	1	1.58	0
20041013	0.42	11	7	5.62	5.55	166.15	0.53	-696823.73	10985435.78	0.21	0.16	20041014	1.05	7	5	5.67	5.57	78.64	0.2	-718920.98	10720268.82	0.21	0.24	20041015	0.54	11	5	5.67	5.57	13.33	0.19	-718920.98	10576648.62	0.22	0.26	0	-1.97	2	1	2.93	1	1.42	0	0	1	1.58	0	-5.01	1
20041014	1.05	7	5	5.67	5.57	78.64	0.2	-718920.98	10720268.82	0.21	0.24	20041015	0.54	11	5	5.67	5.57	13.33	0.19	-718920.98	10576648.62	0.22	0.26	20041018	1.14	11	5	5.66	5.55	-33.84	0.06	-824639.23	10413265.87	0.21	0.17	1	2.93	2	1	1.42	0	0	1	1.58	0	-5.01	1	3.64	0
20041015	0.54	11	5	5.67	5.57	13.33	0.19	-718920.98	10576648.62	0.22	0.26	20041018	1.14	11	5	5.66	5.55	-33.84	0.06	-824639.23	10413265.87	0.21	0.17	20041019	0.73	10	2	5.62	5.56	12.42	0.22	-753072.56	10532543.65	0.21	0.19	1	1.42	2	0	0	1	1.58	0	-5.01	1	3.64	0	-4.21	0
20041018	1.14	11	5	5.66	5.55	-33.84	0.06	-824639.23	10413265.87	0.21	0.17	20041019	0.73	10	2	5.62	5.56	12.42	0.22	-753072.56	10532543.65	0.21	0.19	20041020	0.64	12	2	5.6	5.59	37.32	0.29	-684918.07	10608716.32	0.21	0.19	0	0	2	1	1.58	0	-5.01	1	3.64	0	-4.21	0	-0.73	0
20041019	0.73	10	2	5.62	5.56	12.42	0.22	-753072.56	10532543.65	0.21	0.19	20041020	0.64	12	2	5.6	5.59	37.32	0.29	-684918.07	10608716.32	0.21	0.19	20041021	1.1	6	3	5.61	5.61	66.12	0.28	-691370.53	10608716.32	0.2	0.13	1	1.58	2	0	-5.01	1	3.64	0	-4.21	0	-0.73	0	-7.75	1
20041020	0.64	12	2	5.6	5.59	37.32	0.29	-684918.07	10608716.32	0.21	0.19	20041021	1.1	6	3	5.61	5.61	66.12	0.28	-691370.53	10608716.32	0.2	0.13	20041022	1.51	12	0	5.65	5.64	83.78	0.23	-592560.74	10735757.48	0.2	0.18	0	-5.01	2	1	3.64	0	-4.21	0	-0.73	0	-7.75	1	0.8	0
20041021	1.1	6	3	5.61	5.61	66.12	0.28	-691370.53	10608716.32	0.2	0.13	20041022	1.51	12	0	5.65	5.64	83.78	0.23	-592560.74	10735757.48	0.2	0.18	20041025	2.02	11	1	5.66	5.62	-40.38	-0.04	-821968.52	10478542.69	0.22	0.37	1	3.64	2	0	-4.21	0	-0.73	0	-7.75	1	0.8	0	-0.2	1
20041022	1.51	12	0	5.65	5.64	83.78	0.23	-592560.74	10735757.48	0.2	0.18	20041025	2.02	11	1	5.66	5.62	-40.38	-0.04	-821968.52	10478542.69	0.22	0.37	20041026	0.53	12	6	5.68	5.63	-5.21	-0.09	-720572.06	10613737.97	0.22	0.24	0	-4.21	2	0	-0.73	0	-7.75	1	0.8	0	-0.2	1	0.8	0
20041025	2.02	11	1	5.66	5.62	-40.38	-0.04	-821968.52	10478542.69	0.22	0.37	20041026	0.53	12	6	5.68	5.63	-5.21	-0.09	-720572.06	10613737.97	0.22	0.24	20041027	2.88	7	5	5.63	5.6	-143.62	-0.33	-749044.54	10224614.07	0.24	0.43	0	-0.73	2	0	-7.75	1	0.8	0	-0.2	1	0.8	0	-1.38	0
20041026	0.53	12	6	5.68	5.63	-5.21	-0.09	-720572.06	10613737.97	0.22	0.24	20041027	2.88	7	5	5.63	5.6	-143.62	-0.33	-749044.54	10224614.07	0.24	0.43	20041028	0.28	10	7	5.57	5.57	-123.73	-0.25	-824161.44	10116111.88	0.23	0.13	0	-7.75	2	1	0.8	0	-0.2	1	0.8	0	-1.38	0	-0.6	0
20041027	2.88	7	5	5.63	5.6	-143.62	-0.33	-749044.54	10224614.07	0.24	0.43	20041028	0.28	10	7	5.57	5.57	-123.73	-0.25	-824161.44	10116111.88	0.23	0.13	20041029	8.45	11	9	5.42	5.46	-238.14	-0.57	-1324392.79	9199021.07	0.25	0.47	1	0.8	2	0	-0.2	1	0.8	0	-1.38	0	-0.6	0	-0.2	1
20041028	0.28	10	7	5.57	5.57	-123.73	-0.25	-824161.44	10116111.88	0.23	0.13	20041029	8.45	11	9	5.42	5.46	-238.14	-0.57	-1324392.79	9199021.07	0.25	0.47	20041101	0.35	12	4	5.32	5.39	-167	-0.42	-1037901.51	9519217.21	0.25	0.19	0	-0.2	2	1	0.8	0	-1.38	0	-0.6	0	-0.2	1	0.81	1
20041029	8.45	11	9	5.42	5.46	-238.14	-0.57	-1324392.79	9199021.07	0.25	0.47	20041101	0.35	12	4	5.32	5.39	-167	-0.42	-1037901.51	9519217.21	0.25	0.19	20041102	0.22	6	7	5.19	5.32	-112	-0.59	-982904.33	9448506.55	0.23	0.09	1	0.8	2	0	-1.38	0	-0.6	0	-0.2	1	0.81	1	4	0
20041101	0.35	12	4	5.32	5.39	-167	-0.42	-1037901.51	9519217.21	0.25	0.19	20041102	0.22	6	7	5.19	5.32	-112	-0.59	-982904.33	9448506.55	0.23	0.09	20041103	1.36	12	2	5.11	5.28	-79.19	-0.63	-901720.52	9544451.05	0.22	0.13	0	-1.38	2	0	-0.6	0	-0.2	1	0.81	1	4	0	-1.73	1
20041102	0.22	6	7	5.19	5.32	-112	-0.59	-982904.33	9448506.55	0.23	0.09	20041103	1.36	12	2	5.11	5.28	-79.19	-0.63	-901720.52	9544451.05	0.22	0.13	20041104	1.88	11	3	5.03	5.23	-64.62	-0.7	-992083.11	9363725.87	0.21	0.16	0	-0.6	2	0	-0.2	1	0.81	1	4	0	-1.73	1	0.78	0
20041103	1.36	12	2	5.11	5.28	-79.19	-0.63	-901720.52	9544451.05	0.22	0.13	20041104	1.88	11	3	5.03	5.23	-64.62	-0.7	-992083.11	9363725.87	0.21	0.16	20041105	0.23	11	5	5.02	5.18	-62.4	-0.82	-1015305.73	9321925.15	0.2	0.09	0	-0.2	2	1	0.81	1	4	0	-1.73	1	0.78	0	0	0
20041104	1.88	11	3	5.03	5.23	-64.62	-0.7	-992083.11	9363725.87	0.21	0.16	20041105	0.23	11	5	5.02	5.18	-62.4	-0.82	-1015305.73	9321925.15	0.2	0.09	20041108	0.96	11	5	5.01	5.14	-65.03	-0.54	-1003877.57	9281926.57	0.2	0.14	1	0.81	2	1	4	0	-1.73	1	0.78	0	0	0	0	0
20041105	0.23	11	5	5.02	5.18	-62.4	-0.82	-1015305.73	9321925.15	0.2	0.09	20041108	0.96	11	5	5.01	5.14	-65.03	-0.54	-1003877.57	9281926.57	0.2	0.14	20041109	1.38	6	2	5	5.11	-39	-0.7	-1022296.19	9337182.42	0.19	0.1	1	4	2	0	-1.73	1	0.78	0	0	0	0	0	-1.55	1
20041108	0.96	11	5	5.01	5.14	-65.03	-0.54	-1003877.57	9281926.57	0.2	0.14	20041109	1.38	6	2	5	5.11	-39	-0.7	-1022296.19	9337182.42	0.19	0.1	20041110	2.91	12	2	5.03	5.13	53.79	-0.26	-889603.18	9497810.79	0.19	0.23	0	-1.73	2	1	0.78	0	0	0	0	0	-1.55	1	0.39	1
20041109	1.38	6	2	5	5.11	-39	-0.7	-1022296.19	9337182.42	0.19	0.1	20041110	2.91	12	2	5.03	5.13	53.79	-0.26	-889603.18	9497810.79	0.19	0.23	20041111	0.58	11	3	5.05	5.13	175.14	-0.31	-971049.93	9404728.79	0.19	0.16	1	0.78	2	0	0	0	0	0	-1.55	1	0.39	1	1.18	1
20041110	2.91	12	2	5.03	5.13	53.79	-0.26	-889603.18	9497810.79	0.19	0.23	20041111	0.58	11	3	5.05	5.13	175.14	-0.31	-971049.93	9404728.79	0.19	0.16	20041112	0.55	10	4	5.08	5.13	103.78	0.15	-956440.42	9455862.08	0.18	0.14	0	0	2	0	0	0	-1.55	1	0.39	1	1.18	1	1.17	0
20041111	0.58	11	3	5.05	5.13	175.14	-0.31	-971049.93	9404728.79	0.19	0.16	20041112	0.55	10	4	5.08	5.13	103.78	0.15	-956440.42	9455862.08	0.18	0.14	20041115	1.56	11	3	5.12	5.13	80.87	0.11	-940480.55	9455862.08	0.18	0.15	0	0	2	0	-1.55	1	0.39	1	1.18	1	1.17	0	-0.77	1
20041112	0.55	10	4	5.08	5.13	103.78	0.15	-956440.42	9455862.08	0.18	0.14	20041115	1.56	11	3	5.12	5.13	80.87	0.11	-940480.55	9455862.08	0.18	0.15	20041116	0.57	6	7	5.15	5.14	62.24	0.12	-917870.04	9455862.08	0.17	0.08	0	-1.55	2	1	0.39	1	1.18	1	1.17	0	-0.77	1	0.58	0
20041115	1.56	11	3	5.12	5.13	80.87	0.11	-940480.55	9455862.08	0.18	0.15	20041116	0.57	6	7	5.15	5.14	62.24	0.12	-917870.04	9455862.08	0.17	0.08	20041117	1.09	2	5	5.13	5.12	18.99	0	-966959.69	9406772.43	0.16	0.08	1	0.39	2	1	1.18	1	1.17	0	-0.77	1	0.58	0	-0.77	0
20041116	0.57	6	7	5.15	5.14	62.24	0.12	-917870.04	9455862.08	0.17	0.08	20041117	1.09	2	5	5.13	5.12	18.99	0	-966959.69	9406772.43	0.16	0.08	20041118	0.85	12	4	5.12	5.12	0.36	0.09	-958618.95	9448476.12	0.15	0.1	1	1.18	2	1	1.17	0	-0.77	1	0.58	0	-0.77	0	-0.19	0
20041117	1.09	2	5	5.13	5.12	18.99	0	-966959.69	9406772.43	0.16	0.08	20041118	0.85	12	4	5.12	5.12	0.36	0.09	-958618.95	9448476.12	0.15	0.1	20041119	1.46	10	2	5.12	5.12	39.35	0.18	-919933.22	9509267.98	0.15	0.11	1	1.17	2	0	-0.77	1	0.58	0	-0.77	0	-0.19	0	-0.58	0
20041118	0.85	12	4	5.12	5.12	0.36	0.09	-958618.95	9448476.12	0.15	0.1	20041119	1.46	10	2	5.12	5.12	39.35	0.18	-919933.22	9509267.98	0.15	0.11	20041122	1.21	12	2	5.13	5.14	136.51	0.25	-879193	9582600.38	0.14	0.09	0	-0.77	2	1	0.58	0	-0.77	0	-0.19	0	-0.58	0	0	0
20041119	1.46	10	2	5.12	5.12	39.35	0.18	-919933.22	9509267.98	0.15	0.11	20041122	1.21	12	2	5.13	5.14	136.51	0.25	-879193	9582600.38	0.14	0.09	20041123	0.66	11	3	5.14	5.15	125.95	0.17	-903500.21	9533985.97	0.14	0.08	1	0.58	2	0	-0.77	0	-0.19	0	-0.58	0	0	0	-0.2	0
20041122	1.21	12	2	5.13	5.14	136.51	0.25	-879193	9582600.38	0.14	0.09	20041123	0.66	11	3	5.14	5.15	125.95	0.17	-903500.21	9533985.97	0.14	0.08	20041124	1.2	10	2	5.16	5.16	119.88	0	-903500.21	9592247.38	0.13	0.06	0	-0.77	2	0	-0.19	0	-0.58	0	0	0	-0.2	0	-1.17	1
20041123	0.66	11	3	5.14	5.15	125.95	0.17	-903500.21	9533985.97	0.14	0.08	20041124	1.2	10	2	5.16	5.16	119.88	0	-903500.21	9592247.38	0.13	0.06	20041125	0.72	11	1	5.18	5.16	70.11	0.05	-936078.21	9550361.37	0.13	0.09	0	-0.19	2	0	-0.58	0	0	0	-0.2	0	-1.17	1	0.59	0
20041124	1.2	10	2	5.16	5.16	119.88	0	-903500.21	9592247.38	0.13	0.06	20041125	0.72	11	1	5.18	5.16	70.11	0.05	-936078.21	9550361.37	0.13	0.09	20041126	0.53	11	5	5.18	5.15	-4.74	0	-932929.78	9528322.37	0.12	0.07	0	-0.58	2	0	0	0	-0.2	0	-1.17	1	0.59	0	-1.18	0
20041125	0.72	11	1	5.18	5.16	70.11	0.05	-936078.21	9550361.37	0.13	0.09	20041126	0.53	11	5	5.18	5.15	-4.74	0	-932929.78	9528322.37	0.12	0.07	20041129	1.75	6	5	5.16	5.15	-87.27	-0.03	-917044.74	9489744.4	0.13	0.17	0	0	2	0	-0.2	0	-1.17	1	0.59	0	-1.18	0	-0.4	0
20041126	0.53	11	5	5.18	5.15	-4.74	0	-932929.78	9528322.37	0.12	0.07	20041129	1.75	6	5	5.16	5.15	-87.27	-0.03	-917044.74	9489744.4	0.13	0.17	20041130	0.53	12	7	5.15	5.14	-44.83	-0.03	-914113.88	9489744.4	0.12	0.07	0	-0.2	2	0	-1.17	1	0.59	0	-1.18	0	-0.4	0	-1.8	1
20041129	1.75	6	5	5.16	5.15	-87.27	-0.03	-917044.74	9489744.4	0.13	0.17	20041130	0.53	12	7	5.15	5.14	-44.83	-0.03	-914113.88	9489744.4	0.12	0.07	20041201	1.01	11	3	5.13	5.14	-40.74	0.04	-927926.57	9469025.36	0.11	0.06	0	-1.17	2	1	0.59	0	-1.18	0	-0.4	0	-1.8	1	1.02	1
20041130	0.53	12	7	5.15	5.14	-44.83	-0.03	-914113.88	9489744.4	0.12	0.07	20041201	1.01	11	3	5.13	5.14	-40.74	0.04	-927926.57	9469025.36	0.11	0.06	20041202	2.26	11	5	5.11	5.12	-136.28	-0.04	-953985.01	9422120.18	0.11	0.09	1	0.59	2	0	-1.18	0	-0.4	0	-1.8	1	1.02	1	1.81	0
20041201	1.01	11	3	5.13	5.14	-40.74	0.04	-927926.57	9469025.36	0.11	0.06	20041202	2.26	11	5	5.11	5.12	-136.28	-0.04	-953985.01	9422120.18	0.11	0.09	20041203	0.38	7	6	5.1	5.11	-96.88	-0.07	-951451.95	9439851.59	0.11	0.07	0	-1.18	2	0	-0.4	0	-1.8	1	1.02	1	1.81	0	-0.99	1
20041202	2.26	11	5	5.11	5.12	-136.28	-0.04	-953985.01	9422120.18	0.11	0.09	20041203	0.38	7	6	5.1	5.11	-96.88	-0.07	-951451.95	9439851.59	0.11	0.07	20041206	2.59	7	1	5.08	5.1	-106.77	-0.19	-985186.41	9393850.05	0.11	0.15	0	-0.4	2	0	-1.8	1	1.02	1	1.81	0	-0.99	1	0.2	0
20041203	0.38	7	6	5.1	5.11	-96.88	-0.07	-951451.95	9439851.59	0.11	0.07	20041206	2.59	7	1	5.08	5.1	-106.77	-0.19	-985186.41	9393850.05	0.11	0.15	20041207	0.67	11	5	5.05	5.08	-140.53	-0.17	-998463.19	9362870.89	0.11	0.07	0	-1.8	2	1	1.02	1	1.81	0	-0.99	1	0.2	0	-0.2	1
20041206	2.59	7	1	5.08	5.1	-106.77	-0.19	-985186.41	9393850.05	0.11	0.15	20041207	0.67	11	5	5.05	5.08	-140.53	-0.17	-998463.19	9362870.89	0.11	0.07	20041208	1.69	11	1	5.01	5.05	-171.74	-0.29	-1043792.22	9310568.17	0.11	0.15	1	1.02	2	1	1.81	0	-0.99	1	0.2	0	-0.2	1	1.6	0
20041207	0.67	11	5	5.05	5.08	-140.53	-0.17	-998463.19	9362870.89	0.11	0.07	20041208	1.69	11	1	5.01	5.05	-171.74	-0.29	-1043792.22	9310568.17	0.11	0.15	20041209	1.88	12	0	4.99	5.03	-121.99	-0.2	-1056068.02	9408774.6	0.12	0.16	1	1.81	2	0	-0.99	1	0.2	0	-0.2	1	1.6	0	0	0
20041208	1.69	11	1	5.01	5.05	-171.74	-0.29	-1043792.22	9310568.17	0.11	0.15	20041209	1.88	12	0	4.99	5.03	-121.99	-0.2	-1056068.02	9408774.6	0.12	0.16	20041210	0.86	12	2	4.99	5.04	-39.06	-0.1	-986948.05	9493254.57	0.12	0.11	0	-0.99	2	1	0.2	0	-0.2	1	1.6	0	0	0	-2.95	1
20041209	1.88	12	0	4.99	5.03	-121.99	-0.2	-1056068.02	9408774.6	0.12	0.16	20041210	0.86	12	2	4.99	5.04	-39.06	-0.1	-986948.05	9493254.57	0.12	0.11	20041213	0.4	6	7	4.98	5.03	-49.32	-0.12	-990745.63	9459076.29	0.11	0.09	1	0.2	2	0	-0.2	1	1.6	0	0	0	-2.95	1	0.61	1
20041210	0.86	12	2	4.99	5.04	-39.06	-0.1	-986948.05	9493254.57	0.12	0.11	20041213	0.4	6	7	4.98	5.03	-49.32	-0.12	-990745.63	9459076.29	0.11	0.09	20041214	0.96	12	2	4.99	5.03	-20.5	-0.11	-1001632.13	9491735.79	0.11	0.06	0	-0.2	2	1	1.6	0	0	0	-2.95	1	0.61	1	2.62	0
20041213	0.4	6	7	4.98	5.03	-49.32	-0.12	-990745.63	9459076.29	0.11	0.09	20041214	0.96	12	2	4.99	5.03	-20.5	-0.11	-1001632.13	9491735.79	0.11	0.06	20041215	1.09	7	5	5	5.02	-24.55	-0.11	-1013549.78	9455982.86	0.1	0.06	1	1.6	2	0	0	0	-2.95	1	0.61	1	2.62	0	-0.59	1
20041214	0.96	12	2	4.99	5.03	-20.5	-0.11	-1001632.13	9491735.79	0.11	0.06	20041215	1.09	7	5	5	5.02	-24.55	-0.11	-1013549.78	9455982.86	0.1	0.06	20041216	1.99	12	2	5.03	5.03	98.62	0.03	-983107.77	9527014.2	0.11	0.14	0	0	2	0	-2.95	1	0.61	1	2.62	0	-0.59	1	0.2	1
20041215	1.09	7	5	5	5.02	-24.55	-0.11	-1013549.78	9455982.86	0.1	0.06	20041216	1.99	12	2	5.03	5.03	98.62	0.03	-983107.77	9527014.2	0.11	0.14	20041217	1.03	6	3	5.03	5.04	146.58	0	-991209.03	9527014.2	0.11	0.09	0	-2.95	2	1	0.61	1	2.62	0	-0.59	1	0.2	1	0.2	1
20041216	1.99	12	2	5.03	5.03	98.62	0.03	-983107.77	9527014.2	0.11	0.14	20041217	1.03	6	3	5.03	5.04	146.58	0	-991209.03	9527014.2	0.11	0.09	20041220	0.94	7	5	5.02	5.02	-71.43	-0.09	-1051795.2	9458349.88	0.11	0.17	1	0.61	2	1	2.62	0	-0.59	1	0.2	1	0.2	1	0.39	1
20041217	1.03	6	3	5.03	5.04	146.58	0	-991209.03	9527014.2	0.11	0.09	20041220	0.94	7	5	5.02	5.02	-71.43	-0.09	-1051795.2	9458349.88	0.11	0.17	20041221	0.74	10	6	5.01	5.01	-70.97	-0.04	-1072108.06	9509132.03	0.11	0.1	1	2.62	2	0	-0.59	1	0.2	1	0.2	1	0.39	1	1.76	1
20041220	0.94	7	5	5.02	5.02	-71.43	-0.09	-1051795.2	9458349.88	0.11	0.17	20041221	0.74	10	6	5.01	5.01	-70.97	-0.04	-1072108.06	9509132.03	0.11	0.1	20041222	1.01	12	2	5.03	5.02	86.96	0.18	-1035324.2	9560629.44	0.11	0.15	0	-0.59	2	1	0.2	1	0.2	1	0.39	1	1.76	1	1.16	1
20041221	0.74	10	6	5.01	5.01	-70.97	-0.04	-1072108.06	9509132.03	0.11	0.1	20041222	1.01	12	2	5.03	5.02	86.96	0.18	-1035324.2	9560629.44	0.11	0.15	20041223	0.83	11	3	5.02	5.03	88.48	0.1	-1053721.2	9517703.1	0.11	0.07	1	0.2	2	1	0.2	1	0.39	1	1.76	1	1.16	1	0.19	1
20041222	1.01	12	2	5.03	5.02	86.96	0.18	-1035324.2	9560629.44	0.11	0.15	20041223	0.83	11	3	5.02	5.03	88.48	0.1	-1053721.2	9517703.1	0.11	0.07	20041224	0.47	12	0	5.02	5.04	70.37	0.02	-1053721.2	9538088.62	0.11	0.08	1	0.2	2	1	0.39	1	1.76	1	1.16	1	0.19	1	0.19	1
20041223	0.83	11	3	5.02	5.03	88.48	0.1	-1053721.2	9517703.1	0.11	0.07	20041224	0.47	12	0	5.02	5.04	70.37	0.02	-1053721.2	9538088.62	0.11	0.08	20041227	2.2	11	2	5.05	5.05	88.41	0.08	-1072933.99	9582918.47	0.1	0.07	1	0.39	2	1	1.76	1	1.16	1	0.19	1	0.19	1	3.61	0
20041224	0.47	12	0	5.02	5.04	70.37	0.02	-1053721.2	9538088.62	0.11	0.08	20041227	2.2	11	2	5.05	5.05	88.41	0.08	-1072933.99	9582918.47	0.1	0.07	20041228	1.26	12	4	5.08	5.06	55.56	0.09	-1028990.31	9639417.49	0.1	0.09	1	1.76	2	1	1.16	1	0.19	1	0.19	1	3.61	0	-0.55	1
20041227	2.2	11	2	5.05	5.05	88.41	0.08	-1072933.99	9582918.47	0.1	0.07	20041228	1.26	12	4	5.08	5.06	55.56	0.09	-1028990.31	9639417.49	0.1	0.09	20041229	2.27	12	2	5.1	5.08	174.9	0.19	-934831.17	9767816.31	0.11	0.15	1	1.16	2	1	0.19	1	0.19	1	3.61	0	-0.55	1	0.92	0
20041228	1.26	12	4	5.08	5.06	55.56	0.09	-1028990.31	9639417.49	0.1	0.09	20041229	2.27	12	2	5.1	5.08	174.9	0.19	-934831.17	9767816.31	0.11	0.15	20041230	0.96	12	2	5.14	5.11	205.34	0.17	-877260.73	9891181.54	0.11	0.15	1	0.19	2	1	0.19	1	3.61	0	-0.55	1	0.92	0	-0.55	1
20041229	2.27	12	2	5.1	5.08	174.9	0.19	-934831.17	9767816.31	0.11	0.15	20041230	0.96	12	2	5.14	5.11	205.34	0.17	-877260.73	9891181.54	0.11	0.15	20041231	1.08	12	2	5.18	5.14	149.65	0.18	-832840.3	10024442.83	0.11	0.09	1	0.19	2	1	3.61	0	-0.55	1	0.92	0	-0.55	1	1.1	1
20041230	0.96	12	2	5.14	5.11	205.34	0.17	-877260.73	9891181.54	0.11	0.15	20041231	1.08	12	2	5.18	5.14	149.65	0.18	-832840.3	10024442.83	0.11	0.09	20050104	0.78	12	0	5.21	5.16	108.76	0.34	-788466.83	10127980.94	0.11	0.14	1	3.61	2	0	-0.55	1	0.92	0	-0.55	1	1.1	1	0.36	1
20041231	1.08	12	2	5.18	5.14	149.65	0.18	-832840.3	10024442.83	0.11	0.09	20050104	0.78	12	0	5.21	5.16	108.76	0.34	-788466.83	10127980.94	0.11	0.14	20050105	1.7	12	2	5.29	5.22	163.07	0.5	-627863.81	10303879.48	0.12	0.23	0	-0.55	2	1	0.92	0	-0.55	1	1.1	1	0.36	1	0.72	0
20050104	0.78	12	0	5.21	5.16	108.76	0.34	-788466.83	10127980.94	0.11	0.14	20050105	1.7	12	2	5.29	5.22	163.07	0.5	-627863.81	10303879.48	0.12	0.23	20050106	1.05	7	7	5.33	5.26	132.08	0.34	-535755.92	10119663.69	0.12	0.12	1	0.92	2	0	-0.55	1	1.1	1	0.36	1	0.72	0	-1.8	0
20050105	1.7	12	2	5.29	5.22	163.07	0.5	-627863.81	10303879.48	0.12	0.23	20050106	1.05	7	7	5.33	5.26	132.08	0.34	-535755.92	10119663.69	0.12	0.12	20050107	0.96	12	2	5.38	5.3	140.36	0.42	-551867.06	10296886.27	0.13	0.22	0	-0.55	2	1	1.1	1	0.36	1	0.72	0	-1.8	0	-0.55	1
20050106	1.05	7	7	5.33	5.26	132.08	0.34	-535755.92	10119663.69	0.12	0.12	20050107	0.96	12	2	5.38	5.3	140.36	0.42	-551867.06	10296886.27	0.13	0.22	20050110	0.4	11	7	5.42	5.32	102.02	0.38	-599135.01	10225984.34	0.13	0.12	1	1.1	2	1	0.36	1	0.72	0	-1.8	0	-0.55	1	0.37	0
20050107	0.96	12	2	5.38	5.3	140.36	0.42	-551867.06	10296886.27	0.13	0.22	20050110	0.4	11	7	5.42	5.32	102.02	0.38	-599135.01	10225984.34	0.13	0.12	20050111	0.84	12	6	5.47	5.36	86.89	0.43	-554586.69	10285382.11	0.13	0.08	1	0.36	2	1	0.72	0	-1.8	0	-0.55	1	0.37	0	-1.47	1
20050110	0.4	11	7	5.42	5.32	102.02	0.38	-599135.01	10225984.34	0.13	0.12	20050111	0.84	12	6	5.47	5.36	86.89	0.43	-554586.69	10285382.11	0.13	0.08	20050112	1.27	11	0	5.48	5.39	81.01	0.43	-511640.66	10360537.66	0.13	0.14	1	0.72	2	0	-1.8	0	-0.55	1	0.37	0	-1.47	1	0.74	1
20050111	0.84	12	6	5.47	5.36	86.89	0.43	-554586.69	10285382.11	0.13	0.08	20050112	1.27	11	0	5.48	5.39	81.01	0.43	-511640.66	10360537.66	0.13	0.14	20050113	1.22	12	2	5.51	5.42	98.43	0.38	-456682.94	10452133.86	0.13	0.1	0	-1.8	2	0	-0.55	1	0.37	0	-1.47	1	0.74	1	4.24	1
20050112	1.27	11	0	5.48	5.39	81.01	0.43	-511640.66	10360537.66	0.13	0.14	20050113	1.22	12	2	5.51	5.42	98.43	0.38	-456682.94	10452133.86	0.13	0.1	20050114	0.92	11	1	5.51	5.43	56.87	0.22	-509084.54	10368291.3	0.13	0.16	0	-0.55	2	1	0.37	0	-1.47	1	0.74	1	4.24	1	1.95	0
20050113	1.22	12	2	5.51	5.42	98.43	0.38	-456682.94	10452133.86	0.13	0.1	20050114	0.92	11	1	5.51	5.43	56.87	0.22	-509084.54	10368291.3	0.13	0.16	20050117	1.19	12	5	5.5	5.43	-16.99	0.18	-489188.77	10268812.45	0.13	0.1	1	0.37	2	0	-1.47	1	0.74	1	4.24	1	1.95	0	0	0
20050114	0.92	11	1	5.51	5.43	56.87	0.22	-509084.54	10368291.3	0.13	0.16	20050117	1.19	12	5	5.5	5.43	-16.99	0.18	-489188.77	10268812.45	0.13	0.1	20050118	0.57	12	2	5.49	5.44	-33.22	0.19	-473840.07	10325091	0.12	0.11	0	-1.47	2	1	0.74	1	4.24	1	1.95	0	0	0	-1.39	0
20050117	1.19	12	5	5.5	5.43	-16.99	0.18	-489188.77	10268812.45	0.13	0.1	20050118	0.57	12	2	5.49	5.44	-33.22	0.19	-473840.07	10325091	0.12	0.11	20050119	0.8	11	1	5.46	5.43	-103.62	-0.08	-506823.33	10280113.83	0.13	0.15	1	0.74	2	1	4.24	1	1.95	0	0	0	-1.39	0	-0.53	1
20050118	0.57	12	2	5.49	5.44	-33.22	0.19	-473840.07	10325091	0.12	0.11	20050119	0.8	11	1	5.46	5.43	-103.62	-0.08	-506823.33	10280113.83	0.13	0.15	20050120	1.26	12	4	5.43	5.43	-116.1	-0.01	-495516.04	10336650.28	0.13	0.15	1	4.24	2	1	1.95	0	0	0	-1.39	0	-0.53	1	0.18	1
20050119	0.8	11	1	5.46	5.43	-103.62	-0.08	-506823.33	10280113.83	0.13	0.15	20050120	1.26	12	4	5.43	5.43	-116.1	-0.01	-495516.04	10336650.28	0.13	0.15	20050121	3.2	10	2	5.47	5.47	156.22	0.17	-368269.18	10517474.77	0.14	0.27	1	1.95	2	0	0	0	-1.39	0	-0.53	1	0.18	1	0.35	1
20050120	1.26	12	4	5.43	5.43	-116.1	-0.01	-495516.04	10336650.28	0.13	0.15	20050121	3.2	10	2	5.47	5.47	156.22	0.17	-368269.18	10517474.77	0.14	0.27	20050124	1.06	12	2	5.53	5.52	215.34	0.31	-277832.83	10708395.94	0.15	0.19	0	0	2	0	-1.39	0	-0.53	1	0.18	1	0.35	1	0.53	1
20050121	3.2	10	2	5.47	5.47	156.22	0.17	-368269.18	10517474.77	0.14	0.27	20050124	1.06	12	2	5.53	5.52	215.34	0.31	-277832.83	10708395.94	0.15	0.19	20050125	0.63	12	7	5.59	5.56	145.02	0.25	-226347.36	10708395.94	0.15	0.14	0	-1.39	2	0	-0.53	1	0.18	1	0.35	1	0.53	1	4.38	0
20050124	1.06	12	2	5.53	5.52	215.34	0.31	-277832.83	10708395.94	0.15	0.19	20050125	0.63	12	7	5.59	5.56	145.02	0.25	-226347.36	10708395.94	0.15	0.14	20050126	1.03	11	5	5.65	5.58	82.3	0.15	-233619.65	10584767.01	0.15	0.17	0	-0.53	2	1	0.18	1	0.35	1	0.53	1	4.38	0	-1.01	1
20050125	0.63	12	7	5.59	5.56	145.02	0.25	-226347.36	10708395.94	0.15	0.14	20050126	1.03	11	5	5.65	5.58	82.3	0.15	-233619.65	10584767.01	0.15	0.17	20050127	0.65	12	7	5.7	5.6	58.47	0.08	-260226.36	10504946.86	0.15	0.15	1	0.18	2	1	0.35	1	0.53	1	4.38	0	-1.01	1	3.22	1
20050126	1.03	11	5	5.65	5.58	82.3	0.15	-233619.65	10584767.01	0.15	0.17	20050127	0.65	12	7	5.7	5.6	58.47	0.08	-260226.36	10504946.86	0.15	0.15	20050128	0.74	12	6	5.7	5.61	47.25	0.19	-266799.4	10564104.16	0.14	0.09	1	0.35	2	1	0.53	1	4.38	0	-1.01	1	3.22	1	1.15	0
20050127	0.65	12	7	5.7	5.6	58.47	0.08	-260226.36	10504946.86	0.15	0.15	20050128	0.74	12	6	5.7	5.61	47.25	0.19	-266799.4	10564104.16	0.14	0.09	20050131	0.9	12	0	5.69	5.62	38.43	0.24	-246320.89	10617348.29	0.14	0.13	1	0.53	2	1	4.38	0	-1.01	1	3.22	1	1.15	0	-1.79	0
20050128	0.74	12	6	5.7	5.61	47.25	0.19	-266799.4	10564104.16	0.14	0.09	20050131	0.9	12	0	5.69	5.62	38.43	0.24	-246320.89	10617348.29	0.14	0.13	20050201	1.15	12	2	5.68	5.64	55.12	0.25	-237585.91	10678493.15	0.14	0.14	1	4.38	2	0	-1.01	1	3.22	1	1.15	0	-1.79	0	-2.48	1
20050131	0.9	12	0	5.69	5.62	38.43	0.24	-246320.89	10617348.29	0.14	0.13	20050201	1.15	12	2	5.68	5.64	55.12	0.25	-237585.91	10678493.15	0.14	0.14	20050202	3.32	12	2	5.73	5.7	188.79	0.58	-65745.22	10881577.6	0.15	0.27	0	-1.01	2	1	3.22	1	1.15	0	-1.79	0	-2.48	1	2.2	1
20050201	1.15	12	2	5.68	5.64	55.12	0.25	-237585.91	10678493.15	0.14	0.14	20050202	3.32	12	2	5.73	5.7	188.79	0.58	-65745.22	10881577.6	0.15	0.27	20050203	1.18	11	3	5.78	5.73	194.49	0.48	-266056.23	10641204.39	0.16	0.24	1	3.22	2	1	1.15	0	-1.79	0	-2.48	1	2.2	1	1	0
20050202	3.32	12	2	5.73	5.7	188.79	0.58	-65745.22	10881577.6	0.15	0.27	20050203	1.18	11	3	5.78	5.73	194.49	0.48	-266056.23	10641204.39	0.16	0.24	20050204	0.83	12	0	5.87	5.8	150.72	0.44	-115080.58	10839856.56	0.17	0.25	1	1.15	2	0	-1.79	0	-2.48	1	2.2	1	1	0	-1.15	0
20050203	1.18	11	3	5.78	5.73	194.49	0.48	-266056.23	10641204.39	0.16	0.24	20050204	0.83	12	0	5.87	5.8	150.72	0.44	-115080.58	10839856.56	0.17	0.25	20050216	0.96	12	2	5.96	5.86	154.01	0.4	-203656.71	11029662.55	0.17	0.18	0	-1.79	2	0	-2.48	1	2.2	1	1	0	-1.15	0	-1.33	0
20050204	0.83	12	0	5.87	5.8	150.72	0.44	-115080.58	10839856.56	0.17	0.25	20050216	0.96	12	2	5.96	5.86	154.01	0.4	-203656.71	11029662.55	0.17	0.18	20050217	0.71	7	5	6.03	5.9	86.07	0.29	-261541.19	10894598.76	0.18	0.21	0	-2.48	2	1	2.2	1	1	0	-1.15	0	-1.33	0	-0.51	0
20050216	0.96	12	2	5.96	5.86	154.01	0.4	-203656.71	11029662.55	0.17	0.18	20050217	0.71	7	5	6.03	5.9	86.07	0.29	-261541.19	10894598.76	0.18	0.21	20050218	1.22	11	5	6.02	5.9	30.06	0.22	-362717.22	10730187.71	0.18	0.26	1	2.2	2	1	1	0	-1.15	0	-1.33	0	-0.51	0	-3.55	1
20050217	0.71	7	5	6.03	5.9	86.07	0.29	-261541.19	10894598.76	0.18	0.21	20050218	1.22	11	5	6.02	5.9	30.06	0.22	-362717.22	10730187.71	0.18	0.26	20050221	0.75	12	6	6.05	5.92	37.07	0.38	-272652.97	10853002.59	0.18	0.15	1	1	2	0	-1.15	0	-1.33	0	-0.51	0	-3.55	1	0.53	0
20050218	1.22	11	5	6.02	5.9	30.06	0.22	-362717.22	10730187.71	0.18	0.26	20050221	0.75	12	6	6.05	5.92	37.07	0.38	-272652.97	10853002.59	0.18	0.15	20050222	1.2	10	2	6.05	5.95	67.77	0.43	-230611.98	11000146.06	0.18	0.14	0	-1.15	2	0	-1.33	0	-0.51	0	-3.55	1	0.53	0	-1.57	1
20050221	0.75	12	6	6.05	5.92	37.07	0.38	-272652.97	10853002.59	0.18	0.15	20050222	1.2	10	2	6.05	5.95	67.77	0.43	-230611.98	11000146.06	0.18	0.14	20050223	1.03	11	5	6.02	5.96	35.98	0.34	-295543.98	10848638.05	0.17	0.14	0	-1.33	2	0	-0.51	0	-3.55	1	0.53	0	-1.57	1	3.37	0
20050222	1.2	10	2	6.05	5.95	67.77	0.43	-230611.98	11000146.06	0.18	0.14	20050223	1.03	11	5	6.02	5.96	35.98	0.34	-295543.98	10848638.05	0.17	0.14	20050224	1.33	7	5	6	5.96	-94.87	0.23	-222167.1	10646851.62	0.18	0.23	0	-0.51	2	0	-3.55	1	0.53	0	-1.57	1	3.37	0	-0.51	1
20050223	1.03	11	5	6.02	5.96	35.98	0.34	-295543.98	10848638.05	0.17	0.14	20050224	1.33	7	5	6	5.96	-94.87	0.23	-222167.1	10646851.62	0.18	0.23	20050225	0.93	11	3	6	5.95	-63.8	-0.05	-387284.05	10459719.08	0.18	0.17	0	-3.55	2	1	0.53	0	-1.57	1	3.37	0	-0.51	1	0.69	0
20050224	1.33	7	5	6	5.96	-94.87	0.23	-222167.1	10646851.62	0.18	0.23	20050225	0.93	11	3	6	5.95	-63.8	-0.05	-387284.05	10459719.08	0.18	0.17	20050228	1.63	11	5	5.93	5.91	-182.37	-0.2	-649415.64	10153898.89	0.19	0.28	1	0.53	2	0	-1.57	1	3.37	0	-0.51	1	0.69	0	-0.34	0
20050225	0.93	11	3	6	5.95	-63.8	-0.05	-387284.05	10459719.08	0.18	0.17	20050228	1.63	11	5	5.93	5.91	-182.37	-0.2	-649415.64	10153898.89	0.19	0.28	20050301	0.44	12	6	5.86	5.87	-152.1	-0.36	-672013.05	10289483.35	0.18	0.12	0	-1.57	2	1	3.37	0	-0.51	1	0.69	0	-0.34	0	-1.2	0
20050228	1.63	11	5	5.93	5.91	-182.37	-0.2	-649415.64	10153898.89	0.19	0.28	20050301	0.44	12	6	5.86	5.87	-152.1	-0.36	-672013.05	10289483.35	0.18	0.12	20050302	1.08	11	5	5.78	5.83	-149.57	-0.52	-698529.65	10143642.03	0.19	0.22	1	3.37	2	0	-0.51	1	0.69	0	-0.34	0	-1.2	0	-1.22	0
20050301	0.44	12	6	5.86	5.87	-152.1	-0.36	-672013.05	10289483.35	0.18	0.12	20050302	1.08	11	5	5.78	5.83	-149.57	-0.52	-698529.65	10143642.03	0.19	0.22	20050307	1.07	10	2	5.76	5.83	-47.94	-0.22	-625389.56	10300370.8	0.19	0.23	0	-0.51	2	1	0.69	0	-0.34	0	-1.2	0	-1.22	0	-1.23	0
20050302	1.08	11	5	5.78	5.83	-149.57	-0.52	-698529.65	10143642.03	0.19	0.22	20050307	1.07	10	2	5.76	5.83	-47.94	-0.22	-625389.56	10300370.8	0.19	0.23	20050308	1.42	7	1	5.74	5.83	-43.53	-0.1	-614803.83	10078070.46	0.19	0.21	1	0.69	2	0	-0.34	0	-1.2	0	-1.22	0	-1.23	0	-2.14	0
20050307	1.07	10	2	5.76	5.83	-47.94	-0.22	-625389.56	10300370.8	0.19	0.23	20050308	1.42	7	1	5.74	5.83	-43.53	-0.1	-614803.83	10078070.46	0.19	0.21	20050309	1.15	10	2	5.77	5.83	-1.44	-0.19	-724068.3	10333020.9	0.19	0.14	0	-0.34	2	0	-1.2	0	-1.22	0	-1.23	0	-2.14	0	-4.01	1
20050308	1.42	7	1	5.74	5.83	-43.53	-0.1	-614803.83	10078070.46	0.19	0.21	20050309	1.15	10	2	5.77	5.83	-1.44	-0.19	-724068.3	10333020.9	0.19	0.14	20050310	0.59	11	1	5.79	5.83	5.77	-0.27	-791000.84	10182422.7	0.19	0.18	0	-1.2	2	0	-1.22	0	-1.23	0	-2.14	0	-4.01	1	3.04	1
20050309	1.15	10	2	5.77	5.83	-1.44	-0.19	-724068.3	10333020.9	0.19	0.14	20050310	0.59	11	1	5.79	5.83	5.77	-0.27	-791000.84	10182422.7	0.19	0.18	20050311	0.69	11	5	5.81	5.81	-48.33	-0.27	-825687.17	10078363.71	0.18	0.12	0	-1.22	2	0	-1.23	0	-2.14	0	-4.01	1	3.04	1	0.74	1
20050310	0.59	11	1	5.79	5.83	5.77	-0.27	-791000.84	10182422.7	0.19	0.18	20050311	0.69	11	5	5.81	5.81	-48.33	-0.27	-825687.17	10078363.71	0.18	0.12	20050314	1.67	11	5	5.78	5.79	-109.98	-0.26	-825687.17	9904177.09	0.18	0.2	0	-1.23	2	0	-2.14	0	-4.01	1	3.04	1	0.74	1	1.1	1
20050311	0.69	11	5	5.81	5.81	-48.33	-0.27	-825687.17	10078363.71	0.18	0.12	20050314	1.67	11	5	5.78	5.79	-109.98	-0.26	-825687.17	9904177.09	0.18	0.2	20050315	0.65	11	7	5.74	5.76	-122.97	-0.3	-903724.88	9791455.95	0.18	0.13	0	-2.14	2	0	-4.01	1	3.04	1	0.74	1	1.1	1	2.53	0
20050314	1.67	11	5	5.78	5.79	-109.98	-0.26	-825687.17	9904177.09	0.18	0.2	20050315	0.65	11	7	5.74	5.76	-122.97	-0.3	-903724.88	9791455.95	0.18	0.13	20050316	1.28	11	5	5.67	5.71	-159.03	-0.21	-990606.71	9646652.9	0.18	0.2	0	-4.01	2	1	3.04	1	0.74	1	1.1	1	2.53	0	-0.71	0
20050315	0.65	11	7	5.74	5.76	-122.97	-0.3	-903724.88	9791455.95	0.18	0.13	20050316	1.28	11	5	5.67	5.71	-159.03	-0.21	-990606.71	9646652.9	0.18	0.2	20050317	3.11	11	9	5.56	5.63	-205.57	-0.46	-1156475.94	9196436.43	0.19	0.28	1	3.04	2	1	0.74	1	1.1	1	2.53	0	-0.71	0	0	0
20050316	1.28	11	5	5.67	5.71	-159.03	-0.21	-990606.71	9646652.9	0.18	0.2	20050317	3.11	11	9	5.56	5.63	-205.57	-0.46	-1156475.94	9196436.43	0.19	0.28	20050318	0.31	10	0	5.5	5.59	-120.08	-0.21	-1067408.11	9334986.38	0.2	0.28	1	0.74	2	1	1.1	1	2.53	0	-0.71	0	0	0	-1.07	0
20050317	3.11	11	9	5.56	5.63	-205.57	-0.46	-1156475.94	9196436.43	0.19	0.28	20050318	0.31	10	0	5.5	5.59	-120.08	-0.21	-1067408.11	9334986.38	0.2	0.28	20050321	0.86	12	2	5.45	5.57	-69.98	-0.36	-1007728.2	9454346.2	0.19	0.16	1	1.1	2	1	2.53	0	-0.71	0	0	0	-1.07	0	-0.9	0
20050318	0.31	10	0	5.5	5.59	-120.08	-0.21	-1067408.11	9334986.38	0.2	0.28	20050321	0.86	12	2	5.45	5.57	-69.98	-0.36	-1007728.2	9454346.2	0.19	0.16	20050322	1.78	12	2	5.44	5.56	-19.82	-0.27	-1065807.9	9667305.1	0.2	0.22	1	2.53	2	0	-0.71	0	0	0	-1.07	0	-0.9	0	0	0
20050321	0.86	12	2	5.45	5.57	-69.98	-0.36	-1007728.2	9454346.2	0.19	0.16	20050322	1.78	12	2	5.44	5.56	-19.82	-0.27	-1065807.9	9667305.1	0.2	0.22	20050323	0.98	12	2	5.47	5.58	39.11	-0.17	-1040801.08	9875695.26	0.2	0.25	0	-0.71	2	0	0	0	-1.07	0	-0.9	0	0	0	0	1
20050322	1.78	12	2	5.44	5.56	-19.82	-0.27	-1065807.9	9667305.1	0.2	0.22	20050323	0.98	12	2	5.47	5.58	39.11	-0.17	-1040801.08	9875695.26	0.2	0.25	20050324	0.4	11	5	5.55	5.59	36.83	-0.19	-1027772.74	9793182.46	0.2	0.19	0	0	2	0	-1.07	0	-0.9	0	0	0	0	1	3.08	0
20050323	0.98	12	2	5.47	5.58	39.11	-0.17	-1040801.08	9875695.26	0.2	0.25	20050324	0.4	11	5	5.55	5.59	36.83	-0.19	-1027772.74	9793182.46	0.2	0.19	20050325	0.99	6	3	5.59	5.6	64.18	-0.12	-1059214.49	9793182.46	0.19	0.13	0	-1.07	2	0	-0.9	0	0	0	0	1	3.08	0	-1.23	0
20050324	0.4	11	5	5.55	5.59	36.83	-0.19	-1027772.74	9793182.46	0.2	0.19	20050325	0.99	6	3	5.59	5.6	64.18	-0.12	-1059214.49	9793182.46	0.19	0.13	20050328	0.96	11	5	5.61	5.59	38.96	-0.11	-1101681.61	9714314.96	0.19	0.13	0	-0.9	2	0	0	0	0	1	3.08	0	-1.23	0	-0.36	1
20050325	0.99	6	3	5.59	5.6	64.18	-0.12	-1059214.49	9793182.46	0.19	0.13	20050328	0.96	11	5	5.61	5.59	38.96	-0.11	-1101681.61	9714314.96	0.19	0.13	20050329	0.89	11	5	5.6	5.58	15.15	-0.09	-1148433.16	9644187.64	0.18	0.12	0	0	2	0	0	1	3.08	0	-1.23	0	-0.36	1	3.04	1
20050328	0.96	11	5	5.61	5.59	38.96	-0.11	-1101681.61	9714314.96	0.19	0.13	20050329	0.89	11	5	5.6	5.58	15.15	-0.09	-1148433.16	9644187.64	0.18	0.12	20050330	1.35	12	5	5.57	5.57	5.43	0.03	-1175474.88	9644187.64	0.18	0.14	0	0	2	1	3.08	0	-1.23	0	-0.36	1	3.04	1	0.87	1
20050329	0.89	11	5	5.6	5.58	15.15	-0.09	-1148433.16	9644187.64	0.18	0.12	20050330	1.35	12	5	5.57	5.57	5.43	0.03	-1175474.88	9644187.64	0.18	0.14	20050331	0.64	12	5	5.55	5.56	-48.27	0.25	-1142771.66	9644187.64	0.17	0.13	1	3.08	2	0	-1.23	0	-0.36	1	3.04	1	0.87	1	0.17	0
20050330	1.35	12	5	5.57	5.57	5.43	0.03	-1175474.88	9644187.64	0.18	0.14	20050331	0.64	12	5	5.55	5.56	-48.27	0.25	-1142771.66	9644187.64	0.17	0.13	20050401	3.33	12	2	5.56	5.58	98.38	0.26	-1093882.71	9846727.59	0.18	0.29	0	-1.23	2	0	-0.36	1	3.04	1	0.87	1	0.17	0	-2.23	1
20050331	0.64	12	5	5.55	5.56	-48.27	0.25	-1142771.66	9644187.64	0.17	0.13	20050401	3.33	12	2	5.56	5.58	98.38	0.26	-1093882.71	9846727.59	0.18	0.29	20050404	0.57	11	7	5.57	5.59	54.47	0.15	-1119146.86	9730512.47	0.19	0.23	0	-0.36	2	1	3.04	1	0.87	1	0.17	0	-2.23	1	0.53	1
20050401	3.33	12	2	5.56	5.58	98.38	0.26	-1093882.71	9846727.59	0.18	0.29	20050404	0.57	11	7	5.57	5.59	54.47	0.15	-1119146.86	9730512.47	0.19	0.23	20050405	0.73	11	7	5.59	5.59	4.32	0.07	-1128556.32	9645827.33	0.18	0.09	1	3.04	2	1	0.87	1	0.17	0	-2.23	1	0.53	1	1.75	0
20050404	0.57	11	7	5.57	5.59	54.47	0.15	-1119146.86	9730512.47	0.19	0.23	20050405	0.73	11	7	5.59	5.59	4.32	0.07	-1128556.32	9645827.33	0.18	0.09	20050406	2.71	12	2	5.64	5.62	143.72	0.1	-924255.28	9875666	0.18	0.18	1	0.87	2	1	0.17	0	-2.23	1	0.53	1	1.75	0	0	1
20050405	0.73	11	7	5.59	5.59	4.32	0.07	-1128556.32	9645827.33	0.18	0.09	20050406	2.71	12	2	5.64	5.62	143.72	0.1	-924255.28	9875666	0.18	0.18	20050407	1.01	10	2	5.7	5.66	198.21	0.19	-1047702.97	10108844.97	0.18	0.18	1	0.17	2	0	-2.23	1	0.53	1	1.75	0	0	1	0.17	0
20050406	2.71	12	2	5.64	5.62	143.72	0.1	-924255.28	9875666	0.18	0.18	20050407	1.01	10	2	5.7	5.66	198.21	0.19	-1047702.97	10108844.97	0.18	0.18	20050408	0.68	12	4	5.73	5.69	110.37	0.2	-931824.73	10266860.75	0.18	0.15	0	-2.23	2	1	0.53	1	1.75	0	0	1	0.17	0	0	0
20050407	1.01	10	2	5.7	5.66	198.21	0.19	-1047702.97	10108844.97	0.18	0.18	20050408	0.68	12	4	5.73	5.69	110.37	0.2	-931824.73	10266860.75	0.18	0.15	20050411	0.78	7	5	5.74	5.69	51.54	0.13	-1006077.97	10143105.35	0.17	0.16	1	0.53	2	1	1.75	0	0	1	0.17	0	0	0	0	0
20050408	0.68	12	4	5.73	5.69	110.37	0.2	-931824.73	10266860.75	0.18	0.15	20050411	0.78	7	5	5.74	5.69	51.54	0.13	-1006077.97	10143105.35	0.17	0.16	20050412	0.56	12	6	5.77	5.7	43.11	0.21	-1012401.56	10212664.78	0.17	0.11	1	1.75	2	0	0	1	0.17	0	0	0	0	0	-2.57	0
20050411	0.78	7	5	5.74	5.69	51.54	0.13	-1006077.97	10143105.35	0.17	0.16	20050412	0.56	12	6	5.77	5.7	43.11	0.21	-1012401.56	10212664.78	0.17	0.11	20050413	3.92	12	2	5.78	5.72	109.02	0.31	-1071752.27	10485678.06	0.18	0.24	0	0	2	1	0.17	0	0	0	0	0	-2.57	0	-1.58	0
20050412	0.56	12	6	5.77	5.7	43.11	0.21	-1012401.56	10212664.78	0.17	0.11	20050413	3.92	12	2	5.78	5.72	109.02	0.31	-1071752.27	10485678.06	0.18	0.24	20050414	0.28	11	7	5.78	5.74	99.04	0.31	-1120247.01	10485678.06	0.17	0.11	1	0.17	2	0	0	0	0	0	-2.57	0	-1.58	0	-1.79	1
20050413	3.92	12	2	5.78	5.72	109.02	0.31	-1071752.27	10485678.06	0.18	0.24	20050414	0.28	11	7	5.78	5.74	99.04	0.31	-1120247.01	10485678.06	0.17	0.11	20050415	0.9	12	4	5.79	5.76	52.85	0.15	-1066943.96	10554210.55	0.16	0.09	0	0	2	0	0	0	-2.57	0	-1.58	0	-1.79	1	4.36	1
20050414	0.28	11	7	5.78	5.74	99.04	0.31	-1120247.01	10485678.06	0.17	0.11	20050415	0.9	12	4	5.79	5.76	52.85	0.15	-1066943.96	10554210.55	0.16	0.09	20050418	1.07	6	3	5.81	5.77	59.5	0.22	-1058795.92	10554210.55	0.15	0.09	0	0	2	0	-2.57	0	-1.58	0	-1.79	1	4.36	1	0.17	1
20050415	0.9	12	4	5.79	5.76	52.85	0.15	-1066943.96	10554210.55	0.16	0.09	20050418	1.07	6	3	5.81	5.77	59.5	0.22	-1058795.92	10554210.55	0.15	0.09	20050419	0.89	6	3	5.84	5.79	62.62	0.24	-1069663.61	10554210.55	0.15	0.12	0	-2.57	2	0	-1.58	0	-1.79	1	4.36	1	0.17	1	1.74	1
20050418	1.07	6	3	5.81	5.77	59.5	0.22	-1058795.92	10554210.55	0.15	0.09	20050419	0.89	6	3	5.84	5.79	62.62	0.24	-1069663.61	10554210.55	0.15	0.12	20050420	1.98	11	5	5.81	5.77	-124.18	-0.08	-1103123.78	10425149.89	0.16	0.27	0	-1.58	2	0	-1.79	1	4.36	1	0.17	1	1.74	1	0.85	0
20050419	0.89	6	3	5.84	5.79	62.62	0.24	-1069663.61	10554210.55	0.15	0.12	20050420	1.98	11	5	5.81	5.77	-124.18	-0.08	-1103123.78	10425149.89	0.16	0.27	20050421	0.68	11	5	5.76	5.74	-157.39	-0.22	-1143272	10336823.81	0.17	0.22	0	-1.79	2	1	4.36	1	0.17	1	1.74	1	0.85	0	-3.22	1
20050420	1.98	11	5	5.81	5.77	-124.18	-0.08	-1103123.78	10425149.89	0.16	0.27	20050421	0.68	11	5	5.76	5.74	-157.39	-0.22	-1143272	10336823.81	0.17	0.22	20050422	1.61	11	5	5.69	5.69	-171.98	-0.33	-1261900.46	10194469.65	0.16	0.12	1	4.36	2	1	0.17	1	1.74	1	0.85	0	-3.22	1	0.7	0
20050421	0.68	11	5	5.76	5.74	-157.39	-0.22	-1143272	10336823.81	0.17	0.22	20050422	1.61	11	5	5.69	5.69	-171.98	-0.33	-1261900.46	10194469.65	0.16	0.12	20050425	1.14	12	2	5.67	5.7	-48.95	0.04	-1130929.85	10356256.88	0.17	0.26	1	0.17	2	1	1.74	1	0.85	0	-3.22	1	0.7	0	-5.04	0
20050422	1.61	11	5	5.69	5.69	-171.98	-0.33	-1261900.46	10194469.65	0.16	0.12	20050425	1.14	12	2	5.67	5.7	-48.95	0.04	-1130929.85	10356256.88	0.17	0.26	20050426	0.62	6	2	5.66	5.71	-14.22	0.02	-1097501.43	10456542.13	0.17	0.18	1	1.74	2	1	0.85	0	-3.22	1	0.7	0	-5.04	0	-2.56	0
20050425	1.14	12	2	5.67	5.7	-48.95	0.04	-1130929.85	10356256.88	0.17	0.26	20050426	0.62	6	2	5.66	5.71	-14.22	0.02	-1097501.43	10456542.13	0.17	0.18	20050427	1.33	12	2	5.69	5.74	57.61	0.02	-1038100.35	10590194.56	0.17	0.18	1	0.85	2	0	-3.22	1	0.7	0	-5.04	0	-2.56	0	-6.02	0
20050426	0.62	6	2	5.66	5.71	-14.22	0.02	-1097501.43	10456542.13	0.17	0.18	20050427	1.33	12	2	5.69	5.74	57.61	0.02	-1038100.35	10590194.56	0.17	0.18	20050428	1.46	12	2	5.75	5.77	89.88	0.07	-902831.27	10785583.23	0.17	0.13	0	-3.22	2	1	0.7	0	-5.04	0	-2.56	0	-6.02	0	-2	1
20050427	1.33	12	2	5.69	5.74	57.61	0.02	-1038100.35	10590194.56	0.17	0.18	20050428	1.46	12	2	5.75	5.77	89.88	0.07	-902831.27	10785583.23	0.17	0.13	20050509	0.45	11	5	5.79	5.76	22.57	-0.13	-982191.26	10697869.56	0.17	0.21	1	0.7	2	0	-5.04	0	-2.56	0	-6.02	0	-2	1	2.45	0
20050428	1.46	12	2	5.75	5.77	89.88	0.07	-902831.27	10785583.23	0.17	0.13	20050509	0.45	11	5	5.79	5.76	22.57	-0.13	-982191.26	10697869.56	0.17	0.21	20050510	0.78	12	4	5.79	5.76	-23.69	-0.09	-921966.67	10766697.66	0.17	0.16	0	-5.04	2	0	-2.56	0	-6.02	0	-2	1	2.45	0	-1	1
20050509	0.45	11	5	5.79	5.76	22.57	-0.13	-982191.26	10697869.56	0.17	0.21	20050510	0.78	12	4	5.79	5.76	-23.69	-0.09	-921966.67	10766697.66	0.17	0.16	20050511	1.47	7	5	5.73	5.7	-126.3	-0.38	-1004231	10665449.26	0.19	0.32	0	-2.56	2	0	-6.02	0	-2	1	2.45	0	-1	1	0.8	1
20050510	0.78	12	4	5.79	5.76	-23.69	-0.09	-921966.67	10766697.66	0.17	0.16	20050511	1.47	7	5	5.73	5.7	-126.3	-0.38	-1004231	10665449.26	0.19	0.32	20050512	1.5	7	5	5.63	5.63	-183.63	-0.37	-1016878.53	10513678.92	0.19	0.25	0	-6.02	2	0	-2	1	2.45	0	-1	1	0.8	1	0.6	0
20050511	1.47	7	5	5.73	5.7	-126.3	-0.38	-1004231	10665449.26	0.19	0.32	20050512	1.5	7	5	5.63	5.63	-183.63	-0.37	-1016878.53	10513678.92	0.19	0.25	20050513	2.61	7	5	5.45	5.52	-196.29	-0.6	-1086854.4	10117148.96	0.23	0.53	0	-2	2	1	2.45	0	-1	1	0.8	1	0.6	0	-2.78	1
20050512	1.5	7	5	5.63	5.63	-183.63	-0.37	-1016878.53	10513678.92	0.19	0.25	20050513	2.61	7	5	5.45	5.52	-196.29	-0.6	-1086854.4	10117148.96	0.23	0.53	20050516	0.48	6	7	5.29	5.4	-160.3	-0.6	-961207.78	9928679.03	0.22	0.2	1	2.45	2	0	-1	1	0.8	1	0.6	0	-2.78	1	0.82	0
20050513	2.61	7	5	5.45	5.52	-196.29	-0.6	-1086854.4	10117148.96	0.23	0.53	20050516	0.48	6	7	5.29	5.4	-160.3	-0.6	-961207.78	9928679.03	0.22	0.2	20050517	0.49	12	2	5.14	5.33	-97.96	-0.72	-906057.96	10020595.4	0.22	0.2	0	-1	2	1	0.8	1	0.6	0	-2.78	1	0.82	0	-0.2	0
20050516	0.48	6	7	5.29	5.4	-160.3	-0.6	-961207.78	9928679.03	0.22	0.2	20050517	0.49	12	2	5.14	5.33	-97.96	-0.72	-906057.96	10020595.4	0.22	0.2	20050518	0.63	11	7	5.04	5.27	-78.62	-0.78	-909921.09	9962648.46	0.21	0.15	1	0.8	2	1	0.6	0	-2.78	1	0.82	0	-0.2	0	-0.41	0
20050517	0.49	12	2	5.14	5.33	-97.96	-0.72	-906057.96	10020595.4	0.22	0.2	20050518	0.63	11	7	5.04	5.27	-78.62	-0.78	-909921.09	9962648.46	0.21	0.15	20050519	1.5	12	2	4.98	5.22	-60.98	-0.84	-894587	10049541.62	0.21	0.17	1	0.6	2	0	-2.78	1	0.82	0	-0.2	0	-0.41	0	-4.28	0
20050518	0.63	11	7	5.04	5.27	-78.62	-0.78	-909921.09	9962648.46	0.21	0.15	20050519	1.5	12	2	4.98	5.22	-60.98	-0.84	-894587	10049541.62	0.21	0.17	20050520	0.95	12	2	4.99	5.19	-39.8	-0.86	-922087.67	10132043.61	0.2	0.12	0	-2.78	2	1	0.82	0	-0.2	0	-0.41	0	-4.28	0	-0.64	0
20050519	1.5	12	2	4.98	5.22	-60.98	-0.84	-894587	10049541.62	0.21	0.17	20050520	0.95	12	2	4.99	5.19	-39.8	-0.86	-922087.67	10132043.61	0.2	0.12	20050523	0.97	7	5	4.99	5.14	-59.63	-0.81	-989469.73	10052410.26	0.2	0.15	1	0.82	2	0	-0.2	0	-0.41	0	-4.28	0	-0.64	0	-0.43	0
20050520	0.95	12	2	4.99	5.19	-39.8	-0.86	-922087.67	10132043.61	0.2	0.12	20050523	0.97	7	5	4.99	5.14	-59.63	-0.81	-989469.73	10052410.26	0.2	0.15	20050524	0.88	12	4	4.97	5.1	-61.83	-0.81	-972019.34	10122211.84	0.19	0.16	0	-0.2	2	0	-0.41	0	-4.28	0	-0.64	0	-0.43	0	-1.51	0
20050523	0.97	7	5	4.99	5.14	-59.63	-0.81	-989469.73	10052410.26	0.2	0.15	20050524	0.88	12	4	4.97	5.1	-61.83	-0.81	-972019.34	10122211.84	0.19	0.16	20050525	0.84	6	7	4.96	5.07	-55.97	-0.53	-983721.72	10063699.94	0.18	0.1	0	-0.41	2	0	-4.28	0	-0.64	0	-0.43	0	-1.51	0	-6.11	1
20050524	0.88	12	4	4.97	5.1	-61.83	-0.81	-972019.34	10122211.84	0.19	0.16	20050525	0.84	6	7	4.96	5.07	-55.97	-0.53	-983721.72	10063699.94	0.18	0.1	20050526	1.23	11	5	4.94	5.04	-68.66	-0.41	-1001658.34	9991953.44	0.17	0.08	0	-4.28	2	0	-0.64	0	-0.43	0	-1.51	0	-6.11	1	3.26	1
20050525	0.84	6	7	4.96	5.07	-55.97	-0.53	-983721.72	10063699.94	0.18	0.1	20050526	1.23	11	5	4.94	5.04	-68.66	-0.41	-1001658.34	9991953.44	0.17	0.08	20050527	2.28	11	5	4.88	4.98	-222.22	-0.3	-1091321.24	9828450.51	0.19	0.31	0	-0.64	2	0	-0.43	0	-1.51	0	-6.11	1	3.26	1	3.6	0
20050526	1.23	11	5	4.94	5.04	-68.66	-0.41	-1001658.34	9991953.44	0.17	0.08	20050527	2.28	11	5	4.88	4.98	-222.22	-0.3	-1091321.24	9828450.51	0.19	0.31	20050530	0.57	7	5	4.83	4.92	-214.18	-0.23	-1031344.33	9735758.93	0.18	0.17	0	-0.43	2	0	-1.51	0	-6.11	1	3.26	1	3.6	0	0	1
20050527	2.28	11	5	4.88	4.98	-222.22	-0.3	-1091321.24	9828450.51	0.19	0.31	20050530	0.57	7	5	4.83	4.92	-214.18	-0.23	-1031344.33	9735758.93	0.18	0.17	20050531	0.72	11	3	4.77	4.87	-124.34	-0.37	-1049480.96	9669257.95	0.18	0.11	0	-1.51	2	0	-6.11	1	3.26	1	3.6	0	0	1	8.04	0
20050530	0.57	7	5	4.83	4.92	-214.18	-0.23	-1031344.33	9735758.93	0.18	0.17	20050531	0.72	11	3	4.77	4.87	-124.34	-0.37	-1049480.96	9669257.95	0.18	0.11	20050601	1.03	11	5	4.7	4.82	-107.98	-0.39	-1098498.99	9600632.71	0.17	0.14	0	-6.11	2	1	3.26	1	3.6	0	0	1	8.04	0	-1.81	0
20050531	0.72	11	3	4.77	4.87	-124.34	-0.37	-1049480.96	9669257.95	0.18	0.11	20050601	1.03	11	5	4.7	4.82	-107.98	-0.39	-1098498.99	9600632.71	0.17	0.14	20050602	2.02	7	5	4.58	4.73	-154.95	-0.71	-1202582.85	9461854.24	0.19	0.32	1	3.26	2	1	3.6	0	0	1	8.04	0	-1.81	0	-4.1	1
20050601	1.03	11	5	4.7	4.82	-107.98	-0.39	-1098498.99	9600632.71	0.17	0.14	20050602	2.02	7	5	4.58	4.73	-154.95	-0.71	-1202582.85	9461854.24	0.19	0.32	20050603	0.87	8	4	4.53	4.67	-126.74	-0.6	-1082002.17	9582434.92	0.19	0.22	1	3.6	2	0	0	1	8.04	0	-1.81	0	-4.1	1	1.07	1
20050602	2.02	7	5	4.58	4.73	-154.95	-0.71	-1202582.85	9461854.24	0.19	0.32	20050603	0.87	8	4	4.53	4.67	-126.74	-0.6	-1082002.17	9582434.92	0.19	0.22	20050606	1.2	12	2	4.51	4.66	-53.59	-0.3	-962289.96	9727349.69	0.2	0.23	0	0	2	1	8.04	0	-1.81	0	-4.1	1	1.07	1	0.85	0
20050603	0.87	8	4	4.53	4.67	-126.74	-0.6	-1082002.17	9582434.92	0.19	0.22	20050606	1.2	12	2	4.51	4.66	-53.59	-0.3	-962289.96	9727349.69	0.2	0.23	20050607	1.06	6	3	4.5	4.65	-6.21	-0.34	-1027901.46	9727349.69	0.2	0.21	1	8.04	2	0	-1.81	0	-4.1	1	1.07	1	0.85	0	-1.89	1
20050606	1.2	12	2	4.51	4.66	-53.59	-0.3	-962289.96	9727349.69	0.2	0.23	20050607	1.06	6	3	4.5	4.65	-6.21	-0.34	-1027901.46	9727349.69	0.2	0.21	20050608	2.27	7	2	4.58	4.71	113.68	0.04	-732201.94	10075231.48	0.22	0.4	0	-1.81	2	0	-4.1	1	1.07	1	0.85	0	-1.89	1	1.28	0
20050607	1.06	6	3	4.5	4.65	-6.21	-0.34	-1027901.46	9727349.69	0.2	0.21	20050608	2.27	7	2	4.58	4.71	113.68	0.04	-732201.94	10075231.48	0.22	0.4	20050609	0.85	7	7	4.7	4.74	134.04	-0.03	-769274	9778655.02	0.21	0.16	0	-4.1	2	1	1.07	1	0.85	0	-1.89	1	1.28	0	-0.42	1
20050608	2.27	7	2	4.58	4.71	113.68	0.04	-732201.94	10075231.48	0.22	0.4	20050609	0.85	7	7	4.7	4.74	134.04	-0.03	-769274	9778655.02	0.21	0.16	20050610	0.74	11	5	4.75	4.73	49.55	-0.02	-862906.04	9560180.26	0.22	0.28	1	1.07	2	1	0.85	0	-1.89	1	1.28	0	-0.42	1	2.75	0
20050609	0.85	7	7	4.7	4.74	134.04	-0.03	-769274	9778655.02	0.21	0.16	20050610	0.74	11	5	4.75	4.73	49.55	-0.02	-862906.04	9560180.26	0.22	0.28	20050613	0.51	12	6	4.77	4.73	36.32	0.06	-775819.21	9672149.04	0.21	0.09	1	0.85	2	0	-1.89	1	1.28	0	-0.42	1	2.75	0	-1.65	1
20050610	0.74	11	5	4.75	4.73	49.55	-0.02	-862906.04	9560180.26	0.22	0.28	20050613	0.51	12	6	4.77	4.73	36.32	0.06	-775819.21	9672149.04	0.21	0.09	20050614	1.37	12	2	4.81	4.74	64.49	0.12	-845352.72	9825122.77	0.2	0.12	0	-1.89	2	1	1.28	0	-0.42	1	2.75	0	-1.65	1	1.05	0
20050613	0.51	12	6	4.77	4.73	36.32	0.06	-775819.21	9672149.04	0.21	0.09	20050614	1.37	12	2	4.81	4.74	64.49	0.12	-845352.72	9825122.77	0.2	0.12	20050615	0.74	11	5	4.75	4.73	22.77	0.1	-935795.64	9712069.13	0.19	0.1	1	1.28	2	0	-0.42	1	2.75	0	-1.65	1	1.05	0	-0.83	1
20050614	1.37	12	2	4.81	4.74	64.49	0.12	-845352.72	9825122.77	0.2	0.12	20050615	0.74	11	5	4.75	4.73	22.77	0.1	-935795.64	9712069.13	0.19	0.1	20050616	1.02	12	6	4.72	4.73	17.44	0.44	-849524.55	9827097.24	0.18	0.08	0	-0.42	2	1	2.75	0	-1.65	1	1.05	0	-0.83	1	1.26	1
20050615	0.74	11	5	4.75	4.73	22.77	0.1	-935795.64	9712069.13	0.19	0.1	20050616	1.02	12	6	4.72	4.73	17.44	0.44	-849524.55	9827097.24	0.18	0.08	20050617	1.09	11	3	4.73	4.73	-6.69	0.28	-849524.55	9701789.19	0.17	0.1	1	2.75	2	0	-1.65	1	1.05	0	-0.83	1	1.26	1	4.55	1
20050616	1.02	12	6	4.72	4.73	17.44	0.44	-849524.55	9827097.24	0.18	0.08	20050617	1.09	11	3	4.73	4.73	-6.69	0.28	-849524.55	9701789.19	0.17	0.1	20050620	1.3	12	2	4.75	4.75	43.35	0.25	-704132.87	9864285.78	0.17	0.19	0	-1.65	2	1	1.05	0	-0.83	1	1.26	1	4.55	1	0.2	0
20050617	1.09	11	3	4.73	4.73	-6.69	0.28	-849524.55	9701789.19	0.17	0.1	20050620	1.3	12	2	4.75	4.75	43.35	0.25	-704132.87	9864285.78	0.17	0.19	20050621	0.9	11	3	4.75	4.75	36.77	0.17	-791436.82	9718779.2	0.17	0.15	1	1.05	2	0	-0.83	1	1.26	1	4.55	1	0.2	0	-1.22	0
20050620	1.3	12	2	4.75	4.75	43.35	0.25	-704132.87	9864285.78	0.17	0.19	20050621	0.9	11	3	4.75	4.75	36.77	0.17	-791436.82	9718779.2	0.17	0.15	20050622	0.82	10	6	4.78	4.77	56	-0.15	-731784.13	9838084.58	0.16	0.08	0	-0.83	2	1	1.26	1	4.55	1	0.2	0	-1.22	0	-3.09	1
20050621	0.9	11	3	4.75	4.75	36.77	0.17	-791436.82	9718779.2	0.17	0.15	20050622	0.82	10	6	4.78	4.77	56	-0.15	-731784.13	9838084.58	0.16	0.08	20050623	0.97	11	3	4.79	4.77	62.3	-0.1	-789527.09	9722598.66	0.15	0.08	1	1.26	2	1	4.55	1	0.2	0	-1.22	0	-3.09	1	0.96	1
20050622	0.82	10	6	4.78	4.77	56	-0.15	-731784.13	9838084.58	0.16	0.08	20050623	0.97	11	3	4.79	4.77	62.3	-0.1	-789527.09	9722598.66	0.15	0.08	20050624	0.99	10	2	4.81	4.78	95.99	0.16	-732217.76	9837217.31	0.14	0.08	1	4.55	2	1	0.2	0	-1.22	0	-3.09	1	0.96	1	2.21	1
20050623	0.97	11	3	4.79	4.77	62.3	-0.1	-789527.09	9722598.66	0.15	0.08	20050624	0.99	10	2	4.81	4.78	95.99	0.16	-732217.76	9837217.31	0.14	0.08	20050627	2.71	12	8	4.85	4.83	276.06	0.33	-510699.96	10147342.23	0.16	0.25	1	0.2	2	0	-1.22	0	-3.09	1	0.96	1	2.21	1	0.93	0
20050624	0.99	10	2	4.81	4.78	95.99	0.16	-732217.76	9837217.31	0.14	0.08	20050627	2.71	12	8	4.85	4.83	276.06	0.33	-510699.96	10147342.23	0.16	0.25	20050628	0.68	12	6	4.91	4.88	172.43	0.3	-329400.59	10358858.16	0.15	0.14	0	-1.22	2	0	-3.09	1	0.96	1	2.21	1	0.93	0	-0.31	1
20050627	2.71	12	8	4.85	4.83	276.06	0.33	-510699.96	10147342.23	0.16	0.25	20050628	0.68	12	6	4.91	4.88	172.43	0.3	-329400.59	10358858.16	0.15	0.14	20050629	0.91	11	9	4.6	4.58	-333.33	-1.44	-473540.06	10166672.21	0.32	1.84	0	-3.09	2	1	0.96	1	2.21	1	0.93	0	-0.31	1	0.31	0
20050628	0.68	12	6	4.91	4.88	172.43	0.3	-329400.59	10358858.16	0.15	0.14	20050629	0.91	11	9	4.6	4.58	-333.33	-1.44	-473540.06	10166672.21	0.32	1.84	20050630	0.88	7	9	4.27	4.32	-172.82	-1.6	-604413.89	9998405.85	0.3	0.11	1	0.96	2	1	2.21	1	0.93	0	-0.31	1	0.31	0	-2.14	0
20050629	0.91	11	9	4.6	4.58	-333.33	-1.44	-473540.06	10166672.21	0.32	1.84	20050630	0.88	7	9	4.27	4.32	-172.82	-1.6	-604413.89	9998405.85	0.3	0.11	20050701	0.85	10	6	3.94	4.11	-113.75	-1.55	-604413.89	10141376.54	0.28	0.06	1	2.21	2	1	0.93	0	-0.31	1	0.31	0	-2.14	0	0	1
20050630	0.88	7	9	4.27	4.32	-172.82	-1.6	-604413.89	9998405.85	0.3	0.11	20050701	0.85	10	6	3.94	4.11	-113.75	-1.55	-604413.89	10141376.54	0.28	0.06	20050704	1.42	12	0	3.57	3.95	-82.99	-1.61	-433178.49	10343745.65	0.26	0.13	1	0.93	2	0	-0.31	1	0.31	0	-2.14	0	0	1	3.13	0
20050701	0.85	10	6	3.94	4.11	-113.75	-1.55	-604413.89	10141376.54	0.28	0.06	20050704	1.42	12	0	3.57	3.95	-82.99	-1.61	-433178.49	10343745.65	0.26	0.13	20050705	0.98	12	2	3.21	3.83	-62.81	-1.5	-367260.64	10541499.21	0.25	0.09	0	-0.31	2	1	0.31	0	-2.14	0	0	1	3.13	0	-1.52	0
20050704	1.42	12	0	3.57	3.95	-82.99	-1.61	-433178.49	10343745.65	0.26	0.13	20050705	0.98	12	2	3.21	3.83	-62.81	-1.5	-367260.64	10541499.21	0.25	0.09	20050706	0.99	6	3	3.22	3.72	-51.78	-1.56	-406224.03	10346682.27	0.23	0.1	1	0.31	2	0	-2.14	0	0	1	3.13	0	-1.52	0	0	1
20050705	0.98	12	2	3.21	3.83	-62.81	-1.5	-367260.64	10541499.21	0.25	0.09	20050706	0.99	6	3	3.22	3.72	-51.78	-1.56	-406224.03	10346682.27	0.23	0.1	20050707	0.44	12	6	3.24	3.64	-44.25	-1.51	-363069.68	10432990.96	0.21	0.04	0	-2.14	2	0	0	1	3.13	0	-1.52	0	0	1	0.31	0
20050706	0.99	6	3	3.22	3.72	-51.78	-1.56	-406224.03	10346682.27	0.23	0.1	20050707	0.44	12	6	3.24	3.64	-44.25	-1.51	-363069.68	10432990.96	0.21	0.04	20050708	1.14	11	5	3.25	3.56	-43.02	-1.64	-428464.65	10334898.5	0.2	0.08	0	0	2	1	3.13	0	-1.52	0	0	1	0.31	0	-3.07	1
20050707	0.44	12	6	3.24	3.64	-44.25	-1.51	-363069.68	10432990.96	0.21	0.04	20050708	1.14	11	5	3.25	3.56	-43.02	-1.64	-428464.65	10334898.5	0.2	0.08	20050711	1.11	11	1	3.24	3.5	-37.95	-1.86	-469251.03	10334898.5	0.19	0.16	1	3.13	2	0	-1.52	0	0	1	0.31	0	-3.07	1	1.9	1
20050708	1.14	11	5	3.25	3.56	-43.02	-1.64	-428464.65	10334898.5	0.2	0.08	20050711	1.11	11	1	3.24	3.5	-37.95	-1.86	-469251.03	10334898.5	0.19	0.16	20050712	2.71	12	2	3.25	3.46	62.75	-1.77	-272951.65	10629347.58	0.19	0.18	0	-1.52	2	0	0	1	0.31	0	-3.07	1	1.9	1	1.55	0
20050711	1.11	11	1	3.24	3.5	-37.95	-1.86	-469251.03	10334898.5	0.19	0.16	20050712	2.71	12	2	3.25	3.46	62.75	-1.77	-272951.65	10629347.58	0.19	0.18	20050713	0.39	7	7	3.24	3.42	62.75	0.01	-322635.36	10513418.91	0.18	0.07	0	0	2	1	0.31	0	-3.07	1	1.9	1	1.55	0	0	1
20050712	2.71	12	2	3.25	3.46	62.75	-1.77	-272951.65	10629347.58	0.19	0.18	20050713	0.39	7	7	3.24	3.42	62.75	0.01	-322635.36	10513418.91	0.18	0.07	20050714	1.26	6	3	3.24	3.39	64.39	0.11	-403793.05	10513418.91	0.17	0.09	1	0.31	2	0	-3.07	1	1.9	1	1.55	0	0	1	6.12	1
20050713	0.39	7	7	3.24	3.42	62.75	0.01	-322635.36	10513418.91	0.18	0.07	20050714	1.26	6	3	3.24	3.39	64.39	0.11	-403793.05	10513418.91	0.17	0.09	20050715	0.46	12	6	3.25	3.37	40.08	0.09	-403793.05	10581063.89	0.16	0.06	0	-3.07	2	1	1.9	1	1.55	0	0	1	6.12	1	3.75	1
20050714	1.26	6	3	3.24	3.39	64.39	0.11	-403793.05	10513418.91	0.17	0.09	20050715	0.46	12	6	3.25	3.37	40.08	0.09	-403793.05	10581063.89	0.16	0.06	20050718	2.68	2	5	3.24	3.33	-157.27	-0.08	-584922.8	10399934.14	0.15	0.1	1	1.9	2	1	1.55	0	0	1	6.12	1	3.75	1	2.5	1
20050715	0.46	12	6	3.25	3.37	40.08	0.09	-403793.05	10581063.89	0.16	0.06	20050718	2.68	2	5	3.24	3.33	-157.27	-0.08	-584922.8	10399934.14	0.15	0.1	20050719	0.6	12	4	3.23	3.31	-87.59	-0.05	-541089.85	10509516.51	0.15	0.1	1	1.55	2	0	0	1	6.12	1	3.75	1	2.5	1	0.54	1
20050718	2.68	2	5	3.24	3.33	-157.27	-0.08	-584922.8	10399934.14	0.15	0.1	20050719	0.6	12	4	3.23	3.31	-87.59	-0.05	-541089.85	10509516.51	0.15	0.1	20050720	1.4	12	2	3.23	3.3	43.86	0.01	-464530.29	10662635.63	0.14	0.08	0	0	2	1	6.12	1	3.75	1	2.5	1	0.54	1	0.54	1
20050719	0.6	12	4	3.23	3.31	-87.59	-0.05	-541089.85	10509516.51	0.15	0.1	20050720	1.4	12	2	3.23	3.3	43.86	0.01	-464530.29	10662635.63	0.14	0.08	20050721	0.91	6	7	3.24	3.3	54.08	0	-380883.55	10662635.63	0.13	0.05	1	6.12	2	1	3.75	1	2.5	1	0.54	1	0.54	1	2.95	0
20050720	1.4	12	2	3.23	3.3	43.86	0.01	-464530.29	10662635.63	0.14	0.08	20050721	0.91	6	7	3.24	3.3	54.08	0	-380883.55	10662635.63	0.13	0.05	20050722	7.26	12	8	3.28	3.33	328.78	0.27	-236355.89	11674329.26	0.15	0.32	1	3.75	2	1	2.5	1	0.54	1	0.54	1	2.95	0	-3.13	1
20050721	0.91	6	7	3.24	3.3	54.08	0	-380883.55	10662635.63	0.13	0.05	20050722	7.26	12	8	3.28	3.33	328.78	0.27	-236355.89	11674329.26	0.15	0.32	20050725	0.74	12	2	3.37	3.38	210.73	0.4	56253.09	12422107.76	0.16	0.23	1	2.5	2	1	0.54	1	0.54	1	2.95	0	-3.13	1	2.42	1
20050722	7.26	12	8	3.28	3.33	328.78	0.27	-236355.89	11674329.26	0.15	0.32	20050725	0.74	12	2	3.37	3.38	210.73	0.4	56253.09	12422107.76	0.16	0.23	20050726	1	12	2	3.46	3.43	160.71	0.39	354254.17	13167110.46	0.16	0.2	1	0.54	2	1	0.54	1	2.95	0	-3.13	1	2.42	1	3.41	1
20050725	0.74	12	2	3.37	3.38	210.73	0.4	56253.09	12422107.76	0.16	0.23	20050726	1	12	2	3.46	3.43	160.71	0.39	354254.17	13167110.46	0.16	0.2	20050727	0.64	12	6	3.55	3.48	119.66	0.46	724197.93	13642752.44	0.16	0.09	1	0.54	2	1	2.95	0	-3.13	1	2.42	1	3.41	1	0.51	1
20050726	1	12	2	3.46	3.43	160.71	0.39	354254.17	13167110.46	0.16	0.2	20050727	0.64	12	6	3.55	3.48	119.66	0.46	724197.93	13642752.44	0.16	0.09	20050728	1.09	12	2	3.64	3.53	105.91	0.48	637912.69	14160463.89	0.15	0.12	1	2.95	2	0	-3.13	1	2.42	1	3.41	1	0.51	1	2.27	0
20050727	0.64	12	6	3.55	3.48	119.66	0.46	724197.93	13642752.44	0.16	0.09	20050728	1.09	12	2	3.64	3.53	105.91	0.48	637912.69	14160463.89	0.15	0.12	20050729	0.9	12	2	3.71	3.59	100.64	0.58	1040860.1	14625403.21	0.15	0.15	0	-3.13	2	1	2.42	1	3.41	1	0.51	1	2.27	0	-0.74	0
20050728	1.09	12	2	3.64	3.53	105.91	0.48	637912.69	14160463.89	0.15	0.12	20050729	0.9	12	2	3.71	3.59	100.64	0.58	1040860.1	14625403.21	0.15	0.15	20050801	1.65	11	1	3.74	3.61	71.56	0.56	805141.14	13859316.58	0.16	0.26	1	2.42	2	1	3.41	1	0.51	1	2.27	0	-0.74	0	-0.75	0
20050729	0.9	12	2	3.71	3.59	100.64	0.58	1040860.1	14625403.21	0.15	0.15	20050801	1.65	11	1	3.74	3.61	71.56	0.56	805141.14	13859316.58	0.16	0.26	20050802	0.58	12	6	3.76	3.65	68.03	0.59	1148270.71	14300483.17	0.16	0.18	1	3.41	2	1	0.51	1	2.27	0	-0.74	0	-0.75	0	-0.25	1
20050801	1.65	11	1	3.74	3.61	71.56	0.56	805141.14	13859316.58	0.16	0.26	20050802	0.58	12	6	3.76	3.65	68.03	0.59	1148270.71	14300483.17	0.16	0.18	20050803	2.35	12	2	3.81	3.7	128.77	0.67	1263366.49	15336345.24	0.18	0.27	1	0.51	2	1	2.27	0	-0.74	0	-0.75	0	-0.25	1	0.75	0
20050802	0.58	12	6	3.76	3.65	68.03	0.59	1148270.71	14300483.17	0.16	0.18	20050803	2.35	12	2	3.81	3.7	128.77	0.67	1263366.49	15336345.24	0.18	0.27	20050804	0.43	12	6	3.85	3.75	136.47	0.69	1327285.17	15783775.94	0.17	0.14	1	2.27	2	0	-0.74	0	-0.75	0	-0.25	1	0.75	0	-5.99	1
20050803	2.35	12	2	3.81	3.7	128.77	0.67	1263366.49	15336345.24	0.18	0.27	20050804	0.43	12	6	3.85	3.75	136.47	0.69	1327285.17	15783775.94	0.17	0.14	20050805	1.43	8	2	3.9	3.8	137.94	0.58	1967373.53	16423864.3	0.17	0.11	0	-0.74	2	0	-0.75	0	-0.25	1	0.75	0	-5.99	1	1.59	0
20050804	0.43	12	6	3.85	3.75	136.47	0.69	1327285.17	15783775.94	0.17	0.14	20050805	1.43	8	2	3.9	3.8	137.94	0.58	1967373.53	16423864.3	0.17	0.11	20050808	0.98	11	3	3.96	3.84	110.24	0.42	1796679.59	15797986.52	0.16	0.11	0	-0.75	2	0	-0.25	1	0.75	0	-5.99	1	1.59	0	-2.61	0
20050805	1.43	8	2	3.9	3.8	137.94	0.58	1967373.53	16423864.3	0.17	0.11	20050808	0.98	11	3	3.96	3.84	110.24	0.42	1796679.59	15797986.52	0.16	0.11	20050809	0.91	11	5	3.99	3.87	59.79	0.3	2061169.25	15231222.95	0.16	0.15	0	-0.25	2	1	0.75	0	-5.99	1	1.59	0	-2.61	0	-0.27	0
20050808	0.98	11	3	3.96	3.84	110.24	0.42	1796679.59	15797986.52	0.16	0.11	20050809	0.91	11	5	3.99	3.87	59.79	0.3	2061169.25	15231222.95	0.16	0.15	20050810	0.93	6	7	4	3.89	50.92	0.27	2204177.84	14706858.11	0.15	0.11	1	0.75	2	0	-5.99	1	1.59	0	-2.61	0	-0.27	0	-2.42	1
20050809	0.91	11	5	3.99	3.87	59.79	0.3	2061169.25	15231222.95	0.16	0.15	20050810	0.93	6	7	4	3.89	50.92	0.27	2204177.84	14706858.11	0.15	0.11	20050811	1.18	12	2	4.01	3.91	53.75	0.28	2687107.59	15327767.79	0.15	0.09	0	-5.99	2	1	1.59	0	-2.61	0	-0.27	0	-2.42	1	0.28	1
20050810	0.93	6	7	4	3.89	50.92	0.27	2204177.84	14706858.11	0.15	0.11	20050811	1.18	12	2	4.01	3.91	53.75	0.28	2687107.59	15327767.79	0.15	0.09	20050812	2.79	11	1	3.95	3.89	-69.13	-0.07	1625393.96	13595498.17	0.16	0.31	1	1.59	2	0	-2.61	0	-0.27	0	-2.42	1	0.28	1	2.75	0
20050811	1.18	12	2	4.01	3.91	53.75	0.28	2687107.59	15327767.79	0.15	0.09	20050812	2.79	11	1	3.95	3.89	-69.13	-0.07	1625393.96	13595498.17	0.16	0.31	20050815	0.42	12	4	3.92	3.88	-119.68	0.11	2134249.79	14322435.07	0.17	0.2	0	-2.61	2	0	-0.27	0	-2.42	1	0.28	1	2.75	0	-1.34	1
20050812	2.79	11	1	3.95	3.89	-69.13	-0.07	1625393.96	13595498.17	0.16	0.31	20050815	0.42	12	4	3.92	3.88	-119.68	0.11	2134249.79	14322435.07	0.17	0.2	20050816	1.03	7	7	3.86	3.85	-146.95	-0.08	1919415.4	13570514.72	0.17	0.15	0	-0.27	2	0	-2.42	1	0.28	1	2.75	0	-1.34	1	0.54	1
20050815	0.42	12	4	3.92	3.88	-119.68	0.11	2134249.79	14322435.07	0.17	0.2	20050816	1.03	7	7	3.86	3.85	-146.95	-0.08	1919415.4	13570514.72	0.17	0.15	20050817	0.68	12	5	3.81	3.83	-122.64	-0.22	2116334.92	13058523.97	0.16	0.13	0	-2.42	2	1	0.28	1	2.75	0	-1.34	1	0.54	1	0.27	0
20050816	1.03	7	7	3.86	3.85	-146.95	-0.08	1919415.4	13570514.72	0.17	0.15	20050817	0.68	12	5	3.81	3.83	-122.64	-0.22	2116334.92	13058523.97	0.16	0.13	20050818	1.32	11	1	3.74	3.79	-104.09	-0.33	1632253.39	12380809.83	0.17	0.21	1	0.28	2	1	2.75	0	-1.34	1	0.54	1	0.27	0	-1.34	0
20050817	0.68	12	5	3.81	3.83	-122.64	-0.22	2116334.92	13058523.97	0.16	0.13	20050818	1.32	11	1	3.74	3.79	-104.09	-0.33	1632253.39	12380809.83	0.17	0.21	20050819	0.5	12	4	3.71	3.76	-105.73	-0.41	1663044.39	12719510.84	0.16	0.11	1	2.75	2	0	-1.34	1	0.54	1	0.27	0	-1.34	0	-2.72	1
20050818	1.32	11	1	3.74	3.79	-104.09	-0.33	1632253.39	12380809.83	0.17	0.21	20050819	0.5	12	4	3.71	3.76	-105.73	-0.41	1663044.39	12719510.84	0.16	0.11	20050822	1.02	12	2	3.69	3.76	-60.22	-0.28	1959650.49	13065551.29	0.16	0.14	0	-1.34	2	1	0.54	1	0.27	0	-1.34	0	-2.72	1	0.28	1
20050819	0.5	12	4	3.71	3.76	-105.73	-0.41	1663044.39	12719510.84	0.16	0.11	20050822	1.02	12	2	3.69	3.76	-60.22	-0.28	1959650.49	13065551.29	0.16	0.14	20050823	0.51	7	3	3.68	3.75	-49.35	-0.3	1870832.76	12887915.83	0.15	0.08	1	0.54	2	1	0.27	0	-1.34	0	-2.72	1	0.28	1	2.23	1
20050822	1.02	12	2	3.69	3.76	-60.22	-0.28	1959650.49	13065551.29	0.16	0.14	20050823	0.51	7	3	3.68	3.75	-49.35	-0.3	1870832.76	12887915.83	0.15	0.08	20050824	1.31	12	2	3.68	3.74	-29.85	-0.27	1812560.77	13121003.79	0.14	0.08	1	0.27	2	0	-1.34	0	-2.72	1	0.28	1	2.23	1	1.37	0
20050823	0.51	7	3	3.68	3.75	-49.35	-0.3	1870832.76	12887915.83	0.15	0.08	20050824	1.31	12	2	3.68	3.74	-29.85	-0.27	1812560.77	13121003.79	0.14	0.08	20050825	0.81	12	4	3.7	3.74	-13.61	-0.29	1860001.97	13310768.59	0.14	0.08	0	-1.34	2	0	-2.72	1	0.28	1	2.23	1	1.37	0	-0.54	1
20050824	1.31	12	2	3.68	3.74	-29.85	-0.27	1812560.77	13121003.79	0.14	0.08	20050825	0.81	12	4	3.7	3.74	-13.61	-0.29	1860001.97	13310768.59	0.14	0.08	20050826	1.42	11	5	3.71	3.72	-78.82	-0.1	1835425.93	13040432.16	0.13	0.11	0	-2.72	2	1	0.28	1	2.23	1	1.37	0	-0.54	1	0.54	1
20050825	0.81	12	4	3.7	3.74	-13.61	-0.29	1860001.97	13310768.59	0.14	0.08	20050826	1.42	11	5	3.71	3.72	-78.82	-0.1	1835425.93	13040432.16	0.13	0.11	20050829	1.16	7	5	3.67	3.7	-191.36	-0.26	1636333.51	12727572.64	0.13	0.12	1	0.28	2	1	2.23	1	1.37	0	-0.54	1	0.54	1	0.81	1
20050826	1.42	11	5	3.71	3.72	-78.82	-0.1	1835425.93	13040432.16	0.13	0.11	20050829	1.16	7	5	3.67	3.7	-191.36	-0.26	1636333.51	12727572.64	0.13	0.12	20050830	0.47	10	6	3.65	3.67	-146.71	-0.15	1606860.02	12874940.12	0.13	0.05	1	2.23	2	1	1.37	0	-0.54	1	0.54	1	0.81	1	4.01	0
20050829	1.16	7	5	3.67	3.7	-191.36	-0.26	1636333.51	12727572.64	0.13	0.12	20050830	0.47	10	6	3.65	3.67	-146.71	-0.15	1606860.02	12874940.12	0.13	0.05	20050831	1.95	12	0	3.64	3.67	-69.23	-0.06	1856436.62	13162913.13	0.13	0.15	1	1.37	2	0	-0.54	1	0.54	1	0.81	1	4.01	0	-1.54	0
20050830	0.47	10	6	3.65	3.67	-146.71	-0.15	1606860.02	12874940.12	0.13	0.05	20050831	1.95	12	0	3.64	3.67	-69.23	-0.06	1856436.62	13162913.13	0.13	0.15	20050901	1.2	12	2	3.64	3.68	28.21	0.08	2139320.83	13508660.49	0.13	0.11	0	-0.54	2	1	0.54	1	0.81	1	4.01	0	-1.54	0	-1.83	1
20050831	1.95	12	0	3.64	3.67	-69.23	-0.06	1856436.62	13162913.13	0.13	0.15	20050901	1.2	12	2	3.64	3.68	28.21	0.08	2139320.83	13508660.49	0.13	0.11	20050902	0.69	11	3	3.64	3.68	50.63	0.05	2037097.94	13270140.42	0.12	0.07	1	0.54	2	1	0.81	1	4.01	0	-1.54	0	-1.83	1	1.33	0
20050901	1.2	12	2	3.64	3.68	28.21	0.08	2139320.83	13508660.49	0.13	0.11	20050902	0.69	11	3	3.64	3.68	50.63	0.05	2037097.94	13270140.42	0.12	0.07	20050905	0.8	12	6	3.67	3.69	50.63	-0.03	2151950.66	13461561.62	0.11	0.05	1	0.81	2	1	4.01	0	-1.54	0	-1.83	1	1.33	0	0	1
20050902	0.69	11	3	3.64	3.68	50.63	0.05	2037097.94	13270140.42	0.12	0.07	20050905	0.8	12	6	3.67	3.69	50.63	-0.03	2151950.66	13461561.62	0.11	0.05	20050906	3	12	2	3.7	3.7	114.74	0.05	2037062.1	14036004.44	0.12	0.15	1	4.01	2	0	-1.54	0	-1.83	1	1.33	0	0	1	0.79	0
20050905	0.8	12	6	3.67	3.69	50.63	-0.03	2151950.66	13461561.62	0.11	0.05	20050906	3	12	2	3.7	3.7	114.74	0.05	2037062.1	14036004.44	0.12	0.15	20050907	1.4	12	2	3.75	3.73	178.05	0.18	2762724.24	14842295.71	0.13	0.2	0	-1.54	2	0	-1.83	1	1.33	0	0	1	0.79	0	-1.3	0
20050906	3	12	2	3.7	3.7	114.74	0.05	2037062.1	14036004.44	0.12	0.15	20050907	1.4	12	2	3.75	3.73	178.05	0.18	2762724.24	14842295.71	0.13	0.2	20050908	0.64	11	3	3.77	3.75	148.62	0.11	2543035.67	14329689.04	0.13	0.14	0	-1.83	2	1	1.33	0	0	1	0.79	0	-1.3	0	0	0
20050907	1.4	12	2	3.75	3.73	178.05	0.18	2762724.24	14842295.71	0.13	0.2	20050908	0.64	11	3	3.77	3.75	148.62	0.11	2543035.67	14329689.04	0.13	0.14	20050909	0.54	11	5	3.79	3.75	65.73	0.09	2327102.67	14052060.9	0.12	0.09	1	1.33	2	0	0	1	0.79	0	-1.3	0	0	0	0	0
20050908	0.64	11	3	3.77	3.75	148.62	0.11	2543035.67	14329689.04	0.13	0.14	20050909	0.54	11	5	3.79	3.75	65.73	0.09	2327102.67	14052060.9	0.12	0.09	20050912	0.54	12	6	3.81	3.76	61.8	0.24	2401908.38	14201672.33	0.12	0.08	0	0	2	1	0.79	0	-1.3	0	0	0	0	0	-1.85	0
20050909	0.54	11	5	3.79	3.75	65.73	0.09	2327102.67	14052060.9	0.12	0.09	20050912	0.54	12	6	3.81	3.76	61.8	0.24	2401908.38	14201672.33	0.12	0.08	20050913	2.04	4	7	3.82	3.77	47.62	0.23	2706450.42	14201672.33	0.11	0.05	1	0.79	2	0	-1.3	0	0	0	0	0	-1.85	0	-1.61	0
20050912	0.54	12	6	3.81	3.76	61.8	0.24	2401908.38	14201672.33	0.12	0.08	20050913	2.04	4	7	3.82	3.77	47.62	0.23	2706450.42	14201672.33	0.11	0.05	20050914	1.36	12	2	3.81	3.78	90.37	0.18	2660383.16	14616277.73	0.11	0.09	0	-1.3	2	0	0	0	0	0	-1.85	0	-1.61	0	-2.19	0
20050913	2.04	4	7	3.82	3.77	47.62	0.23	2706450.42	14201672.33	0.11	0.05	20050914	1.36	12	2	3.81	3.78	90.37	0.18	2660383.16	14616277.73	0.11	0.09	20050915	0.72	11	5	3.8	3.78	24.89	0.08	2561005.83	14318145.74	0.11	0.09	0	0	2	0	0	0	-1.85	0	-1.61	0	-2.19	0	0	1
20050914	1.36	12	2	3.81	3.78	90.37	0.18	2660383.16	14616277.73	0.11	0.09	20050915	0.72	11	5	3.8	3.78	24.89	0.08	2561005.83	14318145.74	0.11	0.09	20050916	0.61	6	5	3.81	3.79	-26.84	0.1	2638578.34	14318145.74	0.1	0.07	0	0	2	0	-1.85	0	-1.61	0	-2.19	0	0	1	0.84	0
20050915	0.72	11	5	3.8	3.78	24.89	0.08	2561005.83	14318145.74	0.11	0.09	20050916	0.61	6	5	3.81	3.79	-26.84	0.1	2638578.34	14318145.74	0.1	0.07	20050919	0.89	8	7	3.8	3.79	-56.78	0.08	2798772.93	14318145.74	0.1	0.03	0	-1.85	2	0	-1.61	0	-2.19	0	0	1	0.84	0	-1.66	1
20050916	0.61	6	5	3.81	3.79	-26.84	0.1	2638578.34	14318145.74	0.1	0.07	20050919	0.89	8	7	3.8	3.79	-56.78	0.08	2798772.93	14318145.74	0.1	0.03	20050920	1.41	7	1	3.79	3.77	-165.78	-0.02	2673381.83	14092441.77	0.1	0.09	0	-1.61	2	0	-2.19	0	0	1	0.84	0	-1.66	1	0.85	1
20050919	0.89	8	7	3.8	3.79	-56.78	0.08	2798772.93	14318145.74	0.1	0.03	20050920	1.41	7	1	3.79	3.77	-165.78	-0.02	2673381.83	14092441.77	0.1	0.09	20050921	0.89	11	5	3.75	3.75	-219.05	-0.23	2530158.1	13891928.54	0.09	0.07	0	-2.19	2	0	0	1	0.84	0	-1.66	1	0.85	1	0.56	0
20050920	1.41	7	1	3.79	3.77	-165.78	-0.02	2673381.83	14092441.77	0.1	0.09	20050921	0.89	11	5	3.75	3.75	-219.05	-0.23	2530158.1	13891928.54	0.09	0.07	20050922	1.12	7	5	3.71	3.72	-203.01	-0.25	2428003.53	13667188.49	0.09	0.11	0	0	2	1	0.84	0	-1.66	1	0.85	1	0.56	0	-0.28	1
20050921	0.89	11	5	3.75	3.75	-219.05	-0.23	2530158.1	13891928.54	0.09	0.07	20050922	1.12	7	5	3.71	3.72	-203.01	-0.25	2428003.53	13667188.49	0.09	0.11	20050923	0.62	12	7	3.67	3.7	-139.3	-0.18	2381369.33	13667188.49	0.09	0.09	1	0.84	2	0	-1.66	1	0.85	1	0.56	0	-0.28	1	7.24	0
20050922	1.12	7	5	3.71	3.72	-203.01	-0.25	2428003.53	13667188.49	0.09	0.11	20050923	0.62	12	7	3.67	3.7	-139.3	-0.18	2381369.33	13667188.49	0.09	0.09	20050926	0.54	12	6	3.63	3.68	-97.98	-0.2	2431771.73	13742792.09	0.09	0.06	0	-1.66	2	1	0.85	1	0.56	0	-0.28	1	7.24	0	-1.3	1
20050923	0.62	12	7	3.67	3.7	-139.3	-0.18	2381369.33	13667188.49	0.09	0.09	20050926	0.54	12	6	3.63	3.68	-97.98	-0.2	2431771.73	13742792.09	0.09	0.06	20050927	1.52	11	1	3.6	3.66	-93.04	-0.26	2345865.98	13628251.09	0.09	0.08	1	0.85	2	1	0.56	0	-0.28	1	7.24	0	-1.3	1	2.37	0
20050926	0.54	12	6	3.63	3.68	-97.98	-0.2	2431771.73	13742792.09	0.09	0.06	20050927	1.52	11	1	3.6	3.66	-93.04	-0.26	2345865.98	13628251.09	0.09	0.08	20050928	0.97	10	2	3.58	3.64	-67.73	-0.26	2318003.32	13739701.72	0.09	0.08	1	0.56	2	0	-0.28	1	7.24	0	-1.3	1	2.37	0	-1.03	1
20050927	1.52	11	1	3.6	3.66	-93.04	-0.26	2345865.98	13628251.09	0.09	0.08	20050928	0.97	10	2	3.58	3.64	-67.73	-0.26	2318003.32	13739701.72	0.09	0.08	20050929	1.26	10	2	3.58	3.64	-43.94	-0.19	2289918.37	13880126.51	0.09	0.05	0	-0.28	2	1	7.24	0	-1.3	1	2.37	0	-1.03	1	0.26	0
20050928	0.97	10	2	3.58	3.64	-67.73	-0.26	2318003.32	13739701.72	0.09	0.08	20050929	1.26	10	2	3.58	3.64	-43.94	-0.19	2289918.37	13880126.51	0.09	0.05	20050930	0.95	11	3	3.59	3.63	-38.39	-0.2	2209965.46	13746871.67	0.08	0.05	1	7.24	2	0	-1.3	1	2.37	0	-1.03	1	0.26	0	-1.04	0
20050929	1.26	10	2	3.58	3.64	-43.94	-0.19	2289918.37	13880126.51	0.09	0.05	20050930	0.95	11	3	3.59	3.63	-38.39	-0.2	2209965.46	13746871.67	0.08	0.05	20051020	14.15	11	8	3.63	3.67	182.57	0.06	3275689.71	15632383.8	0.1	0.31	0	-1.3	2	1	2.37	0	-1.03	1	0.26	0	-1.04	0	-0.52	1
20050930	0.95	11	3	3.59	3.63	-38.39	-0.2	2209965.46	13746871.67	0.08	0.05	20051020	14.15	11	8	3.63	3.67	182.57	0.06	3275689.71	15632383.8	0.1	0.31	20051021	0.2	11	7	3.68	3.69	158.24	0.08	3048828.02	15254280.98	0.1	0.1	1	2.37	2	0	-1.03	1	0.26	0	-1.04	0	-0.52	1	1.05	1
20051020	14.15	11	8	3.63	3.67	182.57	0.06	3275689.71	15632383.8	0.1	0.31	20051021	0.2	11	7	3.68	3.69	158.24	0.08	3048828.02	15254280.98	0.1	0.1	20051024	1.16	10	2	3.75	3.73	137.41	0.23	3217942.77	15693979.35	0.11	0.13	0	-1.03	2	1	0.26	0	-1.04	0	-0.52	1	1.05	1	0.78	1
20051021	0.2	11	7	3.68	3.69	158.24	0.08	3048828.02	15254280.98	0.1	0.1	20051024	1.16	10	2	3.75	3.73	137.41	0.23	3217942.77	15693979.35	0.11	0.13	20051025	0.65	11	7	3.8	3.75	95.85	0.27	3074065.29	15406224.39	0.1	0.08	1	0.26	2	0	-1.04	0	-0.52	1	1.05	1	0.78	1	0.26	1
20051024	1.16	10	2	3.75	3.73	137.41	0.23	3217942.77	15693979.35	0.11	0.13	20051025	0.65	11	7	3.8	3.75	95.85	0.27	3074065.29	15406224.39	0.1	0.08	20051026	1.02	12	6	3.85	3.77	74.74	0.28	3074065.29	15699975.94	0.1	0.06	0	-1.04	2	0	-0.52	1	1.05	1	0.78	1	0.26	1	0.26	1
20051025	0.65	11	7	3.8	3.75	95.85	0.27	3074065.29	15406224.39	0.1	0.08	20051026	1.02	12	6	3.85	3.77	74.74	0.28	3074065.29	15699975.94	0.1	0.06	20051027	0.79	11	5	3.84	3.78	50.37	0.21	2958003.32	15467852	0.1	0.08	0	-0.52	2	1	1.05	1	0.78	1	0.26	1	0.26	1	1.54	0
20051026	1.02	12	6	3.85	3.77	74.74	0.28	3074065.29	15699975.94	0.1	0.06	20051027	0.79	11	5	3.84	3.78	50.37	0.21	2958003.32	15467852	0.1	0.08	20051028	1.15	11	5	3.84	3.78	25.3	0.25	2919854.85	15200812.68	0.09	0.07	1	1.05	2	1	0.78	1	0.26	1	0.26	1	1.54	0	-3.29	0
20051027	0.79	11	5	3.84	3.78	50.37	0.21	2958003.32	15467852	0.1	0.08	20051028	1.15	11	5	3.84	3.78	25.3	0.25	2919854.85	15200812.68	0.09	0.07	20051031	0.74	12	2	3.83	3.79	36.12	0.26	2985694.82	15398332.58	0.09	0.09	1	0.78	2	1	0.26	1	0.26	1	1.54	0	-3.29	0	-1.05	0
20051028	1.15	11	5	3.84	3.78	25.3	0.25	2919854.85	15200812.68	0.09	0.07	20051031	0.74	12	2	3.83	3.79	36.12	0.26	2985694.82	15398332.58	0.09	0.09	20051101	1.04	12	2	3.84	3.81	59.83	0.27	3122787.56	15603971.7	0.09	0.06	1	0.26	2	1	0.26	1	1.54	0	-3.29	0	-1.05	0	-2.91	1
20051031	0.74	12	2	3.83	3.79	36.12	0.26	2985694.82	15398332.58	0.09	0.09	20051101	1.04	12	2	3.84	3.81	59.83	0.27	3122787.56	15603971.7	0.09	0.06	20051102	1.38	12	2	3.84	3.82	103.7	0.29	3122787.56	15887399.5	0.09	0.06	1	0.26	2	1	1.54	0	-3.29	0	-1.05	0	-2.91	1	1.91	1
20051101	1.04	12	2	3.84	3.81	59.83	0.27	3122787.56	15603971.7	0.09	0.06	20051102	1.38	12	2	3.84	3.82	103.7	0.29	3122787.56	15887399.5	0.09	0.06	20051103	1.04	12	6	3.86	3.83	95.93	0.04	3269553.41	16180931.2	0.08	0.04	1	1.54	2	0	-3.29	0	-1.05	0	-2.91	1	1.91	1	1.87	1
20051102	1.38	12	2	3.84	3.82	103.7	0.29	3122787.56	15887399.5	0.09	0.06	20051103	1.04	12	6	3.86	3.83	95.93	0.04	3269553.41	16180931.2	0.08	0.04	20051104	2.7	12	0	3.89	3.85	141.03	0.15	3956526.04	16973591.92	0.09	0.15	0	-3.29	2	0	-1.05	0	-2.91	1	1.91	1	1.87	1	3.15	1
20051103	1.04	12	6	3.86	3.83	95.93	0.04	3269553.41	16180931.2	0.08	0.04	20051104	2.7	12	0	3.89	3.85	141.03	0.15	3956526.04	16973591.92	0.09	0.15	20051202	1.33	12	5	3.88	3.85	-138.51	-0.07	4368919.41	15919697.74	0.11	0.29	0	-1.05	2	0	-2.91	1	1.91	1	1.87	1	3.15	1	2.8	1
20051104	2.7	12	0	3.89	3.85	141.03	0.15	3956526.04	16973591.92	0.09	0.15	20051202	1.33	12	5	3.88	3.85	-138.51	-0.07	4368919.41	15919697.74	0.11	0.29	20051205	0.42	11	7	3.86	3.84	-118.73	-0.07	4368919.41	15477841.37	0.11	0.07	0	-2.91	2	1	1.91	1	1.87	1	3.15	1	2.8	1	0.5	1
20051202	1.33	12	5	3.88	3.85	-138.51	-0.07	4368919.41	15919697.74	0.11	0.29	20051205	0.42	11	7	3.86	3.84	-118.73	-0.07	4368919.41	15477841.37	0.11	0.07	20051206	1.17	11	5	3.82	3.81	-186.91	-0.19	4156193.26	14961220.72	0.11	0.17	1	1.91	2	1	1.87	1	3.15	1	2.8	1	0.5	1	4.68	0
20051205	0.42	11	7	3.86	3.84	-118.73	-0.07	4368919.41	15477841.37	0.11	0.07	20051206	1.17	11	5	3.82	3.81	-186.91	-0.19	4156193.26	14961220.72	0.11	0.17	20051207	0.94	12	6	3.79	3.79	-115.99	-0.08	4480308.07	15447392.93	0.11	0.12	1	1.87	2	1	3.15	1	2.8	1	0.5	1	4.68	0	-1.18	1
20051206	1.17	11	5	3.82	3.81	-186.91	-0.19	4156193.26	14961220.72	0.11	0.17	20051207	0.94	12	6	3.79	3.79	-115.99	-0.08	4480308.07	15447392.93	0.11	0.12	20051208	0.81	12	2	3.76	3.8	-21.97	0.01	4631038.99	15839293.32	0.11	0.13	1	3.15	2	1	2.8	1	0.5	1	4.68	0	-1.18	1	1.67	1
20051207	0.94	12	6	3.79	3.79	-115.99	-0.08	4480308.07	15447392.93	0.11	0.12	20051208	0.81	12	2	3.76	3.8	-21.97	0.01	4631038.99	15839293.32	0.11	0.13	20051209	1.33	12	2	3.79	3.82	70.81	0.09	5082849.16	16360612.75	0.12	0.15	1	2.8	2	1	0.5	1	4.68	0	-1.18	1	1.67	1	0.47	0
20051208	0.81	12	2	3.76	3.8	-21.97	0.01	4631038.99	15839293.32	0.11	0.13	20051209	1.33	12	2	3.79	3.82	70.81	0.09	5082849.16	16360612.75	0.12	0.15	20051212	1.21	12	2	3.84	3.86	156.83	0.17	5209348.47	16993109.31	0.13	0.2	1	0.5	2	1	4.68	0	-1.18	1	1.67	1	0.47	0	-0.7	0
20051209	1.33	12	2	3.79	3.82	70.81	0.09	5082849.16	16360612.75	0.12	0.15	20051212	1.21	12	2	3.84	3.86	156.83	0.17	5209348.47	16993109.31	0.13	0.2	20051213	0.54	12	6	3.92	3.9	138.7	0.18	5209348.47	17336493.4	0.12	0.1	1	4.68	2	0	-1.18	1	1.67	1	0.47	0	-0.7	0	-1.64	1
20051212	1.21	12	2	3.84	3.86	156.83	0.17	5209348.47	16993109.31	0.13	0.2	20051213	0.54	12	6	3.92	3.9	138.7	0.18	5209348.47	17336493.4	0.12	0.1	20051214	1.86	12	2	4.02	3.96	155.78	0.36	5628289.16	17975929.18	0.14	0.29	0	-1.18	2	1	1.67	1	0.47	0	-0.7	0	-1.64	1	1.67	1
20051213	0.54	12	6	3.92	3.9	138.7	0.18	5209348.47	17336493.4	0.12	0.1	20051214	1.86	12	2	4.02	3.96	155.78	0.36	5628289.16	17975929.18	0.14	0.29	20051215	0.8	11	3	4.1	4	122.91	0.25	5417585.97	17464221.44	0.14	0.17	1	1.67	2	1	0.47	0	-0.7	0	-1.64	1	1.67	1	0.47	1
20051214	1.86	12	2	4.02	3.96	155.78	0.36	5628289.16	17975929.18	0.14	0.29	20051215	0.8	11	3	4.1	4	122.91	0.25	5417585.97	17464221.44	0.14	0.17	20051216	0.86	12	2	4.16	4.05	104.12	0.45	5542828.06	17902568.75	0.14	0.14	1	0.47	2	0	-0.7	0	-1.64	1	1.67	1	0.47	1	1.64	0
20051215	0.8	11	3	4.1	4	122.91	0.25	5417585.97	17464221.44	0.14	0.17	20051216	0.86	12	2	4.16	4.05	104.12	0.45	5542828.06	17902568.75	0.14	0.14	20051219	0.88	12	2	4.21	4.1	95.65	0.51	5542828.06	18289923.1	0.14	0.14	0	-0.7	2	0	-1.64	1	1.67	1	0.47	1	1.64	0	-0.69	0
20051216	0.86	12	2	4.16	4.05	104.12	0.45	5542828.06	17902568.75	0.14	0.14	20051219	0.88	12	2	4.21	4.1	95.65	0.51	5542828.06	18289923.1	0.14	0.14	20051220	0.75	11	5	4.25	4.13	72.05	0.59	5562279.95	17998144.72	0.14	0.15	0	-1.64	2	1	1.67	1	0.47	1	1.64	0	-0.69	0	-0.46	1
20051219	0.88	12	2	4.21	4.1	95.65	0.51	5542828.06	18289923.1	0.14	0.14	20051220	0.75	11	5	4.25	4.13	72.05	0.59	5562279.95	17998144.72	0.14	0.15	20051221	1.06	11	7	4.24	4.14	48.04	0.45	5303953.22	17688152.64	0.14	0.12	1	1.67	2	1	0.47	1	1.64	0	-0.69	0	-0.46	1	2.33	0
20051220	0.75	11	5	4.25	4.13	72.05	0.59	5562279.95	17998144.72	0.14	0.15	20051221	1.06	11	7	4.24	4.14	48.04	0.45	5303953.22	17688152.64	0.14	0.12	20051222	0.68	12	4	4.25	4.16	42.42	0.45	5476365.81	17898879.14	0.14	0.11	1	0.47	2	1	1.64	0	-0.69	0	-0.46	1	2.33	0	-2.05	1
20051221	1.06	11	7	4.24	4.14	48.04	0.45	5303953.22	17688152.64	0.14	0.12	20051222	0.68	12	4	4.25	4.16	42.42	0.45	5476365.81	17898879.14	0.14	0.11	20051223	1.65	12	2	4.26	4.18	81.36	0.35	5406769.5	18246860.68	0.13	0.1	1	1.64	2	0	-0.69	0	-0.46	1	2.33	0	-2.05	1	8.12	1
20051222	0.68	12	4	4.25	4.16	42.42	0.45	5476365.81	17898879.14	0.14	0.11	20051223	1.65	12	2	4.26	4.18	81.36	0.35	5406769.5	18246860.68	0.13	0.1	20051226	0.94	12	2	4.27	4.21	143.72	0.31	5426025.7	18574216.11	0.14	0.17	0	-0.69	2	0	-0.46	1	2.33	0	-2.05	1	8.12	1	1.29	0
20051223	1.65	12	2	4.26	4.18	81.36	0.35	5406769.5	18246860.68	0.13	0.1	20051226	0.94	12	2	4.27	4.21	143.72	0.31	5426025.7	18574216.11	0.14	0.17	20051227	0.49	11	7	4.28	4.23	110.93	0.26	5382215.87	18413580.07	0.13	0.11	0	-0.46	2	1	2.33	0	-2.05	1	8.12	1	1.29	0	-0.64	0
20051226	0.94	12	2	4.27	4.21	143.72	0.31	5426025.7	18574216.11	0.14	0.17	20051227	0.49	11	7	4.28	4.23	110.93	0.26	5382215.87	18413580.07	0.13	0.11	20051228	1.3	6	5	4.3	4.24	57.06	0.05	5329964.23	18204573.52	0.13	0.08	1	2.33	2	0	-2.05	1	8.12	1	1.29	0	-0.64	0	-1.28	1
20051227	0.49	11	7	4.28	4.23	110.93	0.26	5382215.87	18413580.07	0.13	0.11	20051228	1.3	6	5	4.3	4.24	57.06	0.05	5329964.23	18204573.52	0.13	0.08	20051229	1.32	12	2	4.33	4.27	155.27	0.2	5391118.37	18479767.14	0.13	0.18	0	-2.05	2	1	8.12	1	1.29	0	-0.64	0	-1.28	1	2.59	0
20051228	1.3	6	5	4.3	4.24	57.06	0.05	5329964.23	18204573.52	0.13	0.08	20051229	1.32	12	2	4.33	4.27	155.27	0.2	5391118.37	18479767.14	0.13	0.18	20051230	1.06	11	3	4.34	4.28	102.68	0.04	5127795.2	18188725.74	0.14	0.21	1	8.12	2	1	1.29	0	-0.64	0	-1.28	1	2.59	0	-2.95	1
20051229	1.32	12	2	4.33	4.27	155.27	0.2	5391118.37	18479767.14	0.13	0.18	20051230	1.06	11	3	4.34	4.28	102.68	0.04	5127795.2	18188725.74	0.14	0.21	20060104	1.34	10	2	4.4	4.35	228.97	0.37	5488267.82	18578036.17	0.16	0.36	1	1.29	2	0	-0.64	0	-1.28	1	2.59	0	-2.95	1	0.43	0
20051230	1.06	11	3	4.34	4.28	102.68	0.04	5127795.2	18188725.74	0.14	0.21	20060104	1.34	10	2	4.4	4.35	228.97	0.37	5488267.82	18578036.17	0.16	0.36	20060105	1.05	12	2	4.48	4.42	200.75	0.46	5624805.93	18987650.51	0.17	0.21	0	-0.64	2	0	-1.28	1	2.59	0	-2.95	1	0.43	0	-3.89	0
20060104	1.34	10	2	4.4	4.35	228.97	0.37	5488267.82	18578036.17	0.16	0.36	20060105	1.05	12	2	4.48	4.42	200.75	0.46	5624805.93	18987650.51	0.17	0.21	20060106	1.07	11	3	4.56	4.47	135.02	0.5	5501755.48	18548184.59	0.18	0.25	0	-1.28	2	1	2.59	0	-2.95	1	0.43	0	-3.89	0	-2.92	1
20060105	1.05	12	2	4.48	4.42	200.75	0.46	5624805.93	18987650.51	0.17	0.21	20060106	1.07	11	3	4.56	4.47	135.02	0.5	5501755.48	18548184.59	0.18	0.25	20060109	0.88	11	5	4.6	4.5	72.71	0.37	5501755.48	18163277.78	0.18	0.2	1	2.59	2	0	-2.95	1	0.43	0	-3.89	0	-2.92	1	2.78	1
20060106	1.07	11	3	4.56	4.47	135.02	0.5	5501755.48	18548184.59	0.18	0.25	20060109	0.88	11	5	4.6	4.5	72.71	0.37	5501755.48	18163277.78	0.18	0.2	20060110	1.19	12	0	4.69	4.54	73.28	0.47	5923119.4	18621282.04	0.19	0.25	0	-2.95	2	1	0.43	0	-3.89	0	-2.92	1	2.78	1	2.25	1
20060109	0.88	11	5	4.6	4.5	72.71	0.37	5501755.48	18163277.78	0.18	0.2	20060110	1.19	12	0	4.69	4.54	73.28	0.47	5923119.4	18621282.04	0.19	0.25	20060111	0.87	11	3	4.68	4.55	58.79	0.26	5600850.73	18223185.45	0.19	0.21	1	0.43	2	0	-3.89	0	-2.92	1	2.78	1	2.25	1	1.32	0
20060110	1.19	12	0	4.69	4.54	73.28	0.47	5923119.4	18621282.04	0.19	0.25	20060111	0.87	11	3	4.68	4.55	58.79	0.26	5600850.73	18223185.45	0.19	0.21	20060112	0.94	12	4	4.66	4.57	23.39	0.31	5754267.2	18595768.3	0.19	0.17	0	-3.89	2	0	-2.92	1	2.78	1	2.25	1	1.32	0	-1.09	0
20060111	0.87	11	3	4.68	4.55	58.79	0.26	5600850.73	18223185.45	0.19	0.21	20060112	0.94	12	4	4.66	4.57	23.39	0.31	5754267.2	18595768.3	0.19	0.17	20060113	1.49	7	5	4.61	4.55	-62.81	0.15	5489562.87	18042295.62	0.19	0.24	0	-2.92	2	1	2.78	1	2.25	1	1.32	0	-1.09	0	-0.22	1
20060112	0.94	12	4	4.66	4.57	23.39	0.31	5754267.2	18595768.3	0.19	0.17	20060113	1.49	7	5	4.61	4.55	-62.81	0.15	5489562.87	18042295.62	0.19	0.24	20060116	1.03	7	5	4.55	4.51	-146.34	-0.08	5236560.51	17473040.3	0.19	0.18	1	2.78	2	1	2.25	1	1.32	0	-1.09	0	-0.22	1	5.51	1
20060113	1.49	7	5	4.61	4.55	-62.81	0.15	5489562.87	18042295.62	0.19	0.24	20060116	1.03	7	5	4.55	4.51	-146.34	-0.08	5236560.51	17473040.3	0.19	0.18	20060117	0.74	12	2	4.49	4.49	-103.71	0.13	5286868.7	17892275.23	0.2	0.25	1	2.25	2	1	1.32	0	-1.09	0	-0.22	1	5.51	1	2.92	1
20060116	1.03	7	5	4.55	4.51	-146.34	-0.08	5236560.51	17473040.3	0.19	0.18	20060117	0.74	12	2	4.49	4.49	-103.71	0.13	5286868.7	17892275.23	0.2	0.25	20060118	0.95	12	2	4.48	4.5	-39.72	-0.12	5515193.06	18291842.86	0.19	0.14	1	1.32	2	0	-1.09	0	-0.22	1	5.51	1	2.92	1	8.92	0
20060117	0.74	12	2	4.49	4.49	-103.71	0.13	5286868.7	17892275.23	0.2	0.25	20060118	0.95	12	2	4.48	4.5	-39.72	-0.12	5515193.06	18291842.86	0.19	0.14	20060119	1.55	12	2	4.47	4.52	18.7	-0.12	5592591.15	18911027.56	0.19	0.16	0	-1.09	2	0	-0.22	1	5.51	1	2.92	1	8.92	0	-2.23	1
20060118	0.95	12	2	4.48	4.5	-39.72	-0.12	5515193.06	18291842.86	0.19	0.14	20060119	1.55	12	2	4.47	4.52	18.7	-0.12	5592591.15	18911027.56	0.19	0.16	20060120	0.47	11	5	4.49	4.53	-2.1	-0.14	5607859.86	18620922.04	0.19	0.19	0	-0.22	2	1	5.51	1	2.92	1	8.92	0	-2.23	1	0.19	0
20060119	1.55	12	2	4.47	4.52	18.7	-0.12	5592591.15	18911027.56	0.19	0.16	20060120	0.47	11	5	4.49	4.53	-2.1	-0.14	5607859.86	18620922.04	0.19	0.19	20060123	1.2	11	7	4.53	4.53	12.49	-0.09	5450022.98	18273680.92	0.18	0.11	1	5.51	2	1	2.92	1	8.92	0	-2.23	1	0.19	0	-3.8	1
20060120	0.47	11	5	4.49	4.53	-2.1	-0.14	5607859.86	18620922.04	0.19	0.19	20060123	1.2	11	7	4.53	4.53	12.49	-0.09	5450022.98	18273680.92	0.18	0.11	20060124	1.8	12	0	4.6	4.58	151.85	0.04	5658501.32	18899115.93	0.21	0.45	1	2.92	2	1	8.92	0	-2.23	1	0.19	0	-3.8	1	1.98	0
20060123	1.2	11	7	4.53	4.53	12.49	-0.09	5450022.98	18273680.92	0.18	0.11	20060124	1.8	12	0	4.6	4.58	151.85	0.04	5658501.32	18899115.93	0.21	0.45	20060125	0.86	12	2	4.68	4.64	202.38	0.32	5766266.08	19437939.74	0.21	0.25	1	8.92	2	0	-2.23	1	0.19	0	-3.8	1	1.98	0	-1.16	1
20060124	1.8	12	0	4.6	4.58	151.85	0.04	5658501.32	18899115.93	0.21	0.45	20060125	0.86	12	2	4.68	4.64	202.38	0.32	5766266.08	19437939.74	0.21	0.25	20060206	1.25	12	2	4.84	4.77	203.45	0.74	6306238.84	20109613.17	0.24	0.51	0	-2.23	2	1	0.19	0	-3.8	1	1.98	0	-1.16	1	4.9	1
20060125	0.86	12	2	4.68	4.64	202.38	0.32	5766266.08	19437939.74	0.21	0.25	20060206	1.25	12	2	4.84	4.77	203.45	0.74	6306238.84	20109613.17	0.24	0.51	20060207	0.85	11	3	4.98	4.86	142.55	0.8	6198956.51	19537440.76	0.25	0.32	1	0.19	2	0	-3.8	1	1.98	0	-1.16	1	4.9	1	2.99	0
20060206	1.25	12	2	4.84	4.77	203.45	0.74	6306238.84	20109613.17	0.24	0.51	20060207	0.85	11	3	4.98	4.86	142.55	0.8	6198956.51	19537440.76	0.25	0.32	20060208	0.61	12	6	5.12	4.93	101.42	0.94	6300823.64	19883788.98	0.24	0.17	0	-3.8	2	1	1.98	0	-1.16	1	4.9	1	2.99	0	-2.54	1
20060207	0.85	11	3	4.98	4.86	142.55	0.8	6198956.51	19537440.76	0.25	0.32	20060208	0.61	12	6	5.12	4.93	101.42	0.94	6300823.64	19883788.98	0.24	0.17	20060209	1.22	7	5	5.17	4.96	56.91	0.62	6019037.55	19461109.85	0.24	0.24	1	1.98	2	0	-1.16	1	4.9	1	2.99	0	-2.54	1	4.28	1
20060208	0.61	12	6	5.12	4.93	101.42	0.94	6300823.64	19883788.98	0.24	0.17	20060209	1.22	7	5	5.17	4.96	56.91	0.62	6019037.55	19461109.85	0.24	0.24	20060210	0.8	12	4	5.22	4.99	43.88	0.62	6268602.21	19798756.15	0.24	0.23	0	-1.16	2	1	4.9	1	2.99	0	-2.54	1	4.28	1	0.36	1
20060209	1.22	7	5	5.17	4.96	56.91	0.62	6019037.55	19461109.85	0.24	0.24	20060210	0.8	12	4	5.22	4.99	43.88	0.62	6268602.21	19798756.15	0.24	0.23	20060213	0.84	11	3	5.17	5.01	31.13	0.5	6309203.57	19514546.62	0.24	0.21	1	4.9	2	1	2.99	0	-2.54	1	4.28	1	0.36	1	1.25	0
20060210	0.8	12	4	5.22	4.99	43.88	0.62	6268602.21	19798756.15	0.24	0.23	20060213	0.84	11	3	5.17	5.01	31.13	0.5	6309203.57	19514546.62	0.24	0.21	20060214	1.78	12	2	5.19	5.07	69.16	0.8	6785519.85	20021592.98	0.25	0.33	1	2.99	2	0	-2.54	1	4.28	1	0.36	1	1.25	0	-1.23	0
20060213	0.84	11	3	5.17	5.01	31.13	0.5	6309203.57	19514546.62	0.24	0.21	20060214	1.78	12	2	5.19	5.07	69.16	0.8	6785519.85	20021592.98	0.25	0.33	20060215	1.31	10	2	5.24	5.15	153.23	0.97	6880232.99	20684585.01	0.25	0.28	0	-2.54	2	1	4.28	1	0.36	1	1.25	0	-1.23	0	-1.25	1
20060214	1.78	12	2	5.19	5.07	69.16	0.8	6785519.85	20021592.98	0.25	0.33	20060215	1.31	10	2	5.24	5.15	153.23	0.97	6880232.99	20684585.01	0.25	0.28	20060216	0.54	11	5	5.3	5.19	103.72	0.58	6691336.35	20323964.15	0.25	0.21	1	4.28	2	1	0.36	1	1.25	0	-1.23	0	-1.25	1	1.08	0
20060215	1.31	10	2	5.24	5.15	153.23	0.97	6880232.99	20684585.01	0.25	0.28	20060216	0.54	11	5	5.3	5.19	103.72	0.58	6691336.35	20323964.15	0.25	0.21	20060217	1.58	12	2	5.39	5.27	133.89	0.67	7220569.78	20893907.84	0.25	0.28	1	0.36	2	1	1.25	0	-1.23	0	-1.25	1	1.08	0	-3.39	1
20060216	0.54	11	5	5.3	5.19	103.72	0.58	6691336.35	20323964.15	0.25	0.21	20060217	1.58	12	2	5.39	5.27	133.89	0.67	7220569.78	20893907.84	0.25	0.28	20060220	1.16	12	2	5.49	5.33	136.19	0.25	7035228.11	21555842.38	0.25	0.25	1	1.25	2	0	-1.23	0	-1.25	1	1.08	0	-3.39	1	0.74	1
20060217	1.58	12	2	5.39	5.27	133.89	0.67	7220569.78	20893907.84	0.25	0.28	20060220	1.16	12	2	5.49	5.33	136.19	0.25	7035228.11	21555842.38	0.25	0.25	20060221	0.77	12	4	5.56	5.4	98.18	0.44	7422591.51	22065531.07	0.25	0.25	0	-1.23	2	0	-1.25	1	1.08	0	-3.39	1	0.74	1	0.55	0
20060220	1.16	12	2	5.49	5.33	136.19	0.25	7035228.11	21555842.38	0.25	0.25	20060221	0.77	12	4	5.56	5.4	98.18	0.44	7422591.51	22065531.07	0.25	0.25	20060222	0.78	11	3	5.58	5.44	84.11	0.36	7289868.14	21667360.94	0.24	0.18	0	-1.25	2	1	1.08	0	-3.39	1	0.74	1	0.55	0	-2.37	1
20060221	0.77	12	4	5.56	5.4	98.18	0.44	7422591.51	22065531.07	0.25	0.25	20060222	0.78	11	3	5.58	5.44	84.11	0.36	7289868.14	21667360.94	0.24	0.18	20060223	1.01	11	5	5.62	5.46	40.52	0.49	7390591.41	21264467.86	0.24	0.17	1	1.08	2	0	-3.39	1	0.74	1	0.55	0	-2.37	1	1.68	0
20060222	0.78	11	3	5.58	5.44	84.11	0.36	7289868.14	21667360.94	0.24	0.18	20060223	1.01	11	5	5.62	5.46	40.52	0.49	7390591.41	21264467.86	0.24	0.17	20060224	0.88	12	2	5.62	5.49	64.13	0.45	7355310.39	21617278.04	0.23	0.2	0	-3.39	2	1	0.74	1	0.55	0	-2.37	1	1.68	0	-1.28	0
20060223	1.01	11	5	5.62	5.46	40.52	0.49	7390591.41	21264467.86	0.24	0.17	20060224	0.88	12	2	5.62	5.49	64.13	0.45	7355310.39	21617278.04	0.23	0.2	20060227	1.35	11	5	5.58	5.47	-33.57	0.32	7062381.73	21141268.98	0.23	0.26	1	0.74	2	1	0.55	0	-2.37	1	1.68	0	-1.28	0	-3.53	0
20060224	0.88	12	2	5.62	5.49	64.13	0.45	7355310.39	21617278.04	0.23	0.2	20060227	1.35	11	5	5.58	5.47	-33.57	0.32	7062381.73	21141268.98	0.23	0.26	20060228	0.67	12	4	5.53	5.47	-110.33	0.11	7314185.76	21460220.75	0.23	0.19	1	0.55	2	0	-2.37	1	1.68	0	-1.28	0	-3.53	0	-2.7	0
20060227	1.35	11	5	5.58	5.47	-33.57	0.32	7062381.73	21141268.98	0.23	0.26	20060228	0.67	12	4	5.53	5.47	-110.33	0.11	7314185.76	21460220.75	0.23	0.19	20060301	0.67	12	2	5.51	5.47	-37.1	-0.02	7297741.81	21673992.11	0.22	0.13	0	-2.37	2	1	1.68	0	-1.28	0	-3.53	0	-2.7	0	-0.2	0
20060228	0.67	12	4	5.53	5.47	-110.33	0.11	7314185.76	21460220.75	0.23	0.19	20060301	0.67	12	2	5.51	5.47	-37.1	-0.02	7297741.81	21673992.11	0.22	0.13	20060302	1.74	11	5	5.47	5.45	-126.86	-0.01	7173823.52	21302237.23	0.22	0.21	1	1.68	2	0	-1.28	0	-3.53	0	-2.7	0	-0.2	0	0	1
20060301	0.67	12	2	5.51	5.47	-37.1	-0.02	7297741.81	21673992.11	0.22	0.13	20060302	1.74	11	5	5.47	5.45	-126.86	-0.01	7173823.52	21302237.23	0.22	0.21	20060303	0.83	12	6	5.44	5.45	-78.74	-0.15	7337002.75	21610464.66	0.21	0.17	0	-1.28	2	0	-3.53	0	-2.7	0	-0.2	0	0	1	6.94	0
20060302	1.74	11	5	5.47	5.45	-126.86	-0.01	7173823.52	21302237.23	0.22	0.21	20060303	0.83	12	6	5.44	5.45	-78.74	-0.15	7337002.75	21610464.66	0.21	0.17	20060306	0.43	11	7	5.43	5.44	-75.08	-0.24	7249460.91	21479151.9	0.2	0.12	0	-3.53	2	0	-2.7	0	-0.2	0	0	1	6.94	0	-0.74	1
20060303	0.83	12	6	5.44	5.45	-78.74	-0.15	7337002.75	21610464.66	0.21	0.17	20060306	0.43	11	7	5.43	5.44	-75.08	-0.24	7249460.91	21479151.9	0.2	0.12	20060307	2.43	7	5	5.37	5.39	-159.55	-0.5	6962056.85	21159814.06	0.2	0.2	0	-2.7	2	0	-0.2	0	0	1	6.94	0	-0.74	1	2.24	1
20060306	0.43	11	7	5.43	5.44	-75.08	-0.24	7249460.91	21479151.9	0.2	0.12	20060307	2.43	7	5	5.37	5.39	-159.55	-0.5	6962056.85	21159814.06	0.2	0.2	20060308	1.38	7	5	5.29	5.33	-220.45	-0.57	6904476.72	20718366.41	0.21	0.24	0	-0.2	2	0	0	1	6.94	0	-0.74	1	2.24	1	0.91	0
20060307	2.43	7	5	5.37	5.39	-159.55	-0.5	6962056.85	21159814.06	0.2	0.2	20060308	1.38	7	5	5.29	5.33	-220.45	-0.57	6904476.72	20718366.41	0.21	0.24	20060309	0.42	11	7	5.22	5.28	-140.23	-0.51	6760971.05	20533859.12	0.2	0.09	0	0	2	1	6.94	0	-0.74	1	2.24	1	0.91	0	-1.09	1
20060308	1.38	7	5	5.29	5.33	-220.45	-0.57	6904476.72	20718366.41	0.21	0.24	20060309	0.42	11	7	5.22	5.28	-140.23	-0.51	6760971.05	20533859.12	0.2	0.09	20060310	0.87	6	1	5.14	5.24	-106.16	-0.57	6707402.9	20533859.12	0.19	0.12	1	6.94	2	0	-0.74	1	2.24	1	0.91	0	-1.09	1	4.58	1
20060309	0.42	11	7	5.22	5.28	-140.23	-0.51	6760971.05	20533859.12	0.2	0.09	20060310	0.87	6	1	5.14	5.24	-106.16	-0.57	6707402.9	20533859.12	0.19	0.12	20060313	2.18	10	2	5.14	5.26	4.72	-0.03	6997283.02	20883714.44	0.21	0.38	0	-0.74	2	1	2.24	1	0.91	0	-1.09	1	4.58	1	1.05	1
20060310	0.87	6	1	5.14	5.24	-106.16	-0.57	6707402.9	20533859.12	0.19	0.12	20060313	2.18	10	2	5.14	5.26	4.72	-0.03	6997283.02	20883714.44	0.21	0.38	20060314	0.5	11	7	5.17	5.28	32.68	-0.11	7026419	20708898.55	0.2	0.12	1	2.24	2	1	0.91	0	-1.09	1	4.58	1	1.05	1	3.64	1
20060313	2.18	10	2	5.14	5.26	4.72	-0.03	6997283.02	20883714.44	0.21	0.38	20060314	0.5	11	7	5.17	5.28	32.68	-0.11	7026419	20708898.55	0.2	0.12	20060315	1.32	12	2	5.26	5.31	79.93	-0.02	7226085.39	20939282.85	0.19	0.15	1	0.91	2	0	-1.09	1	4.58	1	1.05	1	3.64	1	0.17	0
20060314	0.5	11	7	5.17	5.28	32.68	-0.11	7026419	20708898.55	0.2	0.12	20060315	1.32	12	2	5.26	5.31	79.93	-0.02	7226085.39	20939282.85	0.19	0.15	20060316	1.77	12	2	5.35	5.35	99.01	0.16	7430388.88	21347889.82	0.19	0.2	0	-1.09	2	1	4.58	1	1.05	1	3.64	1	0.17	0	-1	1
20060315	1.32	12	2	5.26	5.31	79.93	-0.02	7226085.39	20939282.85	0.19	0.15	20060316	1.77	12	2	5.35	5.35	99.01	0.16	7430388.88	21347889.82	0.19	0.2	20060317	0.83	9	3	5.44	5.37	105.37	0.01	7092012.69	21009513.63	0.19	0.19	1	4.58	2	1	1.05	1	3.64	1	0.17	0	-1	1	5.23	1
20060316	1.77	12	2	5.35	5.35	99.01	0.16	7430388.88	21347889.82	0.19	0.2	20060317	0.83	9	3	5.44	5.37	105.37	0.01	7092012.69	21009513.63	0.19	0.19	20060320	1.26	12	0	5.5	5.43	121.27	0.33	7423241.74	21435379.55	0.21	0.36	1	1.05	2	1	3.64	1	0.17	0	-1	1	5.23	1	4.33	1
20060317	0.83	9	3	5.44	5.37	105.37	0.01	7092012.69	21009513.63	0.19	0.19	20060320	1.26	12	0	5.5	5.43	121.27	0.33	7423241.74	21435379.55	0.21	0.36	20060321	1.34	12	2	5.59	5.49	142.36	0.58	7233124.71	22005730.63	0.22	0.3	1	3.64	2	1	0.17	0	-1	1	5.23	1	4.33	1	1.69	0
20060320	1.26	12	0	5.5	5.43	121.27	0.33	7423241.74	21435379.55	0.21	0.36	20060321	1.34	12	2	5.59	5.49	142.36	0.58	7233124.71	22005730.63	0.22	0.3	20060322	1.15	12	2	5.69	5.58	142.77	0.93	7571065.67	22663826.19	0.23	0.37	1	0.17	2	0	-1	1	5.23	1	4.33	1	1.69	0	-1.51	1
20060321	1.34	12	2	5.59	5.49	142.36	0.58	7233124.71	22005730.63	0.22	0.3	20060322	1.15	12	2	5.69	5.58	142.77	0.93	7571065.67	22663826.19	0.23	0.37	20060323	0.59	12	2	5.78	5.66	133.26	0.95	7442052.85	23050864.67	0.23	0.18	0	-1	2	1	5.23	1	4.33	1	1.69	0	-1.51	1	0.46	1
20060322	1.15	12	2	5.69	5.58	142.77	0.93	7571065.67	22663826.19	0.23	0.37	20060323	0.59	12	2	5.78	5.66	133.26	0.95	7442052.85	23050864.67	0.23	0.18	20060324	0.93	11	5	5.88	5.71	95.74	0.89	7138425.25	22692032.05	0.22	0.13	1	5.23	2	1	4.33	1	1.69	0	-1.51	1	0.46	1	5.19	0
20060323	0.59	12	2	5.78	5.66	133.26	0.95	7442052.85	23050864.67	0.23	0.18	20060324	0.93	11	5	5.88	5.71	95.74	0.89	7138425.25	22692032.05	0.22	0.13	20060327	1.39	12	0	5.98	5.8	109.83	0.85	7611801.08	23191706.54	0.24	0.38	1	4.33	2	1	1.69	0	-1.51	1	0.46	1	5.19	0	-1.31	1
20060324	0.93	11	5	5.88	5.71	95.74	0.89	7138425.25	22692032.05	0.22	0.13	20060327	1.39	12	0	5.98	5.8	109.83	0.85	7611801.08	23191706.54	0.24	0.38	20060328	1.32	12	2	6.13	5.93	151.75	1.16	8228277.62	23850698.71	0.24	0.31	1	1.69	2	0	-1.51	1	0.46	1	5.19	0	-1.31	1	2.65	0
20060327	1.39	12	0	5.98	5.8	109.83	0.85	7611801.08	23191706.54	0.24	0.38	20060328	1.32	12	2	6.13	5.93	151.75	1.16	8228277.62	23850698.71	0.24	0.31	20060329	1.69	12	2	6.26	6.06	171.81	1.15	7769560.68	24964725.57	0.27	0.51	0	-1.51	2	1	0.46	1	5.19	0	-1.31	1	2.65	0	-0.14	0
20060328	1.32	12	2	6.13	5.93	151.75	1.16	8228277.62	23850698.71	0.24	0.31	20060329	1.69	12	2	6.26	6.06	171.81	1.15	7769560.68	24964725.57	0.27	0.51	20060330	0.66	11	5	6.36	6.14	106.07	1	7615808.79	24234404.07	0.28	0.38	1	0.46	2	1	5.19	0	-1.31	1	2.65	0	-0.14	0	-2.01	0
20060329	1.69	12	2	6.26	6.06	171.81	1.15	7769560.68	24964725.57	0.27	0.51	20060330	0.66	11	5	6.36	6.14	106.07	1	7615808.79	24234404.07	0.28	0.38	20060331	0.63	12	6	6.49	6.22	81.71	1.09	7675561.67	24692509.52	0.28	0.23	1	5.19	2	0	-1.31	1	2.65	0	-0.14	0	-2.01	0	-1.76	1
20060330	0.66	11	5	6.36	6.14	106.07	1	7615808.79	24234404.07	0.28	0.38	20060331	0.63	12	6	6.49	6.22	81.71	1.09	7675561.67	24692509.52	0.28	0.23	20060403	1.29	10	2	6.62	6.34	107.55	1.18	8141540.45	25282749.31	0.29	0.38	0	-1.31	2	1	2.65	0	-0.14	0	-2.01	0	-1.76	1	2.53	0
20060331	0.63	12	6	6.49	6.22	81.71	1.09	7675561.67	24692509.52	0.28	0.23	20060403	1.29	10	2	6.62	6.34	107.55	1.18	8141540.45	25282749.31	0.29	0.38	20060404	1.19	11	7	6.68	6.42	87.95	1.03	8333304.89	24579613.04	0.29	0.33	1	2.65	2	0	-0.14	0	-2.01	0	-1.76	1	2.53	0	-3.05	0
20060403	1.29	10	2	6.62	6.34	107.55	1.18	8141540.45	25282749.31	0.29	0.38	20060404	1.19	11	7	6.68	6.42	87.95	1.03	8333304.89	24579613.04	0.29	0.33	20060405	0.99	12	2	6.75	6.52	103.96	1	8750050.73	25274189.43	0.3	0.35	0	-0.14	2	0	-2.01	0	-1.76	1	2.53	0	-3.05	0	-3.3	1
20060404	1.19	11	7	6.68	6.42	87.95	1.03	8333304.89	24579613.04	0.29	0.33	20060405	0.99	12	2	6.75	6.52	103.96	1	8750050.73	25274189.43	0.3	0.35	20060406	0.82	11	7	6.84	6.6	99.82	0.98	8940248.2	24703597.01	0.29	0.21	0	-2.01	2	0	-1.76	1	2.53	0	-3.05	0	-3.3	1	2.33	0
20060405	0.99	12	2	6.75	6.52	103.96	1	8750050.73	25274189.43	0.3	0.35	20060406	0.82	11	7	6.84	6.6	99.82	0.98	8940248.2	24703597.01	0.29	0.21	20060407	0.9	11	1	6.89	6.65	79.36	0.9	8528949.04	24189473.06	0.29	0.3	0	-1.76	2	1	2.53	0	-3.05	0	-3.3	1	2.33	0	-3.33	1
20060406	0.82	11	7	6.84	6.6	99.82	0.98	8940248.2	24703597.01	0.29	0.21	20060407	0.9	11	1	6.89	6.65	79.36	0.9	8528949.04	24189473.06	0.29	0.3	20060410	1.3	7	5	6.86	6.66	-12.78	0.47	8644499.99	23519277.54	0.29	0.29	1	2.53	2	0	-3.05	0	-3.3	1	2.33	0	-3.33	1	1.57	1
20060407	0.9	11	1	6.89	6.65	79.36	0.9	8528949.04	24189473.06	0.29	0.3	20060410	1.3	7	5	6.86	6.66	-12.78	0.47	8644499.99	23519277.54	0.29	0.29	20060411	1.04	12	2	6.87	6.7	28.72	0.37	9086521.47	24213882.72	0.29	0.33	0	-3.05	2	0	-3.3	1	2.33	0	-3.33	1	1.57	1	5.09	0
20060410	1.3	7	5	6.86	6.66	-12.78	0.47	8644499.99	23519277.54	0.29	0.29	20060411	1.04	12	2	6.87	6.7	28.72	0.37	9086521.47	24213882.72	0.29	0.33	20060412	0.71	11	7	6.81	6.69	-15.77	0.05	8704913.71	23723244.17	0.29	0.27	0	-3.3	2	1	2.33	0	-3.33	1	1.57	1	5.09	0	-2.35	1
20060411	1.04	12	2	6.87	6.7	28.72	0.37	9086521.47	24213882.72	0.29	0.33	20060412	0.71	11	7	6.81	6.69	-15.77	0.05	8704913.71	23723244.17	0.29	0.27	20060413	1.03	11	5	6.71	6.65	-144.99	-0.07	8337444.32	23215786.44	0.29	0.29	1	2.33	2	0	-3.33	1	1.57	1	5.09	0	-2.35	1	0.3	0
20060412	0.71	11	7	6.81	6.69	-15.77	0.05	8704913.71	23723244.17	0.29	0.27	20060413	1.03	11	5	6.71	6.65	-144.99	-0.07	8337444.32	23215786.44	0.29	0.29	20060414	0.6	12	4	6.66	6.64	-131.74	0.05	8544117.7	23519717.88	0.29	0.25	0	-3.33	2	1	1.57	1	5.09	0	-2.35	1	0.3	0	-4.65	1
20060413	1.03	11	5	6.71	6.65	-144.99	-0.07	8337444.32	23215786.44	0.29	0.29	20060414	0.6	12	4	6.66	6.64	-131.74	0.05	8544117.7	23519717.88	0.29	0.25	20060417	2.04	7	5	6.6	6.59	-141.12	-0.51	8308565.96	22898717.86	0.29	0.31	1	1.57	2	1	5.09	0	-2.35	1	0.3	0	-4.65	1	3.3	0
20060414	0.6	12	4	6.66	6.64	-131.74	0.05	8544117.7	23519717.88	0.29	0.25	20060417	2.04	7	5	6.6	6.59	-141.12	-0.51	8308565.96	22898717.86	0.29	0.31	20060418	0.97	12	4	6.52	6.57	-110.86	-0.32	8792262.9	23498502.06	0.29	0.31	1	5.09	2	0	-2.35	1	0.3	0	-4.65	1	3.3	0	-1.67	0
20060417	2.04	7	5	6.6	6.59	-141.12	-0.51	8308565.96	22898717.86	0.29	0.31	20060418	0.97	12	4	6.52	6.57	-110.86	-0.32	8792262.9	23498502.06	0.29	0.31	20060419	1.26	12	2	6.54	6.62	14.81	-0.17	9295896.05	24253951.79	0.31	0.48	0	-2.35	2	1	0.3	0	-4.65	1	3.3	0	-1.67	0	-0.46	0
20060418	0.97	12	4	6.52	6.57	-110.86	-0.32	8792262.9	23498502.06	0.29	0.31	20060419	1.26	12	2	6.54	6.62	14.81	-0.17	9295896.05	24253951.79	0.31	0.48	20060420	0.72	11	7	6.58	6.62	25.73	-0.32	9002225.38	23708563.4	0.3	0.26	1	0.3	2	0	-4.65	1	3.3	0	-1.67	0	-0.46	0	-3.11	1
20060419	1.26	12	2	6.54	6.62	14.81	-0.17	9295896.05	24253951.79	0.31	0.48	20060420	0.72	11	7	6.58	6.62	25.73	-0.32	9002225.38	23708563.4	0.3	0.26	20060421	0.85	12	4	6.6	6.63	1.73	-0.16	9179774.5	24174629.83	0.32	0.42	0	-4.65	2	1	3.3	0	-1.67	0	-0.46	0	-3.11	1	9.95	1
20060420	0.72	11	7	6.58	6.62	25.73	-0.32	9002225.38	23708563.4	0.3	0.26	20060421	0.85	12	4	6.6	6.63	1.73	-0.16	9179774.5	24174629.83	0.32	0.42	20060424	1.4	11	5	6.59	6.58	-69.2	-0.35	8567073.64	23522399.88	0.32	0.33	1	3.3	2	0	-1.67	0	-0.46	0	-3.11	1	9.95	1	1.17	0
20060421	0.85	12	4	6.6	6.63	1.73	-0.16	9179774.5	24174629.83	0.32	0.42	20060424	1.4	11	5	6.59	6.58	-69.2	-0.35	8567073.64	23522399.88	0.32	0.33	20060425	1.32	12	0	6.61	6.58	-5.83	-0.31	8617677.72	24382669.25	0.35	0.68	0	-1.67	2	0	-0.46	0	-3.11	1	9.95	1	1.17	0	-2.74	0
20060424	1.4	11	5	6.59	6.58	-69.2	-0.35	8567073.64	23522399.88	0.32	0.33	20060425	1.32	12	0	6.61	6.58	-5.83	-0.31	8617677.72	24382669.25	0.35	0.68	20060426	0.77	11	7	6.54	6.56	-44.89	-0.21	8458134.11	23721702.9	0.35	0.29	0	-0.46	2	0	-3.11	1	9.95	1	1.17	0	-2.74	0	-7.12	0
20060425	1.32	12	0	6.61	6.58	-5.83	-0.31	8617677.72	24382669.25	0.35	0.68	20060426	0.77	11	7	6.54	6.56	-44.89	-0.21	8458134.11	23721702.9	0.35	0.29	20060427	0.57	11	7	6.5	6.53	-48.62	-0.02	8231534.92	23344037.57	0.33	0.2	0	-3.11	2	1	9.95	1	1.17	0	-2.74	0	-7.12	0	-1.28	1
20060426	0.77	11	7	6.54	6.56	-44.89	-0.21	8458134.11	23721702.9	0.35	0.29	20060427	0.57	11	7	6.5	6.53	-48.62	-0.02	8231534.92	23344037.57	0.33	0.2	20060428	3.22	12	9	6.41	6.48	-173.68	-0.37	8487266.38	22129313.14	0.34	0.43	1	9.95	2	1	1.17	0	-2.74	0	-7.12	0	-1.28	1	3.56	0
20060427	0.57	11	7	6.5	6.53	-48.62	-0.02	8231534.92	23344037.57	0.33	0.2	20060428	3.22	12	9	6.41	6.48	-173.68	-0.37	8487266.38	22129313.14	0.34	0.43	20060508	0.81	3	2	6.51	6.55	73.97	0.47	9475510.24	23117557	0.37	0.62	1	1.17	2	0	-2.74	0	-7.12	0	-1.28	1	3.56	0	-5.47	1
20060428	3.22	12	9	6.41	6.48	-173.68	-0.37	8487266.38	22129313.14	0.34	0.43	20060508	0.81	3	2	6.51	6.55	73.97	0.47	9475510.24	23117557	0.37	0.62	20060509	0.94	12	8	6.58	6.62	181.51	0.45	8918505.35	24045898.48	0.37	0.32	0	-2.74	2	0	-7.12	0	-1.28	1	3.56	0	-5.47	1	0.5	1
20060508	0.81	3	2	6.51	6.55	73.97	0.47	9475510.24	23117557	0.37	0.62	20060509	0.94	12	8	6.58	6.62	181.51	0.45	8918505.35	24045898.48	0.37	0.32	20060510	0.8	11	5	6.64	6.64	81.1	-0.07	8584333.33	23300437.83	0.36	0.29	0	-7.12	2	0	-1.28	1	3.56	0	-5.47	1	0.5	1	1.64	0
20060509	0.94	12	8	6.58	6.62	181.51	0.45	8918505.35	24045898.48	0.37	0.32	20060510	0.8	11	5	6.64	6.64	81.1	-0.07	8584333.33	23300437.83	0.36	0.29	20060511	2.14	11	5	6.6	6.57	-71.23	-0.39	7363453.21	21703902.28	0.38	0.54	0	-1.28	2	1	3.56	0	-5.47	1	0.5	1	1.64	0	-1.78	1
20060510	0.8	11	5	6.64	6.64	81.1	-0.07	8584333.33	23300437.83	0.36	0.29	20060511	2.14	11	5	6.6	6.57	-71.23	-0.39	7363453.21	21703902.28	0.38	0.54	20060512	0.89	11	5	6.59	6.5	-131.71	-0.49	7910657.47	20281171.18	0.36	0.26	1	3.56	2	0	-5.47	1	0.5	1	1.64	0	-1.78	1	0.33	0
20060511	2.14	11	5	6.6	6.57	-71.23	-0.39	7363453.21	21703902.28	0.38	0.54	20060512	0.89	11	5	6.59	6.5	-131.71	-0.49	7910657.47	20281171.18	0.36	0.26	20060515	1.36	12	0	6.5	6.48	-76.25	0.04	9174260.4	22222804.95	0.39	0.63	0	-5.47	2	1	0.5	1	1.64	0	-1.78	1	0.33	0	-3.94	1
20060512	0.89	11	5	6.59	6.5	-131.71	-0.49	7910657.47	20281171.18	0.36	0.26	20060515	1.36	12	0	6.5	6.48	-76.25	0.04	9174260.4	22222804.95	0.39	0.63	20060516	0.51	11	7	6.33	6.4	-93.02	-0.52	8358027.91	21225187.46	0.39	0.38	1	0.5	2	1	1.64	0	-1.78	1	0.33	0	-3.94	1	1.88	1
20060515	1.36	12	0	6.5	6.48	-76.25	0.04	9174260.4	22222804.95	0.39	0.63	20060516	0.51	11	7	6.33	6.4	-93.02	-0.52	8358027.91	21225187.46	0.39	0.38	20060517	0.62	12	4	6.19	6.34	-87.11	-0.38	8301402.91	21848062.5	0.37	0.22	1	1.64	2	0	-1.78	1	0.33	0	-3.94	1	1.88	1	0.17	0
20060516	0.51	11	7	6.33	6.4	-93.02	-0.52	8358027.91	21225187.46	0.39	0.38	20060517	0.62	12	4	6.19	6.34	-87.11	-0.38	8301402.91	21848062.5	0.37	0.22	20060518	1.43	12	0	6.18	6.31	-73.99	-0.25	8815542.38	22739237.59	0.39	0.52	0	-1.78	2	1	0.33	0	-3.94	1	1.88	1	0.17	0	-0.5	0
20060517	0.62	12	4	6.19	6.34	-87.11	-0.38	8301402.91	21848062.5	0.37	0.22	20060518	1.43	12	0	6.18	6.31	-73.99	-0.25	8815542.38	22739237.59	0.39	0.52	20060519	1.1	7	7	6.16	6.27	-69.67	-0.16	8763878.52	21757624.25	0.37	0.2	1	0.33	2	0	-3.94	1	1.88	1	0.17	0	-0.5	0	0	1
20060518	1.43	12	0	6.18	6.31	-73.99	-0.25	8815542.38	22739237.59	0.39	0.52	20060519	1.1	7	7	6.16	6.27	-69.67	-0.16	8763878.52	21757624.25	0.37	0.2	20060522	1.07	12	0	6.09	6.24	-70.52	-0.76	9238119.14	22811492.29	0.37	0.4	0	-3.94	2	1	1.88	1	0.17	0	-0.5	0	0	1	0.51	0
[truncated: 3,512 more rows]
[truncated: 7 more columns]
